# Supplementary material for: Multi-organ single-cell analysis reveals an on/off switch system with potential for personalized treatment of immunological diseases
Source: Cell Rep Med. 2023 Feb 28;4(3):100956. doi: 10.1016/j.xcrm.2023.100956 (PMC10040389; doi:10.1016/j.xcrm.2023.100956)
Supplement: Data S1. Data information including scRNA-seq, immune-mediated inflammatory diseases (IMIDs), and systemic lupus erythematosus (SLE), related to Figure 2 and STAR Methods [file mmc2.xlsx]

## Sheet: Description
Mice	The arthritis score for each mouse
scRNA-seq stats	scRNA-seq data information incudes quality parameters (number of cells, reads and transcripts) for each sample sequenced and also includes organ prioritization and in depth scRNA-seq for each mouse
Organ digestion method	Organ digestion method provides the information for isolating cells from tissues
Number of cells for organs	Number of cells identified of each cell type in each organ and disease state. HC = healthy control
Variation	Variation in cell type proportion between organs, calculated using ANOVA
Number of DEGs	The number of DEGs identified between healthy and sick mice. NA indicates that differential expression analysis could not be done, which is the case if less than 3 cells of the specific cell type are found within the organ, for either of the sick and/or healthy group
Cell type identification	The significant DEGs used for cell type identification. The DEGs were computed for each pre-defined cell type or undefined cluster using the Leiden’s algorithm, between each cell type vs all other cell types in the data set. A positive FC indicates that the gene is more highly expressed in that cell type
Clusters identified	Clusters identified using the Leiden’s algorithm, their highest correlated cell types based on reference match, and the cluster purity (proportion of cells within each cluster mapping towards the same cell type).
nDEGs_table	The number of DEGs produced for each bootstrapping round, comparing cells from healthy vs arthritic mice in blood, joint, lung, lymph node, muscle, skin, spleen, and thymus
IMIDs samples	List of bulk datasets of immune-mediated inflammatory disease (IMIDs), including the number of samples from patients and healthy controls, and the organs analyzed
SLE_clinical	SLE patients' clinical information
SLE_proteins	SLE patients' proteins expression level
SLE_patients	SLE patients' ACR information
ACR1_6_7_9_10	The association between ACR phenotypes and protein expression levels of different URs.
SDI	The association between organ damage and protein expression levels of different URs.
SLEDAI	The association between disease activity and protein expression levels of different URs.

## Sheet: Mice
Degree	Mouse ID	arthritis score (sequenced joint)	total arthritis score (all joints)	sex
Severe arthritis	S1	4	8	male
	S2	4	8	male
	S3	4	8	male
Mild arthritis	S5	3	4-5	male
	S6	3	3-4	male
	S7	3	3	male
	S8	1-2	2-3	male
Healthy control	H3	0	0	male
	H4	0	0	male
	H6	0	0	male
	H7	0	0	male

## Sheet: scRNA-seq stats
sample	Mouse ID	tissue	N cells (pre-quality check)	N cells (post-quality check)	mean.Ngenes.per.cell (pre-quality check)	max.NUMI.per.cell (pre-quality check)	mean.NUMI.per.cell (pre-quality check)	Used for in-depth sequencing	Used for organ prioritization (pilot study)
2CIA_S1_Joint_S1_001	S1	Joint	671	605	508.857	6358	1002.67	x
2CIA_S1_Lung_S1_001	S1	Lung	183	159	396.732	1768	612.038	x	x
2CIA_S1_Muscle_S3_001	S1	Muscle	54	45	433.519	1883	698.426	x	x
2CIA_S1_Skin_S1_001	S1	Skin	150	136	506.373	3040	873.54	x	x
2CIA_S1_Spleen_S2_001	S1	Spleen	532	447	434.399	4264	794.694	x	x
2CIA_S2_Lung_S2_001	S2	Lung	117	109	366.718	1578	612.393	x
2CIA_S2_Muscle_S3_001	S2	Muscle	739	689	436.945	5444	716.503	x
2CIA_S2_Skin_S1_001	S2	Skin	250	228	542.608	5876	985.032	x
2CIA_S2_Spleen_S1_001	S2	Spleen	972	911	443.953	4384	913.553	x
2CIA_S3_Joint_S2_001	S3	Joint	142	126	465.683	3124	906.824	x
2CIA_S3_Lung_S3_001	S3	Lung	43	40	367	1734	576.558	x
2CIA_S3_Muscle_S1_001	S3	Muscle	190	175	411.389	3170	684.295	x
2CIA_S3_Skin_S2_001	S3	Skin	161	146	501.901	3120	833.056	x
2CIA_S3_Spleen_S1_001	S3	Spleen	165	154	390.703	2830	676.964	x
CIA_S5_Joint_S2_001	S5	Joint	1014	955	534.107	6539	1189.69	x
CIA_S5_Lung_S1_001	S5	Lung	77	61	353.39	1350	561.442	x
CIA_S5_Muscle_S3_001	S5	Muscle	371	348	587.17	7034	1140.88	x
CIA_S5_Skin_S3_001	S5	Skin	190	159	495.847	5461	813.921	x
CIA_S5_Spleen_S2_001	S5	Spleen	391	359	462.841	7620	784.772	x
CIA_S6_Joint_S1_001	S6	Joint	61	57	533.885	3340	989.426	x
CIA_S6_Lung_S1_001	S6	Lung	78	64	386.487	1669	631.603	x
CIA_S6_Muscle_S3_001	S6	Muscle	2096	1989	525.423	9934	811.817	x
CIA_S6_Skin_S2_001	S6	Skin	35	32	519.486	6830	954.8	x
CIA_S6_Spleen_S1_001	S6	Spleen	178	149	470.556	3995	830.27	x
CIA_S8_Joint_S3_001	S8	Joint	90	83	383.267	2660	868.689	x
CIA_S8_Lung_S3_001	S8	Lung	34	30	343.059	998	577.294	x
CIA_S8_Muscle_S3_001	S8	Muscle	285	262	413.895	4482	687.846	x
CIA_S8_Skin_S2_001	S8	Skin	105	90	579.162	8892	1025.17	x
CIA_S8_Spleen_S2_001	S8	Spleen	324	293	415.059	7998	682.034	x
2CIA_H3_Joint_S3_001	H3	Joint	194	173	555.928	6239	977.036	x	x
2CIA_H3_Lung_S1_001	H3	Lung	59	58	383.22	2622	716.525	x
2CIA_H3_Muscle_S2_001	H3	Muscle	75	70	433.533	4720	726.8	x
2CIA_H3_Skin_S1_001	H3	Skin	98	83	489.684	2803	850.173	x
2CIA_H3_Spleen_S3_001	H3	Spleen	192	165	374.547	2574	647.963	x
CIA_H4_Joint_S1_001	H4	Joint	168	159	445.917	4164	841.155	x
CIA_H4_Lung_S1_001	H4	Lung	220	187	384.927	1687	645.673	x
CIA_H4_Muscle_S3_001	H4	Muscle	188	168	378.702	3592	911.027	x
CIA_H4_Skin_S3_001	H4	Skin	71	67	436.549	2473	763.451	x
CIA_H4_Spleen_S2_001	H4	Spleen	568	492	451.398	3947	809.319	x
CIA_H6_Lung_S2_001	H6	Lung	70	59	382.043	1461	630.729	x	x
CIA_H6_Muscle_S1_001	H6	Muscle	422	370	397.076	3189	673.142	x	x
CIA_H6_Skin_S1_001	H6	Skin	158	135	593.089	4460	1041.22	x	x
CIA_H6_Spleen_S3_001	H6	Spleen	167	133	416.707	2050	668.227	x	x
CIA_H7_Joint_S2_001	H7	Joint	75	72	501.813	3109	912.893	x
CIA_H7_Lung_S1_001	H7	Lung	58	47	389.328	1765	660.517	x
CIA_H7_Muscle_S2_001	H7	Muscle	481	449	435.52	7658	795.642	x
CIA_H7_Skin_S1_001	H7	Skin	107	91	701.439	6629	1380.87	x
CIA_H7_Spleen_S1_001	H7	Spleen	240	217	400.975	1988	648.454	x
Lymph_node_healthy_mouse_4_CIA_S1_001	H4	Lymph_node	155	153	638.4000	5809	1084.58		x
Lymph_node_healthy_mouse_6_CIA_S2_001	H6	Lymph_node	233	230	544.2489	8816	889.433		x
Lymph_node_healthy_mouse_7_CIA_S3_001	H7	Lymph_node	250	249	545.1560	7250	986.6		x
Lymph_node_healthy_mouse_4_CIA2_S1_001	H4	Lymph_node	159	158	466.5535	2523	648.233		x
Lymph_node_sick_mouse_2_CIA2_S3_001	S2	Lymph_node	276	272	532.9674	9613	855.094		x
Lymph_node_healthy_mouse_3_CIA2_S2_001	H3	Lymph_node	348	347	522.3276	4553	768.71		x
Lymph_node_sick_mouse_7_CIA_S2_001	S7	Lymph_node	275	273	528.9709	9438	843.331		x
Lymph_node_sick_mouse_7_CIA2_S3_001	S7	Lymph_node	373	369	541.5174	6243	848.386		x
Lymph_node_sick_mouse_1_CIA2_S1_001	S1	Lymph_node	455	454	435.0901	2316	641.189		x
Blood_sick_mouse_6_CIA2_S1_001	S6	Blood	63	62	480.9048	2557	729.778		x
Blood_sick_mouse_7_CIA2_S3_001	S7	Blood	99	97	435.4444	3643	710.505		x
Blood_healthy_mouse_6_CIA_S2_001	H6	Blood	306	306	445.7549	2355	683.944		x
Blood_healthy_mouse_4_CIA_S1_001	H4	Blood	357	357	338.2213	2929	899.235		x
Blood_healthy_mouse_7_CIA_S3_001	H7	Blood	935	934	380.4107	2661	702.997		x
Blood_healthy_mouse_3_CIA2_S2_001	H3	Blood	27	27	407.0741	1455	691.852		x
Blood_healthy_mouse_4_CIA2_S1_001	H4	Blood	96	95	307.1146	1917	764.667		x
Blood_sick_mouse_2_CIA2_S3_001	S2	Blood	173	173	359.5549	2657	834.324		x
CIA_H6_Thymus_S3_001	H6	Thymus	685	684	594.2818	5640	972.034		x
2CIA_S1_Thymus_S1_001	S1	Thymus	441	439	563.0998	6867	905.458		x
2CIA_S1_Joint_S2_001	S1	Joint	606	606	515.0990	6428	1019.19		x
2CIA_S1_Joint_S2_001	S1	Joint	71	70	494.3521	3912	876.338		x

## Sheet: Organ digestion method
Organ	Dissociation	Concentration	Digestion Time	RBC Lysis Buffer
Joint	Collagenase Ⅳ / Dnase Ⅰ	1.5 mg/mL	120 mins	No
Muscle	Collagenase Ⅱ / Dnase Ⅰ	2 mg/mL	~120 mins	Yes (mouse:H6, H7, S2, S3, S6, S8)
Lung	Collagenase Ⅳ / Dnase Ⅰ	1.8 mg/mL	120 mins	No
Skin	Collagenase Ⅰ / Dnase Ⅰ	2.6 mg/mL	~100 mins	No
Liver	Collagenase Ⅳ / Dnase Ⅰ	1.5 mg/mL	105 mins	No
Kidney	Collagenase Ⅳ / Dnase Ⅰ	1.5 mg/mL	90 mins	Yes (all mice)

## Sheet: Number of cells for organs
	Joint		Lung		Muscle		Skin		Spleen
	HC	CIA	HC	CIA	HC	CIA	HC	CIA	HC	CIA
B cells	0	1	3	1	18	167	0	0	520	662
Dendritic cells	2	18	0	0	38	12	0	0	29	342
Endothelial cells	44	214	9	5	94	146	10	30	0	1
Erythrocytes	0	5	0	0	13	18	0	0	51	210
Fibroblasts	192	411	10	8	82	295	128	196	0	0
Granulocytes	36	723	0	3	184	16	0	0	12	233
Macrophages	61	243	284	393	82	192	21	37	4	14
Monocytes	1	9	1	7	4	42	0	0	172	356
NK cells	1	5	0	8	56	86	1	2	169	302
T cells	29	132	43	35	350	933	19	12	50	185
Myocytes	2	18	0	0	97	1507	0	0	0	1
Neutrophils	0	33	0	3	35	92	0	0	0	7
Basal III cells	36	14	1	0	4	2	197	514	0	0

## Sheet: Variation 
Cell type	F	Adjusted p
B cells	6.00	4.90 x 10-2
Dendritic cells	2.30	3.92 x 10-1
Endothelial cells	2.30	3.28 x 10-1
Erythrocytes	3.33	3.18 x 10-1
Fibroblasts	6.42	1.55 x 10-2
Granulocytes	4.21	1.06 x 10-1
Macrophages	356.06	1.93 x 10-28
Monocytes	33.07	4.60 x 10-7
NK cells	7.93	6.17 x 10-3
T cells	3.51	1.06 x 10-1
Myocytes	0.67	7.21 x 10-1
Neutrophils	1.16	7.21 x 10-1
Basal III cells	29.60	2,82 x 10-5

## Sheet: Number of DEGs
Cell type \ Organ	Joint	Lung	Muscle	Skin	Spleen
B cells	NA	NA	3382	NA	929
Dendritic cells	NA	NA	2981	NA	1260
Endothelial cells	2160	5243	3070	2485	NA
Erythrocytes	NA	NA	3907	NA	933
Fibroblasts	1444	4068	1449	1368	NA
Granulocytes	2577	NA	1418	NA	1490
Macrophages	1951	3300	1027	3122	4479
Monocytes	NA	NA	4085	NA	1192
NK cells	NA	NA	2041	NA	968
T cells	2198	3463	991	3088	1211
Myocytes	NA	NA	1603	NA	NA
Neutrophils	NA	NA	2395	NA	NA
Basal III cells	2804	NA	NA	970	NA

## Sheet: Cell type identification
B-cells						Dendritic-cell						Endothelial-cells						Erythrocytes						Fibroblasts						Granulocytes						Macrophages						Monocytes						NK-cells
Symbol	proba_de	proba_not_de	bayes_factor	lfc_mean		Symbol	proba_de	proba_not_de	bayes_factor	lfc_mean		Symbol	proba_de	proba_not_de	bayes_factor	lfc_mean		Symbol	proba_de	proba_not_de	bayes_factor	lfc_mean		Symbol	proba_de	proba_not_de	bayes_factor	lfc_mean		Symbol	proba_de	proba_not_de	bayes_factor	lfc_mean		Symbol	proba_de	proba_not_de	bayes_factor	lfc_mean		Symbol	proba_de	proba_not_de	bayes_factor	lfc_mean		Symbol	proba_de
Col18a1	0.9872	0.0128	4.34542671110551	-7.75342		Adamts2	0.9792	0.0208	3.85178245449409	-5.29776		Fmod	0.9864	0.0136	4.28399143395216	6.8608		Car2	0.9892	0.0108	4.51734948570077	4.57395		Dcn	0.9918	0.0082	4.79538611035605	4.74308		Ngp	0.9966	0.0034	5.68057112308717	5.43895		Scara3	0.9804	0.0196	3.91243058541346	-3.60553		Krt17	0.98	0.02	3.89181980831483	-5.82357		Gzma	0.9834
Islr	0.9866	0.0134	4.29900924571022	-8.10148		Pcolce2	0.9772	0.0228	3.75793037506011	-4.40156		Igkv10-96	0.986	0.014	4.2545983208439	-6.23624		Mki67	0.9884	0.0116	4.4450815240509	4.04615		Dpt	0.9896	0.0104	4.55549406349805	5.27687		Wfdc21	0.996	0.004	5.51745040650799	5.24426		Msr1	0.9804	0.0196	3.91243058541346	4.83194		Scara3	0.9782	0.0218	3.80380372981758	-5.3349		Fmod	0.9814
Ndrg1	0.9854	0.0146	4.21202544661247	-4.54979		Cdh13	0.9772	0.0228	3.75793037506011	-4.81794		Ighj2	0.9858	0.0142	4.240210835583	-6.84401		Tmem120a	0.9852	0.0148	4.19821681995109	-4.88966		Igfbp3	0.9888	0.0112	4.4805774256589	7.45872		Camp	0.9944	0.0056	5.17937116679901	5.08727		Fmod	0.9792	0.0208	3.85178245449409	-2.26668		Mmp3	0.9778	0.0222	3.785212421043	-5.28666		Flrt3	0.9796
Sfrp1	0.9852	0.0148	4.19821681995109	-6.22555		Lamb2	0.9762	0.0238	3.71398149285144	-3.75493		Igfbp3	0.9848	0.0152	4.17114249927784	6.66471		Spta1	0.9842	0.0158	4.1318185656483	5.12305		Sparc	0.9886	0.0114	4.46267557839513	4.90426		Lcn2	0.9942	0.0058	5.14407876203009	4.73623		Iglj1	0.9786	0.0214	3.82273159975629	-5.06909		Col6a3	0.9772	0.0228	3.75793037506011	-4.38153		Lamb2	0.978
Mdk	0.9838	0.0162	4.10641077500381	-5.21515		Ctsg	0.976	0.024	3.70540834964447	4.22101		Grb10	0.9848	0.0152	4.17114249927784	5.80664		Xpo7	0.9834	0.0166	4.08161266737469	4.61941		Tnmd	0.9882	0.0118	4.42778473760217	6.92818		S100a9	0.9938	0.0062	5.07698508427764	5.62048		F13a1	0.978	0.022	3.7944667723561	4.60249		Angptl1	0.977	0.023	3.74899201156653	-5.04419		Sfrp1	0.978
Cpxm1	0.9816	0.0184	3.9768326954911	-5.21892		Mmp3	0.9756	0.0244	3.68846913445673	-3.69233		Clu	0.9842	0.0158	4.1318185656483	5.58007		Eif4a-ps4	0.9824	0.0176	4.02209909734627	-3.92206		Col3a1	0.987	0.013	4.32971992287318	5.15042		Ifitm6	0.9926	0.0074	4.89884642166734	3.96083		Ighj2	0.9774	0.0226	3.76694564631126	-3.75585		Fmod	0.977	0.023	3.74899201156653	-2.8961		Islr	0.977
Fmod	0.981	0.019	3.94413296427695	-6.33396		S100a9	0.9754	0.0246	3.68010080408586	2.79145		Sparcl1	0.9838	0.0162	4.10641077500381	5.14939		Hmbs	0.9824	0.0176	4.02209909734627	4.18746		Grb10	0.9868	0.0132	4.31424980762117	6.93859		Ltf	0.9916	0.0084	4.771086913921	4.88108		Gimap8	0.9774	0.0226	3.76694564631126	-4.29867		Has1	0.976	0.024	3.70540834964447	-4.76614		Col18a1	0.9766
Urah	0.9806	0.0194	3.92289105788191	-5.1598		Fmod	0.975	0.025	3.66356125638614	-2.91584		Angptl7	0.9828	0.0172	4.04549568560745	5.90037		Hemgn	0.982	0.018	3.9992190050862	5.11974		Enpp2	0.9864	0.0136	4.28399143395216	6.97467		S100a8	0.9912	0.0088	4.72416348255656	5.17321		Lef1	0.977	0.023	3.74899201156653	-4.10057		Rgs5	0.9748	0.0252	3.65538794066687	-5.14678		Ltbp1	0.9764
Scara3	0.98	0.02	3.89181980831483	-5.41537		Igfbp3	0.9742	0.0258	3.63124175211288	-3.0172		Rgs5	0.9826	0.0174	4.03373134897867	5.97406		Slc4a1	0.9818	0.0182	3.98796548827618	4.46612		Pcolce2	0.9862	0.0138	4.26918986712938	5.75484		Cd177	0.9898	0.0102	4.57511421193894	4.19534		Lck	0.9768	0.0232	3.74012922332735	-4.64592		Eln	0.9746	0.0254	3.64727757294483	-3.76964		Cthrc1	0.976
Cpe	0.9798	0.0202	3.8816653799541	-4.7819		Islr	0.9738	0.0262	3.61544616157128	-3.50673		Myl9	0.9824	0.0176	4.02209909734627	4.73204		Tmem109	0.9814	0.0186	3.96581801549191	-4.62194		Clec3b	0.986	0.014	4.2545983208439	5.60763		Anxa1	0.9892	0.0108	4.51734948570077	3.59761		Ighj4	0.9764	0.0236	3.72262521300022	-4.60119		Lamb1	0.9744	0.0256	3.63922916510792	-4.22657		Cp	0.9758
Rhov	0.9798	0.0202	3.8816653799541	-4.73451		Cpne8	0.9736	0.0264	3.6076361630044	-3.14778		Eln	0.9818	0.0182	3.98796548827618	5.26867		Hba-ps4	0.9814	0.0186	3.96581801549191	4.59471		Cxcl14	0.9854	0.0146	4.21202544661247	5.69743		Ly6g	0.989	0.011	4.49879815984507	4.86384		Tbc1d9	0.9762	0.0238	3.71398149285144	4.38141		Igfbp3	0.9744	0.0256	3.63922916510792	-4.68238		Rin2	0.9756
Fkbp9	0.9796	0.0204	3.87160894424013	-4.91948		Sfrp1	0.9728	0.0272	3.57696118054256	-2.54416		Tnmd	0.98	0.02	3.89181980831483	5.60265		Car1	0.9812	0.0188	3.95491892082528	4.75266		Olfml2b	0.985	0.015	4.18459078355572	6.22121		I830127L07Rik	0.9876	0.0124	4.37758048853431	5.08184		Igkv6-15	0.9762	0.0238	3.71398149285144	-5.18191		Col18a1	0.974	0.026	3.62331439127268	-3.10076		Col11a1	0.9752
Igfbp3	0.9794	0.0206	3.86164858824624	-5.83466		CT868733.2	0.9726	0.0274	3.56942952989394	-3.56157		Iglv1	0.9798	0.0202	3.8816653799541	-4.55069		Metap2	0.981	0.019	3.94413296427695	2.70736		Cpxm1	0.985	0.015	4.18459078355572	6.56086		Mmp8	0.9874	0.0126	4.36137762834446	5.60375		Igkv1-135	0.976	0.024	3.70540834964447	-4.42313		Mustn1	0.9734	0.0266	3.59988351594519	-3.46313		Enpp2	0.975
Ddr2	0.9792	0.0208	3.85178245449409	-5.72661		Col18a1	0.9714	0.0286	3.52533127272997	-0.613848		Ighg3	0.979	0.021	3.84200873883123	-5.35582		Gm11223	0.9808	0.0192	3.93345777551077	4.71164		Mmp3	0.9848	0.0152	4.17114249927784	6.48649		Fpr1	0.9868	0.0132	4.31424980762117	6.1261		Lhfpl2	0.9752	0.0248	3.67179853202471	3.96842		Loxl2	0.9734	0.0266	3.59988351594519	-4.22394		Rgs5	0.975
Spp1	0.979	0.021	3.84200873883123	-5.66419		S100a8	0.9708	0.0292	3.5039514324133	2.67913		Sparc	0.9788	0.0212	3.83232568840914	3.21264		Ap1s2	0.9806	0.0194	3.92289105788191	-3.83049		Clu	0.9848	0.0152	4.17114249927784	5.87155		Trem3	0.9866	0.0134	4.29900924571022	3.76113		Flrt3	0.9742	0.0258	3.63124175211288	4.68107		Adamts2	0.9734	0.0266	3.59988351594519	-4.13103		Cdh13	0.9748
Tanc2	0.9786	0.0214	3.82273159975629	-4.99827		Angptl1	0.9706	0.0294	3.49691943279339	-4.02839		Tm4sf1	0.9788	0.0212	3.83232568840914	4.84623		Krt79	0.9806	0.0194	3.92289105788191	-5.41226		Col1a1	0.9848	0.0152	4.17114249927784	5.5754		Pglyrp1	0.9864	0.0136	4.28399143395216	3.98191		Iglv1	0.9732	0.0268	3.59218736053368	-4.19065		Cpe	0.9732	0.0268	3.59218736053368	-4.35413		Entpd2	0.9748
Ptn	0.9784	0.0216	3.81322481694076	-5.86545		Saysd1	0.9706	0.0294	3.49691943279339	-3.79661		Rbp7	0.9784	0.0216	3.81322481694076	4.55897		Nt5dc3	0.9804	0.0196	3.91243058541346	-4.54812		Col1a2	0.9846	0.0154	4.15786731871049	5.22276		Prdx5	0.9858	0.0142	4.240210835583	3.27098		Cxcr5	0.973	0.027	3.58454685608887	-3.10466		Sparcl1	0.9732	0.0268	3.59218736053368	-4.72149		Ptn	0.9742
Igkv6-15	0.9784	0.0216	3.81322481694076	5.32474		Fhl1	0.9704	0.0296	3.48993366876708	-3.70339		Col11a1	0.9782	0.0218	3.80380372981758	4.1207		Hist1h1b	0.9804	0.0196	3.91243058541346	3.95458		Col5a2	0.9846	0.0154	4.15786731871049	5.46479		Cd2ap	0.9856	0.0144	4.2260217018992	-3.45057		C1qb	0.973	0.027	3.58454685608887	4.81835		F13a1	0.973	0.027	3.58454685608887	2.82553		Scara3	0.974
Mmp3	0.9782	0.0218	3.80380372981758	-4.77781		Htra1	0.9702	0.0298	3.4829935170365	-4.15199		Gas1	0.978	0.022	3.7944667723561	5.26594		Gm12492	0.9802	0.0198	3.90207419992658	-4.56354		Scara5	0.9844	0.0156	4.14476077339445	5.95751		Ccdc66	0.9852	0.0148	4.19821681995109	-4.79814		Islr	0.9722	0.0278	3.55452517448855	2.99136		Entpd2	0.9722	0.0278	3.55452517448855	-2.51612		Olfml2b	0.9736
1500015O10Rik	0.9782	0.0218	3.80380372981758	-4.02655		Col6a1	0.97	0.03	3.47609836681127	-3.08655		Mppe1	0.9778	0.0222	3.785212421043	-4.62248		Dsc3	0.9798	0.0202	3.8816653799541	-4.81578		Matn2	0.9844	0.0156	4.14476077339445	5.30673		Gm13194	0.985	0.015	4.18459078355572	-5.06677		Igkv10-96	0.972	0.028	3.54715094743051	-2.70878		Cdh13	0.9718	0.0282	3.53982769970805	-4.07932		Col5a3	0.9734
Gas1	0.9778	0.0222	3.785212421043	-5.02557		Phf11d	0.9694	0.0306	3.45567699797127	3.37076		Igkv6-15	0.9774	0.0226	3.76694564631126	-5.87085		Tnfrsf12a	0.9798	0.0202	3.8816653799541	-4.45465		Col11a1	0.9844	0.0156	4.14476077339445	7.15132		Itgb2l	0.985	0.015	4.18459078355572	5.18647		Spp1	0.9716	0.0284	3.53255471014054	3.97835		Ptn	0.9716	0.0284	3.53255471014054	-3.27665		Mmp3	0.9734
Col15a1	0.9776	0.0224	3.776039193357	-4.71537		Nrp2	0.9692	0.0308	3.44895598460536	-3.10773		Col5a3	0.9772	0.0228	3.75793037506011	5.0072		Alad	0.9796	0.0204	3.87160894424013	4.1841		Ddr2	0.9842	0.0158	4.1318185656483	6.59024		Chil3	0.9848	0.0152	4.17114249927784	4.07445		Gna11	0.9716	0.0284	3.53255471014054	-4.65215		Enpp2	0.9714	0.0286	3.52533127272997	-3.81019		Ddr2	0.9732
Prss23	0.9776	0.0224	3.776039193357	-4.3194		Has1	0.969	0.031	3.44227709514494	-2.14252		Smoc2	0.9772	0.0228	3.75793037506011	4.26582		Gypa	0.9796	0.0204	3.87160894424013	5.12927		Has1	0.984	0.016	4.11903655997527	5.96108		Hivep2	0.9846	0.0154	4.15786731871049	-3.57914		Cdc20	0.9714	0.0286	3.52533127272997	-2.61804		Sfrp1	0.971	0.029	3.51103030377598	-2.38231		Grb10	0.973
Adamts4	0.9774	0.0226	3.76694564631126	-5.11937		Ighg3	0.9688	0.0312	3.43563978723272	2.29788		Epas1	0.977	0.023	3.74899201156653	4.62347		Cln3	0.9792	0.0208	3.85178245449409	-4.16172		Cthrc1	0.984	0.016	4.11903655997527	6.07284		Ifit1bl2	0.9842	0.0158	4.1318185656483	5.57383		Col18a1	0.9708	0.0292	3.5039514324133	0.60391		Urah	0.9708	0.0292	3.5039514324133	-3.74638		Tshz2	0.9726
Lhfp	0.9774	0.0226	3.76694564631126	-5.14438		Abi3bp	0.9684	0.0316	3.4224877983417	-3.37166		Cxcl14	0.9766	0.0234	3.73134071215318	3.9256		Hba-a1	0.9792	0.0208	3.85178245449409	4.80626		Angptl7	0.9836	0.0164	4.09393737592271	6.46939		Prkca	0.9834	0.0166	4.08161266737469	-5.29263		Shtn1	0.9706	0.0294	3.49691943279339	3.6072		Ctgf	0.9706	0.0294	3.49691943279339	-4.04238		Lox	0.9726
Thbs1	0.9768	0.0232	3.74012922332735	-5.24391		Gpc3	0.9684	0.0316	3.4224877983417	-3.20521		Adamts1	0.9766	0.0234	3.73134071215318	3.53366		1810041H14Rik	0.979	0.021	3.84200873883123	4.98983		Serpine2	0.9834	0.0166	4.08161266737469	4.6443		Ndufaf2	0.983	0.017	4.05739519802877	-4.65255		Hspb1	0.9706	0.0294	3.49691943279339	-3.5123		Ecm2	0.9698	0.0302	3.46924761947606	-3.53023		Epcam	0.972
Ndufa4l2	0.9766	0.0234	3.73134071215318	-4.54494		Scara5	0.9684	0.0316	3.4224877983417	-3.17406		Col18a1	0.9764	0.0236	3.72262521300022	5.87767		Hbb-y	0.979	0.021	3.84200873883123	4.74412		Abi3bp	0.9834	0.0166	4.08161266737469	5.25542		Fpr2	0.9828	0.0172	4.04549568560745	3.8646		Igkj5	0.9704	0.0296	3.48993366876708	-4.17863		Col4a2	0.9694	0.0306	3.45567699797127	-3.64993		Prrx1	0.972
Col6a3	0.9764	0.0236	3.72262521300022	-4.39685		Igkv1-135	0.9684	0.0316	3.4224877983417	3.17383		Slc9a7	0.9762	0.0238	3.71398149285144	-4.44453		Islr	0.979	0.021	3.84200873883123	-4.33026		Mmp2	0.983	0.017	4.05739519802877	4.79009		AA467197	0.9828	0.0172	4.04549568560745	4.04251		Ctla4	0.9702	0.0298	3.4829935170365	-3.20076		Prrx1	0.9694	0.0306	3.45567699797127	-3.48913		Ctgf	0.972
Col6a2	0.9762	0.0238	3.71398149285144	-3.75888		Tns1	0.9678	0.0322	3.40305870158261	3.46214		Dpt	0.976	0.024	3.70540834964447	3.80811		Hbb-bh1	0.9788	0.0212	3.83232568840914	4.53707		Pdgfrl	0.9826	0.0174	4.03373134897867	5.19808		Vcpkmt	0.9822	0.0178	4.01059594469073	-4.11068		Itgbl1	0.9702	0.0298	3.4829935170365	-3.69378		Adamts4	0.9692	0.0308	3.44895598460536	-0.88604		Col6a3	0.9716
Cpne8	0.976	0.024	3.70540834964447	-4.51426		Prtn3	0.967	0.033	3.37769064129782	2.90042		Tpbg	0.9756	0.0244	3.68846913445673	4.08767		Gm24272	0.9786	0.0214	3.82273159975629	-4.50154		Fmod	0.9824	0.0176	4.02209909734627	7.42026		Gna11	0.9822	0.0178	4.01059594469073	-5.1208		Hmox1	0.9702	0.0298	3.4829935170365	3.57161		Cpxm1	0.9692	0.0308	3.44895598460536	-2.71565		Il1rn	0.9716
Tinagl1	0.976	0.024	3.70540834964447	-4.04845		Cenpk	0.967	0.033	3.37769064129782	3.21746		Fabp4	0.9752	0.0248	3.67179853202471	3.70264		Snora73b	0.9786	0.0214	3.82273159975629	4.12169		Smoc2	0.9822	0.0178	4.01059594469073	5.61973		Gm5776	0.9822	0.0178	4.01059594469073	-4.2788		Srpk3	0.97	0.03	3.47609836681127	-2.37375		Srpx2	0.9692	0.0308	3.44895598460536	-4.33632		Dmkn	0.9714
Flrt3	0.9752	0.0248	3.67179853202471	-4.71899		Has2	0.9668	0.0332	3.37144148204551	-2.61535		Abi3bp	0.9752	0.0248	3.67179853202471	4.63938		Gm5278	0.9784	0.0216	3.81322481694076	-3.62463		Cfh	0.9822	0.0178	4.01059594469073	5.29278		CT868733.2	0.982	0.018	3.9992190050862	-4.21563		C1qc	0.9694	0.0306	3.45567699797127	3.61473		Ryk	0.969	0.031	3.44227709514494	-2.17575		Stx3	0.9712
Col16a1	0.9752	0.0248	3.67179853202471	-4.80481		Scara3	0.9666	0.0334	3.36522857037272	-2.29281		Gdf15	0.9752	0.0248	3.67179853202471	3.86565		Sod3	0.9778	0.0222	3.785212421043	-4.54841		Cygb	0.9818	0.0182	3.98796548827618	5.46458		G0s2	0.9818	0.0182	3.98796548827618	4.58667		Phf11d	0.9694	0.0306	3.45567699797127	-3.16893		Prelp	0.9688	0.0312	3.43563978723272	-3.33428		Prok2	0.9708
Entpd2	0.975	0.025	3.66356125638614	-4.1		Hbb-bt	0.9666	0.0334	3.36522857037272	3.16231		Snx7	0.975	0.025	3.66356125638614	4.20103		Gpat3	0.9778	0.0222	3.785212421043	-4.23708		Mfap4	0.9818	0.0182	3.98796548827618	5.34204		Gm9294	0.9812	0.0188	3.95491892082528	-4.48337		Col5a3	0.9694	0.0306	3.45567699797127	-0.416809		Postn	0.9688	0.0312	3.43563978723272	-3.12469		Ecm2	0.9708
Rgs5	0.9748	0.0252	3.65538794066687	-4.59145		Rgs5	0.9666	0.0334	3.36522857037272	-1.45341		Islr	0.975	0.025	3.66356125638614	5.67267		Hist1h2an	0.9776	0.0224	3.776039193357	4.13064		Eln	0.9816	0.0184	3.9768326954911	5.86439		Ccdc50-ps	0.981	0.019	3.94413296427695	-4.56933		Gdf15	0.9692	0.0308	3.44895598460536	3.72731		Islr	0.9688	0.0312	3.43563978723272	-1.85091		Efemp1	0.9706
Col14a1	0.9746	0.0254	3.64727757294483	-4.01677		Cmtm3	0.9666	0.0334	3.36522857037272	-2.86197		Igkv1-135	0.975	0.025	3.66356125638614	-4.3725		Dst	0.9774	0.0226	3.76694564631126	-4.44041		Lhfp	0.9816	0.0184	3.9768326954911	5.78496		Stfa2l1	0.9806	0.0194	3.92289105788191	5.79606		Gna15	0.969	0.031	3.44227709514494	3.64012		C4b	0.9684	0.0316	3.4224877983417	-2.8462		Gpat3	0.9706
Olfml2b	0.9744	0.0256	3.63922916510792	-4.2805		Npdc1	0.9664	0.0336	3.35905147294007	-3.18034		Tjp1	0.9746	0.0254	3.64727757294483	4.78887		Gca	0.9774	0.0226	3.76694564631126	-4.46975		Ctgf	0.9812	0.0188	3.95491892082528	5.13331		Gpr84	0.9806	0.0194	3.92289105788191	4.35355		Enpp2	0.9688	0.0312	3.43563978723272	-1.86886		Col5a1	0.9684	0.0316	3.4224877983417	-2.76122		Nov	0.9706
Iglc3	0.9744	0.0256	3.63922916510792	3.59405		Plxdc2	0.9664	0.0336	3.35905147294007	-2.70623		Sdpr	0.9744	0.0256	3.63922916510792	4.12003		Alas2	0.9772	0.0228	3.75793037506011	4.07455		Sparcl1	0.981	0.019	3.94413296427695	4.69696		Snapin	0.9804	0.0196	3.91243058541346	4.06745		Mmp12	0.9684	0.0316	3.4224877983417	4.30778		Igkv1-135	0.9682	0.0318	3.41597208358255	1.11442		Col4a2	0.9706
Apold1	0.9742	0.0258	3.63124175211288	-3.28296		Col6a3	0.9664	0.0336	3.35905147294007	-2.69664		Enpp2	0.9742	0.0258	3.63124175211288	4.97513		Hmgcs1	0.977	0.023	3.74899201156653	-4.187		Sfrp1	0.981	0.019	3.94413296427695	5.83546		Mmp9	0.9804	0.0196	3.91243058541346	4.65342		Xylt1	0.9682	0.0318	3.41597208358255	3.10223		Rin2	0.968	0.032	3.40949588230748	-2.49093		Igfbp3	0.9704
Pdgfrl	0.9742	0.0258	3.63124175211288	-4.19388		BC100530	0.9664	0.0336	3.35905147294007	1.39463		Tnc	0.974	0.026	3.62331439127268	4.1797		Hbb-bt	0.977	0.023	3.74899201156653	4.62625		Comp	0.9808	0.0192	3.93345777551077	5.58918		Gm16463	0.9802	0.0198	3.90207419992658	-4.50323		Il18rap	0.9682	0.0318	3.41597208358255	-3.28302		Angptl7	0.9676	0.0324	3.39666005763051	-3.25904		Sparcl1	0.9704
Rin2	0.974	0.026	3.62331439127268	-4.06063		Ryk	0.9662	0.0338	3.35290976412321	2.82042		Pcolce2	0.9738	0.0262	3.61544616157128	4.08938		Bet1l	0.9768	0.0232	3.74012922332735	-3.74075		Cp	0.9806	0.0194	3.92289105788191	4.97967		Arhgdib	0.9796	0.0204	3.87160894424013	2.32894		Wfdc17	0.9682	0.0318	3.41597208358255	3.0509		Ighj2	0.9674	0.0326	3.39029947560479	0.922804		Col5a2	0.9702
Ecm2	0.974	0.026	3.62331439127268	-4.09592		Pde8a	0.9662	0.0338	3.35290976412321	-3.3269		Spon2	0.9736	0.0264	3.6076361630044	4.18493		Gm12791	0.9766	0.0234	3.73134071215318	-4.14033		Srpx2	0.9806	0.0194	3.92289105788191	5.01962		Ikzf2	0.9796	0.0204	3.87160894424013	-5.08474		Eln	0.9682	0.0318	3.41597208358255	-1.72996		Krt15	0.9672	0.0328	3.3839764893716	-3.00843		Postn	0.97
Bok	0.974	0.026	3.62331439127268	-4.52452		Asprv1	0.9662	0.0338	3.35290976412321	2.89032		Ddr2	0.9736	0.0264	3.6076361630044	4.18093		Gm7541	0.9766	0.0234	3.73134071215318	-3.69697		Antxr1	0.9804	0.0196	3.91243058541346	5.144		Phgdh	0.9794	0.0206	3.86164858824624	-4.26234		Hemgn	0.9682	0.0318	3.41597208358255	-3.98758		Lama4	0.967	0.033	3.37769064129782	-3.01768		Angptl7	0.9698
Ace	0.9736	0.0264	3.6076361630044	-4.30749		Wfdc21	0.966	0.034	3.34680302583072	2.37066		Srpk3	0.9734	0.0266	3.59988351594519	-3.56462		AC159892.1	0.9766	0.0234	3.73134071215318	-3.92316		Ltbp4	0.98	0.02	3.89181980831483	4.58722		Cd200	0.9794	0.0206	3.86164858824624	-3.61429		1810041H14Rik	0.9682	0.0318	3.41597208358255	-3.77835		Irx3	0.967	0.033	3.37769064129782	-2.81894		Col14a1	0.9696
Grb10	0.9736	0.0264	3.6076361630044	-5.28639		Adamts4	0.9658	0.0342	3.34073084732737	-0.986058		Rin2	0.9732	0.0268	3.59218736053368	4.21251		Bag3	0.9762	0.0238	3.71398149285144	-3.86931		Thbs4	0.98	0.02	3.89181980831483	5.46454		Mcemp1	0.9792	0.0208	3.85178245449409	3.90302		Aldh7a1	0.9682	0.0318	3.41597208358255	-3.12656		Ndufa4l2	0.9668	0.0332	3.37144148204551	-3.29106		C4b	0.9696
Cthrc1	0.9732	0.0268	3.59218736053368	-4.75344		Wisp2	0.9658	0.0342	3.34073084732737	-3.73445		Prg4	0.9732	0.0268	3.59218736053368	3.76058		Lima1	0.9762	0.0238	3.71398149285144	-4.27634		Sned1	0.98	0.02	3.89181980831483	4.71462		Gm12936	0.9792	0.0208	3.85178245449409	-4.96359		Cxcl3	0.968	0.032	3.40949588230748	3.87227		Il18rap	0.9666	0.0334	3.36522857037272	-1.78281		Thbs1	0.9694
Adamts2	0.9732	0.0268	3.59218736053368	-3.05001		Hbb-y	0.9658	0.0342	3.34073084732737	2.85331		Serpine2	0.9728	0.0272	3.57696118054256	3.10332		Rin2	0.976	0.024	3.70540834964447	-4.91137		Lum	0.9798	0.0202	3.8816653799541	4.20104		1500011K16Rik	0.9792	0.0208	3.85178245449409	-3.75102		Cfh	0.9678	0.0322	3.40305870158261	3.29712		Gpc3	0.9664	0.0336	3.35905147294007	-2.46032		Has1	0.9694
Eln	0.9732	0.0268	3.59218736053368	-4.92824		C4b	0.9656	0.0344	3.33469282506259	-1.76164		Adgrg1	0.9724	0.0276	3.56195111768392	4.75087		Rpl23a-ps13	0.9758	0.0242	3.69690461124404	-4.56824		Prg4	0.9796	0.0204	3.87160894424013	4.65264		Nudt14	0.979	0.021	3.84200873883123	-4.03061		Ddr2	0.9674	0.0326	3.39029947560479	-0.532924		Matn2	0.9664	0.0336	3.35905147294007	-3.53185		Olfml3	0.969
Enpp2	0.973	0.027	3.58454685608887	-3.89763		Dtd1	0.9656	0.0344	3.33469282506259	2.91132		Mgp	0.9722	0.0278	3.55452517448855	4.39928		Zswim4	0.9758	0.0242	3.69690461124404	-3.97385		Fstl1	0.9796	0.0204	3.87160894424013	4.63293		Nudcd2	0.9788	0.0212	3.83232568840914	-4.19527		Ear2	0.9674	0.0326	3.39029947560479	3.53508		Pdgfra	0.966	0.034	3.34680302583072	-3.4493		Krt17	0.969
Dmkn	0.973	0.027	3.58454685608887	-4.69746		AC151730.1	0.9656	0.0344	3.33469282506259	3.2977		Ace	0.9722	0.0278	3.55452517448855	4.05934		Retnla	0.9754	0.0246	3.68010080408586	-4.97366		Col14a1	0.9794	0.0206	3.86164858824624	5.40991		Ly9	0.9788	0.0212	3.83232568840914	-4.70311		Rgs16	0.9672	0.0328	3.3839764893716	-3.9583		Col16a1	0.966	0.034	3.34680302583072	-2.7858		Lamb1	0.969
Ubtd2	0.973	0.027	3.58454685608887	-3.7347		Cthrc1	0.9656	0.0344	3.33469282506259	-2.24182		Irx3	0.9722	0.0278	3.55452517448855	4.54407		Tanc2	0.9752	0.0248	3.67179853202471	-4.04134		Tnc	0.9794	0.0206	3.86164858824624	5.26537		Hsf2	0.9788	0.0212	3.83232568840914	-3.90821		Rab30	0.967	0.033	3.37769064129782	-3.47145		Scara5	0.966	0.034	3.34680302583072	-1.75298		C1qtnf12	0.9688
Stmn2	0.9728	0.0272	3.57696118054256	-3.74904		Col4a2	0.9656	0.0344	3.33469282506259	-3.00215		Stmn2	0.9722	0.0278	3.55452517448855	3.91643		Serpinb5	0.9752	0.0248	3.67179853202471	-4.34728		Postn	0.9792	0.0208	3.85178245449409	5.34604		Gm10275	0.9786	0.0214	3.82273159975629	-3.37176		Fgd2	0.967	0.033	3.37769064129782	-3.65992		Epas1	0.9658	0.0342	3.34073084732737	-3.09219		Ctla4	0.9688
Plvap	0.9726	0.0274	3.56942952989394	-3.61489		Ccl8	0.9654	0.0346	3.32868856250382	-2.57921		Ltbp4	0.972	0.028	3.54715094743051	3.67023		Snx18	0.975	0.025	3.66356125638614	-4.29015		Bicc1	0.9792	0.0208	3.85178245449409	5.08696		Gm14517	0.9784	0.0216	3.81322481694076	3.78622		Prrx1	0.967	0.033	3.37769064129782	-3.05791		Col6a2	0.9658	0.0342	3.34073084732737	-2.79111		Mmrn2	0.9686
Matn2	0.9726	0.0274	3.56942952989394	-4.66707		Lef1	0.9654	0.0346	3.32868856250382	3.72551		Timp3	0.972	0.028	3.54715094743051	3.45758		Fxn	0.9748	0.0252	3.65538794066687	3.7283		Igfbp7	0.979	0.021	3.84200873883123	4.4336		Emc8	0.9782	0.0218	3.80380372981758	-3.66572		Fam25c	0.967	0.033	3.37769064129782	-2.56925		Bmpr1a	0.9656	0.0344	3.33469282506259	-3.0435		Bicc1	0.9686
Lamb2	0.9726	0.0274	3.56942952989394	-3.66707		Tmem100	0.9654	0.0346	3.32868856250382	-2.92889		Krt15	0.9718	0.0282	3.53982769970805	4.38477		Mmp12	0.9748	0.0252	3.65538794066687	-4.27382		Cd34	0.979	0.021	3.84200873883123	4.83822		Retnlg	0.978	0.022	3.7944667723561	4.05854		Rgs5	0.967	0.033	3.37769064129782	-2.29359		Clec3b	0.9656	0.0344	3.33469282506259	-3.00472		Eln	0.9684
Snx7	0.9724	0.0276	3.56195111768392	-4.44559		Fkbp9	0.9652	0.0348	3.32271766997471	-3.01898		Cthrc1	0.9716	0.0284	3.53255471014054	3.72911		Snca	0.9748	0.0252	3.65538794066687	4.00297		Rgs5	0.979	0.021	3.84200873883123	5.55047		Gm7730	0.978	0.022	3.7944667723561	-3.76818		Ccl6	0.9668	0.0332	3.37144148204551	3.43144		Ighg3	0.9654	0.0346	3.32868856250382	2.4238		Comp	0.9684
Col11a1	0.9722	0.0278	3.55452517448855	-4.35414		Tanc2	0.965	0.035	3.31677976449802	-2.84463		Cpe	0.9714	0.0286	3.52533127272997	4.38171		Cish	0.9746	0.0254	3.64727757294483	-4.27638		C7	0.979	0.021	3.84200873883123	4.90146		Rpsa-ps10	0.978	0.022	3.7944667723561	-2.834		Gm8979	0.9668	0.0332	3.37144148204551	-3.11099		Epcam	0.9652	0.0348	3.32271766997471	-2.6589		Klrk1	0.968
Jag1	0.9722	0.0278	3.55452517448855	-3.68954		Ltbp1	0.965	0.035	3.31677976449802	-3.20797		Flt1	0.9714	0.0286	3.52533127272997	4.28236		Slc41a1	0.9746	0.0254	3.64727757294483	-3.67518		Islr	0.979	0.021	3.84200873883123	6.28307		Gimap8	0.9778	0.0222	3.785212421043	-4.31597		Cenpk	0.9668	0.0332	3.37144148204551	-3.28132		Ighj4	0.9652	0.0348	3.32271766997471	-0.0759712		Adgrg1	0.9678
Sgce	0.9722	0.0278	3.55452517448855	-4.31965		Igkv6-15	0.9648	0.0352	3.31087446964284	2.57559		Ptn	0.9714	0.0286	3.52533127272997	4.79286		Pigq	0.9744	0.0256	3.63922916510792	4.20026		Aspn	0.9788	0.0212	3.83232568840914	4.40971		Eif2a	0.9774	0.0226	3.76694564631126	-3.51418		Cobll1	0.9668	0.0332	3.37144148204551	-2.82865		Siglech	0.965	0.035	3.31677976449802	1.2625		Angptl1	0.9678
Igfbp2	0.9722	0.0278	3.55452517448855	-4.30697		Iglv1	0.9648	0.0352	3.31087446964284	3.15713		Sdc2	0.9712	0.0288	3.51815669623771	4.29988		Gm17136	0.9744	0.0256	3.63922916510792	-3.71184		Il1r1	0.9788	0.0212	3.83232568840914	5.28783		Bex3	0.9772	0.0228	3.75793037506011	-3.45038		Wfdc18	0.9666	0.0334	3.36522857037272	3.88775		Mmp13	0.965	0.035	3.31677976449802	-2.57307		Lck	0.9676
Mmp13	0.972	0.028	3.54715094743051	-5.24043		Serpinb5	0.9648	0.0352	3.31087446964284	-2.99045		Cdc20	0.9712	0.0288	3.51815669623771	-3.36834		Htra1	0.9742	0.0258	3.63124175211288	-3.84107		Thbs2	0.9786	0.0214	3.82273159975629	4.67815		Fyttd1	0.9772	0.0228	3.75793037506011	-2.89792		Igfbp3	0.9664	0.0336	3.35905147294007	0.485284		Sgce	0.965	0.035	3.31677976449802	-2.30972		Nkg7	0.9676
Spon2	0.972	0.028	3.54715094743051	-3.49103		Matn2	0.9646	0.0354	3.3050014153763	-2.19003		Ctla4	0.9708	0.0292	3.5039514324133	-3.11382		Saysd1	0.9742	0.0258	3.63124175211288	-4.23475		Medag	0.9786	0.0214	3.82273159975629	4.80605		Rpl5-ps1	0.977	0.023	3.74899201156653	-3.46756		Ctss	0.9664	0.0336	3.35905147294007	2.68819		Il1b	0.9648	0.0352	3.31087446964284	2.8481		Ikzf2	0.9676
Ighg3	0.9718	0.0282	3.53982769970805	4.30346		Krt17	0.9644	0.0356	3.29916023791934	-1.74529		Lef1	0.9708	0.0292	3.5039514324133	-3.77279		Mkrn2	0.974	0.026	3.62331439127268	-4.01569		Serping1	0.9786	0.0214	3.82273159975629	4.49358		Gm10146	0.977	0.023	3.74899201156653	-4.06016		Nceh1	0.9662	0.0338	3.35290976412321	3.06337		Apod	0.9648	0.0352	3.31087446964284	-3.20528		Gm17136	0.9674
Plxdc2	0.9716	0.0284	3.53255471014054	-4.15465		Col11a1	0.9644	0.0356	3.29916023791934	-0.935199		Ly9	0.9708	0.0292	3.5039514324133	-3.47157		Prrc1	0.974	0.026	3.62331439127268	-3.86718		Meg3	0.9784	0.0216	3.81322481694076	5.04801		Lyz2	0.977	0.023	3.74899201156653	3.75354		Mpz	0.9662	0.0338	3.35290976412321	-2.56347		Ddr2	0.9646	0.0354	3.3050014153763	-3.09944		Col16a1	0.9674
Sparcl1	0.9716	0.0284	3.53255471014054	-3.95307		Elane	0.9644	0.0356	3.29916023791934	2.62983		Col15a1	0.9708	0.0292	3.5039514324133	4.54905		Atad5	0.974	0.026	3.62331439127268	4.08354		Adamts2	0.9784	0.0216	3.81322481694076	5.26298		Tmem5	0.9766	0.0234	3.73134071215318	-3.88239		Cdh13	0.9662	0.0338	3.35290976412321	-1.9176		Cthrc1	0.9644	0.0356	3.29916023791934	-2.23964		Plet1	0.9672
Mfap5	0.9716	0.0284	3.53255471014054	-3.87511		Cd34	0.9644	0.0356	3.29916023791934	-3.2638		Il1r1	0.9706	0.0294	3.49691943279339	3.84334		Cenpk	0.9738	0.0262	3.61544616157128	4.71737		Igfbp5	0.9784	0.0216	3.81322481694076	3.94926		Asprv1	0.9766	0.0234	3.73134071215318	4.51981		Rnh1	0.9662	0.0338	3.35290976412321	2.50526		Itk	0.9642	0.0358	3.29335057960659	-3.18727		Wwc2	0.967
Clu	0.9716	0.0284	3.53255471014054	-4.35687		C7	0.9644	0.0356	3.29916023791934	-2.37474		Gm42870	0.9706	0.0294	3.49691943279339	-3.35106		Gm26735	0.9738	0.0262	3.61544616157128	-4.13514		Col5a3	0.9776	0.0224	3.776039193357	5.12725		B230208H11Rik	0.9766	0.0234	3.73134071215318	4.36848		BC005561	0.966	0.034	3.34680302583072	-2.93691		Tnc	0.9642	0.0358	3.29335057960659	-2.92851		Thbs4	0.967
Arg2	0.9716	0.0284	3.53255471014054	-4.22091		Ptn	0.9642	0.0358	3.29335057960659	-2.72582		Lhfp	0.9704	0.0296	3.48993366876708	4.33579		Haus7	0.9736	0.0264	3.6076361630044	3.99741		Prelp	0.9774	0.0226	3.76694564631126	4.54698		Olr1	0.9766	0.0234	3.73134071215318	4.22463		Prkce	0.966	0.034	3.34680302583072	-3.31368		Mpz	0.9642	0.0358	3.29335057960659	-2.43112		Adamts5	0.967
Rab7b	0.9714	0.0286	3.52533127272997	-3.04059		Rfc4	0.964	0.036	3.28757208875014	3.57968		Gm16519	0.9702	0.0298	3.4829935170365	-3.81231		Prdx2	0.9736	0.0264	3.6076361630044	3.50725		Ace	0.9774	0.0226	3.76694564631126	4.72057		Gm9670	0.9764	0.0236	3.72262521300022	-3.79746		Ighg3	0.966	0.034	3.34680302583072	-2.27408		Htra1	0.9642	0.0358	3.29335057960659	-2.50391		Gpc3	0.967
Iglj3	0.9714	0.0286	3.52533127272997	3.43024		CT010444.1	0.964	0.036	3.28757208875014	-2.72668		Cdh5	0.9702	0.0298	3.4829935170365	3.95507		Rpa1	0.9734	0.0266	3.59988351594519	3.82533		Scara3	0.977	0.023	3.74899201156653	5.76424		Smco4	0.9764	0.0236	3.72262521300022	-4.28761		Fam83g	0.9658	0.0342	3.34073084732737	-3.44784		Stfa2l1	0.9642	0.0358	3.29335057960659	0.503922		Igkv6-15	0.9668
Krt15	0.9712	0.0288	3.51815669623771	-3.51009		Maged1	0.964	0.036	3.28757208875014	-3.10171		Sox9	0.97	0.03	3.47609836681127	4.21353		Hbb-bs	0.9734	0.0266	3.59988351594519	3.86619		Mdk	0.977	0.023	3.74899201156653	4.68008		Rplp1	0.9764	0.0236	3.72262521300022	-2.40038		Smco4	0.9658	0.0342	3.34073084732737	-2.85121		Gm12892	0.964	0.036	3.28757208875014	1.40861		Epha2	0.9666
Fnbp1l	0.9712	0.0288	3.51815669623771	-4.15167		Gas1	0.9638	0.0362	3.28182441950705	-2.09323		Meg3	0.97	0.03	3.47609836681127	4.00299		Fmod	0.9732	0.0268	3.59218736053368	-1.64538		Col16a1	0.9768	0.0232	3.74012922332735	5.25731		Fam25c	0.9762	0.0238	3.71398149285144	3.77361		Col11a1	0.9658	0.0342	3.34073084732737	-0.964052		Col17a1	0.964	0.036	3.28757208875014	-0.992769		Hmgb1-ps8	0.9666
Lpl	0.9712	0.0288	3.51815669623771	-3.68816		Anxa8	0.9638	0.0362	3.28182441950705	-3.05345		Col12a1	0.97	0.03	3.47609836681127	3.91373		Gm13342	0.9732	0.0268	3.59218736053368	-4.07422		Loxl1	0.9768	0.0232	3.74012922332735	4.85824		Tmem40	0.976	0.024	3.70540834964447	3.84996		Fcmr	0.9656	0.0344	3.33469282506259	-3.09078		Pcolce2	0.964	0.036	3.28757208875014	-2.10836		Col17a1	0.9666
Sdc2	0.9712	0.0288	3.51815669623771	-3.63158		Gm17136	0.9638	0.0362	3.28182441950705	-2.97256		Ptk2b	0.9698	0.0302	3.46924761947606	-3.34492		Mmp3	0.9732	0.0268	3.59218736053368	-4.02473		Spp1	0.9764	0.0236	3.72262521300022	4.56524		Acad9	0.976	0.024	3.70540834964447	-4.04661		Mmp19	0.9656	0.0344	3.33469282506259	3.25076		Lamb2	0.9638	0.0362	3.28182441950705	-3.07129		Cpe	0.9664
Ccl8	0.9712	0.0288	3.51815669623771	-3.88156		Perp	0.9638	0.0362	3.28182441950705	-3.1316		Gm19585	0.9698	0.0302	3.46924761947606	-3.27881		Tsc1	0.9732	0.0268	3.59218736053368	4.1255		Pcolce	0.9764	0.0236	3.72262521300022	3.93029		Msh6	0.976	0.024	3.70540834964447	-4.26354		Retnla	0.9654	0.0346	3.32868856250382	4.01311		Vcan	0.9638	0.0362	3.28182441950705	-0.0549653		Casz1	0.9664
Efemp1	0.971	0.029	3.51103030377598	-3.7585		Dsc3	0.9638	0.0362	3.28182441950705	-2.1746		Cfh	0.9696	0.0304	3.46244068826909	3.4348		Gm8838	0.9732	0.0268	3.59218736053368	-3.44653		Gas1	0.9764	0.0236	3.72262521300022	4.72834		Lst1	0.976	0.024	3.70540834964447	3.46523		Gm42870	0.9654	0.0346	3.32868856250382	-2.32343		Prg4	0.9638	0.0362	3.28182441950705	-3.37874		Medag	0.9662
Tshz2	0.9708	0.0292	3.5039514324133	-3.62374		Sod3	0.9636	0.0364	3.27610723175053	-2.42111		Ndufa4l2	0.9696	0.0304	3.46244068826909	4.27465		C4b	0.9732	0.0268	3.59218736053368	-4.13627		Ecm2	0.9764	0.0236	3.72262521300022	4.55083		Gm5525	0.9758	0.0242	3.69690461124404	-3.64592		Angptl7	0.9654	0.0346	3.32868856250382	0.130342		Mdk	0.9636	0.0364	3.27610723175053	-2.41233		Plau	0.9662
Angptl1	0.9708	0.0292	3.5039514324133	-2.64959		Rarres2	0.9634	0.0366	3.2704201909447	-3.39079		Pdgfrl	0.9696	0.0304	3.46244068826909	3.89569		Gm13450	0.9732	0.0268	3.59218736053368	-4.21819		1500015O10Rik	0.9762	0.0238	3.71398149285144	4.71319		Gm12901	0.9758	0.0242	3.69690461124404	-2.47121		Loxl2	0.9652	0.0348	3.32271766997471	-2.62048		Shtn1	0.9636	0.0364	3.27610723175053	1.78311		Slc31a2	0.9662
Prrx1	0.9708	0.0292	3.5039514324133	-2.83407		Nbl1	0.9634	0.0366	3.2704201909447	-2.46022		Egfl7	0.9696	0.0304	3.46244068826909	3.54532		Smad5	0.973	0.027	3.58454685608887	-3.48675		Olfml3	0.976	0.024	3.70540834964447	4.61299		Tm2d3	0.9756	0.0244	3.68846913445673	-3.84323		Hist1h3c	0.9652	0.0348	3.32271766997471	-2.72062		Wisp2	0.9634	0.0366	3.2704201909447	-1.7745		Tnmd	0.9662
Epcam	0.9708	0.0292	3.5039514324133	-3.70335		Bnip3	0.9634	0.0366	3.2704201909447	-2.66976		Tagln	0.9694	0.0306	3.45567699797127	3.7753		Ctse	0.973	0.027	3.58454685608887	2.92653		Fkbp9	0.9758	0.0242	3.69690461124404	4.83033		Ftsj3	0.9756	0.0244	3.68846913445673	-4.71321		Serpinb2	0.9652	0.0348	3.32271766997471	2.76124		Cd7	0.9634	0.0366	3.2704201909447	2.43771		Casd1	0.966
C1qtnf12	0.9708	0.0292	3.5039514324133	-3.62963		Tshz2	0.9634	0.0366	3.2704201909447	-2.40854		Igkj2	0.9694	0.0306	3.45567699797127	-3.34972		Pex5	0.973	0.027	3.58454685608887	3.04718		Apod	0.9758	0.0242	3.69690461124404	4.45644		Gramd3	0.9754	0.0246	3.68010080408586	-3.70107		Ryk	0.965	0.035	3.31677976449802	-3.35807		Fstl1	0.9634	0.0366	3.2704201909447	-3.13851		Fkbp9	0.966
Angptl7	0.9708	0.0292	3.5039514324133	-4.3508		Medag	0.9634	0.0366	3.2704201909447	-2.39316		Postn	0.9692	0.0308	3.44895598460536	3.11135		Lgalsl	0.9728	0.0272	3.57696118054256	-3.44704		Gfpt2	0.9758	0.0242	3.69690461124404	4.79798		Txndc5	0.9754	0.0246	3.68010080408586	-3.82259		Gpr180	0.965	0.035	3.31677976449802	-3.326		Olfml2b	0.9634	0.0366	3.2704201909447	-2.03608		Gal	0.966
Htra1	0.9706	0.0294	3.49691943279339	-3.41033		Fpr1	0.9634	0.0366	3.2704201909447	1.60488		Igfbp7	0.9692	0.0308	3.44895598460536	3.87446		Wwc2	0.9728	0.0272	3.57696118054256	-3.6654		Cpe	0.9758	0.0242	3.69690461124404	5.36702		Zc3h12c	0.9754	0.0246	3.68010080408586	-3.95295		Snx7	0.965	0.035	3.31677976449802	2.3333		Tanc2	0.9632	0.0368	3.26476296802264	-2.15366		Txk	0.966
Tpbg	0.9706	0.0294	3.49691943279339	-4.05914		Col16a1	0.9632	0.0368	3.26476296802264	-0.819593		Has1	0.9692	0.0308	3.44895598460536	3.79677		F10	0.9728	0.0272	3.57696118054256	-4.37784		Colec12	0.9756	0.0244	3.68846913445673	3.82088		Gm6767	0.9754	0.0246	3.68010080408586	-3.59125		Atp8b2	0.965	0.035	3.31677976449802	-2.98545		BC100530	0.9632	0.0368	3.26476296802264	-0.212288		Arg2	0.9658
Il1r1	0.9704	0.0296	3.48993366876708	-3.60827		Cpe	0.9632	0.0368	3.26476296802264	-2.3357		Iglj1	0.9692	0.0308	3.44895598460536	-2.51506		Klf7	0.9728	0.0272	3.57696118054256	-3.09436		Mfap5	0.9756	0.0244	3.68846913445673	4.08866		Chordc1	0.9754	0.0246	3.68010080408586	-3.53039		Ppwd1	0.9648	0.0352	3.31087446964284	-2.94427		Rgs16	0.9632	0.0368	3.26476296802264	-2.61428		Sod3	0.9658
Cdh13	0.9704	0.0296	3.48993366876708	-2.81401		Sgpp1	0.9632	0.0368	3.26476296802264	3.26297		Ikzf2	0.9692	0.0308	3.44895598460536	-3.20885		Hbb-bh3	0.9726	0.0274	3.56942952989394	3.6256		Bgn	0.9756	0.0244	3.68846913445673	4.12717		Ltb4r1	0.9752	0.0248	3.67179853202471	3.73448		Olfml2b	0.9648	0.0352	3.31087446964284	-0.119105		Olfml3	0.9632	0.0368	3.26476296802264	-2.09643		Pdgfrl	0.9656
Ighj2	0.9704	0.0296	3.48993366876708	4.88489		Ddr2	0.9632	0.0368	3.26476296802264	-2.90489		Id1	0.9692	0.0308	3.44895598460536	3.73915		Ptprj	0.9726	0.0274	3.56942952989394	-3.54958		Angptl1	0.9754	0.0246	3.68010080408586	4.96616		Ubfd1	0.9752	0.0248	3.67179853202471	-3.12357		Dcaf5	0.9648	0.0352	3.31087446964284	-2.80818		Medag	0.9632	0.0368	3.26476296802264	-2.84524		F10	0.9656
Tbc1d9	0.9702	0.0298	3.4829935170365	-4.26333		Loxl2	0.963	0.037	3.25913523926788	-1.40418		Tnnc2	0.969	0.031	3.44227709514494	2.87621		Areg	0.9726	0.0274	3.56942952989394	-3.74121		Gpx3	0.9754	0.0246	3.68010080408586	3.61321		Batf3	0.9752	0.0248	3.67179853202471	-4.38233		Trim39	0.9648	0.0352	3.31087446964284	-2.97637		Rhov	0.9632	0.0368	3.26476296802264	-2.9328		Tbc1d9	0.9656
Krt17	0.9702	0.0298	3.4829935170365	-3.38041		Trim44	0.9628	0.0372	3.25353668619902	3.08437		Col16a1	0.969	0.031	3.44227709514494	4.00293		Sgce	0.9724	0.0276	3.56195111768392	-4.10927		Igkv6-15	0.9754	0.0246	3.68010080408586	-3.78155		Htatsf1	0.9752	0.0248	3.67179853202471	-3.02832		Fkbp11	0.9646	0.0354	3.3050014153763	-3.18366		Igkv6-15	0.963	0.037	3.25913523926788	0.978401		Palld	0.9656
Loxl1	0.9702	0.0298	3.4829935170365	-3.85697		Hba-a1	0.9628	0.0372	3.25353668619902	3.11775		Adgrf5	0.9688	0.0312	3.43563978723272	4.22942		Rnase4	0.9724	0.0276	3.56195111768392	-4.20544		Tpbg	0.9754	0.0246	3.68010080408586	4.49965		Tars	0.975	0.025	3.66356125638614	-3.59405		Adamts4	0.9646	0.0354	3.3050014153763	0.778134		Flt1	0.9628	0.0372	3.25353668619902	-2.09314		Stfa2l1	0.9654
Prg4	0.9702	0.0298	3.4829935170365	-4.08428		Adi1	0.9626	0.0374	3.24796699545741	-2.46035		Qpct	0.9688	0.0312	3.43563978723272	3.60002		Hba-a2	0.9724	0.0276	3.56195111768392	3.16801		Snx7	0.9752	0.0248	3.67179853202471	4.65865		Clec4e	0.975	0.025	3.66356125638614	4.00283		Stfa2l1	0.9644	0.0356	3.29916023791934	0.576608		Adgrf5	0.9626	0.0374	3.24796699545741	-2.84952		Htra1	0.9654
Plau	0.97	0.03	3.47609836681127	-4.29634		Col14a1	0.9626	0.0374	3.24796699545741	-2.52286		Lamb1	0.9686	0.0314	3.42904352890781	2.88394		Phgdh	0.9722	0.0278	3.55452517448855	-3.95383		Ptn	0.9752	0.0248	3.67179853202471	4.95369		Usp24	0.975	0.025	3.66356125638614	-3.7047		Manea	0.9644	0.0356	3.29916023791934	-3.08719		Cxadr	0.9626	0.0374	3.24796699545741	-3.0107		Prg4	0.9654
Scara5	0.9698	0.0302	3.46924761947606	-3.93236		Gzma	0.9626	0.0374	3.24796699545741	2.6822		Vars	0.9686	0.0314	3.42904352890781	-3.13772		Rrm2	0.9722	0.0278	3.55452517448855	3.2503		Gas6	0.9752	0.0248	3.67179853202471	4.11426		Ass1	0.975	0.025	3.66356125638614	-3.61296		Mmp13	0.9644	0.0356	3.29916023791934	2.18326		Timp1	0.9626	0.0374	3.24796699545741	-2.84009		Fgfr1	0.9652
Slc31a2	0.9698	0.0302	3.46924761947606	-3.55809		Klrk1	0.9626	0.0374	3.24796699545741	2.40517		Spp1	0.9686	0.0314	3.42904352890781	3.07115		Atpif1	0.9722	0.0278	3.55452517448855	2.56689		Nov	0.9752	0.0248	3.67179853202471	4.77436		Dusp10	0.9748	0.0252	3.65538794066687	-3.22783		Bmpr1a	0.9644	0.0356	3.29916023791934	-2.77385		Mfap4	0.9626	0.0374	3.24796699545741	-2.97212		Pbx1	0.9652
Dpep1	0.9698	0.0302	3.46924761947606	-4.00806		Serpinb2	0.9626	0.0374	3.24796699545741	-2.983		Col17a1	0.9686	0.0314	3.42904352890781	2.44103		Mmp8	0.9722	0.0278	3.55452517448855	-4.40673		Mmp14	0.975	0.025	3.66356125638614	3.88447		Rpl21	0.9748	0.0252	3.65538794066687	-3.30811		Lyz1	0.9644	0.0356	3.29916023791934	4.02352		Ift43	0.9624	0.0376	3.2424258586979	-2.44679		Rhov	0.9652
Has1	0.9698	0.0302	3.46924761947606	-4.48136		Rin2	0.9624	0.0376	3.2424258586979	-2.34026		Loxl1	0.9684	0.0316	3.4224877983417	3.99434		Padi4	0.972	0.028	3.54715094743051	-3.34642		Rarres2	0.975	0.025	3.66356125638614	4.43711		Gm18445	0.9746	0.0254	3.64727757294483	-4.54624		Sfrp1	0.9644	0.0356	3.29916023791934	1.49569		Sphk1	0.9624	0.0376	3.2424258586979	-3.03862		Ptprb	0.965
Gm42870	0.9696	0.0304	3.46244068826909	4.27598		Angptl7	0.9624	0.0376	3.2424258586979	-1.91733		Gm14548	0.968	0.032	3.40949588230748	-3.25204		Sfrp1	0.972	0.028	3.54715094743051	-2.69397		Lamb1	0.975	0.025	3.66356125638614	4.81197		BC100530	0.9746	0.0254	3.64727757294483	4.35436		Gm43291	0.9642	0.0358	3.29335057960659	-2.79886		Igkv10-96	0.9624	0.0376	3.2424258586979	1.68479		Cald1	0.965
Bmp1	0.9696	0.0304	3.46244068826909	-3.11667		Gm7897	0.9624	0.0376	3.2424258586979	-2.80348		Plxdc2	0.968	0.032	3.40949588230748	4.44836		Trbj2-1	0.9718	0.0282	3.53982769970805	3.98347		Sdc2	0.975	0.025	3.66356125638614	4.47873		Zfp110	0.9746	0.0254	3.64727757294483	-4.00701		F10	0.964	0.036	3.28757208875014	4.07209		Igfbp2	0.9624	0.0376	3.2424258586979	-2.2947		Slco4a1	0.965
Timp1	0.9696	0.0304	3.46244068826909	-3.57034		Gm18445	0.9622	0.0378	3.23691297248243	-2.54088		Adamts2	0.968	0.032	3.40949588230748	4.06504		Irak3	0.9718	0.0282	3.53982769970805	-3.38596		Col4a2	0.975	0.025	3.66356125638614	4.62283		Rpl10a	0.9746	0.0254	3.64727757294483	-3.00933		Has1	0.964	0.036	3.28757208875014	-2.12935		Lhfp	0.9622	0.0378	3.23691297248243	-2.10619		Fmnl2	0.9648
Fxyd2	0.9694	0.0306	3.45567699797127	-4.23125		Eln	0.9622	0.0378	3.23691297248243	-0.792218		Flt3l	0.9678	0.0322	3.40305870158261	3.8208		Gm15580	0.9718	0.0282	3.53982769970805	-3.73468		Vcan	0.975	0.025	3.66356125638614	3.73874		Rps19-ps6	0.9744	0.0256	3.63922916510792	-2.95786		Tbl3	0.964	0.036	3.28757208875014	-2.18398		Cdc20	0.9622	0.0378	3.23691297248243	0.75178		Ift43	0.9646
C4b	0.9694	0.0306	3.45567699797127	-2.96366		Clec3b	0.962	0.038	3.23142803817647	-2.81047		Hist1h4n	0.9678	0.0322	3.40305870158261	-3.09615		Blvrb	0.9718	0.0282	3.53982769970805	3.00724		Ccdc80	0.9748	0.0252	3.65538794066687	3.84219		Rpf2	0.9744	0.0256	3.63922916510792	-3.4306		Prkca	0.964	0.036	3.28757208875014	-2.68843		Efemp1	0.9622	0.0378	3.23691297248243	-1.23934		Inhba	0.9646
Rarres2	0.9692	0.0308	3.44895598460536	-3.19929		Col15a1	0.962	0.038	3.23142803817647	-2.07455		Cxcr5	0.9678	0.0322	3.40305870158261	-3.67974		Cpe	0.9718	0.0282	3.53982769970805	-3.19207		Efemp1	0.9748	0.0252	3.65538794066687	4.71766		Cyp51	0.9744	0.0256	3.63922916510792	-3.66527		Ppcs	0.964	0.036	3.28757208875014	-2.96949		Ikzf2	0.9622	0.0378	3.23691297248243	-0.80201		Adamts4	0.9644
Rnase4	0.9692	0.0308	3.44895598460536	-3.79144		Postn	0.962	0.038	3.23142803817647	-2.31023		Ptprb	0.9676	0.0324	3.39666005763051	4.12668		Lnpep	0.9716	0.0284	3.53255471014054	-3.26424		C1s1	0.9748	0.0252	3.65538794066687	4.16166		Gm12508	0.9744	0.0256	3.63922916510792	-3.89317		Mafb	0.9638	0.0362	3.28182441950705	3.32127		Bmp1	0.9622	0.0378	3.23691297248243	-2.65328		Scara5	0.9644
Nt5e	0.969	0.031	3.44227709514494	-3.60049		Grb10	0.962	0.038	3.23142803817647	-1.55317		C1s1	0.9674	0.0326	3.39029947560479	3.20261		C7	0.9716	0.0284	3.53255471014054	-3.88387		Col18a1	0.9748	0.0252	3.65538794066687	5.11969		Rasgrp3	0.9742	0.0258	3.63124175211288	-3.70776		Ccl2	0.9638	0.0362	3.28182441950705	3.0878		Bicc1	0.962	0.038	3.23142803817647	-3.51091		Irx3	0.9644
Adam15	0.9686	0.0314	3.42904352890781	-2.55886		Hba-ps4	0.962	0.038	3.23142803817647	3.10461		Matn2	0.9674	0.0326	3.39029947560479	3.93827		Cpox	0.9716	0.0284	3.53255471014054	3.47042		Timp3	0.9748	0.0252	3.65538794066687	3.54389		Mtss1	0.9742	0.0258	3.63124175211288	-3.67304		Coro7	0.9638	0.0362	3.28182441950705	-2.65074		Tshz2	0.962	0.038	3.23142803817647	-1.98269		Urah	0.9644
Ckb	0.9686	0.0314	3.42904352890781	-3.6011		Cdipt	0.962	0.038	3.23142803817647	3.31642		Col4a1	0.9674	0.0326	3.39029947560479	3.80564		Gm8648	0.9716	0.0284	3.53255471014054	-2.7509		Nbl1	0.9748	0.0252	3.65538794066687	4.33926		Meaf6	0.9742	0.0258	3.63124175211288	-4.31685		Lhfp	0.9638	0.0362	3.28182441950705	1.96429		Ptprb	0.962	0.038	3.23142803817647	-2.07555		Dsc3	0.9642
Smoc2	0.9686	0.0314	3.42904352890781	-4.17217		Cpxm1	0.9618	0.0382	3.22597076184813	-0.687552		Cav2	0.9674	0.0326	3.39029947560479	3.49588		Col11a1	0.9714	0.0286	3.52533127272997	-4.37546		Itih5	0.9746	0.0254	3.64727757294483	4.26906		Slc39a10	0.9742	0.0258	3.63124175211288	-4.26996		Ccrl2	0.9638	0.0362	3.28182441950705	2.84511		Thbs4	0.962	0.038	3.23142803817647	-3.04083		Klrd1	0.9642
Irx3	0.9686	0.0314	3.42904352890781	-3.76338		Urah	0.9618	0.0382	3.22597076184813	-0.176099		Ecm2	0.9674	0.0326	3.39029947560479	3.44758		Prtn3	0.9714	0.0286	3.52533127272997	3.50572		Gm19585	0.9746	0.0254	3.64727757294483	-3.84785		Gngt2	0.974	0.026	3.62331439127268	-2.99505		Grb10	0.9636	0.0364	3.27610723175053	0.0642227		Fam25c	0.962	0.038	3.23142803817647	-2.88233		Nid1	0.9642
Prtn3	0.9686	0.0314	3.42904352890781	-3.80409		Efemp1	0.9618	0.0382	3.22597076184813	-3.05809		Sfrp1	0.9672	0.0328	3.3839764893716	3.32224		Abcg2	0.9714	0.0286	3.52533127272997	3.86016		Col6a1	0.9744	0.0256	3.63922916510792	4.04395		Bola3	0.974	0.026	3.62331439127268	-3.04569		Krt17	0.9636	0.0364	3.27610723175053	-0.969894		Tpbg	0.9618	0.0382	3.22597076184813	-3.19891		Meg3	0.9642
Col5a3	0.9684	0.0316	3.4224877983417	-3.94828		Rhoh	0.9614	0.0386	3.21513803032325	2.68603		Lbp	0.9672	0.0328	3.3839764893716	3.33417		Cd33	0.9712	0.0288	3.51815669623771	-3.48454		Igkv10-96	0.9744	0.0256	3.63922916510792	-4.19895		Ctso	0.974	0.026	3.62331439127268	-3.74433		Phtf1	0.9634	0.0366	3.2704201909447	-3.34678		C1qb	0.9616	0.0384	3.22054085416996	0.419028		Tmem170b	0.9642
Postn	0.9684	0.0316	3.4224877983417	-3.71329		Epha2	0.9614	0.0386	3.21513803032325	-2.35249		Mustn1	0.967	0.033	3.37769064129782	3.90412		Tbc1d4	0.9712	0.0288	3.51815669623771	-4.37181		Ighj2	0.9742	0.0258	3.63124175211288	-3.35489		Slfn4	0.9738	0.0262	3.61544616157128	3.74336		6430548M08Rik	0.9632	0.0368	3.26476296802264	-2.52489		Prkca	0.9616	0.0384	3.22054085416996	0.722638		Fhl1	0.9642
Tnmd	0.9684	0.0316	3.4224877983417	-3.73331		Ighj2	0.9614	0.0386	3.21513803032325	2.34583		Dsp	0.967	0.033	3.37769064129782	2.77888		Gm7823	0.9712	0.0288	3.51815669623771	-3.3277		Serpinf1	0.9742	0.0258	3.63124175211288	3.73882		Lrg1	0.9738	0.0262	3.61544616157128	3.7688		Lyz2	0.9632	0.0368	3.26476296802264	3.01736		Fpr1	0.9616	0.0384	3.22054085416996	-0.921499		Retnla	0.9642
Wisp2	0.968	0.032	3.40949588230748	-3.53803		Kazald1	0.9614	0.0386	3.21513803032325	-2.95783		Cpxm1	0.967	0.033	3.37769064129782	3.87169		Ccl8	0.9712	0.0288	3.51815669623771	-4.35986		Lbp	0.9742	0.0258	3.63124175211288	4.21412		Fcer1g	0.9736	0.0264	3.6076361630044	2.87418		Agtpbp1	0.9632	0.0368	3.26476296802264	-3.3665		Grb10	0.9614	0.0386	3.21513803032325	-3.06411		Bok	0.964
Prkca	0.968	0.032	3.40949588230748	3.9798		Katnbl1	0.9614	0.0386	3.21513803032325	2.56335		Il6	0.9668	0.0332	3.37144148204551	3.56047		Ino80e	0.9712	0.0288	3.51815669623771	3.38456		Mgp	0.9742	0.0258	3.63124175211288	4.72785		Ankrd22	0.9736	0.0264	3.6076361630044	3.99742		Fxyd2	0.9632	0.0368	3.26476296802264	3.38778		Klrk1	0.9614	0.0386	3.21513803032325	2.63986		Lpl	0.964
Prok2	0.968	0.032	3.40949588230748	-3.42195		Loxl1	0.9612	0.0388	3.20976200990482	-1.98137		Mmp2	0.9668	0.0332	3.37144148204551	3.08942		Dek	0.9712	0.0288	3.51815669623771	2.49761		Irx3	0.974	0.026	3.62331439127268	4.25211		Lncpint	0.9736	0.0264	3.6076361630044	-3.67944		Lama4	0.9632	0.0368	3.26476296802264	-0.979265		Tnmd	0.9614	0.0386	3.21513803032325	-2.84871		Sned1	0.9638
Has2	0.9678	0.0322	3.40305870158261	-3.32918		Krt15	0.9612	0.0388	3.20976200990482	-2.07212		Zfp110	0.9668	0.0332	3.37144148204551	-3.08618		Ear2	0.9712	0.0288	3.51815669623771	-4.54093		Tm4sf1	0.974	0.026	3.62331439127268	3.72143		Gm13268	0.9736	0.0264	3.6076361630044	-3.39595		Sfrp4	0.9632	0.0368	3.26476296802264	-1.7493		Mfge8	0.9614	0.0386	3.21513803032325	-1.567		Col15a1	0.9638
Col17a1	0.9678	0.0322	3.40305870158261	-3.97031		Gm24272	0.9612	0.0388	3.20976200990482	-2.36474		Mmp13	0.9668	0.0332	3.37144148204551	3.73103		Ly96	0.971	0.029	3.51103030377598	-3.5857		Stmn2	0.974	0.026	3.62331439127268	4.11032		Npm3	0.9734	0.0266	3.59988351594519	-3.60398		Cpxm1	0.9632	0.0368	3.26476296802264	-0.852377		Hspb8	0.9614	0.0386	3.21513803032325	-2.58368		Flt1	0.9638
Thbs3	0.9674	0.0326	3.39029947560479	-2.78105		Fxyd3	0.9612	0.0388	3.20976200990482	-2.13356		Rrp36	0.9668	0.0332	3.37144148204551	-3.36332		Mcm2	0.971	0.029	3.51103030377598	3.64738		Thbs3	0.9738	0.0262	3.61544616157128	4.11509		Rpl35	0.9734	0.0266	3.59988351594519	-2.37743		Diaph3	0.963	0.037	3.25913523926788	-3.02633		Khk	0.9612	0.0388	3.20976200990482	2.5738		Msr1	0.9638
Plet1	0.9674	0.0326	3.39029947560479	-4.07499		B230208H11Rik	0.9612	0.0388	3.20976200990482	2.15934		Acad9	0.9666	0.0334	3.36522857037272	-3.19113		Ubac1	0.971	0.029	3.51103030377598	3.37947		Ogn	0.9738	0.0262	3.61544616157128	3.81692		Saysd1	0.9734	0.0266	3.59988351594519	-3.91541		Cthrc1	0.963	0.037	3.25913523926788	0.495265		Nkg7	0.9612	0.0388	3.20976200990482	2.49205		Tinagl1	0.9638
Tnfrsf12a	0.9674	0.0326	3.39029947560479	-3.23842		Dpep1	0.961	0.039	3.20441251683625	-2.39986		Adamts4	0.9666	0.0334	3.36522857037272	4.12402		Tmem100	0.9708	0.0292	3.5039514324133	-2.74821		Rin2	0.9738	0.0262	3.61544616157128	4.73317		Ttc3	0.9732	0.0268	3.59218736053368	-3.99656		Areg	0.9628	0.0372	3.25353668619902	2.44753		Bok	0.9612	0.0388	3.20976200990482	-2.44832		Ccpg1	0.9636
Lima1	0.9674	0.0326	3.39029947560479	-3.03465		Igkv10-96	0.961	0.039	3.20441251683625	1.30833		Plau	0.9666	0.0334	3.36522857037272	3.59248		Mgst3	0.9708	0.0292	3.5039514324133	3.42557		Igkv1-135	0.9738	0.0262	3.61544616157128	-3.77812		Cep63	0.9732	0.0268	3.59218736053368	-3.43618		Ikzf2	0.9628	0.0372	3.25353668619902	-2.56921		Iglj1	0.961	0.039	3.20441251683625	0.683989		Wisp2	0.9636
Loxl2	0.9674	0.0326	3.39029947560479	-2.77478		Il1r1	0.961	0.039	3.20441251683625	-3.06019		Tbc1d9	0.9664	0.0336	3.35905147294007	3.20921		Gm5406	0.9708	0.0292	3.5039514324133	-3.51352		Tespa1	0.9734	0.0266	3.59988351594519	-3.04737		Phf11d	0.9732	0.0268	3.59218736053368	-3.74744		Cd19	0.9628	0.0372	3.25353668619902	-2.75453		Upp1	0.961	0.039	3.20441251683625	-2.41111		Prss23	0.9636
Mgp	0.9672	0.0328	3.3839764893716	-3.65352		AC152414.3	0.9608	0.0392	3.19908927927534	-2.73032		Hbb-y	0.9662	0.0338	3.35290976412321	3.11693		CAAA01147332.1	0.9708	0.0292	3.5039514324133	-3.71876		Igfbp6	0.9732	0.0268	3.59218736053368	3.60896		AC159308.2	0.973	0.027	3.58454685608887	-2.7012		BC100530	0.9628	0.0372	3.25353668619902	2.28736		Ltbp1	0.961	0.039	3.20441251683625	-2.13214		Mmp13	0.9636
Olfml3	0.9672	0.0328	3.3839764893716	-2.93322		Sfrp4	0.9608	0.0392	3.19908927927534	-1.76968		Thbs3	0.9662	0.0338	3.35290976412321	3.10084		Rhoc	0.9706	0.0294	3.49691943279339	-3.05635		Plpp3	0.973	0.027	3.58454685608887	3.65216		Slc40a1	0.9728	0.0272	3.57696118054256	3.97515		Ptn	0.9626	0.0374	3.24796699545741	0.412157		Gm27219	0.961	0.039	3.20441251683625	-3.11115		Gstm1	0.9636
Tmem100	0.967	0.033	3.37769064129782	-3.41859		Col5a2	0.9608	0.0392	3.19908927927534	-2.82013		Mmp3	0.966	0.034	3.34680302583072	3.10786		Top2a	0.9706	0.0294	3.49691943279339	3.20023		Col15a1	0.973	0.027	3.58454685608887	4.48525		Gm6030	0.9728	0.0272	3.57696118054256	-3.0185		Nid1	0.9624	0.0376	3.2424258586979	0.0613088		Krtdap	0.9608	0.0392	3.19908927927534	-1.80877		Anxa8	0.9636
Icos	0.967	0.033	3.37769064129782	-3.27796		Flt1	0.9608	0.0392	3.19908927927534	-2.27668		Krt5	0.966	0.034	3.34680302583072	3.53098		Gm9230	0.9706	0.0294	3.49691943279339	-3.5406		Cd300c2	0.9728	0.0272	3.57696118054256	-4.12177		Rpsa-ps5	0.9728	0.0272	3.57696118054256	-3.27243		Zbtb24	0.9624	0.0376	3.2424258586979	-2.46651		Col5a3	0.9608	0.0392	3.19908927927534	-1.50382		Rarres2	0.9634
Cd44	0.967	0.033	3.37769064129782	-2.54835		Col12a1	0.9608	0.0392	3.19908927927534	-0.527325		Gng11	0.966	0.034	3.34680302583072	3.32201		Gm15417	0.9706	0.0294	3.49691943279339	-3.66014		Igfbp2	0.9728	0.0272	3.57696118054256	4.4527		Ighj2	0.9728	0.0272	3.57696118054256	-3.56779		Gbp4	0.9624	0.0376	3.2424258586979	-3.25902		Col15a1	0.9608	0.0392	3.19908927927534	-1.96137		Ace	0.9634
Pdpn	0.967	0.033	3.37769064129782	-3.15558		Mmp9	0.9608	0.0392	3.19908927927534	2.44498		Fbxl15	0.966	0.034	3.34680302583072	-3.2058		Cxcl3	0.9706	0.0294	3.49691943279339	-4.02228		Entpd2	0.9728	0.0272	3.57696118054256	4.8549		Gm5370	0.9726	0.0274	3.56942952989394	-3.21599		Hsf1	0.9624	0.0376	3.2424258586979	-2.66683		Col1a1	0.9608	0.0392	3.19908927927534	-2.89006		Ankrd22	0.9634
Slc43a3	0.967	0.033	3.37769064129782	-3.25506		Dalrd3	0.9608	0.0392	3.19908927927534	3.11628		Mdk	0.966	0.034	3.34680302583072	4.18043		Plvap	0.9706	0.0294	3.49691943279339	-2.83341		Wisp2	0.9728	0.0272	3.57696118054256	4.61896		Ubtf	0.9726	0.0274	3.56942952989394	-2.74309		Bicc1	0.9622	0.0378	3.23691297248243	-1.61451		Anxa8	0.9608	0.0392	3.19908927927534	-1.79976		Aig1	0.9634
Mpz	0.967	0.033	3.37769064129782	-2.78336		Stfa2l1	0.9606	0.0394	3.19379202952992	2.78065		BC100530	0.9658	0.0342	3.34073084732737	1.33426		Ltbp1	0.9706	0.0294	3.49691943279339	-3.4979		Ctsk	0.9728	0.0272	3.57696118054256	3.34618		AC137067.2	0.9724	0.0276	3.56195111768392	-3.93735		Sec24c	0.9622	0.0378	3.23691297248243	-3.09248		Col11a1	0.9608	0.0392	3.19908927927534	-1.27687		Lama4	0.9634
Fhl1	0.9668	0.0332	3.37144148204551	-3.55695		Ggta1	0.9606	0.0394	3.19379202952992	3.05855		Gm15446	0.9658	0.0342	3.34073084732737	-3.56461		Lamb2	0.9706	0.0294	3.49691943279339	-3.7051		Srpk3	0.9726	0.0274	3.56942952989394	-3.24003		Shtn1	0.9724	0.0276	3.56195111768392	-4.16167		Nrf1	0.9622	0.0378	3.23691297248243	-3.43583		Htra3	0.9608	0.0392	3.19908927927534	-2.56432		Has2	0.9632
Sox9	0.9666	0.0334	3.36522857037272	-4.22507		Abcg2	0.9606	0.0394	3.19379202952992	2.22612		Fcmr	0.9658	0.0342	3.34073084732737	-2.4669		Gm6702	0.9704	0.0296	3.48993366876708	3.49178		Urah	0.9724	0.0276	3.56195111768392	3.60612		Rnase2a	0.9724	0.0276	3.56195111768392	4.21362		Ctps2	0.9622	0.0378	3.23691297248243	-2.70783		Lef1	0.9606	0.0394	3.19379202952992	-1.09306		Phf11d	0.9632
Gja1	0.9666	0.0334	3.36522857037272	-3.65409		Gm45446	0.9606	0.0394	3.19379202952992	-2.60608		Mfap4	0.9656	0.0344	3.33469282506259	3.39268		Ankrd22	0.9704	0.0296	3.48993366876708	-3.70032		Rnase4	0.9722	0.0278	3.55452517448855	4.43214		Msrb1	0.9724	0.0276	3.56195111768392	2.80801		Mustn1	0.9622	0.0378	3.23691297248243	-2.3275		Cfh	0.9606	0.0394	3.19379202952992	1.08017		Tsnax	0.9632
St3gal6	0.9666	0.0334	3.36522857037272	3.00969		Hgs	0.9606	0.0394	3.19379202952992	2.76473		Prelp	0.9656	0.0344	3.33469282506259	3.38147		Gm12328	0.9702	0.0298	3.4829935170365	-2.46767		Sfrp4	0.9722	0.0278	3.55452517448855	4.94016		Fcmr	0.9724	0.0276	3.56195111768392	-2.57967		Rpa1	0.962	0.038	3.23142803817647	-2.60055		Adgrg1	0.9606	0.0394	3.19379202952992	-2.16977		Loxl1	0.963
Thbs2	0.9666	0.0334	3.36522857037272	-3.37		Cygb	0.9606	0.0394	3.19379202952992	-1.55337		Flrt3	0.9656	0.0344	3.33469282506259	2.76421		Zscan29	0.97	0.03	3.47609836681127	-3.83841		C4b	0.9722	0.0278	3.55452517448855	4.34963		Gm10076	0.9722	0.0278	3.55452517448855	-2.62379		Asprv1	0.962	0.038	3.23142803817647	-1.52246		Zfhx3	0.9606	0.0394	3.19379202952992	1.95474		Spon2	0.963
Rhoc	0.9664	0.0336	3.35905147294007	-3.45255		Pisd	0.9606	0.0394	3.19379202952992	2.24352		Comp	0.9654	0.0346	3.32868856250382	3.35456		Ighg3	0.97	0.03	3.47609836681127	2.41773		Ccl2	0.9718	0.0282	3.53982769970805	3.55785		Slc5a3	0.9722	0.0278	3.55452517448855	-3.37744		Anxa4	0.9618	0.0382	3.22597076184813	3.07798		C1qc	0.9606	0.0394	3.19379202952992	0.379523		Col6a2	0.963
Stx3	0.9664	0.0336	3.35905147294007	-3.18746		Hba-a2	0.9604	0.0396	3.18852050397377	1.95673		Col5a2	0.9654	0.0346	3.32868856250382	3.24298		Hgs	0.97	0.03	3.47609836681127	3.6074		Fndc1	0.9718	0.0282	3.53982769970805	4.23331		Gm7351	0.9722	0.0278	3.55452517448855	-2.84101		Cpe	0.9618	0.0382	3.22597076184813	-1.61373		Dsc3	0.9606	0.0394	3.19379202952992	-2.40669		Tns2	0.963
Col12a1	0.9664	0.0336	3.35905147294007	-3.29234		Flrt3	0.9604	0.0396	3.18852050397377	-1.92305		Urah	0.9652	0.0348	3.32271766997471	3.05291		Cd34	0.9698	0.0302	3.46924761947606	-3.30835		Lox	0.9716	0.0284	3.53255471014054	4.01197		Gm16062	0.9722	0.0278	3.55452517448855	-4.11985		Dlgap5	0.9618	0.0382	3.22597076184813	-2.62652		Snx7	0.9604	0.0396	3.18852050397377	-1.37198		Cd34	0.9628
Dsc3	0.9662	0.0338	3.35290976412321	-2.34097		Bmp1	0.9604	0.0396	3.18852050397377	-1.43735		Col4a2	0.9652	0.0348	3.32271766997471	4.05046		Prr7	0.9698	0.0302	3.46924761947606	-3.23035		Timp2	0.9716	0.0284	3.53255471014054	3.02153		Alox5ap	0.9722	0.0278	3.55452517448855	3.16822		Col5a1	0.9618	0.0382	3.22597076184813	-3.29418		Nbl1	0.9604	0.0396	3.18852050397377	-1.90476		Nt5e	0.9628
Igkv1-135	0.9662	0.0338	3.35290976412321	4.27829		Hbb-bs	0.9604	0.0396	3.18852050397377	2.65107		Aqp1	0.9652	0.0348	3.32271766997471	3.17001		Ncapg2	0.9696	0.0304	3.46244068826909	3.5154		Col12a1	0.9716	0.0284	3.53255471014054	4.22887		Rpl31-ps23	0.9722	0.0278	3.55452517448855	-4.56356		Tns1	0.9618	0.0382	3.22597076184813	-1.63481		Cp	0.9604	0.0396	3.18852050397377	-2.09193		Adamts2	0.9628
Sned1	0.966	0.034	3.34680302583072	-3.19783		Gimap8	0.9604	0.0396	3.18852050397377	2.52404		Dennd6a	0.965	0.035	3.31677976449802	-3.75549		Gm12757	0.9696	0.0304	3.46244068826909	-3.45444		Ighg3	0.9716	0.0284	3.53255471014054	-2.42892		Chil1	0.972	0.028	3.54715094743051	4.08067		Siglech	0.9618	0.0382	3.22597076184813	-1.11684		Col4a1	0.9604	0.0396	3.18852050397377	-2.9351		Rhoc	0.9628
Npdc1	0.966	0.034	3.34680302583072	-3.62339		Dab2	0.9602	0.0398	3.1832744429647	-2.3779		Gm45552	0.965	0.035	3.31677976449802	-3.31635		6330403K07Rik	0.9696	0.0304	3.46244068826909	-3.96228		Col6a2	0.9714	0.0286	3.52533127272997	4.06223		Rpl3-ps1	0.972	0.028	3.54715094743051	-2.03329		Spta1	0.9618	0.0382	3.22597076184813	-3.45837		Igkj4	0.9604	0.0396	3.18852050397377	0.676412		Cygb	0.9626
Lhfpl2	0.9658	0.0342	3.34073084732737	-3.40197		Col6a2	0.9602	0.0398	3.1832744429647	-2.59984		Sfrp4	0.9648	0.0352	3.31087446964284	1.90145		Hist2h4	0.9696	0.0304	3.46244068826909	3.75064		Npdc1	0.971	0.029	3.51103030377598	3.87955		Rgl1	0.9718	0.0282	3.53982769970805	-3.47968		Loxl1	0.9616	0.0384	3.22054085416996	1.40818		Igkj5	0.9602	0.0398	3.1832744429647	0.223921		Gas1	0.9624
Mmp12	0.9658	0.0342	3.34073084732737	-3.30287		Enpp2	0.9602	0.0398	3.1832744429647	-1.49994		Mmp14	0.9648	0.0352	3.31087446964284	3.09326		Sc5d	0.9694	0.0306	3.45567699797127	-3.27134		Igf1	0.971	0.029	3.51103030377598	4.15929		Epb41l2	0.9718	0.0282	3.53982769970805	-2.88302		Angptl2	0.9616	0.0384	3.22054085416996	-2.76686		Ccl8	0.9602	0.0398	3.1832744429647	-1.51605		Sox9	0.9624
Cd9-ps	0.9658	0.0342	3.34073084732737	-3.62745		Olfml2b	0.9602	0.0398	3.1832744429647	0.296842		C4b	0.9648	0.0352	3.31087446964284	3.19137		Ifi207	0.9694	0.0306	3.45567699797127	-3.42346		H2-Q3	0.9708	0.0292	3.5039514324133	-3.74944		Gbp9	0.9718	0.0282	3.53982769970805	-3.93312		Gm19585	0.9616	0.0384	3.22054085416996	-1.97337		Gm9409	0.9602	0.0398	3.1832744429647	-2.70876		Gimap8	0.9624
Gdf15	0.9656	0.0344	3.33469282506259	-4.26701		Sh3bp1	0.9602	0.0398	3.1832744429647	2.69378		Cd300c2	0.9648	0.0352	3.31087446964284	-3.27002		Dstn	0.9694	0.0306	3.45567699797127	-3.06311		Plxdc2	0.9706	0.0294	3.49691943279339	3.69577		Adpgk	0.9718	0.0282	3.53982769970805	3.27749		Irx3	0.9614	0.0386	3.21513803032325	-1.71518		Zfp931	0.9602	0.0398	3.1832744429647	1.35512		Orm1	0.9624
Gm12892	0.9654	0.0346	3.32868856250382	-3.08892		Bok	0.9602	0.0398	3.1832744429647	-1.59744		Apod	0.9648	0.0352	3.31087446964284	2.95865		Abcg1	0.9692	0.0308	3.44895598460536	-3.6253		Plet1	0.9706	0.0294	3.49691943279339	3.6547		Slc31a2	0.9716	0.0284	3.53255471014054	4.03769		Serpinb8	0.9614	0.0386	3.21513803032325	2.38226		Msr1	0.96	0.04	3.17805359076464	2.11171		Zfp512	0.9624
Aldh3b1	0.9654	0.0346	3.32868856250382	-1.78529		Alas2	0.9602	0.0398	3.1832744429647	1.90005		Iglj3	0.9648	0.0352	3.31087446964284	-3.34655		BC005561	0.9692	0.0308	3.44895598460536	3.78432		Tmem65	0.9704	0.0296	3.48993366876708	3.63356		Fmod	0.9716	0.0284	3.53255471014054	2.31721		Ctsk	0.9614	0.0386	3.21513803032325	2.87824		Has2	0.96	0.04	3.17805359076464	-2.25894		Stmn2	0.962
Mfge8	0.9652	0.0348	3.32271766997471	-3.072		Camp	0.96	0.04	3.17805359076464	2.06991		Plpp3	0.9648	0.0352	3.31087446964284	3.04455		Atxn1	0.9692	0.0308	3.44895598460536	-3.3776		Lamb2	0.9704	0.0296	3.48993366876708	4.5113		Borcs7	0.9714	0.0286	3.52533127272997	-3.28409		Col16a1	0.9614	0.0386	3.21513803032325	-0.593363		Phf8	0.96	0.04	3.17805359076464	2.90183		Lhfp	0.962
Inhba	0.9652	0.0348	3.32271766997471	-2.9949		Dlc1	0.9598	0.0402	3.17285769546182	2.6742		Fen1	0.9648	0.0352	3.31087446964284	-0.313865		Clstn1	0.9692	0.0308	3.44895598460536	-2.88042		E030030I06Rik	0.9704	0.0296	3.48993366876708	-3.82786		Vps13a	0.9712	0.0288	3.51815669623771	-3.17329		Tk2	0.9612	0.0388	3.20976200990482	-2.90214		Ramp3	0.96	0.04	3.17805359076464	-1.02828		Met	0.962
Retnla	0.9652	0.0348	3.32271766997471	-2.8507		Tmem109	0.9598	0.0402	3.17285769546182	-2.86591		Sgce	0.9648	0.0352	3.31087446964284	3.68213		Mcfd2	0.9692	0.0308	3.44895598460536	-3.40386		Il7r	0.9702	0.0298	3.4829935170365	-3.87359		Itm2c	0.9712	0.0288	3.51815669623771	-2.80629		Nol9	0.9612	0.0388	3.20976200990482	-3.43223		Gas1	0.96	0.04	3.17805359076464	-1.96247		Aagab	0.962
Ltbp1	0.9652	0.0348	3.32271766997471	-1.32528		Ecm2	0.9598	0.0402	3.17285769546182	-2.21367		Lin9	0.9648	0.0352	3.31087446964284	2.85994		Akap10	0.9692	0.0308	3.44895598460536	3.49876		Gimap8	0.97	0.03	3.47609836681127	-2.90749		Clec4a2	0.9712	0.0288	3.51815669623771	3.8477		Arhgap24	0.9612	0.0388	3.20976200990482	-3.12302		Adamts5	0.9598	0.0402	3.17285769546182	-2.33905		Igkv1-135	0.962
Gpc1	0.9652	0.0348	3.32271766997471	-3.42558		Plet1	0.9598	0.0402	3.17285769546182	-2.59177		Asb13	0.9646	0.0354	3.3050014153763	-2.47204		Wisp2	0.9692	0.0308	3.44895598460536	-3.8851		Prnp	0.97	0.03	3.47609836681127	3.37996		Tnmd	0.9712	0.0288	3.51815669623771	2.55355		Hspg2	0.9612	0.0388	3.20976200990482	-3.15751		Abtb2	0.9596	0.0404	3.16768650889472	-2.17505		Cpne8	0.962
Cped1	0.9652	0.0348	3.32271766997471	-3.21852		Gas6	0.9598	0.0402	3.17285769546182	-1.95971		Fkbp9	0.9646	0.0354	3.3050014153763	3.58854		Tnfaip8l2	0.969	0.031	3.44227709514494	-3.04121		Mmp13	0.9698	0.0302	3.46924761947606	3.80704		Prkce	0.971	0.029	3.51103030377598	-3.5567		Batf3	0.961	0.039	3.20441251683625	-1.87471		Flrt3	0.9596	0.0404	3.16768650889472	-1.54801		Mustn1	0.962
Cfh	0.965	0.035	3.31677976449802	-3.70124		Cfh	0.9598	0.0402	3.17285769546182	-1.88989		Igfbp2	0.9646	0.0354	3.3050014153763	2.94768		BC100530	0.969	0.031	3.44227709514494	-3.55434		Fbln1	0.9698	0.0302	3.46924761947606	3.90355		Spcs3	0.971	0.029	3.51103030377598	-2.70469		Ass1	0.961	0.039	3.20441251683625	-2.12234		Cpne8	0.9596	0.0404	3.16768650889472	-1.40144		Cpxm1	0.9618
F10	0.9648	0.0352	3.31087446964284	-2.3435		Hbb-bh1	0.9598	0.0402	3.17285769546182	2.26728		Npm3-ps1	0.9644	0.0356	3.29916023791934	3.01017		Sema3c	0.969	0.031	3.44227709514494	-3.45794		Egfr	0.9696	0.0304	3.46244068826909	3.27076		Plbd1	0.971	0.029	3.51103030377598	3.06003		Gas1	0.961	0.039	3.20441251683625	1.60153		Stmn2	0.9596	0.0404	3.16768650889472	-2.60349		Sdc2	0.9618
Cxcl14	0.9648	0.0352	3.31087446964284	-3.77088		Gm8115	0.9596	0.0404	3.16768650889472	-2.58134		Lama4	0.9644	0.0356	3.29916023791934	3.74976		Lig1	0.969	0.031	3.44227709514494	3.23068		Ly9	0.9696	0.0304	3.46244068826909	-3.20204		Sac3d1	0.971	0.029	3.51103030377598	-3.29868		Zfp410	0.961	0.039	3.20441251683625	-3.03479		Tbc1d4	0.9594	0.0406	3.16253978657807	1.0886		Bmx	0.9618
Tnc	0.9646	0.0354	3.3050014153763	-3.34196		Sgce	0.9596	0.0404	3.16768650889472	-0.527058		Galnt6	0.9644	0.0356	3.29916023791934	-3.6371		Apod	0.969	0.031	3.44227709514494	-3.67891		Gdf15	0.9694	0.0306	3.45567699797127	3.30798		Scara3	0.9708	0.0292	3.5039514324133	-2.96247		Tnmd	0.961	0.039	3.20441251683625	-0.338736		Gimap8	0.9594	0.0406	3.16253978657807	1.00798		Igfbp2	0.9618
Gzma	0.9646	0.0354	3.3050014153763	3.05257		Shtn1	0.9594	0.0406	3.16253978657807	-1.48792		Krt17	0.9644	0.0356	3.29916023791934	3.84954		Ckb	0.969	0.031	3.44227709514494	-3.6903		Zfp948	0.9694	0.0306	3.45567699797127	3.81859		Mrpl52	0.9708	0.0292	3.5039514324133	-2.17275		Acad9	0.9608	0.0392	3.19908927927534	-1.4555		Pak1	0.9594	0.0406	3.16253978657807	0.644602		Mfap4	0.9618
Krt5	0.9646	0.0354	3.3050014153763	-3.57224		Ogn	0.9594	0.0406	3.16253978657807	0.165115		Thbs4	0.9642	0.0358	3.29335057960659	2.98374		Gm21596	0.969	0.031	3.44227709514494	3.53894		Krtdap	0.9692	0.0308	3.44895598460536	3.30572		Rpl13	0.9708	0.0292	3.5039514324133	-2.55563		Tcf7l2	0.9608	0.0392	3.19908927927534	2.97554		Smoc2	0.9594	0.0406	3.16253978657807	-2.32998		Dpep1	0.9618
Rnase2a	0.9644	0.0356	3.29916023791934	-2.08713		Gm15974	0.9594	0.0406	3.16253978657807	-2.55089		Kitl	0.964	0.036	3.28757208875014	3.71485		Entpd2	0.9688	0.0312	3.43563978723272	-2.50784		Gja1	0.9692	0.0308	3.44895598460536	3.68042		Padi4	0.9708	0.0292	3.5039514324133	3.83423		Krtdap	0.9608	0.0392	3.19908927927534	0.344306		Spon2	0.9594	0.0406	3.16253978657807	-1.26573		Bmpr1a	0.9616
Thbs4	0.9644	0.0356	3.29916023791934	-3.35469		Ppic	0.9594	0.0406	3.16253978657807	-2.8345		Npdc1	0.964	0.036	3.28757208875014	3.2811		Trpv2	0.9688	0.0312	3.43563978723272	-3.47883		Dpep1	0.9692	0.0308	3.44895598460536	4.1969		Eps8	0.9708	0.0292	3.5039514324133	-3.39115		Bmx	0.9608	0.0392	3.19908927927534	-0.891364		Fscn1	0.9594	0.0406	3.16253978657807	1.08084		Fxyd2	0.9616
Apod	0.9644	0.0356	3.29916023791934	-3.08378		Blmh	0.9594	0.0406	3.16253978657807	-2.28435		Ly96	0.964	0.036	3.28757208875014	-3.2177		Cdh13	0.9686	0.0314	3.42904352890781	-2.68065		Htra1	0.969	0.031	3.44227709514494	3.99592		Gm18913	0.9708	0.0292	3.5039514324133	-3.53538		Mrc1	0.9608	0.0392	3.19908927927534	2.72467		Angptl2	0.9594	0.0406	3.16253978657807	-1.08709		Bmp1	0.9616
Comp	0.9644	0.0356	3.29916023791934	-2.5247		Zfp263	0.9592	0.0408	3.15741728763054	2.84235		Tbc1d4	0.964	0.036	3.28757208875014	-2.25651		Slc25a37	0.9686	0.0314	3.42904352890781	3.05251		Gm14548	0.9688	0.0312	3.43563978723272	-3.72759		Gm12230	0.9706	0.0294	3.49691943279339	-3.80744		Erg	0.9608	0.0392	3.19908927927534	-3.27182		Tnni2	0.9594	0.0406	3.16253978657807	2.61647		Loxl2	0.9616
Clec3b	0.9642	0.0358	3.29335057960659	-3.5477		Dst	0.9592	0.0408	3.15741728763054	-2.60669		Scara5	0.964	0.036	3.28757208875014	3.53299		Lpl	0.9684	0.0316	3.4224877983417	-3.49456		Slc9a7	0.9688	0.0312	3.43563978723272	-3.11891		Nfix	0.9706	0.0294	3.49691943279339	-3.17794		Nt5e	0.9608	0.0392	3.19908927927534	0.151587		Gm45162	0.9594	0.0406	3.16253978657807	2.52023		Areg	0.9616
Il1rn	0.9642	0.0358	3.29335057960659	-2.54726		Tnc	0.9592	0.0408	3.15741728763054	-2.47477		Prkca	0.964	0.036	3.28757208875014	-1.72679		Abhd11	0.9684	0.0316	3.4224877983417	-3.2152		Krt15	0.9686	0.0314	3.42904352890781	4.05705		Wfdc18	0.9706	0.0294	3.49691943279339	3.13955		Plet1	0.9608	0.0392	3.19908927927534	2.78706		Itgbl1	0.9594	0.0406	3.16253978657807	-2.33012		Rnf121	0.9616
Id1	0.9642	0.0358	3.29335057960659	-3.4416		Smco4	0.9592	0.0408	3.15741728763054	-1.90223		Cdh13	0.9638	0.0362	3.28182441950705	3.98822		Fndc3b	0.9684	0.0316	3.4224877983417	-3.23835		Dsp	0.9686	0.0314	3.42904352890781	3.47277		Gm12460	0.9706	0.0294	3.49691943279339	-3.10549		Rnase2a	0.9608	0.0392	3.19908927927534	1.98599		Lox	0.9592	0.0408	3.15741728763054	-2.47496		Ctsk	0.9614
Vcan	0.964	0.036	3.28757208875014	-2.24094		BC064078	0.959	0.041	3.15231877470425	2.36337		Ms4a4b	0.9638	0.0362	3.28182441950705	-2.78752		Tns1	0.9682	0.0318	3.41597208358255	3.79764		Spon2	0.9686	0.0314	3.42904352890781	4.05536		Tusc3	0.9706	0.0294	3.49691943279339	-3.41635		Tnc	0.9608	0.0392	3.19908927927534	-0.901176		Plet1	0.9592	0.0408	3.15741728763054	-1.16045		Gpr137b-ps	0.9614
Igkv10-96	0.964	0.036	3.28757208875014	3.79666		Manea	0.959	0.041	3.15231877470425	2.66708		Olfml2b	0.9636	0.0364	3.27610723175053	2.73133		Cd9	0.968	0.032	3.40949588230748	-2.79212		Ndufa4l2	0.9684	0.0316	3.4224877983417	3.91594		Col11a1	0.9706	0.0294	3.49691943279339	2.70478		Vpreb3	0.9608	0.0392	3.19908927927534	-2.74333		Clu	0.9592	0.0408	3.15741728763054	-2.48316		Mfge8	0.9614
C1s1	0.964	0.036	3.28757208875014	-3.07015		Srpx2	0.959	0.041	3.15231877470425	-1.42606		Plvap	0.9636	0.0364	3.27610723175053	3.51676		Dusp4	0.968	0.032	3.40949588230748	-3.30532		Sgce	0.9682	0.0318	3.41597208358255	3.98311		Pdxk	0.9706	0.0294	3.49691943279339	-3.74835		Hba-a2	0.9606	0.0394	3.19379202952992	-1.07657		Rprd1b	0.9592	0.0408	3.15741728763054	1.57204		Oas1a	0.9612
Ogn	0.964	0.036	3.28757208875014	-2.37544		Gtpbp1	0.959	0.041	3.15231877470425	2.51454		Gpatch4	0.9636	0.0364	3.27610723175053	-3.10576		Epcam	0.968	0.032	3.40949588230748	-2.99274		Gm42870	0.9682	0.0318	3.41597208358255	-1.89218		Cnot9	0.9706	0.0294	3.49691943279339	-3.10009		Rgl1	0.9606	0.0394	3.19379202952992	2.84097		Comp	0.9592	0.0408	3.15741728763054	-2.65309		C7	0.9612
S100a16	0.964	0.036	3.28757208875014	-2.86815		Thbs1	0.959	0.041	3.15231877470425	-0.488729		Mis18a	0.9636	0.0364	3.27610723175053	-3.16647		Gm9803	0.968	0.032	3.40949588230748	-3.00838		Cdc20	0.9682	0.0318	3.41597208358255	-3.03821		Pinx1	0.9706	0.0294	3.49691943279339	-3.75867		Atm	0.9606	0.0394	3.19379202952992	-2.55545		Dsp	0.9592	0.0408	3.15741728763054	-3.09055		Antxr1	0.9612
Rab20	0.964	0.036	3.28757208875014	-2.95744		Gm5844	0.9588	0.0412	3.14724401391603	-2.45984		Gm15753	0.9636	0.0364	3.27610723175053	-3.07044		Icam2	0.968	0.032	3.40949588230748	3.74876		Has2	0.968	0.032	3.40949588230748	3.55566		Rpl14	0.9706	0.0294	3.49691943279339	-2.67319		Rin2	0.9606	0.0394	3.19379202952992	2.80911		1500015O10Rik	0.9592	0.0408	3.15741728763054	-2.53571		Nbl1	0.9612
Aspn	0.964	0.036	3.28757208875014	-3.3732		Col17a1	0.9588	0.0412	3.14724401391603	0.484724		Wisp2	0.9634	0.0366	3.2704201909447	2.84909		Pabpc4	0.968	0.032	3.40949588230748	2.33301		Cped1	0.9678	0.0322	3.40305870158261	3.65138		Cldnd1	0.9704	0.0296	3.48993366876708	-2.89748		Ibtk	0.9606	0.0394	3.19379202952992	-2.96849		Ace	0.9592	0.0408	3.15741728763054	-0.867393		Ndrg1	0.961
Slamf6	0.9638	0.0362	3.28182441950705	3.11235		Lhfp	0.9588	0.0412	3.14724401391603	-1.47957		Lmo1	0.9634	0.0366	3.2704201909447	3.15469		Dpysl2	0.9678	0.0322	3.40305870158261	-3.21796		Krt5	0.9672	0.0328	3.3839764893716	3.01922		Rps13-ps5	0.9704	0.0296	3.48993366876708	-3.21819		Stmn2	0.9606	0.0394	3.19379202952992	-2.05273		Mmrn2	0.9592	0.0408	3.15741728763054	-2.17811		Cldn1	0.961
Pcolce2	0.9638	0.0362	3.28182441950705	-4.18548		Hist1h2ak	0.9588	0.0412	3.14724401391603	2.76814		Vcam1	0.9634	0.0366	3.2704201909447	3.07085		Cep290	0.9678	0.0322	3.40305870158261	3.56846		Lef1	0.9672	0.0328	3.3839764893716	-2.28672		Col18a1	0.9704	0.0296	3.48993366876708	3.64919		Itga5	0.9606	0.0394	3.19379202952992	2.66503		Sfrp4	0.9592	0.0408	3.15741728763054	-2.3566		Snx7	0.961
Ptprb	0.9636	0.0364	3.27610723175053	-3.34552		1810041H14Rik	0.9586	0.0414	3.14219277478028	2.81233		Scara3	0.9632	0.0368	3.26476296802264	4.20715		Efemp1	0.9678	0.0322	3.40305870158261	-3.07655		Lama4	0.9672	0.0328	3.3839764893716	3.89847		Atm	0.9704	0.0296	3.48993366876708	-3.1109		Ace	0.9604	0.0396	3.18852050397377	2.16009		Mapk13	0.959	0.041	3.15231877470425	-2.41675		Siglech	0.961
Mustn1	0.9636	0.0364	3.27610723175053	-2.47093		Thbs4	0.9586	0.0414	3.14219277478028	-2.01964		Cp	0.9632	0.0368	3.26476296802264	3.09515		Nt5e	0.9678	0.0322	3.40305870158261	-2.88667		Serpina3n	0.967	0.033	3.37769064129782	3.49878		1700047M11Rik	0.9704	0.0296	3.48993366876708	3.80236		C4b	0.9604	0.0396	3.18852050397377	1.1401		Dpt	0.959	0.041	3.15231877470425	-3.29482		Krt15	0.9608
Srpx2	0.9636	0.0364	3.27610723175053	-2.70687		Krt14	0.9586	0.0414	3.14219277478028	-2.59304		Fndc1	0.963	0.037	3.25913523926788	2.98642		Rhov	0.9678	0.0322	3.40305870158261	-2.81236		Palld	0.967	0.033	3.37769064129782	3.43521		Lrrc8c	0.9704	0.0296	3.48993366876708	-3.53588		Kazald1	0.9604	0.0396	3.18852050397377	2.72851		Bgn	0.959	0.041	3.15231877470425	-2.81316		Chil1	0.9608
Gstm1	0.9636	0.0364	3.27610723175053	-3.58254		Synrg	0.9586	0.0414	3.14219277478028	1.50836		Zfp990	0.963	0.037	3.25913523926788	-2.9419		Hist1h1a	0.9678	0.0322	3.40305870158261	3.17836		Pdpn	0.9668	0.0332	3.37144148204551	3.31195		Mettl9	0.9702	0.0298	3.4829935170365	2.61443		Col17a1	0.9604	0.0396	3.18852050397377	-0.960341		F10	0.959	0.041	3.15231877470425	1.36482		Ighg3	0.9608
Dpt	0.9636	0.0364	3.27610723175053	-3.22772		Spta1	0.9584	0.0416	3.13716483014344	2.15881		Lamb2	0.963	0.037	3.25913523926788	4.17797		Gpr137b-ps	0.9676	0.0324	3.39666005763051	-3.09441		Col4a1	0.9668	0.0332	3.37144148204551	3.46882		Rpl38	0.9702	0.0298	3.4829935170365	-1.91446		Prok2	0.9604	0.0396	3.18852050397377	2.31583		Wfdc18	0.9588	0.0412	3.14724401391603	-0.720547		Sgce	0.9608
Sema4a	0.9636	0.0364	3.27610723175053	-3.17816		Htra3	0.9584	0.0416	3.13716483014344	-1.99809		Hba-a2	0.963	0.037	3.25913523926788	2.54574		Ddx55	0.9676	0.0324	3.39666005763051	3.66196		Tpd52-ps	0.9668	0.0332	3.37144148204551	-2.94484		Trem1	0.9702	0.0298	3.4829935170365	3.21407		Fnip2	0.9604	0.0396	3.18852050397377	3.02183		Iglv1	0.9588	0.0412	3.14724401391603	1.87059		Mpz	0.9606
Ctgf	0.9636	0.0364	3.27610723175053	-2.4587		Ctla4	0.9584	0.0416	3.13716483014344	1.82063		Slc17a9	0.963	0.037	3.25913523926788	-3.25054		Upp1	0.9676	0.0324	3.39666005763051	-2.50888		Ltbp1	0.9668	0.0332	3.37144148204551	3.83562		Psat1	0.9702	0.0298	3.4829935170365	-3.54837		Cped1	0.9604	0.0396	3.18852050397377	-1.19891		Meg3	0.9588	0.0412	3.14724401391603	-2.57934		Tnnc2	0.9606
Pak1	0.9636	0.0364	3.27610723175053	-3.35823		Entpd2	0.9584	0.0416	3.13716483014344	-0.163075		Nov	0.9628	0.0372	3.25353668619902	3.13155		Gm18445	0.9674	0.0326	3.39029947560479	-3.6559		Mppe1	0.9666	0.0334	3.36522857037272	-3.48771		AC153929.1	0.9702	0.0298	3.4829935170365	-3.59689		Urah	0.9604	0.0396	3.18852050397377	-1.07598		Thbs1	0.9588	0.0412	3.14724401391603	-1.26178		Matn2	0.9606
Medag	0.9636	0.0364	3.27610723175053	-3.40074		Irx3	0.9584	0.0416	3.13716483014344	-0.444183		Hook1	0.9628	0.0372	3.25353668619902	-2.82367		6430548M08Rik	0.9674	0.0326	3.39029947560479	3.72817		Ccl8	0.9666	0.0334	3.36522857037272	4.10268		Wdr89	0.97	0.03	3.47609836681127	-2.47157		Col4a2	0.9604	0.0396	3.18852050397377	-2.13862		Sox9	0.9588	0.0412	3.14724401391603	-1.8288		Procr	0.9604
Oas1a	0.9634	0.0366	3.2704201909447	-2.30137		Snca	0.9582	0.0418	3.13215995612013	2.54663		Acot7	0.9626	0.0374	3.24796699545741	3.09396		Meg3	0.9674	0.0326	3.39029947560479	-3.52385		Pam	0.9666	0.0334	3.36522857037272	3.24303		Gm44218	0.97	0.03	3.47609836681127	-3.23885		Ifit3	0.9604	0.0396	3.18852050397377	-2.3215		BC064078	0.9586	0.0414	3.14219277478028	2.69776		Slc12a2	0.9604
Sod3	0.9634	0.0366	3.2704201909447	-2.88905		Meg3	0.9582	0.0418	3.13215995612013	-2.18775		Cdt1	0.9626	0.0374	3.24796699545741	-3.07332		Ifit1bl2	0.9674	0.0326	3.39029947560479	-3.31327		Fbln2	0.9664	0.0336	3.35905147294007	3.30212		Gadd45gip1	0.9698	0.0302	3.46924761947606	-2.91769		Thbs4	0.9602	0.0398	3.1832744429647	-0.885981		Asprv1	0.9586	0.0414	3.14219277478028	-0.805717		Srpx2	0.9604
Flt1	0.9634	0.0366	3.2704201909447	-3.52093		6430548M08Rik	0.958	0.042	3.12717793203069	2.48636		Srpx2	0.9626	0.0374	3.24796699545741	3.36248		Enpp2	0.9674	0.0326	3.39029947560479	-1.92591		Slc17a9	0.9664	0.0336	3.35905147294007	-3.29325		E2f4	0.9698	0.0302	3.46924761947606	-3.67259		Cygb	0.9602	0.0398	3.1832744429647	-1.11661		Cxcr5	0.9586	0.0414	3.14219277478028	-1.05624		Spp1	0.9604
Cttnbp2nl	0.9632	0.0368	3.26476296802264	-3.41989		Gm4374	0.958	0.042	3.12717793203069	-2.05332		Loxl2	0.9626	0.0374	3.24796699545741	2.40298		Tsen34	0.9672	0.0328	3.3839764893716	-3.35918		Pdgfra	0.9662	0.0338	3.35290976412321	3.87512		Bach2	0.9698	0.0302	3.46924761947606	-3.56381		Gm14032	0.9602	0.0398	3.1832744429647	3.20604		Gm7676	0.9586	0.0414	3.14219277478028	1.94387		Vcan	0.9602
Lrrc8a	0.9632	0.0368	3.26476296802264	-2.50822		Gm11945	0.958	0.042	3.12717793203069	1.88452		Gm13862	0.9626	0.0374	3.24796699545741	-3.23261		Inhba	0.9672	0.0328	3.3839764893716	-3.53421		Col6a3	0.9662	0.0338	3.35290976412321	3.95078		Ormdl2	0.9698	0.0302	3.46924761947606	-3.25755		Ctsg	0.9602	0.0398	3.1832744429647	-2.7263		Klrd1	0.9586	0.0414	3.14219277478028	2.4339		Apod	0.9602
Stfa2l1	0.9632	0.0368	3.26476296802264	-2.24979		Comp	0.958	0.042	3.12717793203069	-1.90801		Madd	0.9624	0.0376	3.2424258586979	-2.84671		Mrgbp	0.9672	0.0328	3.3839764893716	-3.20864		Lck	0.9662	0.0338	3.35290976412321	-2.21207		Gm2830	0.9698	0.0302	3.46924761947606	-2.74815		Aldh3b1	0.9602	0.0398	3.1832744429647	-1.30814		Prkcdbp	0.9584	0.0416	3.13716483014344	-2.63501		Cd3e	0.9602
Haus8	0.9632	0.0368	3.26476296802264	-3.10634		Rhov	0.958	0.042	3.12717793203069	-1.50494		Gimap8	0.9624	0.0376	3.2424258586979	-1.00645		Fbxl15	0.9672	0.0328	3.3839764893716	-3.0442		F10	0.966	0.034	3.34680302583072	-1.94791		Sgce	0.9698	0.0302	3.46924761947606	3.81325		Rnu2-10	0.9602	0.0398	3.1832744429647	-2.00167		Mgp	0.9582	0.0418	3.13215995612013	-2.40623		Ccl8	0.9602
Kdm2b	0.9632	0.0368	3.26476296802264	-2.6572		Cd300c2	0.958	0.042	3.12717793203069	1.01646		Clec3b	0.9624	0.0376	3.2424258586979	3.24832		Ubqln2	0.967	0.033	3.37769064129782	-3.33895		Loxl2	0.966	0.034	3.34680302583072	3.513		Rpap3	0.9698	0.0302	3.46924761947606	-3.3996		Sh3bp1	0.9602	0.0398	3.1832744429647	-2.64288		Qpct	0.9582	0.0418	3.13215995612013	-2.20715		Gfpt2	0.9602
Smox	0.9632	0.0368	3.26476296802264	-3.49927		Mrgpra2b	0.9578	0.0422	3.12221854034034	3.0395		Pros1	0.9624	0.0376	3.2424258586979	3.57575		Cldn4	0.967	0.033	3.37769064129782	-3.90422		Ctla4	0.966	0.034	3.34680302583072	-2.60805		Rpl28-ps1	0.9698	0.0302	3.46924761947606	-3.30383		Ggh	0.96	0.04	3.17805359076464	2.49534		Zfp51	0.9582	0.0418	3.13215995612013	-1.6591		Adam15	0.96
Col5a2	0.9632	0.0368	3.26476296802264	-3.22341		Gm11920	0.9578	0.0422	3.12221854034034	-2.49602		Hells	0.9622	0.0378	3.23691297248243	-2.94424		Nab1	0.967	0.033	3.37769064129782	-2.79896		Gsn	0.966	0.034	3.34680302583072	3.44315		Hp	0.9696	0.0304	3.46244068826909	2.9747		Col14a1	0.96	0.04	3.17805359076464	1.89355		Mmp12	0.958	0.042	3.12717793203069	0.346817		F13a1	0.96
Ankrd22	0.963	0.037	3.25913523926788	-2.83676		Olfml3	0.9578	0.0422	3.12221854034034	-2.49464		Htra2	0.9622	0.0378	3.23691297248243	3.17025		Setd1b	0.967	0.033	3.37769064129782	-3.3355		Madd	0.966	0.034	3.34680302583072	-3.42101		Rcl1	0.9696	0.0304	3.46244068826909	-3.25426		Gm8976	0.96	0.04	3.17805359076464	-2.23968		Il1r1	0.958	0.042	3.12717793203069	-1.91807		Gna15	0.96
Wfdc18	0.963	0.037	3.25913523926788	-3.49767		Antxr1	0.9578	0.0422	3.12221854034034	-1.34042		Cxcl12	0.9622	0.0378	3.23691297248243	2.59547		Col18a1	0.967	0.033	3.37769064129782	-1.03166		Acad9	0.9658	0.0342	3.34073084732737	-2.18806		Mxi1	0.9696	0.0304	3.46244068826909	3.43503		Nup107	0.96	0.04	3.17805359076464	-3.0018		Fkbp9	0.958	0.042	3.12717793203069	-1.93402		Ighj2	0.96
Bmx	0.963	0.037	3.25913523926788	-2.41902		Fam114a1	0.9578	0.0422	3.12221854034034	-2.18732		Pigt	0.9622	0.0378	3.23691297248243	-2.46766		Gm7634	0.967	0.033	3.37769064129782	-3.16043		Adamts5	0.9658	0.0342	3.34073084732737	3.71948		Nr1d2	0.9696	0.0304	3.46244068826909	-3.1807		Tiam1	0.96	0.04	3.17805359076464	2.61836		Tmem100	0.958	0.042	3.12717793203069	-1.61437		Tmcc3	0.96
I830127L07Rik	0.963	0.037	3.25913523926788	-3.28731		Pdgfra	0.9578	0.0422	3.12221854034034	-1.94288		Pold2	0.9622	0.0378	3.23691297248243	-3.38831		Gm12219	0.967	0.033	3.37769064129782	-3.44062		Mafb	0.9658	0.0342	3.34073084732737	3.41216		Rpgrip1	0.9696	0.0304	3.46244068826909	-3.7348		Sgce	0.96	0.04	3.17805359076464	-0.484377		Slc9a7	0.958	0.042	3.12717793203069	2.66194		Clec11a	0.9598
Mmp2	0.9628	0.0372	3.25353668619902	-2.59344		Capn2	0.9578	0.0422	3.12221854034034	-2.49511		Mpz	0.9622	0.0378	3.23691297248243	2.81612		Gm37009	0.9668	0.0332	3.37144148204551	-3.40336		Tjp1	0.9656	0.0344	3.33469282506259	3.27334		Gm2000	0.9696	0.0304	3.46244068826909	-2.4756		Gpaa1	0.96	0.04	3.17805359076464	-2.7968		Krt14	0.9578	0.0422	3.12221854034034	-2.53063		Col12a1	0.9598
Abi3bp	0.9628	0.0372	3.25353668619902	-3.61941		Tnfrsf12a	0.9578	0.0422	3.12221854034034	-2.32967		Nt5e	0.962	0.038	3.23142803817647	2.32422		Rfxap	0.9668	0.0332	3.37144148204551	3.18875		Pde8a	0.9654	0.0346	3.32868856250382	2.87874		Otud1	0.9696	0.0304	3.46244068826909	-3.17045		Myl4	0.96	0.04	3.17805359076464	-2.65372		Alkbh2	0.9578	0.0422	3.12221854034034	1.76679		Ccl5	0.9598
Gatm	0.9628	0.0372	3.25353668619902	-3.36943		Ubtd2	0.9576	0.0424	3.1172815665996	-2.45475		Wfdc18	0.962	0.038	3.23142803817647	1.78391		Prok2	0.9668	0.0332	3.37144148204551	-3.50443		Myl9	0.9654	0.0346	3.32868856250382	3.63821		Polr3f	0.9696	0.0304	3.46244068826909	-3.39876		Dmkn	0.96	0.04	3.17805359076464	2.63495		Hbb-bh3	0.9576	0.0424	3.1172815665996	-1.35304		Pcolce2	0.9598
Tiam1	0.9628	0.0372	3.25353668619902	-3.36219		Cxcr5	0.9576	0.0424	3.1172815665996	1.48181		Mmrn2	0.962	0.038	3.23142803817647	3.87246		Igkv6-15	0.9668	0.0332	3.37144148204551	-0.269582		Il18rap	0.9654	0.0346	3.32868856250382	-2.76857		Zfp593	0.9694	0.0306	3.45567699797127	-3.16575		Clec4a2	0.9598	0.0402	3.17285769546182	3.5842		Areg	0.9576	0.0424	3.1172815665996	-0.19118		1810041H14Rik	0.9596
Col4a2	0.9626	0.0374	3.24796699545741	-2.04935		Mfge8	0.9576	0.0424	3.1172815665996	-0.556869		Cxadr	0.9618	0.0382	3.22597076184813	3.32997		Isg20	0.9668	0.0332	3.37144148204551	2.84452		Ncf2	0.9652	0.0348	3.32271766997471	-3.11334		Cyba	0.9694	0.0306	3.45567699797127	1.99553		Ccl8	0.9598	0.0402	3.17285769546182	2.5788		Loxl1	0.9576	0.0424	3.1172815665996	-0.707247		Cd3g	0.9596
Nbl1	0.9626	0.0374	3.24796699545741	-2.52794		Qpct	0.9576	0.0424	3.1172815665996	-1.98913		Hba-ps4	0.9618	0.0382	3.22597076184813	2.90591		Cdk5r1	0.9666	0.0334	3.36522857037272	-3.48989		Col17a1	0.9652	0.0348	3.32271766997471	3.15669		BC005561	0.9694	0.0306	3.45567699797127	-3.10171		Mmrn2	0.9598	0.0402	3.17285769546182	-1.84407		Prpf18	0.9574	0.0426	3.11236679938628	1.20763		Pros1	0.9596
Iglc2	0.9626	0.0374	3.24796699545741	2.95427		Hemgn	0.9576	0.0424	3.1172815665996	2.56947		A630001G21Rik	0.9618	0.0382	3.22597076184813	-2.53382		Il1f9	0.9666	0.0334	3.36522857037272	-3.67722		Mt2	0.965	0.035	3.31677976449802	3.11888		Cstf2	0.9694	0.0306	3.45567699797127	-3.58596		Arhgef12	0.9598	0.0402	3.17285769546182	-2.53868		Gtf2h2	0.9574	0.0426	3.11236679938628	1.48702		Asprv1	0.9596
Tubb6	0.9626	0.0374	3.24796699545741	-2.69324		Haus7	0.9574	0.0426	3.11236679938628	2.16961		Plet1	0.9618	0.0382	3.22597076184813	2.26161		Fpr1	0.9666	0.0334	3.36522857037272	-3.82671		Epsti1	0.965	0.035	3.31677976449802	-3.54861		Nt5e	0.9694	0.0306	3.45567699797127	3.56587		Gm7897	0.9598	0.0402	3.17285769546182	1.11303		Gm3148	0.9574	0.0426	3.11236679938628	-2.5901		Mfap5	0.9594
Gimap8	0.9626	0.0374	3.24796699545741	3.9018		Gdf15	0.9574	0.0426	3.11236679938628	-2.16867		Batf3	0.9618	0.0382	3.22597076184813	-1.13895		Elovl6	0.9664	0.0336	3.35905147294007	-3.59329		Tns1	0.965	0.035	3.31677976449802	2.83364		Zmpste24	0.9692	0.0308	3.44895598460536	2.8793		Ramp3	0.9598	0.0402	3.17285769546182	0.392407		Ankrd22	0.9572	0.0428	3.10747403024877	-2.0842		Tjp1	0.9594
Man2a2	0.9624	0.0376	3.2424258586979	3.07906		Lpl	0.9574	0.0426	3.11236679938628	-1.94241		Gm12852	0.9616	0.0384	3.22054085416996	-2.73249		Rpl15-ps2	0.9664	0.0336	3.35905147294007	-2.81191		Cxcl12	0.965	0.035	3.31677976449802	2.93134		Cd48	0.9692	0.0308	3.44895598460536	-3.17348		Thbs1	0.9596	0.0404	3.16768650889472	2.97947		Il7r	0.9572	0.0428	3.10747403024877	2.56396		Tlr2	0.9594
Fxyd3	0.9624	0.0376	3.2424258586979	-2.59212		AC159892.1	0.9572	0.0428	3.10747403024877	-2.48819		Plcb4	0.9616	0.0384	3.22054085416996	2.98013		9130208D14Rik	0.9664	0.0336	3.35905147294007	-3.20404		Iglj1	0.9648	0.0352	3.31087446964284	-2.72665		Orm1	0.9692	0.0308	3.44895598460536	3.48958		Serpinb5	0.9596	0.0404	3.16768650889472	0.759219		Slc31a2	0.9572	0.0428	3.10747403024877	1.51186		Dpt	0.9594
Meg3	0.9624	0.0376	3.2424258586979	-2.64173		Tmem65	0.9572	0.0428	3.10747403024877	-1.79859		Mfap5	0.9616	0.0384	3.22054085416996	3.36049		C1qb	0.9662	0.0338	3.35290976412321	-3.37387		Iglv1	0.9648	0.0352	3.31087446964284	-2.61862		Rps21	0.9692	0.0308	3.44895598460536	-2.29337		Ift27	0.9596	0.0404	3.16768650889472	-2.75539		Ramp2	0.9572	0.0428	3.10747403024877	-2.13022		Ahr	0.9592
Ppfibp1	0.9624	0.0376	3.2424258586979	-2.01236		Ssfa2	0.9572	0.0428	3.10747403024877	-2.24196		Ighj4	0.9614	0.0386	3.21513803032325	-1.45923		Klf6	0.9662	0.0338	3.35290976412321	-2.23018		Cxcr5	0.9648	0.0352	3.31087446964284	-2.10457		Wdr48	0.9692	0.0308	3.44895598460536	-3.15764		Meg3	0.9596	0.0404	3.16768650889472	-0.695116		Gm7897	0.9572	0.0428	3.10747403024877	0.278845		Ppp2cb	0.9592
Lmo1	0.9622	0.0378	3.23691297248243	-2.05658		Sft2d2	0.9572	0.0428	3.10747403024877	2.18057		Ccl8	0.9614	0.0386	3.21513803032325	3.21622		5430405H02Rik	0.9662	0.0338	3.35290976412321	-2.74767		Fhl1	0.9648	0.0352	3.31087446964284	3.46781		Eif3e	0.9692	0.0308	3.44895598460536	-2.10633		Etfdh	0.9596	0.0404	3.16768650889472	-3.07966		Gzma	0.9572	0.0428	3.10747403024877	1.70279		Nr1d1	0.9592
Fndc1	0.9622	0.0378	3.23691297248243	-2.70836		Gm9230	0.9572	0.0428	3.10747403024877	-2.52901		Hbegf	0.9614	0.0386	3.21513803032325	2.73447		Fkbp9	0.9662	0.0338	3.35290976412321	-3.29437		F13a1	0.9646	0.0354	3.3050014153763	2.47213		Sfrp1	0.9692	0.0308	3.44895598460536	1.01407		Entpd2	0.9596	0.0404	3.16768650889472	1.04557		Tm4sf1	0.957	0.043	3.1026030536506	-2.86043		Hbb-y	0.9592
Cxcr5	0.9622	0.0378	3.23691297248243	3.76952		Gm13342	0.957	0.043	3.1026030536506	-1.72367		Fxyd2	0.9614	0.0386	3.21513803032325	1.48252		Nfatc1	0.9662	0.0338	3.35290976412321	-2.95519		Flrt3	0.9644	0.0356	3.29916023791934	3.32777		Gm6204	0.9692	0.0308	3.44895598460536	-2.44225		Ctgf	0.9596	0.0404	3.16768650889472	-2.0254		Fst	0.957	0.043	3.1026030536506	-0.288854		Tpbg	0.9592
Phf11d	0.9622	0.0378	3.23691297248243	1.59775		Slc31a2	0.957	0.043	3.1026030536506	0.998552		Ccdc77	0.9614	0.0386	3.21513803032325	-3.30674		Flrt3	0.9662	0.0338	3.35290976412321	-2.56728		Tagln	0.9642	0.0358	3.29335057960659	3.42044		Arfip1	0.969	0.031	3.44227709514494	-3.27756		Vcan	0.9594	0.0406	3.16253978657807	2.43202		Mmp8	0.957	0.043	3.1026030536506	-0.660548		Rnase4	0.9592
Cav2	0.962	0.038	3.23142803817647	-2.81021		Hbb-bh3	0.957	0.043	3.1026030536506	1.97596		Asnsd1	0.9614	0.0386	3.21513803032325	-3.25977		Bmx	0.966	0.034	3.34680302583072	3.69218		Ccl7	0.9642	0.0358	3.29335057960659	3.43311		Lrrc59	0.969	0.031	3.44227709514494	-3.12734		Smoc2	0.9594	0.0406	3.16253978657807	-0.925635		Plxdc2	0.9568	0.0432	3.09775366691635	-2.30222		Smoc2	0.9592
F13a1	0.962	0.038	3.23142803817647	-2.12423		Igfbp2	0.957	0.043	3.1026030536506	-0.977135		Bank1	0.9612	0.0388	3.20976200990482	-2.6368		Tbc1d9	0.966	0.034	3.34680302583072	-2.99849		C1ra	0.9642	0.0358	3.29335057960659	3.24977		Lilr4b	0.969	0.031	3.44227709514494	3.0171		Pcolce2	0.9594	0.0406	3.16253978657807	0.816699		Dennd1c	0.9568	0.0432	3.09775366691635	2.45604		S100a14	0.959
Tppp3	0.9618	0.0382	3.22597076184813	-2.75569		AC154713.1	0.957	0.043	3.1026030536506	-2.21597		Krt10	0.9612	0.0388	3.20976200990482	2.82394		Ranbp10	0.966	0.034	3.34680302583072	3.33512		Mfge8	0.9642	0.0358	3.29335057960659	3.71331		Loxl2	0.969	0.031	3.44227709514494	-2.97378		Spred1	0.9594	0.0406	3.16253978657807	2.48689		Dmkn	0.9568	0.0432	3.09775366691635	-1.3421		Rab7b	0.959
Serping1	0.9618	0.0382	3.22597076184813	-2.90707		Rnf14	0.957	0.043	3.1026030536506	-2.23391		Tns2	0.9612	0.0388	3.20976200990482	3.18429		Rarres2	0.966	0.034	3.34680302583072	-3.40962		Tnfaip6	0.964	0.036	3.28757208875014	3.11139		Ift74	0.969	0.031	3.44227709514494	-3.32537		Gm15974	0.9594	0.0406	3.16253978657807	2.75935		Rarres2	0.9568	0.0432	3.09775366691635	-2.5247		Il6	0.959
Gna15	0.9618	0.0382	3.22597076184813	-1.96741		Tnmd	0.957	0.043	3.1026030536506	-0.52374		Aspn	0.961	0.039	3.20441251683625	3.10423		Fech	0.966	0.034	3.34680302583072	3.20896		Plod2	0.964	0.036	3.28757208875014	3.46363		Gm15607	0.969	0.031	3.44227709514494	-2.97007		Samd1	0.9594	0.0406	3.16253978657807	-1.46399		Mfap5	0.9568	0.0432	3.09775366691635	-1.75423		Fbln1	0.9588
Adgrg1	0.9618	0.0382	3.22597076184813	-2.48879		Ndrg1	0.9568	0.0432	3.09775366691635	-2.28999		Nudt14	0.961	0.039	3.20441251683625	-2.72735		Hist1h1e	0.9658	0.0342	3.34073084732737	2.73139		Gm23973	0.964	0.036	3.28757208875014	2.96034		Rps19-ps8	0.9688	0.0312	3.43563978723272	-2.99986		Efemp1	0.9594	0.0406	3.16253978657807	1.09644		Gm42870	0.9568	0.0432	3.09775366691635	1.19184		Shtn1	0.9588
Iglv1	0.9616	0.0384	3.22054085416996	3.31315		Bicc1	0.9566	0.0434	3.09292567017881	-1.42578		Cd3g	0.961	0.039	3.20441251683625	-3.01326		Csnk1d	0.9658	0.0342	3.34073084732737	-2.54469		Anxa8	0.9638	0.0362	3.28182441950705	3.3401		Angptl7	0.9688	0.0312	3.43563978723272	1.15487		Maml2	0.9594	0.0406	3.16253978657807	-2.38756		Ptpmt1	0.9566	0.0434	3.09292567017881	1.33403		Fxyd3	0.9588
Iglj1	0.9616	0.0384	3.22054085416996	3.84412		Mpg	0.9566	0.0434	3.09292567017881	2.60439		Thoc3	0.961	0.039	3.20441251683625	-2.45917		Cd24a	0.9658	0.0342	3.34073084732737	2.38553		Mt1	0.9638	0.0362	3.28182441950705	3.01184		2210016F16Rik	0.9688	0.0312	3.43563978723272	-3.13879		Hmgxb4	0.9594	0.0406	3.16253978657807	-2.58256		Cldn4	0.9566	0.0434	3.09292567017881	-1.57386		Plxdc2	0.9586
Lgalsl	0.9616	0.0384	3.22054085416996	-3.3493		Pdxk	0.9566	0.0434	3.09292567017881	-2.44956		Hist2h4	0.961	0.039	3.20441251683625	-2.75626		Ddr2	0.9658	0.0342	3.34073084732737	-1.57104		Bmp1	0.9638	0.0362	3.28182441950705	3.36876		Ppm1g	0.9688	0.0312	3.43563978723272	-2.8477		Gm4759	0.9594	0.0406	3.16253978657807	-2.63413		C1qtnf12	0.9566	0.0434	3.09292567017881	-1.6156		Lhfpl2	0.9586
Dsp	0.9616	0.0384	3.22054085416996	-3.01078		Lamb1	0.9566	0.0434	3.09292567017881	-0.902782		Gm12366	0.961	0.039	3.20441251683625	-1.64131		Gm1821	0.9658	0.0342	3.34073084732737	-2.42598		Arg2	0.9638	0.0362	3.28182441950705	3.12117		1810032O08Rik	0.9688	0.0312	3.43563978723272	-3.4716		Asnsd1	0.9594	0.0406	3.16253978657807	-2.68399		Gal	0.9566	0.0434	3.09292567017881	-1.92551		Zfp948	0.9586
BC100530	0.9616	0.0384	3.22054085416996	-2.54044		Mpo	0.9564	0.0436	3.08811886632729	1.8203		Msr1	0.961	0.039	3.20441251683625	1.46366		Rab20	0.9658	0.0342	3.34073084732737	-3.32479		Selenop	0.9638	0.0362	3.28182441950705	2.47609		Ddost	0.9688	0.0312	3.43563978723272	-2.9214		Itk	0.9592	0.0408	3.15741728763054	-2.70637		AC159892.1	0.9566	0.0434	3.09292567017881	-2.06786		Pde8a	0.9584
Areg	0.9614	0.0386	3.21513803032325	-3.22872		Epcam	0.9564	0.0436	3.08811886632729	-1.94959		F13a1	0.9608	0.0392	3.19908927927534	1.95197		AC165249.2	0.9658	0.0342	3.34073084732737	2.52567		Tns2	0.9636	0.0364	3.27610723175053	3.1295		AI504432	0.9688	0.0312	3.43563978723272	-3.34372		Tubgcp5	0.9592	0.0408	3.15741728763054	-2.82249		Tor1a	0.9566	0.0434	3.09292567017881	2.06424		Ltbp4	0.9584
Gpc3	0.9614	0.0386	3.21513803032325	-1.64878		Itgb2l	0.9564	0.0436	3.08811886632729	2.87639		I830127L07Rik	0.9606	0.0394	3.19379202952992	2.39373		Gm9294	0.9656	0.0344	3.33469282506259	-2.77854		Fkbp7	0.9636	0.0364	3.27610723175053	3.12705		Ighg3	0.9688	0.0312	3.43563978723272	-3.35712		Tsnax	0.9592	0.0408	3.15741728763054	-2.90263		Gm18445	0.9566	0.0434	3.09292567017881	-0.0548258		Trbj2-1	0.9584
Tjp1	0.9614	0.0386	3.21513803032325	-2.64448		2310035C23Rik	0.9564	0.0436	3.08811886632729	2.2165		Gm12936	0.9606	0.0394	3.19379202952992	-2.45574		Ints2	0.9656	0.0344	3.33469282506259	3.21155		Aim2	0.9636	0.0364	3.27610723175053	-2.74797		Selenoi	0.9688	0.0312	3.43563978723272	3.51155		Mrgpra2b	0.9592	0.0408	3.15741728763054	-2.13744		Fxyd2	0.9564	0.0436	3.08811886632729	-0.137429		Ints2	0.9584
Gm12163	0.9612	0.0388	3.20976200990482	1.51004		Clec4a2	0.9564	0.0436	3.08811886632729	1.52687		Ramp3	0.9606	0.0394	3.19379202952992	-1.36939		Stx16	0.9656	0.0344	3.33469282506259	2.88529		Gal	0.9634	0.0366	3.2704201909447	2.95059		Cdk5rap3	0.9688	0.0312	3.43563978723272	-2.96884		Igkj2	0.9592	0.0408	3.15741728763054	-2.4644		Antxr1	0.9564	0.0436	3.08811886632729	-1.71154		Mgp	0.9584
Atp11a	0.9612	0.0388	3.20976200990482	-2.94426		Snx7	0.9564	0.0436	3.08811886632729	-1.18726		Igkj1	0.9606	0.0394	3.19379202952992	-2.60225		Igkv10-96	0.9656	0.0344	3.33469282506259	-1.07079		Fam25c	0.9634	0.0366	3.2704201909447	3.05614		Spout1	0.9686	0.0314	3.42904352890781	-3.69988		Jaml	0.9592	0.0408	3.15741728763054	2.92346		Npdc1	0.9564	0.0436	3.08811886632729	-2.10606		Thbs2	0.9584
Lama4	0.9612	0.0388	3.20976200990482	-1.03061		Ctgf	0.9562	0.0438	3.08333306095719	-0.545855		Rpp38	0.9606	0.0394	3.19379202952992	-2.62496		Krt17	0.9656	0.0344	3.33469282506259	-2.24493		Gstm1	0.9634	0.0366	3.2704201909447	2.96093		Gm38574	0.9686	0.0314	3.42904352890781	-3.64411		Spon2	0.959	0.041	3.15231877470425	1.65566		Tinagl1	0.9564	0.0436	3.08811886632729	-1.44398		Prtn3	0.9584
Cask	0.9612	0.0388	3.20976200990482	-2.6159		Rnase2a	0.9562	0.0438	3.08333306095719	1.25951		Tmx2	0.9606	0.0394	3.19379202952992	2.84573		Gm43291	0.9656	0.0344	3.33469282506259	3.92178		Ikzf2	0.9634	0.0366	3.2704201909447	-1.93304		Thbs3	0.9686	0.0314	3.42904352890781	3.17124		C7	0.959	0.041	3.15231877470425	0.700491		Hba-a2	0.9564	0.0436	3.08811886632729	-0.756925		Iglj1	0.9582
Ifit1bl2	0.9612	0.0388	3.20976200990482	-2.42119		Prok2	0.9562	0.0438	3.08333306095719	-1.37995		Shmt2	0.9606	0.0394	3.19379202952992	-2.3722		Nudt6	0.9656	0.0344	3.33469282506259	-3.1833		Sh3bp1	0.9632	0.0368	3.26476296802264	-2.14697		Rpl4	0.9686	0.0314	3.42904352890781	-2.1244		Faap20	0.959	0.041	3.15231877470425	-3.535		Aqp3	0.9564	0.0436	3.08811886632729	-2.56531		Pibf1	0.9582
F3	0.9612	0.0388	3.20976200990482	-3.02468		Krt5	0.9562	0.0438	3.08333306095719	-0.583994		Polr3f	0.9606	0.0394	3.19379202952992	-1.96095		Abcb10	0.9654	0.0346	3.32868856250382	3.56733		Sprr1a	0.9632	0.0368	3.26476296802264	-0.46316		Gm14650	0.9686	0.0314	3.42904352890781	-3.6674		Mmp3	0.959	0.041	3.15231877470425	0.597773		Copz2	0.9562	0.0438	3.08333306095719	-1.2081		Abi3bp	0.9582
Slc25a24	0.961	0.039	3.20441251683625	-2.81794		Thbs3	0.9562	0.0438	3.08333306095719	-1.15923		Itgb2l	0.9606	0.0394	3.19379202952992	2.7687		Nbl1	0.9654	0.0346	3.32868856250382	-3.0122		Cald1	0.9632	0.0368	3.26476296802264	3.16642		Zfp869	0.9684	0.0316	3.4224877983417	-3.04968		Dsp	0.959	0.041	3.15231877470425	-0.589264		Olfm1	0.9562	0.0438	3.08333306095719	2.4673		Prkca	0.9582
Igkj5	0.961	0.039	3.20441251683625	3.25155		Scyl2	0.9562	0.0438	3.08333306095719	2.68252		Gbp7	0.9606	0.0394	3.19379202952992	2.7976		Gm44076	0.9654	0.0346	3.32868856250382	3.28502		Hells	0.9632	0.0368	3.26476296802264	-2.64254		Pla2g12a	0.9684	0.0316	3.4224877983417	-3.36722		Srxn1	0.959	0.041	3.15231877470425	2.66414		Klf5	0.9562	0.0438	3.08333306095719	-2.64836		Xylt1	0.9582
Ctla4	0.961	0.039	3.20441251683625	0.716945		AC055772.1	0.9562	0.0438	3.08333306095719	-2.68084		Hbb-bh1	0.9604	0.0396	3.18852050397377	3.06476		Smco4	0.9654	0.0346	3.32868856250382	-2.84227		Esco2	0.9632	0.0368	3.26476296802264	-3.11214		Trbc2	0.9684	0.0316	3.4224877983417	-3.56233		Fam43a	0.959	0.041	3.15231877470425	-2.97559		Ogn	0.956	0.044	3.07856806232069	-1.03011		Cryab	0.9582
Sfrp4	0.9608	0.0392	3.19908927927534	-2.6016		Trim7	0.9562	0.0438	3.08333306095719	2.58201		Antxr1	0.9604	0.0396	3.18852050397377	2.68886		Cfl2	0.9654	0.0346	3.32868856250382	3.60628		Lrmp	0.9632	0.0368	3.26476296802264	-2.85347		Rpl14-ps1	0.9684	0.0316	3.4224877983417	-2.33714		Fndc1	0.9588	0.0412	3.14724401391603	-0.247678		Gm6375	0.956	0.044	3.07856806232069	1.38808		Ext1	0.9582
Pbx1	0.9608	0.0392	3.19908927927534	-2.94827		Spp1	0.9562	0.0438	3.08333306095719	-2.15221		Efemp1	0.9604	0.0396	3.18852050397377	2.66198		Fam174a	0.9652	0.0348	3.32271766997471	-3.09388		Snhg18	0.9632	0.0368	3.26476296802264	3.14131		H2-Oa	0.9684	0.0316	3.4224877983417	-3.51386		Ppp1r35	0.9588	0.0412	3.14724401391603	-1.32943		Pmp22	0.956	0.044	3.07856806232069	-2.17366		Il1r1	0.958
Fam25c	0.9608	0.0392	3.19908927927534	-2.37431		Siglech	0.9562	0.0438	3.08333306095719	1.09615		Krtdap	0.9602	0.0398	3.1832744429647	0.88586		AC154785.3	0.9652	0.0348	3.32271766997471	-3.30467		Gna15	0.963	0.037	3.25913523926788	-2.69233		Igfbp3	0.9684	0.0316	3.4224877983417	-0.145285		Ifi214	0.9588	0.0412	3.14724401391603	-1.72666		Asb13	0.956	0.044	3.07856806232069	1.46441		Ndufa4l2	0.958
Vcam1	0.9608	0.0392	3.19908927927534	-2.6542		Ccdc50-ps	0.9562	0.0438	3.08333306095719	-1.90482		Gm9294	0.9602	0.0398	3.1832744429647	-2.94861		Nfkbie	0.9652	0.0348	3.32271766997471	-2.88591		Gna11	0.963	0.037	3.25913523926788	2.93167		Mrpl11	0.9684	0.0316	3.4224877983417	-2.88502		Brwd3	0.9588	0.0412	3.14724401391603	2.5548		Thbs3	0.956	0.044	3.07856806232069	-1.44392		Fnbp1l	0.958
Fbln1	0.9608	0.0392	3.19908927927534	-2.98987		Ltb4r1	0.9562	0.0438	3.08333306095719	2.58058		Il7r	0.9602	0.0398	3.1832744429647	-2.90923		Col16a1	0.9652	0.0348	3.32271766997471	-1.62186		Kazald1	0.963	0.037	3.25913523926788	3.2614		Gm8369	0.9684	0.0316	3.4224877983417	-3.02915		Sac3d1	0.9588	0.0412	3.14724401391603	-2.91579		Rab12	0.9558	0.0442	3.07382368127853	-2.57399		Fam25c	0.958
Pros1	0.9608	0.0392	3.19908927927534	-2.44506		Adam15	0.956	0.044	3.07856806232069	2.09204		Tpm2	0.9602	0.0398	3.1832744429647	3.22666		Pros1	0.9652	0.0348	3.32271766997471	-3.09853		Gatm	0.9628	0.0372	3.25353668619902	2.8775		Eef1g	0.9684	0.0316	3.4224877983417	-2.55855		Ascc1	0.9588	0.0412	3.14724401391603	-2.21935		Pid1	0.9558	0.0442	3.07382368127853	1.61699		Trbc1	0.958
Pip5k1c	0.9606	0.0394	3.19379202952992	2.78719		Tmem170b	0.956	0.044	3.07856806232069	-2.27778		Gal	0.9602	0.0398	3.1832744429647	2.66152		Xylt1	0.965	0.035	3.31677976449802	-3.4177		Tm7sf3	0.9628	0.0372	3.25353668619902	2.88261		Gm7504	0.9684	0.0316	3.4224877983417	-3.21061		Fbxo9	0.9586	0.0414	3.14219277478028	-2.76635		Tmem40	0.9558	0.0442	3.07382368127853	-1.52798		Clec4e	0.958
Erap1	0.9606	0.0394	3.19379202952992	2.73353		Nov	0.956	0.044	3.07856806232069	0.352924		Traf5	0.96	0.04	3.17805359076464	-2.85828		Atf5	0.965	0.035	3.31677976449802	-3.5694		Angptl2	0.9628	0.0372	3.25353668619902	2.80191		Cerk	0.9682	0.0318	3.41597208358255	-3.27029		Paxip1	0.9586	0.0414	3.14219277478028	-2.31267		Gdf15	0.9556	0.0444	3.06909973125291	-0.756465		Sh3bp2	0.958
Htra3	0.9606	0.0394	3.19379202952992	-2.81805		Trip10	0.956	0.044	3.07856806232069	-2.66234		Fam25c	0.96	0.04	3.17805359076464	2.12107		Gm13437	0.965	0.035	3.31677976449802	-2.71759		Bok	0.9626	0.0374	3.24796699545741	1.80041		Acvrl1	0.9682	0.0318	3.41597208358255	3.47978		Tnnc2	0.9586	0.0414	3.14219277478028	-0.187344		Tubgcp5	0.9556	0.0444	3.06909973125291	0.234292		Sfrp4	0.958
Ikbip	0.9604	0.0396	3.18852050397377	-2.97103		Gm13202	0.956	0.044	3.07856806232069	-2.01699		Tespa1	0.96	0.04	3.17805359076464	-2.53785		Ethe1	0.965	0.035	3.31677976449802	-2.61368		Krt17	0.9626	0.0374	3.24796699545741	2.94376		Erp29	0.9682	0.0318	3.41597208358255	-2.55202		Polr3f	0.9584	0.0416	3.13716483014344	-2.16532		Bcl2l1	0.9556	0.0444	3.06909973125291	-2.64532		Rnase2a	0.9578
C1qc	0.9604	0.0396	3.18852050397377	-2.26932		Ints2	0.9558	0.0442	3.07382368127853	2.02145		Ero1lb	0.96	0.04	3.17805359076464	-2.72906		Rev1	0.965	0.035	3.31677976449802	2.98514		Kitl	0.9626	0.0374	3.24796699545741	2.75918		CT571245.5	0.9682	0.0318	3.41597208358255	-3.33913		Lox	0.9584	0.0416	3.13716483014344	-1.61267		Smco4	0.9556	0.0444	3.06909973125291	-1.59013		Cdk5r1	0.9578
Upp1	0.9604	0.0396	3.18852050397377	-2.84071		Apod	0.9558	0.0442	3.07382368127853	-2.51486		Trim7	0.9598	0.0402	3.17285769546182	-1.98082		Gpat4	0.965	0.035	3.31677976449802	-3.36534		Siglech	0.9626	0.0374	3.24796699545741	-1.01101		Gm29736	0.9682	0.0318	3.41597208358255	-2.87646		Mpo	0.9584	0.0416	3.13716483014344	-1.50286		Tsnax	0.9556	0.0444	3.06909973125291	1.02787		Plod2	0.9578
Parp4	0.9604	0.0396	3.18852050397377	2.82697		Prss23	0.9558	0.0442	3.07382368127853	-1.25085		Palmd	0.9598	0.0402	3.17285769546182	2.72107		Npdc1	0.9648	0.0352	3.31087446964284	-3.54721		Mustn1	0.9626	0.0374	3.24796699545741	3.42662		Utp20	0.9682	0.0318	3.41597208358255	-3.30998		Ccnd1	0.9584	0.0416	3.13716483014344	2.83485		Ifi211	0.9554	0.0446	3.06439602818144	2.05048		Clec3b	0.9578
Ramp2	0.9604	0.0396	3.18852050397377	-2.67177		Dmkn	0.9556	0.0444	3.06909973125291	-0.554972		Ctgf	0.9596	0.0404	3.16768650889472	3.42416		Cnr2	0.9648	0.0352	3.31087446964284	-2.82055		Lpar1	0.9624	0.0376	3.2424258586979	3.24069		Gm10689	0.9682	0.0318	3.41597208358255	-2.90651		Arap3	0.9582	0.0418	3.13215995612013	2.50577		Tmcc3	0.9554	0.0446	3.06439602818144	-1.21971		Thap4	0.9578
Bicc1	0.9602	0.0398	3.1832744429647	-1.84653		Sdc2	0.9556	0.0444	3.06909973125291	-2.25835		Cped1	0.9596	0.0404	3.16768650889472	2.61977		Runx1	0.9648	0.0352	3.31087446964284	-2.73365		Gbp7	0.9622	0.0378	3.23691297248243	2.94487		Adi1	0.9682	0.0318	3.41597208358255	-3.48812		Lrrk2	0.9582	0.0418	3.13215995612013	-2.66247		Lipg	0.9554	0.0446	3.06439602818144	0.163662		Khk	0.9576
Slc12a2	0.9602	0.0398	3.1832744429647	-3.06153		Ppfibp1	0.9556	0.0444	3.06909973125291	-2.42615		Vcan	0.9596	0.0404	3.16768650889472	2.7128		Sox9	0.9648	0.0352	3.31087446964284	-3.07711		Pmvk	0.9622	0.0378	3.23691297248243	-2.46434		Sclt1	0.9682	0.0318	3.41597208358255	-3.94454		Lamb2	0.9582	0.0418	3.13215995612013	0.813448		Ccl2	0.9554	0.0446	3.06439602818144	0.87113		Rnf11	0.9576
Itpripl2	0.9602	0.0398	3.1832744429647	-2.747		Socs2	0.9556	0.0444	3.06909973125291	1.96601		Gmip	0.9596	0.0404	3.16768650889472	-2.72941		Serpinb2	0.9648	0.0352	3.31087446964284	-3.84676		Sema3c	0.962	0.038	3.23142803817647	2.6851		Gm36189	0.9682	0.0318	3.41597208358255	-3.06298		Cd28	0.9582	0.0418	3.13215995612013	1.37632		Mrpl9	0.9554	0.0446	3.06439602818144	1.30433		Ppfibp2	0.9576
Map3k20	0.9602	0.0398	3.1832744429647	-2.87514		Pdpn	0.9556	0.0444	3.06909973125291	-1.83973		C7	0.9596	0.0404	3.16768650889472	0.984769		Bckdha	0.9648	0.0352	3.31087446964284	3.46399		Saa3	0.962	0.038	3.23142803817647	2.33892		AC158239.2	0.968	0.032	3.40949588230748	-2.94039		Srpx2	0.9582	0.0418	3.13215995612013	-1.04618		Bcl9l	0.9554	0.0446	3.06439602818144	1.92681		Serpinb8	0.9576
Cxcl3	0.9602	0.0398	3.1832744429647	-2.30095		Lox	0.9554	0.0446	3.06439602818144	-1.07261		Entpd2	0.9596	0.0404	3.16768650889472	2.21708		Gm15795	0.9648	0.0352	3.31087446964284	-2.73778		Sec24d	0.962	0.038	3.23142803817647	2.59087		Fam172a	0.968	0.032	3.40949588230748	-3.40837		Olfml3	0.9582	0.0418	3.13215995612013	0.227203		Frs2	0.9552	0.0448	3.05971239047215	-1.22732		Tmem176b	0.9576
6430548M08Rik	0.96	0.04	3.17805359076464	-2.43515		Iglj1	0.9554	0.0446	3.06439602818144	2.4862		Alkbh1	0.9596	0.0404	3.16768650889472	-2.7614		Gm7936	0.9646	0.0354	3.3050014153763	-2.98344		Qpct	0.962	0.038	3.23142803817647	3.39458		AC154248.1	0.968	0.032	3.40949588230748	-3.33949		Cd7	0.9582	0.0418	3.13215995612013	2.20659		Rpl31-ps23	0.9552	0.0448	3.05971239047215	0.415481		Itgbl1	0.9576
Lrg1	0.96	0.04	3.17805359076464	-2.86741		Mmp8	0.9554	0.0446	3.06439602818144	1.46364		Fstl1	0.9594	0.0406	3.16253978657807	2.93828		Htra3	0.9646	0.0354	3.3050014153763	-3.2876		Gng11	0.9618	0.0382	3.22597076184813	2.88886		AC115290.2	0.968	0.032	3.40949588230748	-3.28493		Tpgs2	0.9582	0.0418	3.13215995612013	-1.55081		Abcg2	0.9552	0.0448	3.05971239047215	0.926853		Cdh5	0.9574
Nf1	0.96	0.04	3.17805359076464	-2.64153		Snx27	0.9554	0.0446	3.06439602818144	2.46193		Spib	0.9594	0.0406	3.16253978657807	-1.54993		Ywhag	0.9646	0.0354	3.3050014153763	-2.93937		Adgrg1	0.9618	0.0382	3.22597076184813	3.27489		Rpp38	0.968	0.032	3.40949588230748	-3.64539		5430405H02Rik	0.958	0.042	3.12717793203069	-2.04695		Ppcs	0.9552	0.0448	3.05971239047215	-1.50456		Gm7897	0.9574
Basp1	0.96	0.04	3.17805359076464	-3.07728		Gm12892	0.9554	0.0446	3.06439602818144	-1.04211		Fhl1	0.9594	0.0406	3.16253978657807	2.94741		Chka	0.9646	0.0354	3.3050014153763	-2.55039		Gpc3	0.9616	0.0384	3.22054085416996	3.83846		Gm26759	0.9678	0.0322	3.40305870158261	3.55652		Fpr1	0.958	0.042	3.12717793203069	1.09141		Nov	0.9552	0.0448	3.05971239047215	-1.10055		Ntmt1	0.9574
Adgrf5	0.9598	0.0402	3.17285769546182	-3.36218		Plekhb2	0.9554	0.0446	3.06439602818144	2.45344		Gcnt1	0.9594	0.0406	3.16253978657807	-2.26401		Igkv1-135	0.9646	0.0354	3.3050014153763	3.28817		Asprv1	0.9616	0.0384	3.22054085416996	-0.487858		Myc	0.9678	0.0322	3.40305870158261	-2.76443		Impdh1	0.958	0.042	3.12717793203069	-2.55171		Synrg	0.9552	0.0448	3.05971239047215	2.1335		Adgrf5	0.9574
Gm22063	0.9598	0.0402	3.17285769546182	-1.69524		Gm15417	0.9554	0.0446	3.06439602818144	-1.67064		Ppp1r35	0.9592	0.0408	3.15741728763054	-1.91596		Faim	0.9646	0.0354	3.3050014153763	-3.07193		Cd19	0.9614	0.0386	3.21513803032325	-2.14462		Igkv1-135	0.9678	0.0322	3.40305870158261	-2.08731		Cr2	0.958	0.042	3.12717793203069	-3.03327		Gpalpp1	0.9552	0.0448	3.05971239047215	1.57457		Cxadr	0.9572
Spred1	0.9598	0.0402	3.17285769546182	-3.39195		Idh2	0.9554	0.0446	3.06439602818144	2.33782		Smco4	0.9592	0.0408	3.15741728763054	1.85271		Mff	0.9644	0.0356	3.29916023791934	2.68029		Plat	0.9614	0.0386	3.21513803032325	2.85913		Phtf1	0.9678	0.0322	3.40305870158261	-3.81798		Adamts2	0.958	0.042	3.12717793203069	1.99199		Prss23	0.9552	0.0448	3.05971239047215	-1.47771		Skap1	0.9572
Smad1	0.9598	0.0402	3.17285769546182	-2.53936		Fam208a	0.9554	0.0446	3.06439602818144	2.07951		Hbb-bh3	0.9592	0.0408	3.15741728763054	2.48913		Fam83g	0.9644	0.0356	3.29916023791934	-2.99312		Slfn1	0.9614	0.0386	3.21513803032325	-3.18754		Gm4045	0.9676	0.0324	3.39666005763051	-3.52758		Hist1h2bn	0.958	0.042	3.12717793203069	-2.60369		Gm15484	0.955	0.045	3.05504863895942	-2.05626		Fpr1	0.9572
Ppic	0.9596	0.0404	3.16768650889472	-2.80063		Fcgrt	0.9552	0.0448	3.05971239047215	2.21353		Gm15921	0.959	0.041	3.15231877470425	2.44412		Mpo	0.9644	0.0356	3.29916023791934	3.48945		Il6	0.9614	0.0386	3.21513803032325	3.36088		Tbl3	0.9676	0.0324	3.39666005763051	-3.49038		Ric8b	0.958	0.042	3.12717793203069	-1.97004		Rnase2a	0.955	0.045	3.05504863895942	0.970913		Spib	0.9572
Ppp1r35	0.9596	0.0404	3.16768650889472	-1.69393		Rnf5	0.9552	0.0448	3.05971239047215	2.27117		Bmp1	0.959	0.041	3.15231877470425	3.23218		Gm3571	0.9644	0.0356	3.29916023791934	-2.74708		Fn1	0.9614	0.0386	3.21513803032325	2.84043		Colgalt1	0.9676	0.0324	3.39666005763051	-3.17542		Krt15	0.9578	0.0422	3.12221854034034	0.209916		Ppic	0.955	0.045	3.05504863895942	-1.90476		Pdpn	0.9572
Asprv1	0.9596	0.0404	3.16768650889472	-1.50441		Ckb	0.9552	0.0448	3.05971239047215	-2.13365		Sned1	0.959	0.041	3.15231877470425	2.67113		Cpne3	0.9644	0.0356	3.29916023791934	-2.81802		Trip10	0.9612	0.0388	3.20976200990482	2.95629		Lef1	0.9676	0.0324	3.39666005763051	-2.59594		Gbp9	0.9578	0.0422	3.12221854034034	-2.52644		Trim44	0.9548	0.0452	3.05040459686097	2.0628		Upp1	0.9572
Kazald1	0.9596	0.0404	3.16768650889472	-2.90079		Serpinb8	0.9552	0.0448	3.05971239047215	-1.87463		Trim33	0.959	0.041	3.15231877470425	-2.43453		Faap20	0.9642	0.0358	3.29335057960659	3.54145		Gm12892	0.9612	0.0388	3.20976200990482	3.22813		Gm4525	0.9676	0.0324	3.39666005763051	-2.58655		Clu	0.9578	0.0422	3.12221854034034	-1.15531		Plod2	0.9548	0.0452	3.05040459686097	-2.11108		Pmp22	0.957
Wwc2	0.9594	0.0406	3.16253978657807	-2.64281		Rbm10	0.9552	0.0448	3.05971239047215	1.92441		Gm7897	0.959	0.041	3.15231877470425	1.46152		Thbs2	0.9642	0.0358	3.29335057960659	-2.7898		Dapl1	0.9612	0.0388	3.20976200990482	-2.38864		Gm6472	0.9676	0.0324	3.39666005763051	-2.56962		Col15a1	0.9578	0.0422	3.12221854034034	1.46409		Rgl1	0.9548	0.0452	3.05040459686097	1.81246		Tppp3	0.957
Shtn1	0.9594	0.0406	3.16253978657807	-2.68376		Cdc20	0.9552	0.0448	3.05971239047215	1.96297		Nsmce3	0.959	0.041	3.15231877470425	-2.63171		Treml2	0.9642	0.0358	3.29335057960659	3.23556		Hook1	0.9612	0.0388	3.20976200990482	-2.25015		F630028O10Rik	0.9676	0.0324	3.39666005763051	3.54555		Nudt6	0.9578	0.0422	3.12221854034034	-1.0127		Pdgfrl	0.9548	0.0452	3.05040459686097	-1.80277		Thra	0.957
Slc15a3	0.9594	0.0406	3.16253978657807	-2.69042		Srpk3	0.955	0.045	3.05504863895942	1.30991		Gm28118	0.959	0.041	3.15231877470425	-2.63959		Zscan26	0.9642	0.0358	3.29335057960659	-2.89631		Pros1	0.961	0.039	3.20441251683625	3.49365		Gm10269	0.9674	0.0326	3.39029947560479	-2.68056		Pla2g7	0.9578	0.0422	3.12221854034034	2.96343		Itga5	0.9548	0.0452	3.05040459686097	1.98687		Tnc	0.9568
Cp	0.9592	0.0408	3.15741728763054	-2.76869		Ace	0.955	0.045	3.05504863895942	-1.68255		Serpinb2	0.959	0.041	3.15231877470425	-1.56187		Grasp	0.9642	0.0358	3.29335057960659	-3.38928		Aldh3b1	0.961	0.039	3.20441251683625	-2.17253		Gm19243	0.9674	0.0326	3.39029947560479	-3.46808		Gm43125	0.9578	0.0422	3.12221854034034	-2.67508		Atp8b2	0.9548	0.0452	3.05040459686097	-1.89936		Jag1	0.9568
Tgfbi	0.9592	0.0408	3.15741728763054	-2.40479		Lima1	0.955	0.045	3.05504863895942	-2.23175		Plod2	0.9588	0.0412	3.14724401391603	2.77117		Sos1	0.9642	0.0358	3.29335057960659	-3.13756		Cd38	0.961	0.039	3.20441251683625	2.08685		1810014B01Rik	0.9674	0.0326	3.39029947560479	-2.99923		Prkag1	0.9578	0.0422	3.12221854034034	-2.85881		Aspn	0.9548	0.0452	3.05040459686097	-1.76466		Tmem100	0.9568
Slc17a9	0.9592	0.0408	3.15741728763054	3.07904		Wfdc18	0.955	0.045	3.05504863895942	-0.642962		Gm20406	0.9588	0.0412	3.14724401391603	-1.5049		Hist1h2bn	0.9642	0.0358	3.29335057960659	3.963		Fxyd1	0.961	0.039	3.20441251683625	2.99267		Lrpprc	0.9674	0.0326	3.39029947560479	-3.08678		Wisp2	0.9578	0.0422	3.12221854034034	1.70297		Retnla	0.9548	0.0452	3.05040459686097	0.204691		Sema3c	0.9568
Tmem170b	0.9592	0.0408	3.15741728763054	-2.81421		Mdk	0.955	0.045	3.05504863895942	-2.01212		Rnase2a	0.9588	0.0412	3.14724401391603	0.232454		Pou3f1	0.964	0.036	3.28757208875014	-3.31085		Gm16062	0.961	0.039	3.20441251683625	-2.51433		Adamts2	0.9674	0.0326	3.39029947560479	-2.73287		Lpl	0.9576	0.0424	3.1172815665996	3.22257		Net1	0.9548	0.0452	3.05040459686097	0.687507		Lef1	0.9568
Srpk3	0.9592	0.0408	3.15741728763054	2.66168		Gna11	0.955	0.045	3.05504863895942	-0.500213		Angptl2	0.9588	0.0412	3.14724401391603	1.77302		Yae1d1	0.964	0.036	3.28757208875014	3.25013		Ggh	0.9608	0.0392	3.19908927927534	2.6151		Gm6368	0.9674	0.0326	3.39029947560479	-2.31336		C1qtnf12	0.9576	0.0424	3.1172815665996	-0.987631		Gas6	0.9548	0.0452	3.05040459686097	-1.32249		Pdgfra	0.9568
Sgms2	0.9592	0.0408	3.15741728763054	-2.70017		Gm20406	0.9548	0.0452	3.05040459686097	2.33129		Cd34	0.9586	0.0414	3.14219277478028	2.94045		Klf9	0.964	0.036	3.28757208875014	-2.95432		Rnase2a	0.9608	0.0392	3.19908927927534	-0.863038		Saa3	0.9674	0.0326	3.39029947560479	3.61278		Cdh5	0.9576	0.0424	3.1172815665996	-1.76178		Krt5	0.9548	0.0452	3.05040459686097	-0.91829		Padi4	0.9566
Ifit1	0.9592	0.0408	3.15741728763054	-2.51269		Ltbp4	0.9548	0.0452	3.05040459686097	-2.12902		Cd9-ps	0.9586	0.0414	3.14219277478028	2.82903		Hist1h2ak	0.964	0.036	3.28757208875014	3.2718		F2r	0.9608	0.0392	3.19908927927534	2.81717		Txk	0.9674	0.0326	3.39029947560479	-2.9737		Rpgrip1	0.9576	0.0424	3.1172815665996	-1.99599		Havcr2	0.9546	0.0454	3.04578008973579	1.01534		Col1a1	0.9566
Cald1	0.959	0.041	3.15231877470425	-2.90514		Msr1	0.9548	0.0452	3.05040459686097	0.759694		Wdr46	0.9586	0.0414	3.14219277478028	-2.35077		Lama4	0.964	0.036	3.28757208875014	-3.1776		Dmkn	0.9608	0.0392	3.19908927927534	3.24774		Gm42870	0.9674	0.0326	3.39029947560479	-3.18818		Ighg1	0.9576	0.0424	3.1172815665996	-2.65557		Pltp	0.9546	0.0454	3.04578008973579	1.68789		Tm4sf1	0.9566
Clec5a	0.959	0.041	3.15231877470425	-2.73692		Hirip3	0.9546	0.0454	3.04578008973579	2.17915		Lck	0.9586	0.0414	3.14219277478028	-1.83783		Ints7	0.964	0.036	3.28757208875014	3.37805		Lmo1	0.9608	0.0392	3.19908927927534	2.6572		Gm12094	0.9674	0.0326	3.39029947560479	-2.84648		Hba-ps4	0.9576	0.0424	3.1172815665996	0.11444		Srpk3	0.9546	0.0454	3.04578008973579	0.70475		Cldn4	0.9566
Nr1d1	0.959	0.041	3.15231877470425	-2.73994		Rrm2b	0.9546	0.0454	3.04578008973579	2.25718		Igfbp5	0.9586	0.0414	3.14219277478028	2.68626		Gna15	0.9638	0.0362	3.28182441950705	-3.04814		Aebp1	0.9606	0.0394	3.19379202952992	2.86986		Polr2f	0.9674	0.0326	3.39029947560479	-2.68615		Abi3bp	0.9574	0.0426	3.11236679938628	0.477053		Col12a1	0.9546	0.0454	3.04578008973579	-2.19929		Slc9a3r2	0.9564
Nploc4	0.959	0.041	3.15231877470425	-1.15798		Gm8141	0.9546	0.0454	3.04578008973579	-2.12558		Gm16062	0.9586	0.0414	3.14219277478028	-2.29082		Mdk	0.9638	0.0362	3.28182441950705	-2.23016		Unc45a	0.9606	0.0394	3.19379202952992	-2.52832		Cthrc1	0.9674	0.0326	3.39029947560479	2.04274		Scara5	0.9574	0.0426	3.11236679938628	1.63005		Ascc1	0.9546	0.0454	3.04578008973579	1.68441		Dusp7	0.9564
2210013O21Rik	0.9588	0.0412	3.14724401391603	-2.76942		Cxcl3	0.9546	0.0454	3.04578008973579	-1.35275		Thbs2	0.9586	0.0414	3.14219277478028	3.38348		Gm11456	0.9638	0.0362	3.28182441950705	-3.12041		Ppic	0.9604	0.0396	3.18852050397377	2.90874		Rps19	0.9674	0.0326	3.39029947560479	-2.51677		Gm44076	0.9574	0.0426	3.11236679938628	-1.3606		S100a14	0.9546	0.0454	3.04578008973579	-1.7573		Krt5	0.9564
Acot7	0.9588	0.0412	3.14724401391603	-2.78013		Cdk5r1	0.9546	0.0454	3.04578008973579	-1.66815		Ppil1	0.9586	0.0414	3.14219277478028	-2.37292		Gm19246	0.9638	0.0362	3.28182441950705	-3.28746		Slc31a2	0.9604	0.0396	3.18852050397377	1.24764		Rps6	0.9674	0.0326	3.39029947560479	-3.10413		Otud7b	0.9574	0.0426	3.11236679938628	-2.9511		Gpc1	0.9546	0.0454	3.04578008973579	-2.17151		St6galnac4	0.9562
Chil1	0.9588	0.0412	3.14724401391603	-2.56392		Gm42870	0.9544	0.0456	3.04117494544293	2.42641		Vpreb3	0.9584	0.0416	3.13716483014344	-2.19567		Tk1	0.9638	0.0362	3.28182441950705	3.05175		Serpinh1	0.9604	0.0396	3.18852050397377	3.07246		Gm8880	0.9674	0.0326	3.39029947560479	-3.45959		Gm22513	0.9574	0.0426	3.11236679938628	-2.43575		Cd300a	0.9544	0.0456	3.04117494544293	1.38459		Polr3f	0.9562
Gm18445	0.9588	0.0412	3.14724401391603	-1.90072		Fam83g	0.9544	0.0456	3.04117494544293	1.39523		Rnase4	0.9584	0.0416	3.13716483014344	2.5329		Lyz1	0.9638	0.0362	3.28182441950705	-3.76475		Adm	0.9602	0.0398	3.1832744429647	2.84589		Sik1	0.9674	0.0326	3.39029947560479	-2.59642		Nov	0.9574	0.0426	3.11236679938628	-0.341045		Cryab	0.9544	0.0456	3.04117494544293	-2.17697		Cfh	0.9562
G0s2	0.9586	0.0414	3.14219277478028	-2.83216		Pros1	0.9544	0.0456	3.04117494544293	1.68941		Dtd1	0.9584	0.0416	3.13716483014344	2.47897		Snord55	0.9638	0.0362	3.28182441950705	-2.59359		6430548M08Rik	0.9602	0.0398	3.1832744429647	1.82325		Rad51ap1	0.9672	0.0328	3.3839764893716	-3.44551		Rps6ka5	0.9574	0.0426	3.11236679938628	-2.79433		Gm7327	0.9544	0.0456	3.04117494544293	-1.24582		Trac	0.9562
Sash1	0.9586	0.0414	3.14219277478028	-2.42548		Angptl2	0.9544	0.0456	3.04117494544293	-0.989916		Cdk1	0.9584	0.0416	3.13716483014344	-1.89376		Amotl2	0.9636	0.0364	3.27610723175053	-3.18896		Bmx	0.9602	0.0398	3.1832744429647	-0.643086		Rab29	0.9672	0.0328	3.3839764893716	-3.58529		Ube2l6	0.9574	0.0426	3.11236679938628	-2.35523		Ifit1bl2	0.9544	0.0456	3.04117494544293	-0.336362		Cxcl3	0.9562
Ralgps2	0.9586	0.0414	3.14219277478028	2.50071		Tpd52-ps	0.9544	0.0456	3.04117494544293	2.16112		Mmp8	0.9584	0.0416	3.13716483014344	0.0265237		Ankrd37	0.9636	0.0364	3.27610723175053	-3.31876		Oas1a	0.9602	0.0398	3.1832744429647	1.95823		Gm28118	0.967	0.033	3.37769064129782	-3.6164		Prelp	0.9574	0.0426	3.11236679938628	-1.6344		Pafah1b3	0.9544	0.0456	3.04117494544293	2.35805		6430548M08Rik	0.9562
Mmrn2	0.9586	0.0414	3.14219277478028	-2.03427		Pdgfrl	0.9544	0.0456	3.04117494544293	-1.6599		Ly6c1	0.9584	0.0416	3.13716483014344	2.44602		Arhgef6	0.9636	0.0364	3.27610723175053	-3.38605		Gm22068	0.9602	0.0398	3.1832744429647	-2.50501		Nhp2	0.967	0.033	3.37769064129782	-2.79697		Hmgb1-ps8	0.9574	0.0426	3.11236679938628	-2.67836		Abi3bp	0.9544	0.0456	3.04117494544293	-2.20717		Krt79	0.9562
C1qb	0.9584	0.0416	3.13716483014344	-2.4529		Snhg4	0.9544	0.0456	3.04117494544293	-1.47347		Gins3	0.9584	0.0416	3.13716483014344	-2.62396		Plod3	0.9634	0.0366	3.2704201909447	3.20857		Col5a1	0.9602	0.0398	3.1832744429647	3.15159		Gpc3	0.967	0.033	3.37769064129782	-3.49278		Kxd1	0.9574	0.0426	3.11236679938628	-2.9155		Ear2	0.9544	0.0456	3.04117494544293	0.23332		Sprr1a	0.956
Ccrl2	0.9584	0.0416	3.13716483014344	-2.73042		Rab7b	0.9544	0.0456	3.04117494544293	-1.87602		6430548M08Rik	0.9582	0.0418	3.13215995612013	2.3226		Scara3	0.9634	0.0366	3.2704201909447	0.569336		B4galnt1	0.96	0.04	3.17805359076464	-2.55473		Hsp90ab1	0.967	0.033	3.37769064129782	-2.15835		Coa5	0.9572	0.0428	3.10747403024877	1.63467		Gm14878	0.9544	0.0456	3.04117494544293	2.39981		Timp1	0.956
Adamts5	0.9584	0.0416	3.13716483014344	-2.77299		Prkca	0.9542	0.0458	3.03658899410126	0.496262		BE692007	0.9582	0.0418	3.13215995612013	-2.23122		Gm5844	0.9634	0.0366	3.2704201909447	-2.9611		Gm7897	0.96	0.04	3.17805359076464	1.42448		Pml	0.967	0.033	3.37769064129782	-2.98993		Bach2	0.9572	0.0428	3.10747403024877	-2.87792		Prok2	0.9544	0.0456	3.04117494544293	-1.85552		Gbp7	0.956
Tex2	0.9584	0.0416	3.13716483014344	-2.46103		C1qtnf12	0.9542	0.0458	3.03658899410126	-0.680999		Arap3	0.9582	0.0418	3.13215995612013	2.91988		Acyp2	0.9634	0.0366	3.2704201909447	3.39593		Nenf	0.96	0.04	3.17805359076464	2.77598		Anxa8	0.967	0.033	3.37769064129782	2.76546		Cav2	0.9572	0.0428	3.10747403024877	2.11547		C1s1	0.9544	0.0456	3.04117494544293	-1.28274		Tubb6	0.956
Jup	0.9584	0.0416	3.13716483014344	-2.66415		Gm14650	0.9542	0.0458	3.03658899410126	-1.80517		Lox	0.9582	0.0418	3.13215995612013	2.33811		Prosc	0.9634	0.0366	3.2704201909447	2.9111		Tmem100	0.9598	0.0402	3.17285769546182	3.327		Ercc6l2	0.967	0.033	3.37769064129782	-3.02722		Gm10800	0.9572	0.0428	3.10747403024877	-1.04954		Col14a1	0.9542	0.0458	3.03658899410126	-1.66737		Ear2	0.956
Bmpr1a	0.9582	0.0418	3.13215995612013	-2.13676		F13a1	0.9542	0.0458	3.03658899410126	0.892304		Col3a1	0.9582	0.0418	3.13215995612013	2.50861		Rpl17-ps4	0.9634	0.0366	3.2704201909447	-2.78619		Cdt1	0.9598	0.0402	3.17285769546182	-2.38374		Rrp1	0.967	0.033	3.37769064129782	-2.72686		Dlc1	0.9572	0.0428	3.10747403024877	-2.84171		Gna11	0.9542	0.0458	3.03658899410126	-0.516228		Acod1	0.956
Cd93	0.9582	0.0418	3.13215995612013	-2.43821		Prpf18	0.9542	0.0458	3.03658899410126	1.72947		Mogs	0.9582	0.0418	3.13215995612013	-2.9428		Kat5	0.9634	0.0366	3.2704201909447	2.5121		Cd300a	0.9596	0.0404	3.16768650889472	-2.56429		Gm5566	0.967	0.033	3.37769064129782	-2.86337		Anapc7	0.9572	0.0428	3.10747403024877	-2.05403		Kat7	0.9542	0.0458	3.03658899410126	1.81647		Ctsg	0.956
Trim44	0.9582	0.0418	3.13215995612013	2.38203		Gtf2h2	0.9542	0.0458	3.03658899410126	2.31801		Slfn5	0.958	0.042	3.12717793203069	2.31055		Ldhb	0.9634	0.0366	3.2704201909447	-3.27557		Thap6	0.9596	0.0404	3.16768650889472	-2.77069		Rps20	0.967	0.033	3.37769064129782	-2.38144		Mrpl16	0.9572	0.0428	3.10747403024877	-2.72297		Adam15	0.9542	0.0458	3.03658899410126	0.0939767		Gm45051	0.956
Ldhb	0.9582	0.0418	3.13215995612013	-2.86732		Slc9a7	0.9542	0.0458	3.03658899410126	2.19341		Tpd52-ps	0.958	0.042	3.12717793203069	-1.79392		Abca1	0.9634	0.0366	3.2704201909447	-2.97165		Ceacam1	0.9596	0.0404	3.16768650889472	-2.64937		Pigt	0.9668	0.0332	3.37144148204551	-3.32587		Adam15	0.957	0.043	3.1026030536506	-0.383737		Lck	0.954	0.046	3.03202206805009	0.383745		Gbas	0.956
Sema3c	0.9582	0.0418	3.13215995612013	-2.44934		Gm36189	0.9542	0.0458	3.03658899410126	-2.22749		Alkbh2	0.958	0.042	3.12717793203069	-2.53499		Cask	0.9634	0.0366	3.2704201909447	-3.15206		Zdhhc3	0.9596	0.0404	3.16768650889472	2.61945		Arrb2	0.9668	0.0332	3.37144148204551	2.64128		Nde1	0.957	0.043	3.1026030536506	-2.0305		Aldh9a1	0.954	0.046	3.03202206805009	0.74254		Aldh3b1	0.956
Slc16a3	0.958	0.042	3.12717793203069	-2.54374		Ccl6	0.9542	0.0458	3.03658899410126	2.10167		Cd22	0.958	0.042	3.12717793203069	-2.50632		Glrx5	0.9632	0.0368	3.26476296802264	2.47215		Serpinb2	0.9596	0.0404	3.16768650889472	1.31378		Enpp2	0.9668	0.0332	3.37144148204551	0.730134		Lmo1	0.957	0.043	3.1026030536506	1.18556		Bmx	0.954	0.046	3.03202206805009	0.740711		Gm15417	0.9558
Ptms	0.9578	0.0422	3.12221854034034	-2.50059		Gpatch4	0.9542	0.0458	3.03658899410126	1.83253		Fbxo22	0.958	0.042	3.12717793203069	2.06506		Tbcel	0.9632	0.0368	3.26476296802264	3.05771		Vcam1	0.9594	0.0406	3.16253978657807	2.74874		Paxbp1	0.9668	0.0332	3.37144148204551	-2.52228		Adgrg1	0.957	0.043	3.1026030536506	-1.74789		H2-Q3	0.954	0.046	3.03202206805009	1.18752		Tagln	0.9558
Kcnn4	0.9578	0.0422	3.12221854034034	-2.38416		Cmss1	0.954	0.046	3.03202206805009	1.47857		Fbxl20	0.958	0.042	3.12717793203069	-2.36756		Hmgb3	0.9632	0.0368	3.26476296802264	2.97323		Sdpr	0.9594	0.0406	3.16253978657807	2.59992		1700073E17Rik	0.9668	0.0332	3.37144148204551	-3.36572		Gcsh	0.957	0.043	3.1026030536506	1.95579		Ctla4	0.954	0.046	3.03202206805009	-0.475846		Cd7	0.9558
Cmtm3	0.9578	0.0422	3.12221854034034	-2.01267		Rpl15-ps2	0.954	0.046	3.03202206805009	-2.16169		Snca	0.958	0.042	3.12717793203069	1.31159		Strip1	0.9632	0.0368	3.26476296802264	-2.93475		Cxcl3	0.9594	0.0406	3.16253978657807	-0.550998		Pon2	0.9668	0.0332	3.37144148204551	-3.31337		Itgb2l	0.957	0.043	3.1026030536506	-0.235423		Ckb	0.954	0.046	3.03202206805009	0.966944		Plekha4	0.9558
Gfpt2	0.9578	0.0422	3.12221854034034	-1.59438		Dgcr6	0.954	0.046	3.03202206805009	2.0903		5430405H02Rik	0.958	0.042	3.12717793203069	-2.27206		Urah	0.9632	0.0368	3.26476296802264	-0.315337		Abcg2	0.9592	0.0408	3.15741728763054	2.27185		Slamf6	0.9668	0.0332	3.37144148204551	-2.9217		Sox9	0.957	0.043	3.1026030536506	2.0999		Slc16a3	0.954	0.046	3.03202206805009	-1.63229		Rhot1	0.9558
Ltbp4	0.9578	0.0422	3.12221854034034	-2.74629		Mtap	0.954	0.046	3.03202206805009	1.76408		Prc1	0.9578	0.0422	3.12221854034034	2.48198		Nfkbiz	0.963	0.037	3.25913523926788	-2.51119		Timp1	0.9592	0.0408	3.15741728763054	3.14417		Rps27rt	0.9668	0.0332	3.37144148204551	-2.28105		Ckb	0.957	0.043	3.1026030536506	2.24065		1700047M11Rik	0.954	0.046	3.03202206805009	1.97192		Plat	0.9558
Cd34	0.9578	0.0422	3.12221854034034	-2.85152		C1galt1c1	0.954	0.046	3.03202206805009	-2.25005		Pfkfb3	0.9578	0.0422	3.12221854034034	2.70975		Zfp609	0.963	0.037	3.25913523926788	-3.05901		Stfa2l1	0.9592	0.0408	3.15741728763054	-1.11313		9930021J03Rik	0.9666	0.0334	3.36522857037272	-2.95686		CT010444.1	0.957	0.043	3.1026030536506	-0.742547		Hspg2	0.954	0.046	3.03202206805009	-1.3874		Slc25a46	0.9556
Bag3	0.9578	0.0422	3.12221854034034	-2.41564		Adgrg1	0.954	0.046	3.03202206805009	0.528054		Gzma	0.9578	0.0422	3.12221854034034	-0.663954		Hydin	0.963	0.037	3.25913523926788	2.69681		Ms4a6b	0.9592	0.0408	3.15741728763054	-2.03504		Gm6921	0.9666	0.0334	3.36522857037272	-3.14821		Gtpbp1	0.957	0.043	3.1026030536506	-1.90914		Mmp2	0.954	0.046	3.03202206805009	-2.22092		Ppp1r35	0.9556
Nfil3	0.9576	0.0424	3.1172815665996	-2.45302		Dscr3	0.954	0.046	3.03202206805009	1.80717		2700099C18Rik	0.9576	0.0424	3.1172815665996	-2.78149		Cenpp	0.963	0.037	3.25913523926788	3.05664		Prrx1	0.959	0.041	3.15231877470425	3.73624		Tmem126b	0.9666	0.0334	3.36522857037272	2.96158		Bnip1	0.9568	0.0432	3.09775366691635	-2.74998		Prdm1	0.9538	0.0462	3.02747400181062	2.62678		Slc43a3	0.9556
Tmem205	0.9576	0.0424	3.1172815665996	-1.90272		Fam25c	0.954	0.046	3.03202206805009	-0.0892093		Rarres2	0.9576	0.0424	3.1172815665996	2.73834		Nid1	0.963	0.037	3.25913523926788	-1.73621		Fxyd2	0.959	0.041	3.15231877470425	1.05039		Gm13777	0.9666	0.0334	3.36522857037272	-2.81182		Rnase4	0.9568	0.0432	3.09775366691635	2.8495		Zc3h10	0.9538	0.0462	3.02747400181062	-1.76803		Aatf	0.9556
Prelp	0.9576	0.0424	3.1172815665996	-2.75385		Sox9	0.954	0.046	3.03202206805009	-0.282432		Fpr1	0.9576	0.0424	3.1172815665996	1.20282		Adamts4	0.963	0.037	3.25913523926788	3.3254		Il1b	0.959	0.041	3.15231877470425	-2.60216		Mrpl23-ps1	0.9666	0.0334	3.36522857037272	-3.11444		Slamf6	0.9568	0.0432	3.09775366691635	-2.63111		Flnb	0.9538	0.0462	3.02747400181062	-1.74595		Igkv10-96	0.9556
Casz1	0.9576	0.0424	3.1172815665996	-2.67978		Xpo7	0.954	0.046	3.03202206805009	2.13939		Scyl3	0.9574	0.0426	3.11236679938628	-2.78259		Lhfp	0.963	0.037	3.25913523926788	-2.18023		Pi16	0.959	0.041	3.15231877470425	3.39477		Aim2	0.9664	0.0336	3.35905147294007	-2.85072		Tpst1	0.9568	0.0432	3.09775366691635	-2.95913		Mpo	0.9538	0.0462	3.02747400181062	0.95139		Vcam1	0.9556
Ube2l6	0.9576	0.0424	3.1172815665996	-1.87222		Cep162	0.9538	0.0462	3.02747400181062	2.5598		AC140264.1	0.9574	0.0426	3.11236679938628	-3.02723		Gid4	0.9628	0.0372	3.25353668619902	-3.1422		Htra3	0.9588	0.0412	3.14724401391603	2.82484		Ttpal	0.9664	0.0336	3.35905147294007	-2.91124		Pml	0.9568	0.0432	3.09775366691635	-2.36269		Cttnbp2nl	0.9538	0.0462	3.02747400181062	0.354818		Nf1	0.9554
Mafb	0.9576	0.0424	3.1172815665996	-2.93676		Ahi1	0.9538	0.0462	3.02747400181062	2.29349		Ramp2	0.9572	0.0428	3.10747403024877	2.93076		Tmem170b	0.9628	0.0372	3.25353668619902	-2.52529		A330069E16Rik	0.9588	0.0412	3.14724401391603	2.20041		Mxd1	0.9664	0.0336	3.35905147294007	2.68977		Ltbp1	0.9566	0.0434	3.09292567017881	0.195623		Tns1	0.9538	0.0462	3.02747400181062	1.43841		Apold1	0.9554
Lamb1	0.9576	0.0424	3.1172815665996	-2.55724		Gm8116	0.9538	0.0462	3.02747400181062	-2.04815		Asprv1	0.9572	0.0428	3.10747403024877	0.438504		Mpz	0.9628	0.0372	3.25353668619902	-2.6431		Gpr18	0.9588	0.0412	3.14724401391603	-1.53072		Gm16073	0.9664	0.0336	3.35905147294007	-3.7674		Igfbp2	0.9566	0.0434	3.09292567017881	-0.128287		Plvap	0.9538	0.0462	3.02747400181062	-1.69466		Serping1	0.9554
Pdgfra	0.9576	0.0424	3.1172815665996	-2.09169		Tbc1d4	0.9538	0.0462	3.02747400181062	-1.36356		Themis2	0.9572	0.0428	3.10747403024877	-2.01186		Klrk1	0.9628	0.0372	3.25353668619902	2.28239		Gzma	0.9588	0.0412	3.14724401391603	-1.51471		Plin3	0.9664	0.0336	3.35905147294007	3.17207		Havcr2	0.9566	0.0434	3.09292567017881	2.66105		Gm13342	0.9538	0.0462	3.02747400181062	-1.474		Igf1	0.9554
Hbegf	0.9576	0.0424	3.1172815665996	-2.98486		Arl14ep	0.9538	0.0462	3.02747400181062	-1.46743		Isg20l2	0.9572	0.0428	3.10747403024877	-2.37232		Ppic	0.9628	0.0372	3.25353668619902	-3.11885		Tgfbr3	0.9588	0.0412	3.14724401391603	2.6826		Srpk3	0.9664	0.0336	3.35905147294007	-2.64957		Rasal3	0.9566	0.0434	3.09292567017881	-2.74656		Oas1a	0.9538	0.0462	3.02747400181062	1.47907		S100a16	0.9552
Lck	0.9574	0.0426	3.11236679938628	3.21788		Chpt1	0.9538	0.0462	3.02747400181062	-2.50651		Ankra2	0.9572	0.0428	3.10747403024877	-2.53652		Cenpf	0.9626	0.0374	3.24796699545741	3.01239		C1qc	0.9588	0.0412	3.14724401391603	-1.77478		Gm13321	0.9664	0.0336	3.35905147294007	-3.64045		Slfn5	0.9566	0.0434	3.09292567017881	2.50568		6330403K07Rik	0.9536	0.0464	3.02294463204823	-2.44781		Nsfl1c	0.9552
Epha2	0.9574	0.0426	3.11236679938628	-2.2452		F10	0.9536	0.0464	3.02294463204823	0.241209		Tns1	0.957	0.043	3.1026030536506	3.13607		Git1	0.9626	0.0374	3.24796699545741	-3.2102		Serpinb6a	0.9586	0.0414	3.14219277478028	2.53873		Endog	0.9664	0.0336	3.35905147294007	-3.15352		Lamb1	0.9566	0.0434	3.09292567017881	-1.6694		Tgfbr3	0.9536	0.0464	3.02294463204823	-2.65866		Xcl1	0.9552
Met	0.9574	0.0426	3.11236679938628	-2.43612		Nf1	0.9536	0.0464	3.02294463204823	-1.92614		Padi4	0.957	0.043	3.1026030536506	-0.179442		Plekhj1	0.9626	0.0374	3.24796699545741	3.15563		Fcmr	0.9586	0.0414	3.14219277478028	-2.27568		Gm2a	0.9662	0.0338	3.35290976412321	-2.55798		Gypa	0.9566	0.0434	3.09292567017881	-2.45435		Serpinb5	0.9536	0.0464	3.02294463204823	-1.58866		Sertad2	0.9552
Gm9173	0.9574	0.0426	3.11236679938628	2.64087		Gm13559	0.9536	0.0464	3.02294463204823	-2.1025		Ccnyl1	0.957	0.043	3.1026030536506	2.83098		Zfp367	0.9626	0.0374	3.24796699545741	2.72677		Cd9-ps	0.9586	0.0414	3.14219277478028	2.74023		Oxa1l	0.9662	0.0338	3.35290976412321	-2.80362		Krt5	0.9564	0.0436	3.08811886632729	0.37292		Lmo1	0.9536	0.0464	3.02294463204823	1.43954		Gm4045	0.9552
Nov	0.9572	0.0428	3.10747403024877	0.3039		Avl9	0.9536	0.0464	3.02294463204823	2.13803		Col14a1	0.957	0.043	3.1026030536506	2.41505		Tpm2	0.9626	0.0374	3.24796699545741	-3.36726		Igkj5	0.9586	0.0414	3.14219277478028	-1.71997		Cobll1	0.9662	0.0338	3.35290976412321	-3.39557		Aqp3	0.9564	0.0436	3.08811886632729	-0.74933		F3	0.9536	0.0464	3.02294463204823	-2.33509		Mmp12	0.955
Fpr1	0.9572	0.0428	3.10747403024877	-2.61601		Psat1	0.9536	0.0464	3.02294463204823	-1.97846		Cldn4	0.957	0.043	3.1026030536506	-1.8696		AC127593.1	0.9626	0.0374	3.24796699545741	-3.15428		Zfp990	0.9586	0.0414	3.14219277478028	-1.78822		Gm11478	0.9662	0.0338	3.35290976412321	-1.88281		Hist2h4	0.9564	0.0436	3.08811886632729	-2.31816		Tiam1	0.9536	0.0464	3.02294463204823	0.848701		Tanc2	0.955
Gbas	0.9572	0.0428	3.10747403024877	2.14125		Rp2	0.9536	0.0464	3.02294463204823	1.85808		Zfp664	0.957	0.043	3.1026030536506	2.34283		Fhl1	0.9626	0.0374	3.24796699545741	-2.62808		Hist2h4	0.9586	0.0414	3.14219277478028	-2.1502		Pptc7	0.9662	0.0338	3.35290976412321	-3.21241		Epas1	0.9564	0.0436	3.08811886632729	-1.66704		Gm4953	0.9536	0.0464	3.02294463204823	2.4034		Ifit3	0.955
Naa30	0.9572	0.0428	3.10747403024877	2.6005		Lrrc42	0.9534	0.0466	3.01843379753565	1.79136		Mbd6	0.957	0.043	3.1026030536506	0.425648		Pef1	0.9626	0.0374	3.24796699545741	3.10895		Tpm2	0.9586	0.0414	3.14219277478028	2.75142		Rpl27a	0.966	0.034	3.34680302583072	-2.23334		Gm18445	0.9564	0.0436	3.08811886632729	2.81333		Gja1	0.9536	0.0464	3.02294463204823	-1.79054		Tbcel	0.955
Thra	0.9572	0.0428	3.10747403024877	-1.77683		Gm15549	0.9534	0.0466	3.01843379753565	-2.14368		Bicc1	0.957	0.043	3.1026030536506	2.43456		Zbtb7b	0.9626	0.0374	3.24796699545741	-2.88478		Msr1	0.9586	0.0414	3.14219277478028	0.657186		Utp15	0.966	0.034	3.34680302583072	-2.77799		Gm17150	0.9564	0.0436	3.08811886632729	-2.42847		Tex2	0.9536	0.0464	3.02294463204823	1.41455		Tmem109	0.9548
C7	0.9572	0.0428	3.10747403024877	-1.25385		Tstd2	0.9534	0.0466	3.01843379753565	-2.3062		Col6a3	0.957	0.043	3.1026030536506	3.40804		Ifnar2	0.9626	0.0374	3.24796699545741	-3.01388		Ly6c1	0.9586	0.0414	3.14219277478028	2.53964		Snapc3	0.966	0.034	3.34680302583072	-3.00823		Prelid2	0.9564	0.0436	3.08811886632729	-1.77329		Slc43a3	0.9534	0.0466	3.01843379753565	-0.927061		Npdc1	0.9548
Mfap4	0.9572	0.0428	3.10747403024877	-2.58714		Cldn4	0.9534	0.0466	3.01843379753565	-1.98621		Mfge8	0.9568	0.0432	3.09775366691635	3.11269		Srpx2	0.9624	0.0376	3.2424258586979	-1.48312		Fcrl1	0.9582	0.0418	3.13215995612013	-2.45264		Rpl13a-ps1	0.966	0.034	3.34680302583072	-2.73074		Tex2	0.9564	0.0436	3.08811886632729	1.30658		Prtn3	0.9534	0.0466	3.01843379753565	-0.17188		Lmo1	0.9548
Tmbim1	0.9572	0.0428	3.10747403024877	-2.53137		Sned1	0.9534	0.0466	3.01843379753565	-1.19661		Ahcy	0.9568	0.0432	3.09775366691635	-2.40397		Gm12892	0.9624	0.0376	3.2424258586979	-3.24438		Lpl	0.9582	0.0418	3.13215995612013	3.38179		Rpl27	0.966	0.034	3.34680302583072	-2.73904		Gart	0.9564	0.0436	3.08811886632729	-0.746581		Arl14ep	0.9534	0.0466	3.01843379753565	-1.48529		Col4a1	0.9548
Bnip1	0.957	0.043	3.1026030536506	2.0386		Ppcs	0.9534	0.0466	3.01843379753565	2.1046		Gja1	0.9568	0.0432	3.09775366691635	2.64548		Myl4	0.9624	0.0376	3.2424258586979	3.31259		Phf11d	0.9582	0.0418	3.13215995612013	-0.585504		Pirb	0.966	0.034	3.34680302583072	3.17347		Gzma	0.9564	0.0436	3.08811886632729	-2.4306		Vasn	0.9534	0.0466	3.01843379753565	-2.17345		Sept6	0.9548
Cxadr	0.957	0.043	3.1026030536506	-2.14677		Cd300a	0.9532	0.0468	3.01394133911677	2.04789		Gatm	0.9568	0.0432	3.09775366691635	2.09117		Tshz2	0.9624	0.0376	3.2424258586979	-2.87896		Fst	0.9582	0.0418	3.13215995612013	2.55487		Cxcr5	0.966	0.034	3.34680302583072	-1.70433		Ccnyl1	0.9564	0.0436	3.08811886632729	-0.117333		Sned1	0.9534	0.0466	3.01843379753565	-1.03824		G0s2	0.9548
Tagln	0.957	0.043	3.1026030536506	-0.567024		Rrp36	0.9532	0.0468	3.01394133911677	2.13094		Siglech	0.9568	0.0432	3.09775366691635	-0.935699		Kdm6b	0.9624	0.0376	3.2424258586979	-2.4154		Adamts4	0.9582	0.0418	3.13215995612013	2.53476		Vars	0.966	0.034	3.34680302583072	-3.26385		Fhl1	0.9564	0.0436	3.08811886632729	2.49737		Cygb	0.9534	0.0466	3.01843379753565	-2.04984		Dscr3	0.9548
Mmp8	0.957	0.043	3.1026030536506	-2.64612		Pi4kb	0.9532	0.0468	3.01394133911677	-2.12616		Ogn	0.9568	0.0432	3.09775366691635	2.42976		Ube2l6	0.9624	0.0376	3.2424258586979	3.14356		Gpx8	0.958	0.042	3.12717793203069	3.04951		Gm12322	0.966	0.034	3.34680302583072	-2.89049		Cstb	0.9562	0.0438	3.08333306095719	2.23941		Fam83g	0.9534	0.0466	3.01843379753565	-1.13375		AC154713.1	0.9548
Anxa8	0.957	0.043	3.1026030536506	-2.58294		Smoc2	0.9532	0.0468	3.01394133911677	-1.69682		Ikbip	0.9568	0.0432	3.09775366691635	2.77689		Smoc2	0.9624	0.0376	3.2424258586979	-2.56417		Cxcl1	0.958	0.042	3.12717793203069	2.4792		Ccrl2	0.966	0.034	3.34680302583072	3.58984		Hist1h2ak	0.9562	0.0438	3.08333306095719	-2.58887		Rnase6	0.9534	0.0466	3.01843379753565	2.43299		Lyz1	0.9548
Traf5	0.957	0.043	3.1026030536506	3.01079		Vpreb3	0.9532	0.0468	3.01394133911677	1.89047		Ddx60	0.9568	0.0432	3.09775366691635	1.97904		Fam210b	0.9624	0.0376	3.2424258586979	3.2975		Zcchc24	0.958	0.042	3.12717793203069	2.73344		Lancl1	0.9658	0.0342	3.34073084732737	-3.16297		Antxr1	0.9562	0.0438	3.08333306095719	0.0360101		Itpripl1	0.9534	0.0466	3.01843379753565	1.09642		Mreg	0.9548
Siglech	0.957	0.043	3.1026030536506	2.01272		Prrx1	0.9532	0.0468	3.01394133911677	1.91319		Tsnax	0.9568	0.0432	3.09775366691635	1.30762		Igfbp3	0.9624	0.0376	3.2424258586979	-2.83509		C3	0.958	0.042	3.12717793203069	2.73222		Mmadhc	0.9658	0.0342	3.34073084732737	3.23118		Tsfm	0.9562	0.0438	3.08333306095719	-2.26246		Fhl1	0.9532	0.0468	3.01394133911677	-1.71723		Clu	0.9548
Tlr2	0.9568	0.0432	3.09775366691635	-2.97641		Tsfm	0.9532	0.0468	3.01394133911677	2.30496		Cygb	0.9568	0.0432	3.09775366691635	2.9057		Cds2	0.9624	0.0376	3.2424258586979	-2.87272		Ramp2	0.9578	0.0422	3.12221854034034	3.20449		Rps15a-ps5	0.9658	0.0342	3.34073084732737	-2.71298		Gfpt2	0.9562	0.0438	3.08333306095719	-1.67799		Serping1	0.9532	0.0468	3.01394133911677	-2.53218		Magi3	0.9546
Krtdap	0.9568	0.0432	3.09775366691635	-2.94711		Lama4	0.953	0.047	3.00946709967139	-0.289806		AC153929.1	0.9568	0.0432	3.09775366691635	-2.6049		Ptpmt1	0.9624	0.0376	3.2424258586979	-3.38675		Hba-a2	0.9578	0.0422	3.12221854034034	0.995516		Arhgap18	0.9658	0.0342	3.34073084732737	-3.51843		Fscn1	0.956	0.044	3.07856806232069	1.51407		Phf11b	0.9532	0.0468	3.01394133911677	2.25109		Acad9	0.9546
Sec24d	0.9568	0.0432	3.09775366691635	-1.68789		Gm16073	0.953	0.047	3.00946709967139	-1.1852		Ttpal	0.9566	0.0434	3.09292567017881	-2.65839		Adamts2	0.9624	0.0376	3.2424258586979	-2.51666		Lgals3bp	0.9578	0.0422	3.12221854034034	1.84218		Igkv6-15	0.9658	0.0342	3.34073084732737	-3.20887		Mmp8	0.956	0.044	3.07856806232069	1.80807		Lgalsl	0.9532	0.0468	3.01394133911677	0.170146		Pam16	0.9546
Col4a1	0.9568	0.0432	3.09775366691635	-2.065		AC152949.2	0.953	0.047	3.00946709967139	-1.11757		Mgll	0.9566	0.0434	3.09292567017881	3.1236		Ube2c	0.9622	0.0378	3.23691297248243	3.31053		Tgfbi	0.9578	0.0422	3.12221854034034	2.83402		Cdc42bpa	0.9658	0.0342	3.34073084732737	-3.11881		Dapl1	0.956	0.044	3.07856806232069	-1.9236		Phf11d	0.9532	0.0468	3.01394133911677	0.727636		Ms4a4b	0.9546
Serpinb5	0.9568	0.0432	3.09775366691635	-1.66956		Areg	0.953	0.047	3.00946709967139	-1.83918		Abcg2	0.9566	0.0434	3.09292567017881	2.78426		Gm14650	0.9622	0.0378	3.23691297248243	-3.01714		Cav2	0.9576	0.0424	3.1172815665996	2.51898		Gm7384	0.9658	0.0342	3.34073084732737	-3.20894		Clec4e	0.956	0.044	3.07856806232069	1.91885		Slco3a1	0.9532	0.0468	3.01394133911677	1.78166		Il1b	0.9546
Cldn1	0.9568	0.0432	3.09775366691635	-2.52412		Ric8b	0.953	0.047	3.00946709967139	0.775287		Rpl7a-ps9	0.9566	0.0434	3.09292567017881	2.80024		Eln	0.9622	0.0378	3.23691297248243	0.285604		Txk	0.9576	0.0424	3.1172815665996	-2.59081		Pea15a	0.9658	0.0342	3.34073084732737	-2.99485		Cd9-ps	0.956	0.044	3.07856806232069	2.24261		Cxcl14	0.953	0.047	3.00946709967139	-1.75698		Il2rb	0.9546
Lbp	0.9568	0.0432	3.09775366691635	-2.47571		Slc12a2	0.9528	0.0472	3.00501092408058	-2.04152		1500015O10Rik	0.9566	0.0434	3.09292567017881	2.25282		Mctp1	0.9622	0.0378	3.23691297248243	-2.40382		Gm42835	0.9576	0.0424	3.1172815665996	-1.70565		Thbs4	0.9658	0.0342	3.34073084732737	2.15062		Unc45a	0.956	0.044	3.07856806232069	-1.55732		6430548M08Rik	0.953	0.047	3.00946709967139	-0.340408		Mpo	0.9544
Ccl2	0.9566	0.0434	3.09292567017881	-3.06381		Ifit1bl2	0.9528	0.0472	3.00501092408058	1.23803		Iglc3	0.9566	0.0434	3.09292567017881	-2.38462		Krt5	0.9622	0.0378	3.23691297248243	-2.26631		Vasn	0.9576	0.0424	3.1172815665996	2.77803		Alkbh2	0.9658	0.0342	3.34073084732737	-2.85913		Pros1	0.956	0.044	3.07856806232069	1.02555		Camk2n1	0.953	0.047	3.00946709967139	-1.91197		Hist2h4	0.9544
Dst	0.9566	0.0434	3.09292567017881	-2.60632		Ahsa2	0.9528	0.0472	3.00501092408058	2.36348		Phgdh	0.9566	0.0434	3.09292567017881	-1.83007		Gm29492	0.9622	0.0378	3.23691297248243	3.02071		Npm3-ps1	0.9576	0.0424	3.1172815665996	2.75845		Gm4332	0.9658	0.0342	3.34073084732737	-2.62184		Sphk1	0.956	0.044	3.07856806232069	-1.4089		Aldh3b1	0.953	0.047	3.00946709967139	0.809262		Gm13342	0.9544
Fstl1	0.9566	0.0434	3.09292567017881	-3.29094		Aqp3	0.9528	0.0472	3.00501092408058	-2.01677		Dcaf7	0.9566	0.0434	3.09292567017881	-2.48363		Col14a1	0.9622	0.0378	3.23691297248243	-2.72021		Rbp4	0.9576	0.0424	3.1172815665996	2.77502		Rny3	0.9658	0.0342	3.34073084732737	-2.83883		Matn2	0.956	0.044	3.07856806232069	0.813224		Mafb	0.953	0.047	3.00946709967139	0.109672		Serpinh1	0.9544
Clec4a2	0.9566	0.0434	3.09292567017881	-2.66443		Ptov1	0.9528	0.0472	3.00501092408058	-2.11259		Gm10800	0.9564	0.0436	3.08811886632729	2.39816		Gm19739	0.9622	0.0378	3.23691297248243	-2.72855		Gm11979	0.9576	0.0424	3.1172815665996	2.57822		Agfg2	0.9656	0.0344	3.33469282506259	-3.10745		Spout1	0.956	0.044	3.07856806232069	-2.44796		Padi4	0.953	0.047	3.00946709967139	-1.77477		Rnf125	0.9544
Slc48a1	0.9564	0.0436	3.08811886632729	-2.51072		Esco2	0.9528	0.0472	3.00501092408058	2.42294		Spred1	0.9564	0.0436	3.08811886632729	1.89141		Gm45660	0.9622	0.0378	3.23691297248243	-2.72842		Nt5e	0.9576	0.0424	3.1172815665996	1.56588		Zbtb8os	0.9656	0.0344	3.33469282506259	-3.2074		Cebpzos	0.9558	0.0442	3.07382368127853	-2.86332		Arap3	0.953	0.047	3.00946709967139	1.51233		Mmp8	0.9544
Gm15417	0.9564	0.0436	3.08811886632729	-1.40485		Kif3a	0.9526	0.0474	3.00057265919287	-1.76825		Tmem100	0.9564	0.0436	3.08811886632729	2.5539		Kif15	0.9622	0.0378	3.23691297248243	3.32203		Crispld2	0.9576	0.0424	3.1172815665996	2.69759		Helz	0.9656	0.0344	3.33469282506259	2.83433		Stx3	0.9558	0.0442	3.07382368127853	2.04621		Acbd4	0.953	0.047	3.00946709967139	1.62814		St3gal6	0.9544
Lox	0.9564	0.0436	3.08811886632729	-1.8036		Mpz	0.9526	0.0474	3.00057265919287	-0.886161		Ear2	0.9564	0.0436	3.08811886632729	-1.24272		Hdc	0.9622	0.0378	3.23691297248243	-2.80247		Sod3	0.9576	0.0424	3.1172815665996	2.9834		Pebp1	0.9656	0.0344	3.33469282506259	-2.99789		Zfp512	0.9558	0.0442	3.07382368127853	-2.16851		Mtap	0.9528	0.0472	3.00501092408058	1.2457		Hook1	0.9544
Fst	0.9564	0.0436	3.08811886632729	-2.29509		Itih5	0.9526	0.0474	3.00057265919287	1.54094		AC154994.2	0.9564	0.0436	3.08811886632729	-2.21681		Fas	0.9622	0.0378	3.23691297248243	-3.0156		Sox9	0.9576	0.0424	3.1172815665996	3.12609		Shc1	0.9656	0.0344	3.33469282506259	3.22132		Wwc2	0.9558	0.0442	3.07382368127853	1.37339		Clec4a2	0.9528	0.0472	3.00501092408058	1.44185		Blcap	0.9544
Egfr	0.9564	0.0436	3.08811886632729	-1.97195		Gfpt2	0.9526	0.0474	3.00057265919287	-0.474949		1700021F05Rik	0.9564	0.0436	3.08811886632729	-2.76879		Fkbp1a	0.9622	0.0378	3.23691297248243	-2.70111		Ighj4	0.9576	0.0424	3.1172815665996	-0.278037		Traf1	0.9656	0.0344	3.33469282506259	-3.54202		Tifa	0.9558	0.0442	3.07382368127853	0.18333		Gna15	0.9528	0.0472	3.00501092408058	0.422386		BC100530	0.9544
Cdc20	0.9564	0.0436	3.08811886632729	0.194338		Ulk1	0.9526	0.0474	3.00057265919287	-2.21441		Hist1h3c	0.9564	0.0436	3.08811886632729	1.29047		Mmp13	0.9622	0.0378	3.23691297248243	-1.42839		Themis2	0.9574	0.0426	3.11236679938628	-1.78251		Cbr1	0.9656	0.0344	3.33469282506259	-3.01844		Angptl1	0.9558	0.0442	3.07382368127853	-0.297633		Cd34	0.9528	0.0472	3.00501092408058	-2.13493		Zfp746	0.9544
Angptl4	0.9564	0.0436	3.08811886632729	-2.97122		H2-Q3	0.9526	0.0474	3.00057265919287	1.47055		Olfml3	0.9564	0.0436	3.08811886632729	1.96608		Usp53	0.962	0.038	3.23142803817647	-2.87684		Gnpda2	0.9574	0.0426	3.11236679938628	1.79953		Rbck1	0.9656	0.0344	3.33469282506259	-3.0063		Mars	0.9558	0.0442	3.07382368127853	-2.80499		Hba-ps4	0.9528	0.0472	3.00501092408058	0.565673		Cask	0.9542
Dab2	0.9562	0.0438	3.08333306095719	-1.74686		Sac3d1	0.9526	0.0474	3.00057265919287	-0.649784		Bod1	0.9562	0.0438	3.08333306095719	2.29934		Mapkapk3	0.962	0.038	3.23142803817647	-2.78663		Cpq	0.9574	0.0426	3.11236679938628	2.68821		Parl	0.9656	0.0344	3.33469282506259	-3.08888		Snapc3	0.9556	0.0444	3.06909973125291	-1.0251		Tbc1d9	0.9528	0.0472	3.00501092408058	-0.343235		Sec24d	0.9542
Col5a1	0.9562	0.0438	3.08333306095719	-0.65174		Mfap4	0.9526	0.0474	3.00057265919287	0.138396		Psat1	0.9562	0.0438	3.08333306095719	-2.39092		Ankrd33b	0.962	0.038	3.23142803817647	-2.83344		Slc25a19	0.9574	0.0426	3.11236679938628	-2.50843		Ramp3	0.9656	0.0344	3.33469282506259	-3.21517		Igkj4	0.9556	0.0444	3.06909973125291	-2.01816		Lyz1	0.9526	0.0474	3.00057265919287	1.62523		Madd	0.9542
Klrk1	0.9562	0.0438	3.08333306095719	-0.716263		Zfp948	0.9526	0.0474	3.00057265919287	-1.00788		Angptl1	0.9562	0.0438	3.08333306095719	1.27933		Ccnd1	0.962	0.038	3.23142803817647	-3.48541		Asnsd1	0.9574	0.0426	3.11236679938628	-2.12743		Rgs16	0.9656	0.0344	3.33469282506259	-2.90156		Rgs1	0.9556	0.0444	3.06909973125291	2.6667		Cdkal1	0.9526	0.0474	3.00057265919287	2.15031		4930522L14Rik	0.9542
Krt14	0.9562	0.0438	3.08333306095719	-2.99261		Igf1	0.9524	0.0476	2.99615215379111	1.20327		B4galnt1	0.9562	0.0438	3.08333306095719	-2.90075		Mbd6	0.962	0.038	3.23142803817647	1.91719		Hba-ps4	0.9574	0.0426	3.11236679938628	0.0556174		Col6a3	0.9656	0.0344	3.33469282506259	2.45354		Cd27	0.9556	0.0444	3.06909973125291	-1.09402		AC151730.1	0.9526	0.0474	3.00057265919287	2.06552		Sphk1	0.9542
Prnp	0.9562	0.0438	3.08333306095719	-2.64262		Ostm1	0.9524	0.0476	2.99615215379111	2.58478		Ms4a6b	0.9562	0.0438	3.08333306095719	-2.17702		Rab29	0.962	0.038	3.23142803817647	-3.40939		Mpz	0.9572	0.0428	3.10747403024877	2.29709		Socs5	0.9654	0.0346	3.32868856250382	-3.21199		Postn	0.9556	0.0444	3.06909973125291	0.27836		Coa6	0.9526	0.0474	3.00057265919287	2.3487		Amotl2	0.9542
Txk	0.9562	0.0438	3.08333306095719	1.18361		Ngp	0.9524	0.0476	2.99615215379111	1.55578		Mrpl9	0.9562	0.0438	3.08333306095719	-2.39198		Mmp19	0.962	0.038	3.23142803817647	-2.98748		B3gnt5	0.9572	0.0428	3.10747403024877	-1.90095		Hscb	0.9654	0.0346	3.32868856250382	-2.91014		Cfl2	0.9556	0.0444	3.06909973125291	-2.16209		Itih5	0.9526	0.0474	3.00057265919287	0.85601		Ccrl2	0.9542
Fscn1	0.956	0.044	3.07856806232069	-2.53574		Hgsnat	0.9524	0.0476	2.99615215379111	1.39702		Sfmbt1	0.9562	0.0438	3.08333306095719	-2.13679		Erap1	0.962	0.038	3.23142803817647	3.28725		Retnla	0.9572	0.0428	3.10747403024877	0.790623		Tmem147	0.9654	0.0346	3.32868856250382	-2.80597		Mad2l2	0.9556	0.0444	3.06909973125291	-2.05219		Sypl	0.9526	0.0474	3.00057265919287	1.67187		Utp20	0.9542
Pisd	0.956	0.044	3.07856806232069	0.618975		Phgdh	0.9522	0.0478	2.99174925856001	-1.10516		Lrmp	0.9562	0.0438	3.08333306095719	-2.26607		Tsfm	0.962	0.038	3.23142803817647	3.27344		Marcks	0.9572	0.0428	3.10747403024877	2.35822		Sept10	0.9654	0.0346	3.32868856250382	-3.0756		Rpl31-ps23	0.9556	0.0444	3.06909973125291	2.58262		Cald1	0.9526	0.0474	3.00057265919287	-1.31079		Itga5	0.9542
Osm	0.956	0.044	3.07856806232069	-2.58218		Krtdap	0.9522	0.0478	2.99174925856001	-1.5236		Mfsd7b	0.9562	0.0438	3.08333306095719	2.74179		Srpk3	0.962	0.038	3.23142803817647	-1.02999		Ccrl2	0.957	0.043	3.1026030536506	-1.67352		Cd300lf	0.9654	0.0346	3.32868856250382	3.40464		Igfbp7	0.9556	0.0444	3.06909973125291	-1.64587		Serpinb8	0.9526	0.0474	3.00057265919287	-0.341158		Krtdap	0.9542
Capn2	0.956	0.044	3.07856806232069	-2.32549		Sipa1l1	0.9522	0.0478	2.99174925856001	2.51422		Ltb4r1	0.956	0.044	3.07856806232069	1.57135		Plxdc2	0.9618	0.0382	3.22597076184813	-2.34315		Itgbl1	0.957	0.043	3.1026030536506	2.54956		Gm5835	0.9654	0.0346	3.32868856250382	-2.43528		Hook1	0.9556	0.0444	3.06909973125291	-1.37725		Socs2	0.9524	0.0476	2.99615215379111	1.70397		Cenpk	0.954
A630001G21Rik	0.9558	0.0442	3.07382368127853	2.84552		Mgp	0.9522	0.0478	2.99174925856001	-1.63356		Cd93	0.956	0.044	3.07856806232069	2.61695		Lamb1	0.9618	0.0382	3.22597076184813	0.916635		Itga5	0.957	0.043	3.1026030536506	2.39434		Pa2g4	0.9654	0.0346	3.32868856250382	-2.88977		Cldn4	0.9556	0.0444	3.06909973125291	-1.54311		Hlx	0.9524	0.0476	2.99615215379111	1.98442		Gm42870	0.954
Mfsd7b	0.9558	0.0442	3.07382368127853	-2.55465		Sparcl1	0.9522	0.0478	2.99174925856001	-1.43944		Map3k20	0.956	0.044	3.07856806232069	2.75995		Rab2a	0.9618	0.0382	3.22597076184813	-2.41761		Cdh13	0.957	0.043	3.1026030536506	3.76565		Fxn	0.9652	0.0348	3.32271766997471	-3.29182		Snca	0.9556	0.0444	3.06909973125291	-2.81778		Cadm1	0.9524	0.0476	2.99615215379111	1.06115		Tgfbi	0.954
Hemgn	0.9558	0.0442	3.07382368127853	2.3909		Vhl	0.9522	0.0478	2.99174925856001	-2.05178		Fscn1	0.956	0.044	3.07856806232069	2.35443		Pisd	0.9618	0.0382	3.22597076184813	2.52068		Fbn1	0.957	0.043	3.1026030536506	3.00468		Prpf4	0.9652	0.0348	3.32271766997471	-2.72516		Lin9	0.9556	0.0444	3.06909973125291	-0.715498		Clec5a	0.9524	0.0476	2.99615215379111	0.251289		Dapl1	0.954
Coro1c	0.9558	0.0442	3.07382368127853	-2.15489		Xylt1	0.952	0.048	2.98736382605436	-2.09692		Adamts5	0.956	0.044	3.07856806232069	2.5373		Cald1	0.9618	0.0382	3.22597076184813	-2.96746		Slc43a3	0.957	0.043	3.1026030536506	2.92558		Ptn	0.9652	0.0348	3.32271766997471	1.71643		Trappc8	0.9556	0.0444	3.06909973125291	-3.00098		Gm45405	0.9524	0.0476	2.99615215379111	-0.0212964		Twsg1	0.954
Antxr1	0.9556	0.0444	3.06909973125291	-1.94225		Ikzf2	0.952	0.048	2.98736382605436	0.8264		AC159892.1	0.956	0.044	3.07856806232069	-2.32083		Gm36189	0.9618	0.0382	3.22597076184813	-3.05166		Fscn1	0.957	0.043	3.1026030536506	2.25001		Fkbp4	0.9652	0.0348	3.32271766997471	-2.81867		Tinagl1	0.9554	0.0446	3.06439602818144	-0.246943		Dst	0.9524	0.0476	2.99615215379111	-1.27086		Trip10	0.954
Egfl7	0.9556	0.0444	3.06909973125291	-2.21464		Bmx	0.952	0.048	2.98736382605436	2.96626		Trim39	0.956	0.044	3.07856806232069	-1.41479		Col15a1	0.9616	0.0384	3.22054085416996	-1.79091		Hbb-y	0.9568	0.0432	3.09775366691635	2.05755		Hspa9	0.9652	0.0348	3.32271766997471	-2.42236		Tinf2	0.9554	0.0446	3.06439602818144	-1.26751		Saa3	0.9524	0.0476	2.99615215379111	-0.735508		Atp11a	0.954
Il11ra1	0.9556	0.0444	3.06909973125291	-2.46427		Dpt	0.952	0.048	2.98736382605436	-2.46843		Ptrhd1	0.956	0.044	3.07856806232069	-2.17275		Itpripl2	0.9616	0.0384	3.22054085416996	-2.78515		Wfdc18	0.9568	0.0432	3.09775366691635	1.11753		Uxs1	0.9652	0.0348	3.32271766997471	-3.01237		Arhgef7	0.9554	0.0446	3.06439602818144	-3.03598		CT010444.1	0.9522	0.0478	2.99174925856001	-0.644968		Utp14b	0.954
Crip2	0.9556	0.0444	3.06909973125291	-2.30485		Ptprb	0.952	0.048	2.98736382605436	0.798546		Casz1	0.9558	0.0442	3.07382368127853	2.21726		Borcs7	0.9616	0.0384	3.22054085416996	-2.65305		Rpl7a-ps9	0.9568	0.0432	3.09775366691635	2.70863		Gm6394	0.9652	0.0348	3.32271766997471	-2.69345		Gas6	0.9554	0.0446	3.06439602818144	-1.4233		Cmtr1	0.9522	0.0478	2.99174925856001	1.85137		Pltp	0.9538
Lasp1	0.9556	0.0444	3.06909973125291	-2.58369		Mmp13	0.952	0.048	2.98736382605436	-1.41481		Mmp12	0.9558	0.0442	3.07382368127853	1.5543		Sned1	0.9616	0.0384	3.22054085416996	-3.19543		Shtn1	0.9568	0.0432	3.09775366691635	2.25159		Eif2b3	0.965	0.035	3.31677976449802	-3.3805		Socs5	0.9554	0.0446	3.06439602818144	-1.82898		Crip2	0.9522	0.0478	2.99174925856001	-1.99687		Lgalsl	0.9538
Serpina3n	0.9556	0.0444	3.06909973125291	-1.73014		Col5a3	0.952	0.048	2.98736382605436	0.0973464		Olfr1062	0.9558	0.0442	3.07382368127853	-2.46835		Postn	0.9616	0.0384	3.22054085416996	-1.54706		Klrk1	0.9568	0.0432	3.09775366691635	-0.837361		Tnks2	0.965	0.035	3.31677976449802	-2.54813		Clasrp	0.9554	0.0446	3.06439602818144	-2.67145		Hist2h2bb	0.9522	0.0478	2.99174925856001	1.20074		Gm10800	0.9538
Aldh7a1	0.9556	0.0444	3.06909973125291	2.77491		Lmo1	0.9518	0.0482	2.98299571066801	0.0257183		Orm1	0.9558	0.0442	3.07382368127853	-0.86768		Rabif	0.9616	0.0384	3.22054085416996	-2.72501		BC100530	0.9566	0.0434	3.09292567017881	0.174938		Cmtm3	0.965	0.035	3.31677976449802	-3.0893		Upp1	0.9554	0.0446	3.06439602818144	-1.64093		Tagln	0.9522	0.0478	2.99174925856001	-1.18274		Gdf15	0.9538
Gpx7	0.9556	0.0444	3.06909973125291	-0.918267		Hist1h2ab	0.9518	0.0482	2.98299571066801	2.21522		Bmx	0.9558	0.0442	3.07382368127853	3.11284		Ighj2	0.9616	0.0384	3.22054085416996	2.58063		Rab34	0.9566	0.0434	3.09292567017881	2.57361		Thbs2	0.965	0.035	3.31677976449802	2.71562		Amn1	0.9554	0.0446	3.06439602818144	-2.35532		Fbln1	0.9522	0.0478	2.99174925856001	-1.69021		Gpaa1	0.9538
Cryab	0.9556	0.0444	3.06909973125291	-2.96753		Srxn1	0.9518	0.0482	2.98299571066801	-2.32322		Shtn1	0.9558	0.0442	3.07382368127853	0.166837		Wfdc18	0.9616	0.0384	3.22054085416996	-2.85683		Gm13498	0.9566	0.0434	3.09292567017881	2.23915		Pycr2	0.965	0.035	3.31677976449802	-2.91478		Pltp	0.9554	0.0446	3.06439602818144	1.74428		Ube2c	0.952	0.048	2.98736382605436	1.71363		Epas1	0.9538
Pigt	0.9554	0.0446	3.06439602818144	2.26227		Ttpal	0.9518	0.0482	2.98299571066801	-1.48058		Medag	0.9558	0.0442	3.07382368127853	2.98698		Brd1	0.9616	0.0384	3.22054085416996	-2.66873		Itm2a	0.9566	0.0434	3.09292567017881	2.84374		Mydgf	0.965	0.035	3.31677976449802	-2.67468		Sgpp1	0.9554	0.0446	3.06439602818144	-2.77419		Ass1	0.952	0.048	2.98736382605436	0.481315		Zbtb7b	0.9538
Mrps22	0.9554	0.0446	3.06439602818144	-2.70917		Timp1	0.9516	0.0484	2.97864476860329	-1.38357		Oas1a	0.9558	0.0442	3.07382368127853	0.996904		Ccrl2	0.9616	0.0384	3.22054085416996	-2.47187		Egfl7	0.9566	0.0434	3.09292567017881	1.82538		Lsm14b	0.965	0.035	3.31677976449802	-2.86297		Dtx1	0.9554	0.0446	3.06439602818144	-2.14776		Aagab	0.952	0.048	2.98736382605436	1.46348		Zcchc24	0.9538
Trim7	0.9554	0.0446	3.06439602818144	2.34428		Cd7	0.9516	0.0484	2.97864476860329	2.00347		Timm9	0.9558	0.0442	3.07382368127853	-2.23708		Kxd1	0.9616	0.0384	3.22054085416996	3.31695		Fbxo9	0.9566	0.0434	3.09292567017881	-1.77649		Gm13186	0.965	0.035	3.31677976449802	-3.37286		Cep135	0.9554	0.0446	3.06439602818144	-2.00679		Igf2r	0.952	0.048	2.98736382605436	-1.81655		Gpatch4	0.9536
Bmyc	0.9554	0.0446	3.06439602818144	2.65112		Krt79	0.9516	0.0484	2.97864476860329	-1.45602		Cd28	0.9558	0.0442	3.07382368127853	-0.27988		Scara5	0.9616	0.0384	3.22054085416996	-2.10383		Slc25a28	0.9566	0.0434	3.09292567017881	-2.35477		Slc17a9	0.965	0.035	3.31677976449802	3.10495		Lin37	0.9554	0.0446	3.06439602818144	-2.48339		Spp1	0.952	0.048	2.98736382605436	-1.08962		Serpina3n	0.9536
Eif2b3	0.9554	0.0446	3.06439602818144	2.32158		Ccpg1	0.9516	0.0484	2.97864476860329	2.07343		Sprr1a	0.9558	0.0442	3.07382368127853	-1.67488		Gm6407	0.9614	0.0386	3.21513803032325	-3.0982		Dennd6a	0.9564	0.0436	3.08811886632729	-2.16882		Med19	0.965	0.035	3.31677976449802	-3.09251		Tmem94	0.9554	0.0446	3.06439602818144	-2.11713		Ighg1	0.952	0.048	2.98736382605436	0.669988		Gatm	0.9536
Mt1	0.9554	0.0446	3.06439602818144	-2.5132		Trbj2-1	0.9516	0.0484	2.97864476860329	1.90106		Ercc6	0.9558	0.0442	3.07382368127853	-2.1954		Adam15	0.9614	0.0386	3.21513803032325	1.38041		Arhgap4	0.9564	0.0436	3.08811886632729	-2.36821		Tsc22d1	0.965	0.035	3.31677976449802	-2.79893		Gm4974	0.9554	0.0446	3.06439602818144	-2.09321		Mars	0.952	0.048	2.98736382605436	-1.62215		Tmbim1	0.9536
Mrpl9	0.9552	0.0448	3.05971239047215	2.52252		C1qc	0.9516	0.0484	2.97864476860329	0.656175		Zfhx3	0.9558	0.0442	3.07382368127853	1.90602		Etv6	0.9614	0.0386	3.21513803032325	-3.07399		Nfkbie	0.9564	0.0436	3.08811886632729	-2.21492		Mybbp1a	0.965	0.035	3.31677976449802	-2.88655		Tmem2	0.9554	0.0446	3.06439602818144	-2.20615		Ltbp4	0.952	0.048	2.98736382605436	-2.62623		Pla2g7	0.9536
Golim4	0.9552	0.0448	3.05971239047215	-2.59961		Vcam1	0.9514	0.0486	2.97431085784126	-1.78449		Lat	0.9556	0.0444	3.06909973125291	-2.22783		Lamc1	0.9614	0.0386	3.21513803032325	-2.76702		Snapc3	0.9564	0.0436	3.08811886632729	-2.64253		Gca	0.965	0.035	3.31677976449802	3.24931		Npdc1	0.9552	0.0448	3.05971239047215	-0.270469		Fam114a1	0.952	0.048	2.98736382605436	-2.02571		Gm42464	0.9536
Plin3	0.9552	0.0448	3.05971239047215	-2.31301		Rnf121	0.9514	0.0486	2.97431085784126	1.0731		Hax1	0.9556	0.0444	3.06909973125291	-2.33391		Serping1	0.9614	0.0386	3.21513803032325	-3.14935		Iglj3	0.9564	0.0436	3.08811886632729	-2.47731		2310033P09Rik	0.965	0.035	3.31677976449802	-3.29414		Ndufa4l2	0.9552	0.0448	3.05971239047215	-0.751648		Gpr180	0.9518	0.0482	2.98299571066801	-1.27651		Steap4	0.9536
Tmem65	0.9552	0.0448	3.05971239047215	-2.74939		AC154994.2	0.9514	0.0486	2.97431085784126	-0.338701		Ehd2	0.9556	0.0444	3.06909973125291	2.91605		Cd300c2	0.9614	0.0386	3.21513803032325	-2.27251		Cd28	0.9562	0.0438	3.08333306095719	-0.844627		Hook1	0.9648	0.0352	3.31087446964284	-2.79288		Lonp1	0.9552	0.0448	3.05971239047215	-2.5599		Gtf3c3	0.9518	0.0482	2.98299571066801	1.86517		Abcg2	0.9536
Mapk13	0.9552	0.0448	3.05971239047215	-2.09519		Sdpr	0.9514	0.0486	2.97431085784126	-1.56023		Gm13342	0.9556	0.0444	3.06909973125291	-1.12064		Ryk	0.9614	0.0386	3.21513803032325	2.78769		Adam8	0.9562	0.0438	3.08333306095719	-2.66146		Ctla4	0.9648	0.0352	3.31087446964284	-3.07266		Hbb-bh1	0.9552	0.0448	3.05971239047215	-2.19625		Gm12806	0.9518	0.0482	2.98299571066801	-0.309126		Hscb	0.9536
Socs2	0.9552	0.0448	3.05971239047215	0.178859		Tagln	0.9514	0.0486	2.97431085784126	1.04422		Tmem65	0.9556	0.0444	3.06909973125291	1.93976		Irx3	0.9614	0.0386	3.21513803032325	-1.72766		Gm18445	0.9562	0.0438	3.08333306095719	2.54464		Eef1a1	0.9648	0.0352	3.31087446964284	-1.96087		Fam189b	0.9552	0.0448	3.05971239047215	-2.46092		Rhoc	0.9518	0.0482	2.98299571066801	-1.45311		Fgfbp1	0.9534
Gal	0.955	0.045	3.05504863895942	-2.08255		Tbc1d9	0.9514	0.0486	2.97431085784126	-0.75747		Sema4a	0.9556	0.0444	3.06909973125291	2.1663		Gm4602	0.9614	0.0386	3.21513803032325	2.82424		Asph	0.9562	0.0438	3.08333306095719	2.76529		Spryd7	0.9648	0.0352	3.31087446964284	-2.63544		Has2	0.9552	0.0448	3.05971239047215	1.12719		Ckap2	0.9518	0.0482	2.98299571066801	-1.0075		C1qc	0.9534
Zfp948	0.955	0.045	3.05504863895942	-1.97664		Cldn1	0.9514	0.0486	2.97431085784126	-0.773884		Cenpk	0.9556	0.0444	3.06909973125291	-1.02485		Olfml2b	0.9612	0.0388	3.20976200990482	-2.07696		Wwc2	0.9562	0.0438	3.08333306095719	3.33355		Sesn2	0.9648	0.0352	3.31087446964284	3.20975		Spint2	0.9552	0.0448	3.05971239047215	-2.52834		Fbxl15	0.9516	0.0484	2.97864476860329	1.51691		Jup	0.9534
Qpct	0.955	0.045	3.05504863895942	-1.46799		Igkj5	0.9512	0.0488	2.9699938381125	1.61519		Tanc2	0.9556	0.0444	3.06909973125291	2.30116		Ints12	0.9612	0.0388	3.20976200990482	-3.28273		Hist1h4n	0.956	0.044	3.07856806232069	-1.24259		Gm7482	0.9648	0.0352	3.31087446964284	-3.26033		Dph5	0.9552	0.0448	3.05971239047215	-2.59281		Dpep1	0.9516	0.0484	2.97864476860329	-1.56844		Cd9-ps	0.9534
Gart	0.955	0.045	3.05504863895942	-1.91837		Gm5869	0.9512	0.0488	2.9699938381125	-1.05264		Adam8	0.9554	0.0446	3.06439602818144	-2.15404		Sgpp1	0.9612	0.0388	3.20976200990482	2.55739		A130071D04Rik	0.956	0.044	3.07856806232069	-2.21345		Alkbh6	0.9648	0.0352	3.31087446964284	-2.72644		2700049A03Rik	0.9552	0.0448	3.05971239047215	-3.03691		Col6a1	0.9516	0.0484	2.97864476860329	-0.983631		Kansl3	0.9534
Plin2	0.955	0.045	3.05504863895942	-2.71194		Rnase4	0.9512	0.0488	2.9699938381125	-1.44998		Zfp729b	0.9554	0.0446	3.06439602818144	-2.29665		Ptn	0.9612	0.0388	3.20976200990482	-0.532563		Ramp3	0.956	0.044	3.07856806232069	-0.517707		Coro2a	0.9648	0.0352	3.31087446964284	-3.02847		Slc25a46	0.9552	0.0448	3.05971239047215	-1.89896		Gm22063	0.9516	0.0484	2.97864476860329	0.628805		Elane	0.9534
Hspb8	0.955	0.045	3.05504863895942	-2.41188		Fnbp1l	0.9512	0.0488	2.9699938381125	-1.13449		Slc31a2	0.9554	0.0446	3.06439602818144	1.36525		Gm43125	0.9612	0.0388	3.20976200990482	2.97613		Ifi205	0.956	0.044	3.07856806232069	2.63198		Slc2a3	0.9648	0.0352	3.31087446964284	2.88445		Ptgr1	0.9552	0.0448	3.05971239047215	2.12791		Agfg2	0.9516	0.0484	2.97864476860329	0.696508		Zfp180	0.9534
Gm13342	0.955	0.045	3.05504863895942	0.457795		Serping1	0.9512	0.0488	2.9699938381125	-2.46483		Igf1	0.9554	0.0446	3.06439602818144	2.42304		Specc1	0.9612	0.0388	3.20976200990482	2.79501		Olfm1	0.956	0.044	3.07856806232069	2.09724		Suclg1	0.9648	0.0352	3.31087446964284	-2.82577		Utp20	0.9552	0.0448	3.05971239047215	-1.43335		Sdc2	0.9516	0.0484	2.97864476860329	-2.50145		Mgll	0.9532
Vpreb3	0.955	0.045	3.05504863895942	2.52377		Spout1	0.9512	0.0488	2.9699938381125	-0.439134		BC064078	0.9554	0.0446	3.06439602818144	-2.49844		Erlin1	0.9612	0.0388	3.20976200990482	-2.80411		Ifi209	0.956	0.044	3.07856806232069	-2.67946		BC048507	0.9648	0.0352	3.31087446964284	-2.72703		AC154785.3	0.955	0.045	3.05504863895942	2.09529		Itgb2l	0.9516	0.0484	2.97864476860329	0.339379		Plp2	0.9532
Myo6	0.9548	0.0452	3.05040459686097	-1.97964		Lgalsl	0.9512	0.0488	2.9699938381125	-0.727663		Susd3	0.9554	0.0446	3.06439602818144	-2.44287		Cthrc1	0.961	0.039	3.20441251683625	-2.33201		Nid1	0.9558	0.0442	3.07382368127853	2.62143		Trim28	0.9648	0.0352	3.31087446964284	-3.14357		Slc11a2	0.955	0.045	3.05504863895942	2.37268		Pros1	0.9516	0.0484	2.97864476860329	-0.0292245		Copz2	0.9532
Snhg4	0.9548	0.0452	3.05040459686097	-2.41194		Cxcl14	0.9512	0.0488	2.9699938381125	-1.75748		Fgd2	0.9552	0.0448	3.05971239047215	-0.847764		Maz	0.961	0.039	3.20441251683625	2.88538		Zfp110	0.9558	0.0442	3.07382368127853	-1.15083		Urah	0.9648	0.0352	3.31087446964284	2.6809		Tnfrsf18	0.955	0.045	3.05504863895942	-2.02009		Erg	0.9516	0.0484	2.97864476860329	-1.70222		Ifit1bl2	0.953
Hmox1	0.9548	0.0452	3.05040459686097	-2.59896		Orm1	0.9512	0.0488	2.9699938381125	1.45773		Dmkn	0.9552	0.0448	3.05971239047215	1.7879		Rpl5	0.961	0.039	3.20441251683625	-2.91458		Clec11a	0.9558	0.0442	3.07382368127853	2.79767		Hyi	0.9648	0.0352	3.31087446964284	-3.29793		Mfap4	0.955	0.045	3.05504863895942	-0.697361		Col5a2	0.9516	0.0484	2.97864476860329	-1.81222		Hba-a2	0.953
Gm17136	0.9548	0.0452	3.05040459686097	-1.70632		Sec24d	0.9512	0.0488	2.9699938381125	-1.04249		Thap6	0.9552	0.0448	3.05971239047215	-2.34077		Spata13	0.961	0.039	3.20441251683625	-2.94523		Fam65b	0.9558	0.0442	3.07382368127853	-2.24708		Ccl8	0.9646	0.0354	3.3050014153763	-2.16045		Col12a1	0.955	0.045	3.05504863895942	-0.972136		Rp2	0.9514	0.0486	2.97431085784126	1.88352		Angptl4	0.953
Cr2	0.9546	0.0454	3.04578008973579	2.52383		Ltf	0.9512	0.0488	2.9699938381125	1.58968		Fbn1	0.9552	0.0448	3.05971239047215	2.72072		Nr1d1	0.961	0.039	3.20441251683625	-2.62973		Gm15417	0.9558	0.0442	3.07382368127853	2.49818		Ppp1r8	0.9646	0.0354	3.3050014153763	-3.36903		Iars	0.955	0.045	3.05504863895942	-2.24412		Cdkn3	0.9514	0.0486	2.97431085784126	2.20914		Lbp	0.953
Ptgr1	0.9546	0.0454	3.04578008973579	-2.66627		Myo9b	0.9512	0.0488	2.9699938381125	2.10903		AW549877	0.9552	0.0448	3.05971239047215	-1.95061		Pcolce2	0.961	0.039	3.20441251683625	-0.980715		Nudt14	0.9556	0.0444	3.06909973125291	-1.50544		Cd14	0.9646	0.0354	3.3050014153763	3.05528		Usp37	0.955	0.045	3.05504863895942	-2.56867		Gm8976	0.9514	0.0486	2.97431085784126	0.675206		Col6a1	0.953
Cd300a	0.9546	0.0454	3.04578008973579	-1.63376		Slc25a33	0.951	0.049	2.9656935708684	-2.08672		Slc29a1	0.9552	0.0448	3.05971239047215	1.97043		Rnase2a	0.961	0.039	3.20441251683625	-2.7711		Ehd2	0.9556	0.0444	3.06909973125291	2.70343		Siglech	0.9646	0.0354	3.3050014153763	-2.71461		Lbp	0.955	0.045	3.05504863895942	-0.970898		Fgfr1	0.9514	0.0486	2.97431085784126	-1.21267		Ric8b	0.953
Selenoi	0.9546	0.0454	3.04578008973579	-2.50913		Ccrl2	0.951	0.049	2.9656935708684	-0.840591		Cdc7	0.9552	0.0448	3.05971239047215	-2.62497		Rnf2	0.9608	0.0392	3.19908927927534	-2.62472		Trbj2-1	0.9556	0.0444	3.06909973125291	-1.6491		Gm5135	0.9646	0.0354	3.3050014153763	-3.1055		Gpr84	0.9548	0.0452	3.05040459686097	-0.138073		Hmgn3	0.9514	0.0486	2.97431085784126	1.63823		Pisd	0.9528
Ramp3	0.9546	0.0454	3.04578008973579	-1.49579		Rpl31-ps23	0.951	0.049	2.9656935708684	-0.368215		Bok	0.9552	0.0448	3.05971239047215	1.40427		D10Wsu102e	0.9608	0.0392	3.19908927927534	-2.48549		Fam114a1	0.9556	0.0444	3.06909973125291	2.222		Apeh	0.9646	0.0354	3.3050014153763	-3.03353		Padi4	0.9548	0.0452	3.05040459686097	-1.16753		Gng11	0.9514	0.0486	2.97431085784126	-2.59865		Zfp931	0.9528
Gm45051	0.9546	0.0454	3.04578008973579	2.22117		Nr4a2	0.951	0.049	2.9656935708684	-1.53528		Fgfbp1	0.9552	0.0448	3.05971239047215	2.06866		Qpct	0.9608	0.0392	3.19908927927534	-2.79618		Faap20	0.9556	0.0444	3.06909973125291	1.69301		Prkar2a	0.9646	0.0354	3.3050014153763	-3.12921		Ppil1	0.9548	0.0452	3.05040459686097	0.812563		Rbm4b	0.9514	0.0486	2.97431085784126	0.95699		Fscn1	0.9528
Plrg1	0.9546	0.0454	3.04578008973579	-2.21309		Retnla	0.951	0.049	2.9656935708684	-0.526516		Rrm2	0.9552	0.0448	3.05971239047215	-1.80087		Slc25a33	0.9608	0.0392	3.19908927927534	-2.99035		Mirt1	0.9556	0.0444	3.06909973125291	-2.61085		Olfml2b	0.9646	0.0354	3.3050014153763	3.1503		Cd300c2	0.9548	0.0452	3.05040459686097	2.23068		Pam	0.9514	0.0486	2.97431085784126	1.31431		Cxcr5	0.9528
Bank1	0.9546	0.0454	3.04578008973579	2.61101		Rbp4	0.951	0.049	2.9656935708684	-1.41168		Gm13508	0.9552	0.0448	3.05971239047215	-1.86846		Vkorc1	0.9606	0.0394	3.19379202952992	-2.53617		Ccnyl1	0.9556	0.0444	3.06909973125291	2.5365		Dsp	0.9646	0.0354	3.3050014153763	2.71882		Saa3	0.9548	0.0452	3.05040459686097	0.981678		Igf1	0.9514	0.0486	2.97431085784126	0.339665		Rnf122	0.9528
Pi16	0.9546	0.0454	3.04578008973579	-2.44023		Lbp	0.9508	0.0492	2.96140991925322	0.15577		Tinf2	0.955	0.045	3.05504863895942	-2.02654		Angptl4	0.9606	0.0394	3.19379202952992	-2.80905		Rfc4	0.9554	0.0446	3.06439602818144	-2.76115		Arg2	0.9646	0.0354	3.3050014153763	3.38852		Inpp5a	0.9548	0.0452	3.05040459686097	-1.74968		Gm15694	0.9514	0.0486	2.97431085784126	2.27898		Slc25a24	0.9528
Xylt1	0.9546	0.0454	3.04578008973579	-1.70429		Mustn1	0.9508	0.0492	2.96140991925322	0.667534		Tmem2	0.955	0.045	3.05504863895942	2.16438		Fmnl3	0.9606	0.0394	3.19379202952992	-2.36984		Tbc1d9	0.9554	0.0446	3.06439602818144	2.25529		Rpl31-ps11	0.9646	0.0354	3.3050014153763	-2.5758		Edrf1	0.9548	0.0452	3.05040459686097	-2.2728		Tfeb	0.9514	0.0486	2.97431085784126	1.50412		Slc40a1	0.9528
Zfp990	0.9546	0.0454	3.04578008973579	2.66689		Wwtr1	0.9508	0.0492	2.96140991925322	-1.55321		Dsc3	0.955	0.045	3.05504863895942	1.42922		Zpr1	0.9606	0.0394	3.19379202952992	-2.77769		Tspan4	0.9554	0.0446	3.06439602818144	2.6509		S100a11	0.9646	0.0354	3.3050014153763	2.45621		Zfp990	0.9548	0.0452	3.05040459686097	-2.22905		Sod3	0.9514	0.0486	2.97431085784126	-0.727736		Col5a1	0.9528
Naga	0.9546	0.0454	3.04578008973579	-2.43698		Plvap	0.9508	0.0492	2.96140991925322	-1.54768		A130071D04Rik	0.955	0.045	3.05504863895942	-1.79966		Gm8797	0.9606	0.0394	3.19379202952992	-2.1348		Nr1d1	0.9554	0.0446	3.06439602818144	2.83566		Gm6905	0.9646	0.0354	3.3050014153763	-2.83124		Abcg2	0.9548	0.0452	3.05040459686097	0.916075		Mmp9	0.9512	0.0488	2.9699938381125	-0.547523		Cmtm3	0.9528
Lgals3	0.9544	0.0456	3.04117494544293	-2.09722		Cd9-ps	0.9508	0.0492	2.96140991925322	-1.28148		Pepd	0.955	0.045	3.05504863895942	-2.56027		Stfa2l1	0.9606	0.0394	3.19379202952992	0.350775		Ear2	0.9554	0.0446	3.06439602818144	-1.56145		Grpel2	0.9644	0.0356	3.29916023791934	-3.10278		Gm11645	0.9548	0.0452	3.05040459686097	2.51459		Igkj2	0.9512	0.0488	2.9699938381125	0.884981		Vars	0.9526
Rab8b	0.9544	0.0456	3.04117494544293	-2.24839		Rpl17-ps4	0.9508	0.0492	2.96140991925322	-1.91402		Prr7	0.955	0.045	3.05504863895942	-2.46488		Fgr	0.9606	0.0394	3.19379202952992	2.83771		Padi4	0.9554	0.0446	3.06439602818144	-1.78779		Gm37770	0.9644	0.0356	3.29916023791934	-2.92891		Tanc2	0.9548	0.0452	3.05040459686097	3.00257		Gm3571	0.9512	0.0488	2.9699938381125	-0.502796		Cdc20	0.9526
Ccdc77	0.9544	0.0456	3.04117494544293	2.33735		Ube2o	0.9506	0.0494	2.95714274807657	2.26891		Gm8062	0.955	0.045	3.05504863895942	-2.65405		Slain2	0.9606	0.0394	3.19379202952992	-2.46374		Inhba	0.9554	0.0446	3.06439602818144	2.56608		Gnl3l	0.9644	0.0356	3.29916023791934	-3.03333		Alas2	0.9548	0.0452	3.05040459686097	-1.9145		Zfp950	0.9512	0.0488	2.9699938381125	1.73114		Itfg1	0.9526
AC151730.1	0.9544	0.0456	3.04117494544293	2.52291		Pja1	0.9506	0.0494	2.95714274807657	-2.1182		Ascc1	0.955	0.045	3.05504863895942	-1.51346		Apoa1bp	0.9606	0.0394	3.19379202952992	-2.6167		Prkca	0.9554	0.0446	3.06439602818144	0.0439649		Gypa	0.9644	0.0356	3.29916023791934	3.2508		Slc31a2	0.9548	0.0452	3.05040459686097	2.6202		Ric8a	0.9512	0.0488	2.9699938381125	1.33734		Angptl2	0.9526
Ighj4	0.9544	0.0456	3.04117494544293	2.49564		Med19	0.9506	0.0494	2.95714274807657	-2.10683		Pole3	0.955	0.045	3.05504863895942	-2.45403		Gpc1	0.9606	0.0394	3.19379202952992	-2.45129		Ecm1	0.9552	0.0448	3.05971239047215	2.56875		Col5a3	0.9644	0.0356	3.29916023791934	2.87729		Gpr18	0.9548	0.0452	3.05040459686097	-2.30019		Tjp1	0.9512	0.0488	2.9699938381125	-1.33894		Zswim7	0.9526
Pik3cb	0.9542	0.0458	3.03658899410126	-2.40185		Map3k5	0.9506	0.0494	2.95714274807657	1.47123		Ckb	0.955	0.045	3.05504863895942	2.26694		Cpne8	0.9604	0.0396	3.18852050397377	-2.68341		Alkbh2	0.9552	0.0448	3.05971239047215	-1.95886		Ramp1	0.9644	0.0356	3.29916023791934	-3.3256		Sdc2	0.9548	0.0452	3.05040459686097	1.57277		Adi1	0.9512	0.0488	2.9699938381125	-0.865136		Rny3	0.9526
Cers6	0.9542	0.0458	3.03658899410126	-2.88184		Fbxl12	0.9506	0.0494	2.95714274807657	0.0678895		Gm9396	0.955	0.045	3.05504863895942	-2.4191		Daglb	0.9604	0.0396	3.18852050397377	-2.70812		Cd27	0.9552	0.0448	3.05971239047215	-2.03873		Slc38a10	0.9644	0.0356	3.29916023791934	-2.97433		Capn2	0.9548	0.0452	3.05040459686097	2.26437		Tceal8	0.951	0.049	2.9656935708684	1.43331		5031439G07Rik	0.9526
Itgbl1	0.9542	0.0458	3.03658899410126	-0.159984		Fcnb	0.9506	0.0494	2.95714274807657	2.27489		Cmtr1	0.955	0.045	3.05504863895942	-2.68824		Smox	0.9604	0.0396	3.18852050397377	2.67778		Plau	0.9552	0.0448	3.05971239047215	3.12966		Cd151	0.9644	0.0356	3.29916023791934	-3.45647		Ptcd3	0.9546	0.0454	3.04578008973579	0.234685		Cxcl3	0.951	0.049	2.9656935708684	0.672815		Tpgs2	0.9526
Usf3	0.954	0.046	3.03202206805009	1.83875		Gtf3c3	0.9506	0.0494	2.95714274807657	1.62186		Dscr3	0.9548	0.0452	3.05040459686097	0.404788		Pja1	0.9604	0.0396	3.18852050397377	-2.736		Rcn3	0.955	0.045	3.05504863895942	2.64453		Trappc13	0.9644	0.0356	3.29916023791934	-2.97766		Gm12013	0.9546	0.0454	3.04578008973579	-2.23494		Fxyd3	0.951	0.049	2.9656935708684	-1.51144		Hlx	0.9526
Zfp931	0.954	0.046	3.03202206805009	-0.373271		Cisd3	0.9506	0.0494	2.95714274807657	-1.44171		Phykpl	0.9548	0.0452	3.05040459686097	-2.40088		Antxr1	0.9604	0.0396	3.18852050397377	-2.30577		Mmp8	0.955	0.045	3.05504863895942	0.217051		Fam105a	0.9644	0.0356	3.29916023791934	-3.07842		Tgfbi	0.9546	0.0454	3.04578008973579	2.54796		Zfp948	0.951	0.049	2.9656935708684	-1.14603		Plekhm2	0.9526
Trafd1	0.954	0.046	3.03202206805009	-2.17773		Palmd	0.9506	0.0494	2.95714274807657	-2.13942		Gm12482	0.9548	0.0452	3.05040459686097	-2.24536		Hist1h4d	0.9602	0.0398	3.1832744429647	2.50521		Pmf1	0.955	0.045	3.05504863895942	-2.40855		Rps7	0.9642	0.0358	3.29335057960659	-2.38671		Cp	0.9546	0.0454	3.04578008973579	-0.332047		Ralgapb	0.951	0.049	2.9656935708684	-1.36736		Clec4a2	0.9524
Gm11914	0.954	0.046	3.03202206805009	-2.44418		AU022252	0.9506	0.0494	2.95714274807657	-2.00354		Slc43a3	0.9548	0.0452	3.05040459686097	2.20538		Gm15446	0.9602	0.0398	3.1832744429647	-2.24212		Atm	0.955	0.045	3.05504863895942	-0.533953		Bin1	0.9642	0.0358	3.29335057960659	-2.54609		Tk1	0.9546	0.0454	3.04578008973579	-2.07043		Ffar2	0.951	0.049	2.9656935708684	0.637117		Wfdc18	0.9524
Fgfbp1	0.954	0.046	3.03202206805009	-2.86116		Usp37	0.9506	0.0494	2.95714274807657	1.65178		Samm50	0.9548	0.0452	3.05040459686097	2.49666		Gm7730	0.9602	0.0398	3.1832744429647	-2.56365		Cenpk	0.955	0.045	3.05504863895942	0.482376		Coa7	0.9642	0.0358	3.29335057960659	-3.03001		Tspan4	0.9546	0.0454	3.04578008973579	1.83663		Wwc2	0.951	0.049	2.9656935708684	-0.674647		Pdlim7	0.9524
Hmgxb4	0.954	0.046	3.03202206805009	2.31735		Hook1	0.9504	0.0496	2.9528919237865	-0.313343		A530032D15Rik	0.9548	0.0452	3.05040459686097	0.424697		Sft2d2	0.9602	0.0398	3.1832744429647	1.95761		Gbp9	0.955	0.045	3.05504863895942	-1.00788		Keap1	0.9642	0.0358	3.29335057960659	-2.45644		Met	0.9546	0.0454	3.04578008973579	1.74006		Gtpbp1	0.9508	0.0492	2.96140991925322	0.708033		Itk	0.9524
Cenpk	0.954	0.046	3.03202206805009	0.118563		Tpbg	0.9504	0.0496	2.9528919237865	-1.23134		Ccl2	0.9548	0.0452	3.05040459686097	1.50148		Rnf125	0.9602	0.0398	3.1832744429647	-2.6844		Dck	0.9548	0.0452	3.05040459686097	-2.38796		Ncbp2	0.9642	0.0358	3.29335057960659	-2.96176		Btla	0.9546	0.0454	3.04578008973579	-1.14291		Fam98a	0.9508	0.0492	2.96140991925322	0.580245		Nlrp3	0.9524
Serpinh1	0.954	0.046	3.03202206805009	-2.35403		Pigq	0.9504	0.0496	2.9528919237865	1.14018		Cald1	0.9548	0.0452	3.05040459686097	3.2463		Osgin1	0.9602	0.0398	3.1832744429647	-1.929		Gm29199	0.9548	0.0452	3.05040459686097	2.42006		Thoc1	0.9642	0.0358	3.29335057960659	-2.78832		Clec5a	0.9546	0.0454	3.04578008973579	2.58552		Kazald1	0.9508	0.0492	2.96140991925322	-0.645171		Thbs3	0.9524
Ddah2	0.954	0.046	3.03202206805009	-2.40195		Aga	0.9504	0.0496	2.9528919237865	-1.67833		Il18rap	0.9548	0.0452	3.05040459686097	-1.84072		Msmo1	0.9602	0.0398	3.1832744429647	-3.1064		Pi4kb	0.9548	0.0452	3.05040459686097	2.26675		Angptl1	0.9642	0.0358	3.29335057960659	-2.5878		Car1	0.9544	0.0456	3.04117494544293	-2.38169		Gm12219	0.9508	0.0492	2.96140991925322	0.564283		Mtap	0.9524
Ehd2	0.9538	0.0462	3.02747400181062	-0.869292		Gm5776	0.9504	0.0496	2.9528919237865	-1.89067		Itih5	0.9548	0.0452	3.05040459686097	2.57634		Cpxm1	0.9602	0.0398	3.1832744429647	-1.18069		Cdh5	0.9548	0.0452	3.05040459686097	2.15371		Gm15987	0.9642	0.0358	3.29335057960659	-3.3638		Gm7785	0.9544	0.0456	3.04117494544293	1.1533		Fndc1	0.9508	0.0492	2.96140991925322	-1.18149		Cttnbp2nl	0.9522
Hist2h4	0.9538	0.0462	3.02747400181062	2.69503		Fbln1	0.9504	0.0496	2.9528919237865	-2.12426		Pibf1	0.9546	0.0454	3.04578008973579	-1.77189		Aga	0.9602	0.0398	3.1832744429647	-2.8377		Csf3r	0.9548	0.0452	3.05040459686097	-1.84246		Rps11	0.9642	0.0358	3.29335057960659	-2.18459		Tmem147	0.9544	0.0456	3.04117494544293	-2.26963		Cenpk	0.9508	0.0492	2.96140991925322	-0.3091		Srpk3	0.9522
Aatf	0.9538	0.0462	3.02747400181062	2.5866		Snora73b	0.9504	0.0496	2.9528919237865	2.4368		Mirt1	0.9546	0.0454	3.04578008973579	-2.26168		Ssbp4	0.9602	0.0398	3.1832744429647	2.71542		Ifi214	0.9548	0.0452	3.05040459686097	-1.43307		Akap8	0.9642	0.0358	3.29335057960659	-2.79307		Trbj2-1	0.9544	0.0456	3.04117494544293	-1.88089		Ctsg	0.9508	0.0492	2.96140991925322	0.755717		Pak1	0.9522
Tcf7l2	0.9538	0.0462	3.02747400181062	-2.43252		Rpgrip1	0.9504	0.0496	2.9528919237865	1.26034		6330403K07Rik	0.9546	0.0454	3.04578008973579	2.77759		Eml3	0.9602	0.0398	3.1832744429647	2.80382		Tbc1d4	0.9546	0.0454	3.04578008973579	-0.116225		Nop53	0.9642	0.0358	3.29335057960659	-1.99471		Clec3b	0.9544	0.0456	3.04117494544293	0.44237		Zfp263	0.9508	0.0492	2.96140991925322	1.41278		Grpel2	0.9522
Rbp7	0.9538	0.0462	3.02747400181062	-2.21976		Ramp3	0.9504	0.0496	2.9528919237865	-0.928536		Snapc3	0.9546	0.0454	3.04578008973579	-2.18773		Ccne2	0.9602	0.0398	3.1832744429647	2.70869		Ccdc77	0.9546	0.0454	3.04578008973579	-2.39688		Ube2d-ps	0.9642	0.0358	3.29335057960659	-3.31026		n-R5s2	0.9544	0.0456	3.04117494544293	2.57735		Palld	0.9508	0.0492	2.96140991925322	-1.59657		Rab33b	0.9522
Igfbp7	0.9538	0.0462	3.02747400181062	-2.43489		Olfr1062	0.9504	0.0496	2.9528919237865	-1.95171		AC152949.2	0.9546	0.0454	3.04578008973579	-2.30971		Grb10	0.9602	0.0398	3.1832744429647	-1.25077		Emp1	0.9546	0.0454	3.04578008973579	2.39755		Cfap36	0.9642	0.0358	3.29335057960659	-2.88099		Cdt1	0.9544	0.0456	3.04117494544293	-1.49497		Gm4034	0.9508	0.0492	2.96140991925322	-1.36966		Unc45a	0.9522
Cygb	0.9536	0.0464	3.02294463204823	-1.91382		Dedd	0.9504	0.0496	2.9528919237865	2.13647		AC102369.3	0.9546	0.0454	3.04578008973579	-1.57781		Cd274	0.9602	0.0398	3.1832744429647	-2.69423		Ptpn7	0.9546	0.0454	3.04578008973579	-1.8737		Gm5244	0.964	0.036	3.28757208875014	-2.99296		Inhba	0.9544	0.0456	3.04117494544293	1.8445		I830127L07Rik	0.9508	0.0492	2.96140991925322	0.309371		Prelid2	0.9522
Atxn2	0.9536	0.0464	3.02294463204823	-2.93452		Ccne1	0.9502	0.0498	2.94865731444312	2.40688		Lcor	0.9546	0.0454	3.04578008973579	-2.08816		Siglech	0.96	0.04	3.17805359076464	-1.19287		Arhgef7	0.9546	0.0454	3.04578008973579	1.71286		Rack1	0.964	0.036	3.28757208875014	-2.09112		Nhlrc2	0.9544	0.0456	3.04117494544293	1.97398		Lin9	0.9508	0.0492	2.96140991925322	-1.16617		Tcf7l2	0.952
AC140264.1	0.9536	0.0464	3.02294463204823	2.83355		Dsp	0.9502	0.0498	2.94865731444312	-0.734511		Rab34	0.9544	0.0456	3.04117494544293	2.2288		Mtmr12	0.96	0.04	3.17805359076464	-2.65576		Rab11fip1	0.9546	0.0454	3.04578008973579	-2.36273		Hspd1-ps3	0.964	0.036	3.28757208875014	-3.52296		Col5a2	0.9544	0.0456	3.04117494544293	0.646464		Syne2	0.9506	0.0494	2.95714274807657	-2.6106		Gm12892	0.952
Mbd6	0.9536	0.0464	3.02294463204823	-1.03291		Rsad2	0.9502	0.0498	2.94865731444312	1.37708		Pik3c3	0.9544	0.0456	3.04117494544293	-2.48703		Gm7897	0.96	0.04	3.17805359076464	-2.74929		Thbs1	0.9546	0.0454	3.04578008973579	3.21203		Has1	0.964	0.036	3.28757208875014	-1.40276		Mis18a	0.9544	0.0456	3.04117494544293	-1.89513		Gfpt2	0.9506	0.0494	2.95714274807657	-1.07674		Optn	0.952
Igkj1	0.9536	0.0464	3.02294463204823	2.82238		Lmtk2	0.9502	0.0498	2.94865731444312	1.78921		Cmc2	0.9544	0.0456	3.04117494544293	1.59545		Rdh10	0.96	0.04	3.17805359076464	-2.86163		Ighg1	0.9546	0.0454	3.04578008973579	-1.02764		Erlec1	0.964	0.036	3.28757208875014	-2.44942		Gm16519	0.9544	0.0456	3.04117494544293	-1.16489		Il6	0.9506	0.0494	2.95714274807657	-2.14672		Map3k20	0.952
1700047M11Rik	0.9536	0.0464	3.02294463204823	-0.12161		Eps8	0.9502	0.0498	2.94865731444312	-1.96584		Tmem94	0.9544	0.0456	3.04117494544293	2.24184		Angptl1	0.96	0.04	3.17805359076464	-1.36982		Gm10800	0.9546	0.0454	3.04578008973579	0.440821		C5ar1	0.964	0.036	3.28757208875014	3.0007		Hsd11b1	0.9544	0.0456	3.04117494544293	-2.54409		AC154785.3	0.9506	0.0494	2.95714274807657	2.08945		Asph	0.952
Rhog	0.9536	0.0464	3.02294463204823	-2.33137		Sphk1	0.9502	0.0498	2.94865731444312	-1.14471		Hck	0.9544	0.0456	3.04117494544293	-2.05034		Prkch	0.96	0.04	3.17805359076464	-2.88573		Dennd1c	0.9546	0.0454	3.04578008973579	-1.7798		Cldn1	0.9638	0.0362	3.28182441950705	2.73475		Usp18	0.9544	0.0456	3.04117494544293	-2.5613		Batf3	0.9504	0.0496	2.9528919237865	1.5888		Gm18445	0.952
Ahr	0.9536	0.0464	3.02294463204823	-2.18273		Gm17450	0.9502	0.0498	2.94865731444312	2.39141		Mpo	0.9544	0.0456	3.04117494544293	0.659178		Pclaf	0.96	0.04	3.17805359076464	2.9477		B230208H11Rik	0.9546	0.0454	3.04578008973579	-0.645481		Bag5	0.9638	0.0362	3.28182441950705	-3.34077		Klrk1	0.9544	0.0456	3.04117494544293	-0.533359		Maml2	0.9504	0.0496	2.9528919237865	-1.36726		Mmp9	0.952
Lef1	0.9536	0.0464	3.02294463204823	2.9499		Gm5045	0.9502	0.0498	2.94865731444312	-2.23366		Gm4705	0.9544	0.0456	3.04117494544293	2.23562		Gm14231	0.96	0.04	3.17805359076464	2.86552		Itgb2l	0.9546	0.0454	3.04578008973579	0.130955		Col17a1	0.9638	0.0362	3.28182441950705	2.41258		Mcm6	0.9542	0.0458	3.03658899410126	-2.59544		Mex3b	0.9504	0.0496	2.9528919237865	1.29049		Cox10	0.952
Fcrla	0.9536	0.0464	3.02294463204823	2.86422		Hspg2	0.9502	0.0498	2.94865731444312	-1.62308		Crispld2	0.9544	0.0456	3.04117494544293	2.34929		Abca7	0.96	0.04	3.17805359076464	2.87444		Slc35e4	0.9544	0.0456	3.04117494544293	2.27005		Olfml3	0.9638	0.0362	3.28182441950705	-1.47515		Rnf122	0.9542	0.0458	3.03658899410126	-1.08044		Cd300c2	0.9504	0.0496	2.9528919237865	1.62278		Sh3pxd2a	0.952
Ccnyl1	0.9536	0.0464	3.02294463204823	-2.74777		Fgfr1	0.9502	0.0498	2.94865731444312	-2.14169		Sema3c	0.9544	0.0456	3.04117494544293	2.12326		Ikbip	0.96	0.04	3.17805359076464	-3.42502		Cyp4f18	0.9544	0.0456	3.04117494544293	-2.40621		1810041H14Rik	0.9638	0.0362	3.28182441950705	-2.04517		Wdr5	0.9542	0.0458	3.03658899410126	-1.78008		Itm2a	0.9502	0.0498	2.94865731444312	-1.94119		Mdk	0.9518
Serpinb8	0.9536	0.0464	3.02294463204823	-1.89616		Rab20	0.95	0.05	2.94443878969278	-1.75222		Gas6	0.9544	0.0456	3.04117494544293	2.36969		Lhfpl2	0.96	0.04	3.17805359076464	-2.36647		Mrgpra2b	0.9542	0.0458	3.03658899410126	-0.630848		Krt17	0.9638	0.0362	3.28182441950705	0.804282		Pdpn	0.9542	0.0458	3.03658899410126	2.93406		A330069E16Rik	0.9502	0.0498	2.94865731444312	-0.239746		Tk1	0.9518
Mtss1	0.9536	0.0464	3.02294463204823	2.67498		1500015O10Rik	0.95	0.05	2.94443878969278	-1.19462		Snrnp40	0.9542	0.0458	3.03658899410126	-2.33719		Map3k3	0.9598	0.0402	3.17285769546182	-3.0882		Nrp1	0.9542	0.0458	3.03658899410126	1.71586		Gm10268	0.9638	0.0362	3.28182441950705	-3.23072		Fam92a	0.9542	0.0458	3.03658899410126	-2.59251		BC005561	0.9502	0.0498	2.94865731444312	1.19254		Sdc1	0.9518
Ttf1	0.9536	0.0464	3.02294463204823	2.66717		1700047M11Rik	0.95	0.05	2.94443878969278	1.63374		Ppp2r5d	0.9542	0.0458	3.03658899410126	-2.15487		Zfand3	0.9598	0.0402	3.17285769546182	2.60854		Gm15446	0.9542	0.0458	3.03658899410126	-1.81749		Polr2b	0.9638	0.0362	3.28182441950705	-2.57133		Gal	0.9542	0.0458	3.03658899410126	-1.63457		Rrp36	0.9502	0.0498	2.94865731444312	2.43443		Fndc1	0.9518
Tns1	0.9534	0.0466	3.01843379753565	1.25		Itfg1	0.95	0.05	2.94443878969278	1.14999		Igkj5	0.9542	0.0458	3.03658899410126	-1.18274		Gm12230	0.9598	0.0402	3.17285769546182	-2.53936		Hspg2	0.9542	0.0458	3.03658899410126	2.34416		Gm10335	0.9638	0.0362	3.28182441950705	-3.26931		Ramp2	0.9542	0.0458	3.03658899410126	-0.998494		Plau	0.9502	0.0498	2.94865731444312	-1.01428		Prelp	0.9518
Col6a1	0.9534	0.0466	3.01843379753565	-1.38865		Cox10	0.95	0.05	2.94443878969278	2.26129		Dph5	0.9542	0.0458	3.03658899410126	-1.76348		Ulk1	0.9598	0.0402	3.17285769546182	-1.97538		Prkd2	0.9542	0.0458	3.03658899410126	-1.70432		Tnc	0.9636	0.0364	3.27610723175053	0.23929		1500015O10Rik	0.9542	0.0458	3.03658899410126	-1.48031		Myo10	0.9502	0.0498	2.94865731444312	-2.09008		Tulp4	0.9518
Itm2a	0.9534	0.0466	3.01843379753565	-2.23542		Kif13b	0.95	0.05	2.94443878969278	1.80053		Adam15	0.9542	0.0458	3.03658899410126	2.80104		Gm16519	0.9598	0.0402	3.17285769546182	-1.81459		Grpel2	0.9542	0.0458	3.03658899410126	-2.21825		Pou2f2	0.9636	0.0364	3.27610723175053	-3.00667		Col6a3	0.9542	0.0458	3.03658899410126	0.00395572		Arg2	0.9502	0.0498	2.94865731444312	-1.67079		Cd93	0.9518
Ctsk	0.9534	0.0466	3.01843379753565	-1.64588		Fxyd2	0.95	0.05	2.94443878969278	-0.43738		Rras	0.9542	0.0458	3.03658899410126	2.31184		Lrrc8d	0.9598	0.0402	3.17285769546182	-2.85115		AC159892.1	0.9542	0.0458	3.03658899410126	-1.77147		Rpsa-ps9	0.9636	0.0364	3.27610723175053	-2.86436		Mdk	0.954	0.046	3.03202206805009	0.251976		Il1rn	0.9502	0.0498	2.94865731444312	0.669784		Sfn	0.9516
Lin9	0.9534	0.0466	3.01843379753565	-2.11335		Hist1h1b	0.95	0.05	2.94443878969278	2.44906		Pecam1	0.9542	0.0458	3.03658899410126	2.51167		Diaph3	0.9598	0.0402	3.17285769546182	3.49677		Hist2h2ac	0.954	0.046	3.03202206805009	-2.57071		Gm7290	0.9636	0.0364	3.27610723175053	-2.48751		Nprl2	0.954	0.046	3.03202206805009	-2.17972		Adm	0.9502	0.0498	2.94865731444312	-1.15859		Gm15974	0.9516
1810041H14Rik	0.9534	0.0466	3.01843379753565	3.0329		Stmn2	0.95	0.05	2.94443878969278	-0.261799		Perp	0.9542	0.0458	3.03658899410126	1.30451		Gm12412	0.9598	0.0402	3.17285769546182	-2.60939		Ckap2	0.954	0.046	3.03202206805009	1.87572		Plet1	0.9636	0.0364	3.27610723175053	-2.65797		Gm9761	0.954	0.046	3.03202206805009	2.1437		2410089E03Rik	0.9502	0.0498	2.94865731444312	-1.63208		Cbwd1	0.9516
Slc35e4	0.9534	0.0466	3.01843379753565	-2.61417		Dapl1	0.9498	0.0502	2.9402362207427	2.09016		Colec12	0.9542	0.0458	3.03658899410126	2.17049		Mgst1	0.9598	0.0402	3.17285769546182	-2.99018		Procr	0.954	0.046	3.03202206805009	2.20974		Blm	0.9636	0.0364	3.27610723175053	2.828		Tagln	0.954	0.046	3.03202206805009	-0.837566		Jup	0.9502	0.0498	2.94865731444312	-1.81891		CT571245.5	0.9516
Gbp7	0.9532	0.0468	3.01394133911677	-2.76685		AC154785.3	0.9498	0.0502	2.9402362207427	-1.0109		Gm12892	0.9542	0.0458	3.03658899410126	2.08433		Map4	0.9596	0.0404	3.16768650889472	2.46292		Ldhb	0.954	0.046	3.03202206805009	2.02384		Bmpr2	0.9636	0.0364	3.27610723175053	-2.90866		Cd14	0.954	0.046	3.03202206805009	2.55212		Kdm2b	0.9502	0.0498	2.94865731444312	-1.74343		Diexf	0.9516
Pinx1	0.9532	0.0468	3.01394133911677	2.39467		Dcaf10	0.9498	0.0502	2.9402362207427	-1.38551		H2-Oa	0.954	0.046	3.03202206805009	-1.92421		Gm43772	0.9596	0.0404	3.16768650889472	-2.67962		Slc25a24	0.954	0.046	3.03202206805009	1.6312		Rpl35-ps1	0.9636	0.0364	3.27610723175053	-2.91137		Hirip3	0.954	0.046	3.03202206805009	-1.97363		Psen2	0.9502	0.0498	2.94865731444312	1.37245		Slc29a1	0.9516
Padi4	0.9532	0.0468	3.01394133911677	-1.02822		Gm8566	0.9498	0.0502	2.9402362207427	-1.86291		Col6a2	0.954	0.046	3.03202206805009	2.77534		Vcam1	0.9596	0.0404	3.16768650889472	-2.6995		AC151730.1	0.954	0.046	3.03202206805009	-2.33923		Mob1b	0.9634	0.0366	3.2704201909447	-2.77081		Naf1	0.954	0.046	3.03202206805009	-1.99187		Ms4a6c	0.95	0.05	2.94443878969278	2.15054		F3	0.9516
Kdelr2	0.9532	0.0468	3.01394133911677	-2.24423		Zfp740	0.9498	0.0502	2.9402362207427	-1.9898		Prrx1	0.954	0.046	3.03202206805009	3.11803		Tdpx-ps1	0.9596	0.0404	3.16768650889472	2.70993		Tinf2	0.9538	0.0462	3.02747400181062	-1.73597		Islr	0.9634	0.0366	3.2704201909447	0.956507		Mvb12a	0.9538	0.0462	3.02747400181062	-2.43357		Serpina3n	0.95	0.05	2.94443878969278	-0.0421218		Kdelr2	0.9516
Ccl9	0.953	0.047	3.00946709967139	-2.76324		Egfr	0.9498	0.0502	2.9402362207427	-1.81806		Apold1	0.954	0.046	3.03202206805009	2.51946		Marcksl1	0.9596	0.0404	3.16768650889472	-2.60198		Pogz	0.9538	0.0462	3.02747400181062	-2.36128		Gm45446	0.9634	0.0366	3.2704201909447	-2.80373		Plrg1	0.9538	0.0462	3.02747400181062	1.42785		Rpl21-ps12	0.95	0.05	2.94443878969278	-0.827651		Nudt6	0.9516
Nid1	0.953	0.047	3.00946709967139	-0.949554		Tjp1	0.9498	0.0502	2.9402362207427	0.870083		Bach2	0.954	0.046	3.03202206805009	-1.2236		Col4a1	0.9596	0.0404	3.16768650889472	-2.30715		Cxadr	0.9538	0.0462	3.02747400181062	1.61262		Rps15a	0.9634	0.0366	3.2704201909447	-2.21865		Gm16305	0.9538	0.0462	3.02747400181062	-0.873989		Lrrc42	0.95	0.05	2.94443878969278	0.929582		Mrpl39	0.9514
Gm15974	0.953	0.047	3.00946709967139	-2.04816		Mbd6	0.9498	0.0502	2.9402362207427	1.2627		Ccl9	0.954	0.046	3.03202206805009	2.59189		Gm18913	0.9596	0.0404	3.16768650889472	3.29204		1810041H14Rik	0.9536	0.0464	3.02294463204823	-1.92723		Gm15427	0.9634	0.0366	3.2704201909447	-2.16836		Thbs3	0.9538	0.0462	3.02747400181062	-0.203603		Gm20406	0.95	0.05	2.94443878969278	1.62678		Strn4	0.9514
Arnt	0.953	0.047	3.00946709967139	-1.76033		Thbs2	0.9498	0.0502	2.9402362207427	-0.820137		Stfa2l1	0.954	0.046	3.03202206805009	0.127661		Prkca	0.9596	0.0404	3.16768650889472	0.111707		Gm7867	0.9536	0.0464	3.02294463204823	1.34588		Havcr2	0.9634	0.0366	3.2704201909447	-3.21981		Zmym4	0.9538	0.0462	3.02747400181062	-2.00895		Rnf125	0.95	0.05	2.94443878969278	0.0185031		Mvp	0.9514
Cd9	0.953	0.047	3.00946709967139	-2.16308		Lyz1	0.9498	0.0502	2.9402362207427	-0.344409		Aatf	0.954	0.046	3.03202206805009	-0.795358		Leng1	0.9596	0.0404	3.16768650889472	-2.49744		Cd93	0.9536	0.0464	3.02294463204823	1.51365		Spon2	0.9634	0.0366	3.2704201909447	0.41573		Gm16062	0.9538	0.0462	3.02747400181062	-0.462449		Naaa	0.95	0.05	2.94443878969278	1.44921		Ryk	0.9514
Angptl2	0.953	0.047	3.00946709967139	-0.90054		Nt5dc3	0.9496	0.0504	2.93604948033621	-1.58121		AC115290.2	0.954	0.046	3.03202206805009	0.619858		Fnbp1l	0.9596	0.0404	3.16768650889472	-2.70009		Prss23	0.9536	0.0464	3.02294463204823	2.44233		Pwp1	0.9634	0.0366	3.2704201909447	2.96175		Rdh10	0.9538	0.0462	3.02747400181062	1.52179		Xaf1	0.95	0.05	2.94443878969278	0.889165		E330009J07Rik	0.9512
Mrpl39	0.953	0.047	3.00946709967139	-1.69905		Trim56	0.9496	0.0504	2.93604948033621	2.20049		Cnot9	0.954	0.046	3.03202206805009	-1.98442		Igfbp2	0.9594	0.0406	3.16253978657807	-2.2297		Tspan32	0.9536	0.0464	3.02294463204823	-2.18557		Snhg12	0.9632	0.0368	3.26476296802264	-2.6241		Rmnd5b	0.9538	0.0462	3.02747400181062	-1.2632		Txk	0.95	0.05	2.94443878969278	1.14393		Itgb2l	0.9512
Ikzf2	0.9528	0.0472	3.00501092408058	2.70127		Taf6	0.9496	0.0504	2.93604948033621	1.84379		Tifa	0.9538	0.0462	3.02747400181062	-2.36093		Bmp1	0.9594	0.0406	3.16253978657807	-2.12381		Zfp729b	0.9536	0.0464	3.02294463204823	-2.53994		Zfp644	0.9632	0.0368	3.26476296802264	-2.78536		Slc40a1	0.9538	0.0462	3.02747400181062	-2.09125		Tbc1d5	0.95	0.05	2.94443878969278	1.64053		Cd28	0.9512
Cdh5	0.9528	0.0472	3.00501092408058	-1.77609		Tsen34	0.9496	0.0504	2.93604948033621	-1.67469		Iars2	0.9538	0.0462	3.02747400181062	2.65943		Has2	0.9594	0.0406	3.16253978657807	-1.62092		Fgfbp1	0.9536	0.0464	3.02294463204823	1.2074		Slc25a46	0.9632	0.0368	3.26476296802264	-3.23498		Plekha4	0.9536	0.0464	3.02294463204823	-1.1067		Etv6	0.95	0.05	2.94443878969278	2.30162		Cav1	0.9512
Hook1	0.9528	0.0472	3.00501092408058	0.949685		Car1	0.9496	0.0504	2.93604948033621	1.82687		Zfp948	0.9538	0.0462	3.02747400181062	2.31318		Wwtr1	0.9594	0.0406	3.16253978657807	-2.57218		Pfkfb3	0.9536	0.0464	3.02294463204823	2.05397		Fdx1l	0.9632	0.0368	3.26476296802264	-2.83527		Fcrla	0.9536	0.0464	3.02294463204823	-2.08538		Tmem65	0.9498	0.0502	2.9402362207427	-2.07171		Spn	0.951
Rpap3	0.9526	0.0474	3.00057265919287	2.61091		Cxcr2	0.9496	0.0504	2.93604948033621	1.92401		Ifi214	0.9538	0.0462	3.02747400181062	-1.72317		Plet1	0.9594	0.0406	3.16253978657807	-3.21956		Tshz2	0.9536	0.0464	3.02294463204823	2.2363		Rps5	0.9632	0.0368	3.26476296802264	-2.03919		Dsc3	0.9536	0.0464	3.02294463204823	-0.147276		Gm5070	0.9498	0.0502	2.9402362207427	-1.58439		Mbd6	0.951
Hk3	0.9526	0.0474	3.00057265919287	-0.802577		Plau	0.9496	0.0504	2.93604948033621	-1.06011		Adm	0.9538	0.0462	3.02747400181062	2.47626		Gm15531	0.9594	0.0406	3.16253978657807	-2.81647		Pax5	0.9534	0.0466	3.01843379753565	-2.54386		Zmym4	0.9632	0.0368	3.26476296802264	-3.24251		Steap4	0.9536	0.0464	3.02294463204823	-2.11866		Slfn1	0.9498	0.0502	2.9402362207427	1.41398		Rbp7	0.951
Gna11	0.9526	0.0474	3.00057265919287	0.479335		Tsnax	0.9496	0.0504	2.93604948033621	1.07744		Sash1	0.9538	0.0462	3.02747400181062	2.75807		Ireb2	0.9594	0.0406	3.16253978657807	2.78337		Fcrla	0.9534	0.0466	3.01843379753565	-2.09255		Ddx55	0.9632	0.0368	3.26476296802264	-2.59581		Rab5b	0.9536	0.0464	3.02294463204823	-1.74614		Magi3	0.9498	0.0502	2.9402362207427	-2.11897		Fnip2	0.951
Dennd6a	0.9526	0.0474	3.00057265919287	2.17132		Samd1	0.9496	0.0504	2.93604948033621	-0.528245		Irf4	0.9538	0.0462	3.02747400181062	-2.03945		Sgk1	0.9594	0.0406	3.16253978657807	-2.3567		Chil1	0.9534	0.0466	3.01843379753565	2.23682		Rpl32	0.9632	0.0368	3.26476296802264	-2.25438		Gm11945	0.9536	0.0464	3.02294463204823	-2.38523		Gm15921	0.9498	0.0502	2.9402362207427	-1.64053		Sulf2	0.951
Tbcel	0.9526	0.0474	3.00057265919287	-1.86189		Zbtb24	0.9496	0.0504	2.93604948033621	1.25839		Grpel2	0.9538	0.0462	3.02747400181062	-2.27033		Nlrp3	0.9594	0.0406	3.16253978657807	-3.14286		Unk	0.9534	0.0466	3.01843379753565	0.92976		Pyurf	0.9632	0.0368	3.26476296802264	-3.4365		Myb	0.9536	0.0464	3.02294463204823	-2.13176		Gm45446	0.9498	0.0502	2.9402362207427	-1.51028		Flt3l	0.951
Gm7897	0.9526	0.0474	3.00057265919287	-0.380214		Jag1	0.9494	0.0506	2.93187844272833	0.271336		Phtf1	0.9538	0.0462	3.02747400181062	-1.09133		Psmb6-ps2	0.9594	0.0406	3.16253978657807	2.71512		Gm16519	0.9534	0.0466	3.01843379753565	-0.866963		Casz1	0.9632	0.0368	3.26476296802264	2.68454		Gm18001	0.9536	0.0464	3.02294463204823	-2.29696		Sacs	0.9496	0.0504	2.93604948033621	-0.954476		Atp13a1	0.9508
Zfp944	0.9526	0.0474	3.00057265919287	2.21432		Tmem176a	0.9494	0.0506	2.93187844272833	2.25355		Rnaseh2b	0.9538	0.0462	3.02747400181062	-2.26951		Tgfbr1	0.9592	0.0408	3.15741728763054	-2.4256		Ctdsp2	0.9534	0.0466	3.01843379753565	1.98289		Tmco1	0.9632	0.0368	3.26476296802264	-2.11851		Serpini1	0.9536	0.0464	3.02294463204823	-1.74166		Mbd6	0.9496	0.0504	2.93604948033621	-0.236461		Yae1d1	0.9508
Arl14ep	0.9526	0.0474	3.00057265919287	-0.362525		Il1rn	0.9494	0.0506	2.93187844272833	0.808724		Spn	0.9536	0.0464	3.02294463204823	-1.75572		Gm6733	0.9592	0.0408	3.15741728763054	-2.18635		Rfxap	0.9534	0.0466	3.01843379753565	1.97703		Sphk1	0.9632	0.0368	3.26476296802264	-2.83165		Strn4	0.9536	0.0464	3.02294463204823	-1.28012		Twsg1	0.9496	0.0504	2.93604948033621	-1.71827		Rhoq	0.9508
BC005561	0.9524	0.0476	2.99615215379111	1.84833		Gm4034	0.9494	0.0506	2.93187844272833	-1.5137		Elane	0.9536	0.0464	3.02294463204823	0.260112		Sesn3	0.9592	0.0408	3.15741728763054	-2.4063		Ifit1bl2	0.9534	0.0466	3.01843379753565	-1.04224		Wasl	0.963	0.037	3.25913523926788	-2.75348		Il1rn	0.9536	0.0464	3.02294463204823	2.44218		Rnase4	0.9496	0.0504	2.93604948033621	0.49215		Serpinb2	0.9508
Sh3bp1	0.9524	0.0476	2.99615215379111	-0.106152		Asb13	0.9494	0.0506	2.93187844272833	1.52622		Tpm1	0.9536	0.0464	3.02294463204823	2.32591		Gm14548	0.9592	0.0408	3.15741728763054	-2.09725		Ikbip	0.9534	0.0466	3.01843379753565	2.56776		Gm4342	0.963	0.037	3.25913523926788	-2.55642		Zfp296	0.9536	0.0464	3.02294463204823	-1.78493		Acss1	0.9496	0.0504	2.93604948033621	1.84762		Lrrc42	0.9508
Gm45446	0.9524	0.0476	2.99615215379111	-1.19502		Tgm2	0.9494	0.0506	2.93187844272833	-2.13381		Col1a1	0.9536	0.0464	3.02294463204823	2.53351		Bicc1	0.9592	0.0408	3.15741728763054	-1.2747		Dapp1	0.9534	0.0466	3.01843379753565	-2.23112		Prmt3	0.963	0.037	3.25913523926788	-2.76441		Slc38a10	0.9534	0.0466	3.01843379753565	-2.47811		Gm12508	0.9496	0.0504	2.93604948033621	0.7806		Akap12	0.9508
Tspan4	0.9524	0.0476	2.99615215379111	-2.07543		Cp	0.9494	0.0506	2.93187844272833	-0.5902		Pdgfa	0.9536	0.0464	3.02294463204823	2.32814		Mapk6	0.9592	0.0408	3.15741728763054	-2.54071		Btla	0.9534	0.0466	3.01843379753565	-1.27224		Gnpnat1	0.963	0.037	3.25913523926788	-2.83772		Fastk	0.9534	0.0466	3.01843379753565	-1.8162		Lpcat3	0.9494	0.0506	2.93187844272833	0.855844		1500015O10Rik	0.9508
Gm13862	0.9524	0.0476	2.99615215379111	2.35466		Lcn2	0.9494	0.0506	2.93187844272833	1.47179		Gm6272	0.9536	0.0464	3.02294463204823	-1.74508		Gins4	0.9592	0.0408	3.15741728763054	2.34916		Ly96	0.9534	0.0466	3.01843379753565	-2.29731		Lyz1	0.963	0.037	3.25913523926788	3.28882		Sftpc	0.9534	0.0466	3.01843379753565	2.59533		Sept10	0.9494	0.0506	2.93187844272833	-0.252487		Cox6b2	0.9508
Gtf3c3	0.9524	0.0476	2.99615215379111	1.48342		CAAA01147332.1	0.9494	0.0506	2.93187844272833	-0.483613		Igkj4	0.9536	0.0464	3.02294463204823	-2.2795		Pepd	0.9592	0.0408	3.15741728763054	-3.29497		Bank1	0.9532	0.0468	3.01394133911677	-2.32131		Gm16111	0.963	0.037	3.25913523926788	-3.1896		Flt1	0.9534	0.0466	3.01843379753565	0.0546712		Hras	0.9494	0.0506	2.93187844272833	0.550052		Sap30l	0.9508
Rcan1	0.9524	0.0476	2.99615215379111	-2.18628		Ddx55	0.9494	0.0506	2.93187844272833	1.45653		Nid1	0.9536	0.0464	3.02294463204823	2.01228		Gm8141	0.9592	0.0408	3.15741728763054	-2.45822		Hbb-bh1	0.9532	0.0468	3.01394133911677	1.58785		Mrps28	0.963	0.037	3.25913523926788	-2.56946		Gm12366	0.9534	0.0466	3.01843379753565	-1.02636		Sh3bp1	0.9494	0.0506	2.93187844272833	0.702582		Tpm2	0.9508
Gm26759	0.9522	0.0478	2.99174925856001	-2.30399		AC152979.5	0.9494	0.0506	2.93187844272833	1.89305		B230208H11Rik	0.9536	0.0464	3.02294463204823	-0.205814		Gm37421	0.9592	0.0408	3.15741728763054	-2.41595		Slc40a1	0.9532	0.0468	3.01394133911677	0.84062		Dpm1	0.963	0.037	3.25913523926788	-2.9119		Mfge8	0.9534	0.0466	3.01843379753565	-1.86123		Gm15417	0.9494	0.0506	2.93187844272833	0.561074		I830127L07Rik	0.9508
Sav1	0.9522	0.0478	2.99174925856001	-2.54817		Ear2	0.9494	0.0506	2.93187844272833	0.00744622		F10	0.9536	0.0464	3.02294463204823	-1.32511		Tsnax	0.9592	0.0408	3.15741728763054	-0.0125303		Tk1	0.9532	0.0468	3.01394133911677	1.79707		Pilra	0.963	0.037	3.25913523926788	2.92367		Pdgfrl	0.9534	0.0466	3.01843379753565	1.19297		Rdh11	0.9494	0.0506	2.93187844272833	-1.08754		Ramp2	0.9506
Plod2	0.9522	0.0478	2.99174925856001	-2.40392		Hist2h4	0.9492	0.0508	2.92772298366199	1.76829		Pam16	0.9536	0.0464	3.02294463204823	-2.80945		Thbs1	0.959	0.041	3.15231877470425	-0.929351		Fbxl15	0.9532	0.0468	3.01394133911677	-1.62821		Rrm1	0.963	0.037	3.25913523926788	-3.24046		Trim12c	0.9534	0.0466	3.01843379753565	-1.98689		Hip1	0.9494	0.0506	2.93187844272833	-1.23431		Fbln2	0.9506
Saa3	0.9522	0.0478	2.99174925856001	-2.44656		Adamts5	0.9492	0.0508	2.92772298366199	-0.863457		Gm12230	0.9536	0.0464	3.02294463204823	-1.89284		Stx11	0.959	0.041	3.15231877470425	-2.97754		Igfbp4	0.9532	0.0468	3.01394133911677	2.27104		Tnpo1	0.963	0.037	3.25913523926788	-2.7126		Medag	0.9534	0.0466	3.01843379753565	-1.25512		Rcl1	0.9494	0.0506	2.93187844272833	-1.31833		Wdr36	0.9506
Pcolce	0.9522	0.0478	2.99174925856001	-2.41026		Wwc2	0.9492	0.0508	2.92772298366199	-1.46488		Gm9173	0.9536	0.0464	3.02294463204823	-2.18901		Sfrp4	0.959	0.041	3.15231877470425	-0.868535		Flt1	0.9532	0.0468	3.01394133911677	2.19344		Immp1l	0.963	0.037	3.25913523926788	-2.7733		Asf1b	0.9532	0.0468	3.01394133911677	-1.98156		Irak4	0.9494	0.0506	2.93187844272833	1.66297		Lpar1	0.9506
Nudt6	0.9522	0.0478	2.99174925856001	1.73259		Gm5370	0.9492	0.0508	2.92772298366199	-1.6571		Hist1h4d	0.9534	0.0466	3.01843379753565	0.261291		Tjp1	0.959	0.041	3.15231877470425	2.08774		Mmrn2	0.953	0.047	3.00946709967139	0.0336672		C1galt1c1	0.963	0.037	3.25913523926788	-2.81252		Ddah2	0.9532	0.0468	3.01394133911677	0.530531		Aqp1	0.9492	0.0508	2.92772298366199	-2.11478		Ehd2	0.9506
Mrpl16	0.9522	0.0478	2.99174925856001	2.13916		Clu	0.9492	0.0508	2.92772298366199	-0.894498		Wwc2	0.9534	0.0466	3.01843379753565	2.85945		Mef2a	0.959	0.041	3.15231877470425	-2.15992		Ptprb	0.953	0.047	3.00946709967139	-0.670233		Epcam	0.9628	0.0372	3.25353668619902	1.70998		Thbs2	0.9532	0.0468	3.01394133911677	-1.35027		Prkce	0.9492	0.0508	2.92772298366199	0.33434		Abcc5	0.9506
Pld3	0.9522	0.0478	2.99174925856001	2.22595		Txk	0.9492	0.0508	2.92772298366199	0.705884		Gle1	0.9534	0.0466	3.01843379753565	1.95352		Matn2	0.959	0.041	3.15231877470425	-1.76564		Hbegf	0.953	0.047	3.00946709967139	2.45374		Scarb2	0.9628	0.0372	3.25353668619902	-2.7941		Atp11a	0.9532	0.0468	3.01394133911677	1.76566		C7	0.9492	0.0508	2.92772298366199	-0.208521		Gm5070	0.9506
Zbtb24	0.9522	0.0478	2.99174925856001	1.80726		Tusc3	0.9492	0.0508	2.92772298366199	-1.83116		Arg2	0.9534	0.0466	3.01843379753565	2.1934		Alg5	0.959	0.041	3.15231877470425	-2.49474		Copz2	0.953	0.047	3.00946709967139	2.3727		Ighj4	0.9628	0.0372	3.25353668619902	-2.48337		Ifit1bl2	0.9532	0.0468	3.01394133911677	0.462713		2310035C23Rik	0.9492	0.0508	2.92772298366199	1.79918		Egfl7	0.9506
Gm3571	0.9522	0.0478	2.99174925856001	-1.30955		Fastk	0.949	0.051	2.9235829803446	2.09533		Wdr76	0.9534	0.0466	3.01843379753565	1.23912		Has1	0.959	0.041	3.15231877470425	-1.28548		6330403K07Rik	0.953	0.047	3.00946709967139	2.96269		Rps2	0.9628	0.0372	3.25353668619902	-2.55685		Med14	0.9532	0.0468	3.01394133911677	-2.36353		Ufl1	0.9492	0.0508	2.92772298366199	1.99351		Spta1	0.9506
Mgll	0.9522	0.0478	2.99174925856001	-2.9102		Ccnd1	0.949	0.051	2.9235829803446	-1.97265		Tcf7l2	0.9534	0.0466	3.01843379753565	2.41363		Gm15808	0.959	0.041	3.15231877470425	-3.02862		Fndc3b	0.953	0.047	3.00946709967139	2.33539		Fam3c	0.9628	0.0372	3.25353668619902	-3.26005		Gm11969	0.9532	0.0468	3.01394133911677	-1.74653		Tbcel	0.9492	0.0508	2.92772298366199	-1.6988		Hbb-bh3	0.9506
Ctsg	0.9522	0.0478	2.99174925856001	-0.0629109		Ppp1r35	0.949	0.051	2.9235829803446	1.20545		A330069E16Rik	0.9534	0.0466	3.01843379753565	1.6219		Lrrc8a	0.959	0.041	3.15231877470425	-2.52062		Gstm5	0.953	0.047	3.00946709967139	1.89615		Scnm1	0.9628	0.0372	3.25353668619902	-2.68431		Sparcl1	0.9532	0.0468	3.01394133911677	-1.37594		Zbtb43	0.9492	0.0508	2.92772298366199	-1.35844		Ube2l6	0.9506
Sp3os	0.952	0.048	2.98736382605436	2.25923		Clec5a	0.949	0.051	2.9235829803446	0.553375		Fbln2	0.9534	0.0466	3.01843379753565	2.42851		Lmtk2	0.959	0.041	3.15231877470425	2.82754		Lin9	0.953	0.047	3.00946709967139	1.97598		Ube4a	0.9628	0.0372	3.25353668619902	2.81229		Tacc3	0.9532	0.0468	3.01394133911677	-2.5114		Fam212a	0.949	0.051	2.9235829803446	0.940837		Gins2	0.9504
Vdac3-ps1	0.952	0.048	2.98736382605436	2.2372		AC115290.2	0.949	0.051	2.9235829803446	-1.28992		Cryab	0.9532	0.0468	3.01394133911677	2.72756		Agfg2	0.959	0.041	3.15231877470425	2.68011		Trim7	0.953	0.047	3.00946709967139	-1.87862		Ddr2	0.9628	0.0372	3.25353668619902	-0.455654		Rspry1	0.9532	0.0468	3.01394133911677	-1.15028		Hist1h2bn	0.949	0.051	2.9235829803446	-0.323331		Supv3l1	0.9504
Gm5853	0.952	0.048	2.98736382605436	1.7194		Ighj4	0.949	0.051	2.9235829803446	2.34879		Cep135	0.9532	0.0468	3.01394133911677	-0.949672		Ctdspl2	0.959	0.041	3.15231877470425	2.7135		Cd7	0.953	0.047	3.00946709967139	-0.686355		Irx3	0.9628	0.0372	3.25353668619902	2.10567		Gpx7	0.9532	0.0468	3.01394133911677	-1.74736		Slc9a3r2	0.949	0.051	2.9235829803446	-0.596296		Hk3	0.9504
Hspg2	0.952	0.048	2.98736382605436	-0.456981		Mrpl9	0.949	0.051	2.9235829803446	1.73025		Igfbp6	0.9532	0.0468	3.01394133911677	1.86592		Hs2st1	0.959	0.041	3.15231877470425	3.02919		Nupr1	0.9528	0.0472	3.00501092408058	2.34498		Mcm4	0.9628	0.0372	3.25353668619902	-2.96312		Plin3	0.9532	0.0468	3.01394133911677	1.78536		Igkj1	0.949	0.051	2.9235829803446	1.20533		Adi1	0.9504
A330069E16Rik	0.952	0.048	2.98736382605436	0.106643		Fgd2	0.949	0.051	2.9235829803446	2.19349		Krt14	0.9532	0.0468	3.01394133911677	1.59816		AC135859.1	0.9588	0.0412	3.14724401391603	-1.67836		Vpreb3	0.9528	0.0472	3.00501092408058	-1.21243		Slc25a25	0.9628	0.0372	3.25353668619902	-3.20982		Scgb1a1	0.9532	0.0468	3.01394133911677	2.67381		Ints7	0.949	0.051	2.9235829803446	0.450691		Arl14ep	0.9504
Sdpr	0.952	0.048	2.98736382605436	-2.51527		Ice1	0.949	0.051	2.9235829803446	2.18843		Acvrl1	0.9532	0.0468	3.01394133911677	2.31855		Cdc20	0.9588	0.0412	3.14724401391603	2.27202		Gm25313	0.9528	0.0472	3.00501092408058	-1.12982		Rin2	0.9628	0.0372	3.25353668619902	1.60074		Bank1	0.9532	0.0468	3.01394133911677	-2.25276		Ctsk	0.949	0.051	2.9235829803446	1.09314		Gng10	0.9504
AC152979.5	0.952	0.048	2.98736382605436	-2.42268		Plekhj1	0.949	0.051	2.9235829803446	2.12696		Gm16261	0.9532	0.0468	3.01394133911677	-1.81976		Limk2	0.9588	0.0412	3.14724401391603	-2.74277		Hck	0.9528	0.0472	3.00501092408058	-1.90071		Glrx	0.9626	0.0374	3.24796699545741	2.67276		Themis2	0.953	0.047	3.00946709967139	-1.49176		Hist2h4	0.949	0.051	2.9235829803446	-0.0743893		Usp39	0.9504
Aagab	0.952	0.048	2.98736382605436	2.43656		Zfp592	0.949	0.051	2.9235829803446	2.122		Ctsg	0.9532	0.0468	3.01394133911677	-1.30936		AC152949.2	0.9588	0.0412	3.14724401391603	-2.3914		Iigp1	0.9528	0.0472	3.00501092408058	2.35052		Diaph3	0.9626	0.0374	3.24796699545741	-2.87898		Fkbp9	0.953	0.047	3.00946709967139	1.66817		Egfr	0.949	0.051	2.9235829803446	-1.13506		H2-Q3	0.9504
Lgr4	0.952	0.048	2.98736382605436	-1.21648		Ormdl2	0.949	0.051	2.9235829803446	-1.67562		Sh2d1a	0.9532	0.0468	3.01394133911677	-1.23189		Hook1	0.9588	0.0412	3.14724401391603	-1.83537		Ass1	0.9528	0.0472	3.00501092408058	2.57261		Atxn2	0.9626	0.0374	3.24796699545741	2.88958		Olr1	0.953	0.047	3.00946709967139	1.78068		Gbp9	0.949	0.051	2.9235829803446	-0.452563		Cep162	0.9504
Usp39	0.952	0.048	2.98736382605436	-2.22639		Tfpt	0.949	0.051	2.9235829803446	-2.03053		Icos	0.953	0.047	3.00946709967139	2.34711		Asb13	0.9588	0.0412	3.14724401391603	-2.37564		Ffar2	0.9526	0.0474	3.00057265919287	-1.99673		Arfgap2	0.9626	0.0374	3.24796699545741	-2.95654		Gbp7	0.953	0.047	3.00946709967139	-0.634144		Thbs2	0.949	0.051	2.9235829803446	-1.66302		Kctd5	0.9504
Elane	0.952	0.048	2.98736382605436	-1.90665		Ndufa4l2	0.949	0.051	2.9235829803446	-0.826705		Bhlhe41	0.953	0.047	3.00946709967139	1.16508		Adgrg1	0.9588	0.0412	3.14724401391603	2.59976		Ppp1r35	0.9526	0.0474	3.00057265919287	-0.552138		Fxyd2	0.9626	0.0374	3.24796699545741	2.50875		Cenph	0.953	0.047	3.00946709967139	-0.651075		Perp	0.949	0.051	2.9235829803446	-1.25699		Fhl3	0.9504
Nfatc2ip	0.9518	0.0482	2.98299571066801	2.05365		Spon2	0.949	0.051	2.9235829803446	-2.20276		Lactb2	0.953	0.047	3.00946709967139	2.40264		Pgm1	0.9588	0.0412	3.14724401391603	-2.873		Def6	0.9526	0.0474	3.00057265919287	-0.849717		Gm8302	0.9626	0.0374	3.24796699545741	-2.86482		Cdca3	0.953	0.047	3.00946709967139	-1.68757		Plekha4	0.949	0.051	2.9235829803446	-1.29352		Surf2	0.9504
Zfp703	0.9518	0.0482	2.98299571066801	-2.55215		Clec2i	0.9488	0.0512	2.91945831142515	1.21556		Rcc2	0.953	0.047	3.00946709967139	-2.05746		Mettl1	0.9588	0.0412	3.14724401391603	-2.37004		Krt14	0.9526	0.0474	3.00057265919287	1.39186		Gm10064	0.9626	0.0374	3.24796699545741	-3.08236		Cinp	0.953	0.047	3.00946709967139	2.20217		Cd9-ps	0.949	0.051	2.9235829803446	-0.717931		Hist1h3d	0.9504
Itga5	0.9518	0.0482	2.98299571066801	0.744847		Mxra8	0.9488	0.0512	2.91945831142515	-1.54434		Vti1a	0.953	0.047	3.00946709967139	-2.1187		Ftl1-ps2	0.9588	0.0412	3.14724401391603	-2.48574		Gpatch4	0.9526	0.0474	3.00057265919287	-2.37809		Elane	0.9626	0.0374	3.24796699545741	2.86427		Rnf14	0.953	0.047	3.00946709967139	0.123551		5430405H02Rik	0.949	0.051	2.9235829803446	-0.287499		Atg2a	0.9502
Asb13	0.9518	0.0482	2.98299571066801	1.88474		Tmem107	0.9488	0.0512	2.91945831142515	-1.67648		Epcam	0.953	0.047	3.00946709967139	1.45571		Gm5637	0.9588	0.0412	3.14724401391603	-2.87746		Plekhg2	0.9526	0.0474	3.00057265919287	1.52972		Prok2	0.9626	0.0374	3.24796699545741	3.16693		Tpbg	0.953	0.047	3.00946709967139	-0.509128		Pisd	0.949	0.051	2.9235829803446	0.0378088		Sf3a2	0.9502
Eftud2	0.9518	0.0482	2.98299571066801	-1.42162		Rras	0.9488	0.0512	2.91945831142515	-1.56873		Pmvk	0.953	0.047	3.00946709967139	-1.99183		Gm7204	0.9588	0.0412	3.14724401391603	-2.63614		Riox2	0.9526	0.0474	3.00057265919287	1.93507		Cnbd2	0.9626	0.0374	3.24796699545741	2.98831		Adm	0.953	0.047	3.00946709967139	-2.03672		Rpe	0.9488	0.0512	2.91945831142515	1.99033		Tns1	0.9502
Gas6	0.9518	0.0482	2.98299571066801	-1.76851		Slc9a3r2	0.9488	0.0512	2.91945831142515	1.54271		Trbj2-1	0.953	0.047	3.00946709967139	-2.31756		Cenph	0.9586	0.0414	3.14219277478028	2.87419		Ncapd3	0.9526	0.0474	3.00057265919287	-1.90875		Mrpl35	0.9626	0.0374	3.24796699545741	-2.964		Ftl1-ps2	0.953	0.047	3.00946709967139	2.26638		Gm15446	0.9488	0.0512	2.91945831142515	-0.671869		Oaf	0.9502
Mtap	0.9518	0.0482	2.98299571066801	2.17082		Slc17a9	0.9488	0.0512	2.91945831142515	0.485107		Mcm4	0.953	0.047	3.00946709967139	-1.64134		Snhg3	0.9586	0.0414	3.14219277478028	2.30841		Prpf3	0.9526	0.0474	3.00057265919287	2.31195		Bok	0.9626	0.0374	3.24796699545741	2.62029		Usp39	0.953	0.047	3.00946709967139	0.66101		Gypa	0.9488	0.0512	2.91945831142515	-0.487762		Zfp830	0.9502
Snhg18	0.9516	0.0484	2.97864476860329	-2.44823		Prps1	0.9488	0.0512	2.91945831142515	-1.20748		Trip10	0.9528	0.0472	3.00501092408058	2.4044		Esco2	0.9586	0.0414	3.14219277478028	2.87806		Prps1	0.9526	0.0474	3.00057265919287	-1.8573		Tsnax	0.9626	0.0374	3.24796699545741	-2.69682		Rarg	0.953	0.047	3.00946709967139	-2.47428		Ackr3	0.9488	0.0512	2.91945831142515	-2.06964		Mrgpra2b	0.9502
Atf7	0.9516	0.0484	2.97864476860329	-2.19002		Gm24245	0.9488	0.0512	2.91945831142515	-0.283744		Jag1	0.9528	0.0472	3.00501092408058	2.713		Spon2	0.9586	0.0414	3.14219277478028	-1.83249		Slc39a10	0.9524	0.0476	2.99615215379111	-1.58728		Ckap5	0.9624	0.0376	3.2424258586979	-2.98995		Atxn7	0.953	0.047	3.00946709967139	-2.12505		Sgf29	0.9488	0.0512	2.91945831142515	-1.37234		Hist1h4n	0.9502
Ric8b	0.9516	0.0484	2.97864476860329	0.0123256		Gal	0.9488	0.0512	2.91945831142515	1.04085		Dtl	0.9528	0.0472	3.00501092408058	-2.13833		Pak1	0.9586	0.0414	3.14219277478028	-2.48104		Serpinb5	0.9524	0.0476	2.99615215379111	1.67444		C4b	0.9624	0.0376	3.2424258586979	1.34481		Tshz2	0.9528	0.0472	3.00501092408058	0.218283		Ahr	0.9488	0.0512	2.91945831142515	1.72079		Gm15446	0.9502
Tm4sf1	0.9516	0.0484	2.97864476860329	-2.54512		A330069E16Rik	0.9488	0.0512	2.91945831142515	0.2284		Phf2	0.9528	0.0472	3.00501092408058	1.96328		Nfat5	0.9586	0.0414	3.14219277478028	-2.631		Asb13	0.9524	0.0476	2.99615215379111	-1.67489		Sept6	0.9624	0.0376	3.2424258586979	-2.98535		Osbp	0.9528	0.0472	3.00501092408058	-0.433519		Ppp1r35	0.9488	0.0512	2.91945831142515	-0.157854		Colec12	0.9502
Gm15987	0.9516	0.0484	2.97864476860329	2.67216		Gm15921	0.9488	0.0512	2.91945831142515	-1.45537		Cerk	0.9528	0.0472	3.00501092408058	-1.68995		Mrpl39	0.9586	0.0414	3.14219277478028	-2.60885		Wipi1	0.9524	0.0476	2.99615215379111	2.20534		Gm16238	0.9624	0.0376	3.2424258586979	-2.57501		Sgf29	0.9528	0.0472	3.00501092408058	-3.07132		Apold1	0.9488	0.0512	2.91945831142515	-1.04209		Itih5	0.95
Cd300c2	0.9516	0.0484	2.97864476860329	1.1428		Gm16519	0.9488	0.0512	2.91945831142515	-1.59088		Ptpn7	0.9528	0.0472	3.00501092408058	-2.01351		Tmem87a	0.9586	0.0414	3.14219277478028	2.66337		Ascc1	0.9524	0.0476	2.99615215379111	-0.227305		Nubp2	0.9624	0.0376	3.2424258586979	-2.94328		Icam2	0.9528	0.0472	3.00501092408058	-2.7863		Ltb4r1	0.9488	0.0512	2.91945831142515	-0.508162		Cebpd	0.95
Nr2c2ap	0.9516	0.0484	2.97864476860329	-2.62584		C1ra	0.9488	0.0512	2.91945831142515	-2.34701		Cnpy4	0.9528	0.0472	3.00501092408058	-2.18627		Mgp	0.9586	0.0414	3.14219277478028	-2.64838		Pla2g7	0.9522	0.0478	2.99174925856001	-0.540723		Clec5a	0.9624	0.0376	3.2424258586979	3.33565		Abtb2	0.9528	0.0472	3.00501092408058	-2.03346		9130401M01Rik	0.9486	0.0514	2.9153488569717	1.17752		Ccnyl1	0.95
Ext1	0.9516	0.0484	2.97864476860329	-2.14803		Atp11a	0.9488	0.0512	2.91945831142515	-1.0075		AC151730.1	0.9528	0.0472	3.00501092408058	-1.89618		Gm7924	0.9586	0.0414	3.14219277478028	-2.3068		Bpgm	0.9522	0.0478	2.99174925856001	2.21682		Tusc2	0.9624	0.0376	3.2424258586979	-2.67843		Ppp2r5d	0.9528	0.0472	3.00501092408058	0.684523		Vps54	0.9486	0.0514	2.9153488569717	-1.13757		Egfr	0.95
Fgfr1	0.9516	0.0484	2.97864476860329	-2.33246		Khk	0.9488	0.0512	2.91945831142515	1.49615		Cd27	0.9528	0.0472	3.00501092408058	-2.16644		Arap3	0.9586	0.0414	3.14219277478028	-2.88506		Havcr2	0.9522	0.0478	2.99174925856001	-1.35774		Gm15446	0.9624	0.0376	3.2424258586979	-3.50425		Slc9a3r2	0.9528	0.0472	3.00501092408058	1.25718		Hbb-bh1	0.9486	0.0514	2.9153488569717	-1.04942		Snhg18	0.95
Cd22	0.9516	0.0484	2.97864476860329	2.53712		Cask	0.9488	0.0512	2.91945831142515	0.356265		Supv3l1	0.9528	0.0472	3.00501092408058	1.85756		Ube2d-ps	0.9584	0.0416	3.13716483014344	-2.40264		Smco4	0.9522	0.0478	2.99174925856001	1.87345		Meg3	0.9624	0.0376	3.2424258586979	0.863564		Cd3eap	0.9528	0.0472	3.00501092408058	-2.66271		Slc17a9	0.9486	0.0514	2.9153488569717	1.28229		Gpc1	0.95
CT010444.1	0.9516	0.0484	2.97864476860329	-0.722992		Palld	0.9488	0.0512	2.91945831142515	-1.64257		Areg	0.9528	0.0472	3.00501092408058	1.6457		Clu	0.9584	0.0416	3.13716483014344	-1.53499		Abcd3	0.9522	0.0478	2.99174925856001	1.76106		AL603745.1	0.9624	0.0376	3.2424258586979	-3.46848		Dcaf7	0.9528	0.0472	3.00501092408058	-1.5185		Dennd6a	0.9486	0.0514	2.9153488569717	1.99212		Htra3	0.95
Igf1	0.9516	0.0484	2.97864476860329	-1.21302		Nt5e	0.9486	0.0514	2.9153488569717	-0.46007		Ifit1bl2	0.9528	0.0472	3.00501092408058	1.38946		Col17a1	0.9584	0.0416	3.13716483014344	0.940561		Tanc2	0.9522	0.0478	2.99174925856001	1.23858		Dsc3	0.9624	0.0376	3.2424258586979	2.93921		Trim44	0.9528	0.0472	3.00501092408058	-2.2398		Rpgrip1	0.9486	0.0514	2.9153488569717	0.353406		Dst	0.9498
Cep162	0.9516	0.0484	2.97864476860329	1.16864		Prkce	0.9486	0.0514	2.9153488569717	0.98352		Gm14602	0.9528	0.0472	3.00501092408058	-2.0613		Ubr1	0.9584	0.0416	3.13716483014344	2.71126		Hist2h2bb	0.9522	0.0478	2.99174925856001	-0.993671		Mmp13	0.9624	0.0376	3.2424258586979	1.52624		Gm42835	0.9528	0.0472	3.00501092408058	-1.03458		Amn1	0.9484	0.0516	2.91125449844938	-1.61992		Maged1	0.9498
Kctd5	0.9516	0.0484	2.97864476860329	-1.88		Mpnd	0.9486	0.0514	2.9153488569717	1.74449		Mrgpra2b	0.9528	0.0472	3.00501092408058	0.415023		Olr1	0.9584	0.0416	3.13716483014344	-2.75536		Peak1	0.9522	0.0478	2.99174925856001	1.87713		Cul2	0.9624	0.0376	3.2424258586979	-2.88505		Surf6	0.9526	0.0474	3.00057265919287	-1.7163		Gm9803	0.9484	0.0516	2.91125449844938	-0.765283		Gypa	0.9498
Hba-a2	0.9514	0.0486	2.97431085784126	-0.83445		Trps1	0.9486	0.0514	2.9153488569717	1.87118		Thy1	0.9526	0.0474	3.00057265919287	1.84165		Fam114a1	0.9584	0.0416	3.13716483014344	-2.87299		Mxra8	0.952	0.048	2.98736382605436	2.38237		Gm10260	0.9622	0.0378	3.23691297248243	-2.4216		Gm23849	0.9526	0.0474	3.00057265919287	-2.3843		Nfyc	0.9484	0.0516	2.91125449844938	-1.77774		Tmem2	0.9498
Fam212a	0.9514	0.0486	2.97431085784126	-1.86182		Sprr1a	0.9486	0.0514	2.9153488569717	-0.309096		Htra3	0.9526	0.0474	3.00057265919287	2.29171		Itgb2l	0.9584	0.0416	3.13716483014344	1.84144		Mmadhc	0.952	0.048	2.98736382605436	1.39048		1110059G10Rik	0.9622	0.0378	3.23691297248243	-2.62802		Fgfbp1	0.9526	0.0474	3.00057265919287	0.729113		Pgrmc2	0.9484	0.0516	2.91125449844938	1.80834		Rbm47	0.9498
Cd7	0.9514	0.0486	2.97431085784126	-1.42882		Gm7327	0.9486	0.0514	2.9153488569717	-1.64887		Racgap1	0.9526	0.0474	3.00057265919287	-1.9222		Ltbp4	0.9584	0.0416	3.13716483014344	-2.73768		Gpr137b-ps	0.952	0.048	2.98736382605436	-0.818406		Tnnc2	0.9622	0.0378	3.23691297248243	3.09107		S100a14	0.9526	0.0474	3.00057265919287	-1.37501		Cdk5r1	0.9484	0.0516	2.91125449844938	-0.861461		Osm	0.9498
Arap3	0.9514	0.0486	2.97431085784126	-1.81592		Plod2	0.9486	0.0514	2.9153488569717	-0.249754		Gm4045	0.9526	0.0474	3.00057265919287	-2.06246		Ccny	0.9584	0.0416	3.13716483014344	2.4683		Lrch3	0.952	0.048	2.98736382605436	2.32249		Gm45749	0.9622	0.0378	3.23691297248243	-2.40088		Il21r	0.9526	0.0474	3.00057265919287	-1.94495		Rab7b	0.9484	0.0516	2.91125449844938	-0.0431238		Tifa	0.9498
Bgn	0.9512	0.0488	2.9699938381125	-1.78969		Gm44024	0.9486	0.0514	2.9153488569717	-1.71527		Iigp1	0.9526	0.0474	3.00057265919287	2.57677		Gzma	0.9584	0.0416	3.13716483014344	2.29822		BE692007	0.952	0.048	2.98736382605436	-1.84984		Qpct	0.9622	0.0378	3.23691297248243	-2.36556		Ranbp10	0.9526	0.0474	3.00057265919287	-2.22888		Gm18913	0.9484	0.0516	2.91125449844938	-1.314		Nfe2	0.9498
Ccdc34	0.9512	0.0488	2.9699938381125	-2.14726		Fbxl15	0.9486	0.0514	2.9153488569717	-1.08733		Slfn10-ps	0.9526	0.0474	3.00057265919287	-1.84635		Ace	0.9584	0.0416	3.13716483014344	-2.55851		1810032O08Rik	0.952	0.048	2.98736382605436	2.75975		Tgm2	0.9622	0.0378	3.23691297248243	-2.76741		G2e3	0.9526	0.0474	3.00057265919287	-2.30298		Gm4374	0.9484	0.0516	2.91125449844938	-1.10234		Pprc1	0.9498
Cmss1	0.9512	0.0488	2.9699938381125	1.55316		Gm43125	0.9486	0.0514	2.9153488569717	1.37508		Zfp931	0.9526	0.0474	3.00057265919287	2.36884		Tubgcp5	0.9584	0.0416	3.13716483014344	3.18687		Flnb	0.952	0.048	2.98736382605436	1.86135		Unc119b	0.9622	0.0378	3.23691297248243	-3.00674		Cmss1	0.9526	0.0474	3.00057265919287	-1.31956		Hspb1	0.9484	0.0516	2.91125449844938	-1.91205		Cnot10	0.9498
Dusp4	0.9512	0.0488	2.9699938381125	-1.85787		Klf9	0.9484	0.0516	2.91125449844938	-2.21777		Prkce	0.9526	0.0474	3.00057265919287	-0.941631		Pex13	0.9584	0.0416	3.13716483014344	2.78564		Acyp2	0.952	0.048	2.98736382605436	2.09382		Mios	0.9622	0.0378	3.23691297248243	-3.0665		Qpct	0.9524	0.0476	2.99615215379111	0.924513		Sfmbt1	0.9484	0.0516	2.91125449844938	-1.26935		Igfbp5	0.9498
Ctbp2	0.9512	0.0488	2.9699938381125	0.105993		Mmrn2	0.9484	0.0516	2.91125449844938	0.259588		Tinagl1	0.9526	0.0474	3.00057265919287	2.45818		Tulp4	0.9584	0.0416	3.13716483014344	-2.45734		Flt3l	0.952	0.048	2.98736382605436	0.85273		Stxbp3	0.9622	0.0378	3.23691297248243	-2.80896		Rarres2	0.9524	0.0476	2.99615215379111	-0.125002		Nid1	0.9484	0.0516	2.91125449844938	0.110935		Saa3	0.9498
Kansl3	0.9512	0.0488	2.9699938381125	0.499579		Pogz	0.9484	0.0516	2.91125449844938	1.86137		Zfp410	0.9526	0.0474	3.00057265919287	1.11626		Adcy7	0.9582	0.0418	3.13215995612013	3.38326		Camk2g	0.952	0.048	2.98736382605436	-1.94288		Iars	0.962	0.038	3.23142803817647	-3.36317		Slc35e4	0.9524	0.0476	2.99615215379111	1.83023		Tmem170b	0.9484	0.0516	2.91125449844938	-1.10455		Ckb	0.9498
Polr3f	0.951	0.049	2.9656935708684	1.97162		Unc45a	0.9484	0.0516	2.91125449844938	0.750392		Ckap2	0.9526	0.0474	3.00057265919287	0.421982		Gm14005	0.9582	0.0418	3.13215995612013	-2.387		Prkce	0.952	0.048	2.98736382605436	-1.32633		Eln	0.962	0.038	3.23142803817647	2.29031		Gpat3	0.9524	0.0476	2.99615215379111	2.2599		Inafm2	0.9484	0.0516	2.91125449844938	1.77206		Ifrd2	0.9498
Prelid2	0.951	0.049	2.9656935708684	1.74984		1600029O15Rik	0.9484	0.0516	2.91125449844938	-1.97886		Gna11	0.9526	0.0474	3.00057265919287	1.31217		Snx7	0.9582	0.0418	3.13215995612013	-1.1917		Zfyve27	0.952	0.048	2.98736382605436	-2.09018		Cbx1	0.962	0.038	3.23142803817647	-2.4039		Pigt	0.9524	0.0476	2.99615215379111	-1.72014		Pdgfa	0.9482	0.0518	2.90717511869871	-0.789879		Gm19585	0.9498
Klhl9	0.951	0.049	2.9656935708684	-2.40021		Clec11a	0.9484	0.0516	2.91125449844938	-1.25598		Has2	0.9526	0.0474	3.00057265919287	2.45857		Slco4a1	0.9582	0.0418	3.13215995612013	-2.61197		Zbtb24	0.9518	0.0482	2.98299571066801	-0.39351		Ranbp10	0.962	0.038	3.23142803817647	-2.87943		Gsdmd	0.9524	0.0476	2.99615215379111	-1.68236		Ostm1	0.9482	0.0518	2.90717511869871	1.4113		Ighj4	0.9498
Hist1h2al	0.951	0.049	2.9656935708684	-1.56517		Aldh3b1	0.9484	0.0516	2.91125449844938	1.33447		Dlgap5	0.9524	0.0476	2.99615215379111	0.0386817		Kat6a	0.9582	0.0418	3.13215995612013	2.59315		Cdc7	0.9518	0.0482	2.98299571066801	-2.52899		Apex1	0.962	0.038	3.23142803817647	-2.7892		Rnf214	0.9524	0.0476	2.99615215379111	-2.16383		Mrgpra2b	0.9482	0.0518	2.90717511869871	-0.364272		Gm17066	0.9498
Pls3	0.9508	0.0492	2.96140991925322	-2.28747		Ftl2-ps	0.9484	0.0516	2.91125449844938	-1.46711		Slc9a3r2	0.9524	0.0476	2.99615215379111	2.42919		Twist1	0.9582	0.0418	3.13215995612013	-2.62252		Cpne8	0.9518	0.0482	2.98299571066801	1.91763		Gadd45a	0.962	0.038	3.23142803817647	2.2832		E330009J07Rik	0.9522	0.0478	2.99174925856001	1.11312		CT868733.2	0.9482	0.0518	2.90717511869871	-1.13523		Sh3bp1	0.9498
Snapc3	0.9508	0.0492	2.96140991925322	2.95361		Ccny	0.9484	0.0516	2.91125449844938	2.02454		Gm22068	0.9524	0.0476	2.99615215379111	-1.83863		AC153929.1	0.9582	0.0418	3.13215995612013	-1.88829		Tnfrsf18	0.9518	0.0482	2.98299571066801	-1.1057		AC158620.2	0.962	0.038	3.23142803817647	-2.83027		Fam214a	0.9522	0.0478	2.99174925856001	-1.50971		Gm14480	0.9482	0.0518	2.90717511869871	-0.749959		Tnfaip6	0.9496
Asph	0.9508	0.0492	2.96140991925322	-1.62719		Fndc1	0.9484	0.0516	2.91125449844938	-0.62883		Pex3	0.9524	0.0476	2.99615215379111	-1.78488		Crot	0.9582	0.0418	3.13215995612013	-2.89544		Ahr	0.9518	0.0482	2.98299571066801	0.211497		Abcf1	0.962	0.038	3.23142803817647	-2.12346		Eri3	0.9522	0.0478	2.99174925856001	-2.04311		Sap30l	0.9482	0.0518	2.90717511869871	1.20449		Spred1	0.9496
Cxcl16	0.9508	0.0492	2.96140991925322	-1.70792		Arg2	0.9482	0.0518	2.90717511869871	-0.118452		Slc11a1	0.9524	0.0476	2.99615215379111	2.21478		Fcgrt	0.9582	0.0418	3.13215995612013	-2.62488		Klf5	0.9516	0.0484	2.97864476860329	1.74546		Prmt7	0.962	0.038	3.23142803817647	-2.93113		Ralgapb	0.9522	0.0478	2.99174925856001	-2.11338		Hist1h2al	0.9482	0.0518	2.90717511869871	-0.247985		Ift74	0.9496
Gm6654	0.9508	0.0492	2.96140991925322	1.34043		Gm15446	0.9482	0.0518	2.90717511869871	-1.08791		Parp9	0.9524	0.0476	2.99615215379111	2.49202		Cdk1	0.958	0.042	3.12717793203069	3.04707		Hist1h3c	0.9516	0.0484	2.97864476860329	-0.160002		Nsf	0.962	0.038	3.23142803817647	-2.9162		Orm1	0.9522	0.0478	2.99174925856001	-2.33156		Katnbl1	0.9482	0.0518	2.90717511869871	1.89708		Ttc39b	0.9496
Sgpp1	0.9508	0.0492	2.96140991925322	-0.897554		Pink1	0.9482	0.0518	2.90717511869871	-1.17888		Bcl9l	0.9524	0.0476	2.99615215379111	1.68137		Gtpbp6	0.958	0.042	3.12717793203069	-2.17418		Lage3	0.9516	0.0484	2.97864476860329	1.61066		Prmt1	0.962	0.038	3.23142803817647	-2.53185		Pclaf	0.9522	0.0478	2.99174925856001	-1.55479		Cmss1	0.9482	0.0518	2.90717511869871	-0.0216315		Lig3	0.9496
Itgb2l	0.9508	0.0492	2.96140991925322	-1.52134		Kif23	0.9482	0.0518	2.90717511869871	1.94154		Gm18913	0.9524	0.0476	2.99615215379111	-1.34904		Hist1h3d	0.958	0.042	3.12717793203069	2.52111		Eaf2	0.9516	0.0484	2.97864476860329	-2.30261		Znrf2	0.9618	0.0382	3.22597076184813	-2.45876		Sec24d	0.9522	0.0478	2.99174925856001	0.977405		Trmt10c	0.9482	0.0518	2.90717511869871	0.895323		Ppp2r3a	0.9496
Tbc1d4	0.9506	0.0494	2.95714274807657	-0.668664		Gja1	0.9482	0.0518	2.90717511869871	-1.715		G0s2	0.9524	0.0476	2.99615215379111	1.19373		Stmn2	0.958	0.042	3.12717793203069	2.14107		Hnrnph2	0.9516	0.0484	2.97864476860329	-2.15694		Gzma	0.9618	0.0382	3.22597076184813	-2.67491		Slc9a7	0.9522	0.0478	2.99174925856001	0.611294		Ifit3	0.9482	0.0518	2.90717511869871	-1.76461		Fubp3	0.9496
Gm6166	0.9506	0.0494	2.95714274807657	-2.57126		Lin9	0.9482	0.0518	2.90717511869871	-1.32162		2210013O21Rik	0.9524	0.0476	2.99615215379111	2.35751		Hist1h3c	0.958	0.042	3.12717793203069	3.37285		Ms4a4b	0.9516	0.0484	2.97864476860329	-1.73143		Nae1	0.9618	0.0382	3.22597076184813	-2.73687		Cpsf3	0.9522	0.0478	2.99174925856001	-2.43163		Otud7b	0.948	0.052	2.90311060191444	-1.18123		Smad1	0.9496
Lpcat3	0.9506	0.0494	2.95714274807657	-1.39349		Gm25313	0.9482	0.0518	2.90717511869871	1.76463		Hgs	0.9522	0.0478	2.99174925856001	-1.72605		Zmat5	0.958	0.042	3.12717793203069	-2.74042		D830025C05Rik	0.9516	0.0484	2.97864476860329	0.743893		Serpinb2	0.9618	0.0382	3.22597076184813	1.5733		Gins2	0.9522	0.0478	2.99174925856001	-1.17988		Gpatch4	0.948	0.052	2.90311060191444	1.93119		Eaf2	0.9496
Vars	0.9506	0.0494	2.95714274807657	2.46979		Naa25	0.9482	0.0518	2.90717511869871	1.46806		Jagn1	0.9522	0.0478	2.99174925856001	-2.43619		Ptprf	0.958	0.042	3.12717793203069	-2.52461		5430405H02Rik	0.9516	0.0484	2.97864476860329	-1.25301		Asf1b	0.9618	0.0382	3.22597076184813	-2.0531		Gm14983	0.9522	0.0478	2.99174925856001	1.46636		Erap1	0.948	0.052	2.90311060191444	1.08565		Slc9a7	0.9496
E2f1	0.9506	0.0494	2.95714274807657	-0.75512		Il2rb	0.9482	0.0518	2.90717511869871	1.76584		Tmem97	0.9522	0.0478	2.99174925856001	-2.62079		Ube2e1	0.958	0.042	3.12717793203069	-2.54662		Gm15921	0.9516	0.0484	2.97864476860329	1.73508		Trmt1	0.9618	0.0382	3.22597076184813	-2.61414		Cblb	0.9522	0.0478	2.99174925856001	-2.53613		Slc29a1	0.948	0.052	2.90311060191444	-0.746379		Mppe1	0.9496
Peak1	0.9506	0.0494	2.95714274807657	-1.87548		Ly9	0.9482	0.0518	2.90717511869871	-0.371603		Serpinb5	0.9522	0.0478	2.99174925856001	-0.63369		Orm1	0.958	0.042	3.12717793203069	2.81396		Mbd6	0.9516	0.0484	2.97864476860329	0.0708697		Rps8-ps4	0.9618	0.0382	3.22597076184813	-2.4974		Ttc17	0.9522	0.0478	2.99174925856001	1.0673		Rbp4	0.948	0.052	2.90311060191444	-1.67506		Pi4kb	0.9496
Steap4	0.9506	0.0494	2.95714274807657	-0.99117		Gm11645	0.9482	0.0518	2.90717511869871	-1.88366		Tspan4	0.9522	0.0478	2.99174925856001	1.91927		Plekha2	0.958	0.042	3.12717793203069	-2.77775		Tmem109	0.9516	0.0484	2.97864476860329	2.25561		Rnf187	0.9618	0.0382	3.22597076184813	-2.61563		Lipa	0.952	0.048	2.98736382605436	2.41028		Gm5045	0.948	0.052	2.90311060191444	0.512799		Mapk8	0.9496
Col1a1	0.9504	0.0496	2.9528919237865	-1.99246		Aatf	0.9482	0.0518	2.90717511869871	0.495094		Sav1	0.9522	0.0478	2.99174925856001	2.4183		Cox10	0.958	0.042	3.12717793203069	-3.15293		Nr2c2ap	0.9514	0.0486	2.97431085784126	2.35545		Bmx	0.9618	0.0382	3.22597076184813	3.58082		Gm29492	0.952	0.048	2.98736382605436	-2.22556		Gm43291	0.948	0.052	2.90311060191444	-0.243027		Hba-ps4	0.9494
Ptgs2	0.9504	0.0496	2.9528919237865	-2.50468		Slfn4	0.9482	0.0518	2.90717511869871	2.44158		Maml1	0.9522	0.0478	2.99174925856001	2.38785		Pus1	0.958	0.042	3.12717793203069	-2.5849		Mrpl9	0.9514	0.0486	2.97431085784126	-2.52916		Ctnna1	0.9618	0.0382	3.22597076184813	-2.5313		Wdr48	0.952	0.048	2.98736382605436	-2.09584		Atf5	0.948	0.052	2.90311060191444	-1.73289		Gna11	0.9494
Ifit3	0.9504	0.0496	2.9528919237865	0.752898		Slc43a3	0.9482	0.0518	2.90717511869871	-0.118058		Zfyve27	0.9522	0.0478	2.99174925856001	-0.783118		Ndrg1	0.958	0.042	3.12717793203069	-1.99582		Adamts1	0.9514	0.0486	2.97431085784126	2.25068		Kazald1	0.9618	0.0382	3.22597076184813	-2.37627		Tmem100	0.952	0.048	2.98736382605436	-0.665468		AC112680.2	0.948	0.052	2.90311060191444	0.930152		Ppcs	0.9494
Cebpd	0.9504	0.0496	2.9528919237865	-2.15876		Gstm1	0.948	0.052	2.90311060191444	-0.729808		Gm13525	0.9522	0.0478	2.99174925856001	-0.907803		Cpne2	0.9578	0.0422	3.12221854034034	-2.43816		Cd52	0.9514	0.0486	2.97431085784126	-1.91876		Urm1	0.9618	0.0382	3.22597076184813	-2.95778		Gm6501	0.952	0.048	2.98736382605436	-1.77724		Sgpp1	0.948	0.052	2.90311060191444	0.613242		Gm27219	0.9494
Ass1	0.9504	0.0496	2.9528919237865	-1.92084		Pmp22	0.948	0.052	2.90311060191444	-1.52935		C1qtnf12	0.9522	0.0478	2.99174925856001	1.08398		Ccne1	0.9578	0.0422	3.12221854034034	2.17159		Fpr1	0.9514	0.0486	2.97431085784126	-0.512083		Gm9367	0.9618	0.0382	3.22597076184813	-3.09421		Nudt14	0.952	0.048	2.98736382605436	-0.521197		Gm44024	0.948	0.052	2.90311060191444	-1.31044		C1qb	0.9494
Atf5	0.9504	0.0496	2.9528919237865	-1.86716		Bgn	0.948	0.052	2.90311060191444	-2.03261		Icam2	0.9522	0.0478	2.99174925856001	1.17031		Lockd	0.9578	0.0422	3.12221854034034	2.41628		9130208D14Rik	0.9514	0.0486	2.97431085784126	-2.3914		Erap1	0.9618	0.0382	3.22597076184813	-2.62916		Lage3	0.952	0.048	2.98736382605436	-2.15451		Polr3f	0.948	0.052	2.90311060191444	-0.358501		Slc16a3	0.9494
Gm12366	0.9504	0.0496	2.9528919237865	1.3021		Camk2n1	0.948	0.052	2.90311060191444	0.727082		Ier3	0.9522	0.0478	2.99174925856001	2.29234		Dcaf15	0.9578	0.0422	3.12221854034034	2.34096		Cpsf7	0.9514	0.0486	2.97431085784126	-1.9956		Alas1	0.9618	0.0382	3.22597076184813	2.63713		Pou2af1	0.952	0.048	2.98736382605436	-2.22592		Pex3	0.948	0.052	2.90311060191444	1.04323		Cd300c2	0.9494
Calu	0.9504	0.0496	2.9528919237865	-2.29226		Gbas	0.948	0.052	2.90311060191444	1.70046		5430403G16Rik	0.952	0.048	2.98736382605436	-2.21361		Il6st	0.9578	0.0422	3.12221854034034	-2.54902		Gpr174	0.9514	0.0486	2.97431085784126	-2.14194		Sec23ip	0.9618	0.0382	3.22597076184813	-2.84773		Egfr	0.952	0.048	2.98736382605436	1.26534		Gclc	0.948	0.052	2.90311060191444	-2.34685		AC140264.1	0.9494
Rnf14	0.9502	0.0498	2.94865731444312	-0.266524		Lipg	0.948	0.052	2.90311060191444	1.34642		Tiam1	0.952	0.048	2.98736382605436	0.875358		Tbl3	0.9578	0.0422	3.12221854034034	2.97735		Mpo	0.9514	0.0486	2.97431085784126	0.447241		Sass6	0.9618	0.0382	3.22597076184813	3.04694		Krt79	0.952	0.048	2.98736382605436	1.97665		Tnfrsf18	0.9478	0.0522	2.89906083362478	-0.926647		Iglv1	0.9494
Hbb-y	0.9502	0.0498	2.94865731444312	0.182034		6330403K07Rik	0.948	0.052	2.90311060191444	-1.49948		Mtus1	0.952	0.048	2.98736382605436	2.79124		Gm28882	0.9578	0.0422	3.12221854034034	-2.28328		2300009A05Rik	0.9514	0.0486	2.97431085784126	1.26495		Ccl6	0.9616	0.0384	3.22054085416996	3.09188		Pex5	0.952	0.048	2.98736382605436	-2.31576		Ifit1	0.9478	0.0522	2.89906083362478	-0.276497		AC151730.1	0.9494
Nlrp3	0.9502	0.0498	2.94865731444312	-0.798355		Tinagl1	0.948	0.052	2.90311060191444	-0.57556		Rpp30	0.952	0.048	2.98736382605436	-2.52167		Ctsg	0.9578	0.0422	3.12221854034034	-1.47448		Gca	0.9514	0.0486	2.97431085784126	-1.26564		Csnk1a1	0.9616	0.0384	3.22054085416996	-1.68512		Plod2	0.952	0.048	2.98736382605436	-0.46021		Kif3a	0.9478	0.0522	2.89906083362478	-0.741159		Rhog	0.9494
Pqlc1	0.9502	0.0498	2.94865731444312	-2.33548		Serpina3n	0.9478	0.0522	2.89906083362478	1.17001		Alas2	0.952	0.048	2.98736382605436	2.34667		Rasd1	0.9578	0.0422	3.12221854034034	-2.32174		Siglecg	0.9514	0.0486	2.97431085784126	-2.02149		Phb	0.9616	0.0384	3.22054085416996	-2.68776		Il1r1	0.9518	0.0482	2.98299571066801	1.25693		Tpgs2	0.9478	0.0522	2.89906083362478	0.108892		CT010444.1	0.9494
Pou3f1	0.9502	0.0498	2.94865731444312	-2.05805		Eif3j1	0.9478	0.0522	2.89906083362478	-1.92939		Dpep1	0.952	0.048	2.98736382605436	2.49978		Mrpl37	0.9578	0.0422	3.12221854034034	2.7217		Fgl2	0.9514	0.0486	2.97431085784126	2.33269		Rpl18a	0.9616	0.0384	3.22054085416996	-2.17186		Ptgs2	0.9518	0.0482	2.98299571066801	1.52264		Zyg11b	0.9478	0.0522	2.89906083362478	1.28561		Plin3	0.9492
Galnt7	0.9502	0.0498	2.94865731444312	1.91626		Gm45162	0.9478	0.0522	2.89906083362478	1.59038		Gbp9	0.952	0.048	2.98736382605436	-0.761764		Itch	0.9576	0.0424	3.1172815665996	2.45289		Zfp931	0.9514	0.0486	2.97431085784126	1.73694		Gm10263	0.9616	0.0384	3.22054085416996	-2.16876		Cisd3	0.9518	0.0482	2.98299571066801	1.9542		Gbas	0.9478	0.0522	2.89906083362478	1.21754		B230208H11Rik	0.9492
Lyz1	0.9502	0.0498	2.94865731444312	-1.42703		Nkg7	0.9478	0.0522	2.89906083362478	1.20473		Cav1	0.952	0.048	2.98736382605436	2.6815		Aqp1	0.9576	0.0424	3.1172815665996	2.77021		Dnajb14	0.9514	0.0486	2.97431085784126	1.61838		Upp1	0.9616	0.0384	3.22054085416996	2.93802		Zfp110	0.9518	0.0482	2.98299571066801	-0.274071		Parp4	0.9478	0.0522	2.89906083362478	2.01314		Tiam1	0.9492
Plat	0.9502	0.0498	2.94865731444312	-0.684063		Saa3	0.9478	0.0522	2.89906083362478	0.33902		Rpl31-ps23	0.952	0.048	2.98736382605436	0.259963		Rfc4	0.9576	0.0424	3.1172815665996	2.74829		Fcgrt	0.9514	0.0486	2.97431085784126	2.10969		Abcb7	0.9616	0.0384	3.22054085416996	-2.77031		Spib	0.9518	0.0482	2.98299571066801	-1.00234		Nrbf2	0.9478	0.0522	2.89906083362478	-1.67421		Nuak2	0.9492
Tfdp1	0.9502	0.0498	2.94865731444312	-2.37493		Tnni2	0.9478	0.0522	2.89906083362478	1.12324		Gfer	0.952	0.048	2.98736382605436	2.05245		Susd3	0.9576	0.0424	3.1172815665996	-2.50817		Rpgrip1	0.9512	0.0488	2.9699938381125	-0.893669		Gm14861	0.9616	0.0384	3.22054085416996	-2.82847		Gm15446	0.9518	0.0482	2.98299571066801	-1.89095		Spns1	0.9478	0.0522	2.89906083362478	0.736505		Aqp3	0.9492
Tbc1d2b	0.95	0.05	2.94443878969278	-2.146		Batf3	0.9478	0.0522	2.89906083362478	-0.502215		Phf11d	0.952	0.048	2.98736382605436	-0.294774		Map1s	0.9576	0.0424	3.1172815665996	3.14378		Lyz1	0.9512	0.0488	2.9699938381125	1.54281		Arl1	0.9616	0.0384	3.22054085416996	-2.60758		Rcl1	0.9518	0.0482	2.98299571066801	-1.23847		Tpd52-ps	0.9478	0.0522	2.89906083362478	1.62221		Ccnd1	0.9492
Plp2	0.95	0.05	2.94443878969278	-2.39292		Gm15484	0.9478	0.0522	2.89906083362478	-1.94946		Gm14138	0.952	0.048	2.98736382605436	-2.46615		Trak1	0.9576	0.0424	3.1172815665996	-2.4787		Tfip11	0.9512	0.0488	2.9699938381125	-1.67151		Gm14602	0.9616	0.0384	3.22054085416996	-2.54487		6330403K07Rik	0.9518	0.0482	2.98299571066801	-1.45677		Pkp3	0.9478	0.0522	2.89906083362478	1.38925		Aldh9a1	0.9492
Itgb1bp1	0.95	0.05	2.94443878969278	2.23175		Adgrf5	0.9478	0.0522	2.89906083362478	-1.11332		Eif1-ps3	0.952	0.048	2.98736382605436	-2.06358		Krtdap	0.9576	0.0424	3.1172815665996	-1.90323		Lrrcc1	0.9512	0.0488	2.9699938381125	-2.87702		Gm27046	0.9616	0.0384	3.22054085416996	-2.58282		Dennd1c	0.9518	0.0482	2.98299571066801	0.0320094		Usp45	0.9478	0.0522	2.89906083362478	0.866298		Camk2n1	0.9492
Sprr1a	0.95	0.05	2.94443878969278	0.50582		Hist1h2al	0.9476	0.0524	2.89502570067093	-0.0431684		Emp1	0.9518	0.0482	2.98299571066801	2.55054		Slfn1	0.9576	0.0424	3.1172815665996	-2.51957		Rpp38	0.9512	0.0488	2.9699938381125	-0.667236		Ppp5c	0.9616	0.0384	3.22054085416996	-2.8187		Rap2b	0.9518	0.0482	2.98299571066801	2.33794		Arhgap29	0.9478	0.0522	2.89906083362478	0.8249		Cd300a	0.9492
Slc39a10	0.95	0.05	2.94443878969278	2.09052		I830127L07Rik	0.9476	0.0524	2.89502570067093	0.987971		Ndc80	0.9518	0.0482	2.98299571066801	-1.87197		Ccnb2	0.9576	0.0424	3.1172815665996	2.61831		Sirpa	0.9512	0.0488	2.9699938381125	1.78709		Gm12366	0.9616	0.0384	3.22054085416996	-3.23035		Zc3h10	0.9516	0.0484	2.97864476860329	-2.11289		Zfp410	0.9478	0.0522	2.89906083362478	-2.09638		Snora57	0.9492
Uvssa	0.95	0.05	2.94443878969278	-1.67043		Dlgap5	0.9476	0.0524	2.89502570067093	-0.0197398		Rpgrip1	0.9516	0.0484	2.97864476860329	-0.490851		Slc43a3	0.9576	0.0424	3.1172815665996	3.24284		Areg	0.9512	0.0488	2.9699938381125	0.156091		Abcd3	0.9616	0.0384	3.22054085416996	-3.4712		Klf7	0.9516	0.0484	2.97864476860329	-1.97001		Gpx7	0.9478	0.0522	2.89906083362478	-0.561587		Mgst1	0.9492
Tinf2	0.95	0.05	2.94443878969278	1.97752		Tmem205	0.9476	0.0524	2.89502570067093	-1.73038		Itga5	0.9516	0.0484	2.97864476860329	1.46623		Cib2	0.9574	0.0426	3.11236679938628	-2.94672		Acod1	0.9512	0.0488	2.9699938381125	-0.0571262		Fam102b	0.9616	0.0384	3.22054085416996	-2.79611		Etv6	0.9516	0.0484	2.97864476860329	1.41133		Palmd	0.9476	0.0524	2.89502570067093	-1.99445		Eps15l1	0.949
Utp20	0.95	0.05	2.94443878969278	1.46705		Apold1	0.9476	0.0524	2.89502570067093	-0.734954		Nfkbie	0.9516	0.0484	2.97864476860329	-1.81113		Bcl11b	0.9574	0.0426	3.11236679938628	2.76338		Tmem205	0.9512	0.0488	2.9699938381125	1.95697		Zdhhc21	0.9614	0.0386	3.21513803032325	-2.79916		Tjp1	0.9516	0.0484	2.97864476860329	-0.213085		Cep85l	0.9476	0.0524	2.89502570067093	1.91864		Mmp2	0.949
Palld	0.95	0.05	2.94443878969278	-2.0772		Olr1	0.9476	0.0524	2.89502570067093	0.799039		Tnfrsf13b	0.9516	0.0484	2.97864476860329	-2.40914		Ngly1	0.9574	0.0426	3.11236679938628	-2.7338		Ctsg	0.9512	0.0488	2.9699938381125	-0.804763		Gm15400	0.9614	0.0386	3.21513803032325	-3.14754		Ctsb	0.9516	0.0484	2.97864476860329	1.93854		Chil1	0.9476	0.0524	2.89502570067093	0.424459		Hgsnat	0.949
Gstm5	0.95	0.05	2.94443878969278	-1.48685		Ascc1	0.9476	0.0524	2.89502570067093	1.29336		AC147512.2	0.9516	0.0484	2.97864476860329	1.82961		Gpr180	0.9574	0.0426	3.11236679938628	-2.35679		Plin3	0.9512	0.0488	2.9699938381125	2.04367		Tanc2	0.9614	0.0386	3.21513803032325	2.78715		Kif20b	0.9516	0.0484	2.97864476860329	-2.03312		Gm13862	0.9476	0.0524	2.89502570067093	1.53662		Hmgn3	0.949
Ier3	0.9498	0.0502	2.9402362207427	-2.20021		Tnnc2	0.9476	0.0524	2.89502570067093	-0.0720286		Hist2h2ac	0.9516	0.0484	2.97864476860329	-1.98811		Alkbh2	0.9574	0.0426	3.11236679938628	-1.87798		Aqp1	0.9512	0.0488	2.9699938381125	2.20902		Fen1	0.9614	0.0386	3.21513803032325	2.8749		Sema3c	0.9516	0.0484	2.97864476860329	2.08258		Klf7	0.9476	0.0524	2.89502570067093	-2.00342		Sirpa	0.949
Nr4a2	0.9498	0.0502	2.9402362207427	-1.5136		Fkbp7	0.9476	0.0524	2.89502570067093	-1.71374		Batf	0.9516	0.0484	2.97864476860329	-1.99987		Angptl7	0.9574	0.0426	3.11236679938628	-0.641299		I830127L07Rik	0.951	0.049	2.9656935708684	0.508634		Inpp4b	0.9614	0.0386	3.21513803032325	-3.16232		Rab7b	0.9516	0.0484	2.97864476860329	2.78061		Itga6	0.9476	0.0524	2.89502570067093	-2.18181		Olfm1	0.949
Gm15446	0.9498	0.0502	2.9402362207427	1.6255		Pigt	0.9476	0.0524	2.89502570067093	-1.07167		Wdr48	0.9516	0.0484	2.97864476860329	-2.13517		Gm3745	0.9574	0.0426	3.11236679938628	-2.34717		Cnot11	0.951	0.049	2.9656935708684	-1.86031		Atp6v1e1	0.9614	0.0386	3.21513803032325	2.18677		Rab34	0.9516	0.0484	2.97864476860329	-1.0397		Orm1	0.9476	0.0524	2.89502570067093	1.05515		Gng11	0.949
Atp13a1	0.9498	0.0502	2.9402362207427	1.94794		Hist2h2bb	0.9474	0.0526	2.89100509118714	1.48126		Fst	0.9516	0.0484	2.97864476860329	1.44553		Vat1	0.9574	0.0426	3.11236679938628	-2.47103		Cdh11	0.951	0.049	2.9656935708684	2.31305		Nsmce4a	0.9614	0.0386	3.21513803032325	-2.64175		Map1s	0.9516	0.0484	2.97864476860329	-1.5316		Col1a2	0.9476	0.0524	2.89502570067093	-2.00289		Msmo1	0.949
Aqp3	0.9498	0.0502	2.9402362207427	-1.40049		Inpp5a	0.9474	0.0526	2.89100509118714	0.246957		Gstm1	0.9516	0.0484	2.97864476860329	2.3318		Myo1f	0.9574	0.0426	3.11236679938628	-2.52303		Coro7	0.951	0.049	2.9656935708684	-1.00832		Pdcd2	0.9614	0.0386	3.21513803032325	-2.6941		Il7r	0.9516	0.0484	2.97864476860329	0.886558		Hgsnat	0.9476	0.0524	2.89502570067093	1.2402		Gpalpp1	0.949
Mapk3	0.9498	0.0502	2.9402362207427	-2.12416		Prrc1	0.9474	0.0526	2.89100509118714	-1.55698		Ppp1r21	0.9516	0.0484	2.97864476860329	-1.51922		Pde8a	0.9574	0.0426	3.11236679938628	-2.20595		Meaf6	0.951	0.049	2.9656935708684	2.13035		Cdk4	0.9614	0.0386	3.21513803032325	-2.34322		Itih5	0.9516	0.0484	2.97864476860329	-0.502715		Slc40a1	0.9476	0.0524	2.89502570067093	-1.06495		Riox2	0.9488
Rora	0.9498	0.0502	2.9402362207427	-2.52182		Klhl21	0.9474	0.0526	2.89100509118714	2.29241		Sh2b1	0.9514	0.0486	2.97431085784126	1.87987		Fam98a	0.9574	0.0426	3.11236679938628	-2.02622		Gm43291	0.951	0.049	2.9656935708684	-0.780641		Gm5805	0.9614	0.0386	3.21513803032325	-2.45118		Plau	0.9516	0.0484	2.97864476860329	2.76034		Strip1	0.9476	0.0524	2.89502570067093	-1.67844		Gm12508	0.9488
Epas1	0.9498	0.0502	2.9402362207427	-1.11601		Hs2st1	0.9474	0.0526	2.89100509118714	0.824187		Exosc8	0.9514	0.0486	2.97431085784126	-2.24196		Ifrd2	0.9574	0.0426	3.11236679938628	2.88359		Maml2	0.951	0.049	2.9656935708684	-0.13392		Rpl18-ps2	0.9612	0.0388	3.20976200990482	-2.41859		Hs2st1	0.9514	0.0486	2.97431085784126	-2.19708		Zfp990	0.9476	0.0524	2.89502570067093	0.0384806		Hspb1	0.9488
Ankra2	0.9498	0.0502	2.9402362207427	2.39058		Polr3f	0.9474	0.0526	2.89100509118714	-0.427959		Gm42835	0.9514	0.0486	2.97431085784126	-1.52483		Ttpal	0.9574	0.0426	3.11236679938628	-2.8307		Trim33	0.951	0.049	2.9656935708684	-2.31665		Sprr1a	0.9612	0.0388	3.20976200990482	-2.63242		Mtor	0.9514	0.0486	2.97431085784126	-2.38563		Dtd1	0.9476	0.0524	2.89502570067093	-0.819604		Zfhx3	0.9488
Tmem40	0.9498	0.0502	2.9402362207427	-1.14826		Apaf1	0.9474	0.0526	2.89100509118714	2.01995		Cobll1	0.9514	0.0486	2.97431085784126	-1.07569		Noc4l	0.9574	0.0426	3.11236679938628	-2.73274		Gm20406	0.951	0.049	2.9656935708684	-2.22494		Tcp1	0.9612	0.0388	3.20976200990482	-2.27834		Serping1	0.9514	0.0486	2.97431085784126	1.04401		Itfg1	0.9474	0.0526	2.89100509118714	1.17863		Csnk1e	0.9488
Pmvk	0.9496	0.0504	2.93604948033621	1.97087		Blcap	0.9472	0.0528	2.88699889458104	1.23525		Gm5853	0.9514	0.0486	2.97431085784126	-1.83539		1110004E09Rik	0.9574	0.0426	3.11236679938628	-2.62031		Prok2	0.951	0.049	2.9656935708684	0.180053		Ldah	0.9612	0.0388	3.20976200990482	-2.71122		Gm5869	0.9512	0.0488	2.9699938381125	-1.56895		Cmtm3	0.9474	0.0526	2.89100509118714	-0.680683		Slc39a10	0.9488
Ccnd1	0.9496	0.0504	2.93604948033621	-1.76975		Ankrd22	0.9472	0.0528	2.88699889458104	-0.930198		Rassf4	0.9514	0.0486	2.97431085784126	2.13767		Pex3	0.9574	0.0426	3.11236679938628	2.47527		Gm11223	0.951	0.049	2.9656935708684	0.704615		Plp2	0.9612	0.0388	3.20976200990482	2.89614		Rhov	0.9512	0.0488	2.9699938381125	2.15036		Arhgap24	0.9474	0.0526	2.89100509118714	-0.573048		Gm26735	0.9488
Dram1	0.9496	0.0504	2.93604948033621	-0.81653		Anxa4	0.9472	0.0528	2.88699889458104	-1.11631		Ap4m1	0.9514	0.0486	2.97431085784126	-2.46386		H2-Q3	0.9572	0.0428	3.10747403024877	-1.63927		Mrc1	0.9508	0.0492	2.96140991925322	2.24551		Akt1	0.961	0.039	3.20441251683625	2.79389		Lpcat3	0.9512	0.0488	2.9699938381125	-0.343836		AC154994.2	0.9474	0.0526	2.89100509118714	1.2477		Rcn3	0.9488
Il7r	0.9496	0.0504	2.93604948033621	1.72621		Gm20673	0.9472	0.0528	2.88699889458104	-1.71815		Rdh11	0.9512	0.0488	2.9699938381125	-1.53947		Desi2	0.9572	0.0428	3.10747403024877	-2.57454		A530032D15Rik	0.9508	0.0492	2.96140991925322	-1.39391		Spry2	0.961	0.039	3.20441251683625	-2.53856		Krt10	0.9512	0.0488	2.9699938381125	-2.25091		Ric8b	0.9474	0.0526	2.89100509118714	-0.26863		Sac3d1	0.9486
Khk	0.9496	0.0504	2.93604948033621	-0.663746		Vars	0.9472	0.0528	2.88699889458104	0.634148		Hk3	0.9512	0.0488	2.9699938381125	-0.538332		Gimap8	0.9572	0.0428	3.10747403024877	2.82924		Phf2	0.9508	0.0492	2.96140991925322	1.9385		Cnpy4	0.961	0.039	3.20441251683625	-2.72953		Fech	0.9512	0.0488	2.9699938381125	-2.20945		Lst1	0.9474	0.0526	2.89100509118714	1.33669		Ccl7	0.9486
Dnajb14	0.9496	0.0504	2.93604948033621	-1.80115		Ipo8	0.9472	0.0528	2.88699889458104	-1.48386		Rabif	0.9512	0.0488	2.9699938381125	-1.99212		Usp14	0.9572	0.0428	3.10747403024877	2.65277		Upp1	0.9508	0.0492	2.96140991925322	1.60462		Rpl9-ps7	0.961	0.039	3.20441251683625	-2.52419		Tbc1d4	0.9512	0.0488	2.9699938381125	0.406844		Ift27	0.9474	0.0526	2.89100509118714	-1.3916		Ppp2r5d	0.9486
Gpr84	0.9496	0.0504	2.93604948033621	-1.40229		Acad9	0.9472	0.0528	2.88699889458104	-0.641472		Pi16	0.9512	0.0488	2.9699938381125	2.40565		Gm16198	0.9572	0.0428	3.10747403024877	-2.08809		Fnbp1l	0.9508	0.0492	2.96140991925322	1.92014		Pcolce2	0.961	0.039	3.20441251683625	-2.30127		Pid1	0.9512	0.0488	2.9699938381125	0.70724		2210013O21Rik	0.9474	0.0526	2.89100509118714	0.363671		A530032D15Rik	0.9486
Yae1d1	0.9496	0.0504	2.93604948033621	0.0727846		Fdx1l	0.9472	0.0528	2.88699889458104	-1.99548		Serf1	0.9512	0.0488	2.9699938381125	-2.21053		Med29	0.9572	0.0428	3.10747403024877	2.86493		Mcoln2	0.9508	0.0492	2.96140991925322	-1.56472		Otulin	0.961	0.039	3.20441251683625	-2.68025		Bmi1	0.9512	0.0488	2.9699938381125	1.59585		Jag1	0.9474	0.0526	2.89100509118714	-0.813041		Ssbp4	0.9486
Nop16	0.9496	0.0504	2.93604948033621	-2.19768		Gm26735	0.9472	0.0528	2.88699889458104	-0.312869		Mrpl16	0.9512	0.0488	2.9699938381125	-1.99604		Gm15753	0.9572	0.0428	3.10747403024877	-2.17559		Cpsf3	0.9508	0.0492	2.96140991925322	-2.1347		Lamb1	0.961	0.039	3.20441251683625	1.9042		Polg	0.9512	0.0488	2.9699938381125	-1.95639		Ulk1	0.9474	0.0526	2.89100509118714	-1.44491		Qtrt1	0.9486
Heatr6	0.9496	0.0504	2.93604948033621	1.91664		Cenpl	0.9472	0.0528	2.88699889458104	2.23399		Ass1	0.9512	0.0488	2.9699938381125	1.73201		Cep19	0.9572	0.0428	3.10747403024877	-2.86511		Htt	0.9508	0.0492	2.96140991925322	2.30507		Gm8463	0.961	0.039	3.20441251683625	-2.95377		Cpsf1	0.9512	0.0488	2.9699938381125	-2.13082		Cdh5	0.9474	0.0526	2.89100509118714	-1.31115		Sp3os	0.9486
Nfe2	0.9494	0.0506	2.93187844272833	-1.85422		A130071D04Rik	0.9472	0.0528	2.88699889458104	-1.32064		AC153509.1	0.9512	0.0488	2.9699938381125	2.4272		Wdr76	0.9572	0.0428	3.10747403024877	2.7031		Spib	0.9506	0.0494	2.95714274807657	-0.889396		Tmem60	0.961	0.039	3.20441251683625	-3.03404		Gm14480	0.9512	0.0488	2.9699938381125	1.84996		Gm9294	0.9474	0.0526	2.89100509118714	-0.272719		Vpreb3	0.9486
H2-Q3	0.9494	0.0506	2.93187844272833	-0.70486		Gm12936	0.9472	0.0528	2.88699889458104	-0.898924		Gm11945	0.9512	0.0488	2.9699938381125	-1.51435		Epas1	0.9572	0.0428	3.10747403024877	-1.7125		Epas1	0.9506	0.0494	2.95714274807657	2.26809		Foxn3	0.961	0.039	3.20441251683625	-2.39705		Col4a1	0.9512	0.0488	2.9699938381125	-1.02127		Asnsd1	0.9474	0.0526	2.89100509118714	-0.391619		Fcgrt	0.9486
Gpatch4	0.9494	0.0506	2.93187844272833	1.76592		Gypa	0.9472	0.0528	2.88699889458104	2.32256		Gpr171	0.9512	0.0488	2.9699938381125	-2.29129		Rpl23a-ps2	0.9572	0.0428	3.10747403024877	-2.65707		Plekhb2	0.9506	0.0494	2.95714274807657	-2.22219		Hs2st1	0.961	0.039	3.20441251683625	-2.61233		Gatm	0.9512	0.0488	2.9699938381125	1.86435		Stmn1	0.9472	0.0528	2.88699889458104	0.632665		Saysd1	0.9486
Gpaa1	0.9494	0.0506	2.93187844272833	1.29742		Setd7	0.9472	0.0528	2.88699889458104	2.06286		Gm25313	0.9512	0.0488	2.9699938381125	1.28203		Cd59a	0.9572	0.0428	3.10747403024877	1.96887		Cenpl	0.9506	0.0494	2.95714274807657	-2.23964		Sh3gl1	0.961	0.039	3.20441251683625	-2.49809		Arg2	0.9512	0.0488	2.9699938381125	1.18616		Hbb-y	0.9472	0.0528	2.88699889458104	-0.376186		Lat	0.9486
March6	0.9494	0.0506	2.93187844272833	-1.90801		Ly6g	0.9472	0.0528	2.88699889458104	1.82375		Siglecg	0.9512	0.0488	2.9699938381125	-1.55418		Il1r1	0.9572	0.0428	3.10747403024877	-1.87812		Lrp1	0.9506	0.0494	2.95714274807657	2.50649		Iglj1	0.961	0.039	3.20441251683625	-2.05642		Tlr2	0.9512	0.0488	2.9699938381125	2.39936		Cd28	0.9472	0.0528	2.88699889458104	0.7799		Hist1h2bn	0.9486
Errfi1	0.9494	0.0506	2.93187844272833	-2.32097		Mmp12	0.947	0.053	2.88300700151439	0.0195938		Sp3os	0.9512	0.0488	2.9699938381125	-2.19502		F2r	0.9572	0.0428	3.10747403024877	-2.65524		Ipcef1	0.9506	0.0494	2.95714274807657	-2.29925		Phax	0.9608	0.0392	3.19908927927534	-2.9734		Hist2h2bb	0.951	0.049	2.9656935708684	-0.950176		Rpl24	0.9472	0.0528	2.88699889458104	-1.74182		Pi16	0.9486
Csnk1e	0.9494	0.0506	2.93187844272833	-1.82915		1600002K03Rik	0.947	0.053	2.88300700151439	1.77758		Qdpr	0.9512	0.0488	2.9699938381125	-2.28208		Tpbg	0.957	0.043	3.1026030536506	0.667842		Cd3e	0.9506	0.0494	2.95714274807657	1.2182		Rpl19	0.9608	0.0392	3.19908927927534	-1.87917		Usp48	0.951	0.049	2.9656935708684	-2.52484		Gm17136	0.9472	0.0528	2.88699889458104	-1.11742		Slc35d1	0.9486
Ear2	0.9494	0.0506	2.93187844272833	-0.506956		Il18rap	0.947	0.053	2.88300700151439	0.410902		Btla	0.9512	0.0488	2.9699938381125	-1.17072		Maml2	0.957	0.043	3.1026030536506	-1.78693		Abcb7	0.9506	0.0494	2.95714274807657	-1.63502		Ddx39b	0.9608	0.0392	3.19908927927534	-2.45814		Camk2n1	0.951	0.049	2.9656935708684	-2.23186		Gm4974	0.9472	0.0528	2.88699889458104	0.466929		Fstl1	0.9486
Rab27a	0.9494	0.0506	2.93187844272833	-2.353		Rpa1	0.947	0.053	2.88300700151439	1.71221		Terf1	0.9512	0.0488	2.9699938381125	-2.44333		Nrp2	0.957	0.043	3.1026030536506	-2.49342		Aldh7a1	0.9506	0.0494	2.95714274807657	0.430965		Gm5340	0.9608	0.0392	3.19908927927534	-3.12262		Fam114a1	0.951	0.049	2.9656935708684	-1.99971		Dab2	0.9472	0.0528	2.88699889458104	-1.10723		Gm11223	0.9486
Cep290	0.9494	0.0506	2.93187844272833	0.582621		Mb21d1	0.947	0.053	2.88300700151439	-1.47821		Gm4374	0.9512	0.0488	2.9699938381125	1.56563		Chac2	0.957	0.043	3.1026030536506	2.39447		Kctd5	0.9506	0.0494	2.95714274807657	-1.20699		Bicc1	0.9608	0.0392	3.19908927927534	-0.220016		Lcor	0.951	0.049	2.9656935708684	0.22029		Pigt	0.9472	0.0528	2.88699889458104	-1.12946		Spout1	0.9486
Gm37760	0.9494	0.0506	2.93187844272833	-0.08438		Rhoc	0.947	0.053	2.88300700151439	-1.26519		Man1b1	0.9512	0.0488	2.9699938381125	-1.48187		Loxl2	0.957	0.043	3.1026030536506	0.472991		Tlr2	0.9506	0.0494	2.95714274807657	-1.50005		6430548M08Rik	0.9608	0.0392	3.19908927927534	3.50738		Sod3	0.951	0.049	2.9656935708684	-0.057008		Utp20	0.9472	0.0528	2.88699889458104	0.515558		Rgs16	0.9486
Orm1	0.9492	0.0508	2.92772298366199	-0.51949		Vcan	0.947	0.053	2.88300700151439	-1.35625		Mt1	0.951	0.049	2.9656935708684	2.18626		Gm16416	0.957	0.043	3.1026030536506	-2.53682		Fes	0.9506	0.0494	2.95714274807657	-1.69245		Ints7	0.9608	0.0392	3.19908927927534	-2.87311		Kif21b	0.951	0.049	2.9656935708684	-1.60944		Gpr18	0.9472	0.0528	2.88699889458104	0.167036		Sema4a	0.9486
Zfp263	0.9492	0.0508	2.92772298366199	-0.95485		Gpat4	0.9468	0.0532	2.87902930388422	-1.64038		Atp11a	0.951	0.049	2.9656935708684	2.10918		Aig1	0.957	0.043	3.1026030536506	-3.07273		Hlx	0.9504	0.0496	2.9528919237865	-1.22299		Isyna1	0.9608	0.0392	3.19908927927534	-2.57896		Dlg1	0.951	0.049	2.9656935708684	-2.07808		Anapc7	0.9472	0.0528	2.88699889458104	-0.288238		Sfmbt1	0.9484
Lamp2	0.9492	0.0508	2.92772298366199	-2.00066		Gm11625	0.9468	0.0532	2.87902930388422	-1.69669		Coro7	0.951	0.049	2.9656935708684	-1.5224		Col6a1	0.957	0.043	3.1026030536506	-1.90931		Ciita	0.9504	0.0496	2.9528919237865	-0.751057		Gm4987	0.9608	0.0392	3.19908927927534	-2.66063		Fnbp1l	0.951	0.049	2.9656935708684	2.2422		Lum	0.9472	0.0528	2.88699889458104	-2.3784		Naa25	0.9484
Abcg2	0.9492	0.0508	2.92772298366199	-0.73606		Cxcl16	0.9468	0.0532	2.87902930388422	-1.501		Serping1	0.951	0.049	2.9656935708684	2.16166		Zfhx3	0.957	0.043	3.1026030536506	-2.16608		Gm4910	0.9504	0.0496	2.9528919237865	1.80358		Rpl17-ps4	0.9608	0.0392	3.19908927927534	-2.63565		Ppp1r21	0.951	0.049	2.9656935708684	-1.90733		1600029O15Rik	0.9472	0.0528	2.88699889458104	-1.54282		Gm5045	0.9484
Zfp110	0.9492	0.0508	2.92772298366199	2.33143		Rpl21-ps12	0.9468	0.0532	2.87902930388422	-1.76114		Sgpp1	0.951	0.049	2.9656935708684	2.47827		Tnmd	0.957	0.043	3.1026030536506	1.32007		Slc29a1	0.9504	0.0496	2.9528919237865	1.837		Rps27l	0.9606	0.0394	3.19379202952992	-2.02281		Phf11b	0.951	0.049	2.9656935708684	1.8959		Gm7785	0.9472	0.0528	2.88699889458104	1.51172		Manea	0.9484
Gm6311	0.9492	0.0508	2.92772298366199	-1.56388		Eftud2	0.9468	0.0532	2.87902930388422	-1.05045		Nufip1	0.951	0.049	2.9656935708684	-1.91987		Gm45456	0.957	0.043	3.1026030536506	-2.18518		Tinagl1	0.9504	0.0496	2.9528919237865	1.50703		Mad2l2	0.9606	0.0394	3.19379202952992	-2.88607		Usf3	0.951	0.049	2.9656935708684	-1.93657		Ccdc58	0.9472	0.0528	2.88699889458104	0.749278		Pqlc1	0.9484
Itih5	0.9492	0.0508	2.92772298366199	-0.220977		F630028O10Rik	0.9468	0.0532	2.87902930388422	1.44518		Gm7334	0.951	0.049	2.9656935708684	0.497806		Antxr2	0.957	0.043	3.1026030536506	-2.78414		Nfatc2ip	0.9504	0.0496	2.9528919237865	-2.16		Gm7327	0.9606	0.0394	3.19379202952992	-2.19899		Gm15580	0.951	0.049	2.9656935708684	2.4339		Slc25a24	0.9472	0.0528	2.88699889458104	-0.841701		Krt10	0.9484
Ppil1	0.9492	0.0508	2.92772298366199	-1.68196		Gm9294	0.9468	0.0532	2.87902930388422	-0.732068		Grsf1	0.951	0.049	2.9656935708684	-2.31489		Edrf1	0.957	0.043	3.1026030536506	2.91721		Elane	0.9504	0.0496	2.9528919237865	-1.00425		Tjp1	0.9606	0.0394	3.19379202952992	1.3552		Htra3	0.951	0.049	2.9656935708684	0.433274		Asf1b	0.9472	0.0528	2.88699889458104	-0.230905		Osgin2	0.9484
Gm11945	0.9492	0.0508	2.92772298366199	2.50258		Rcn1	0.9468	0.0532	2.87902930388422	2.10474		Fnbp1l	0.951	0.049	2.9656935708684	2.06737		Bok	0.957	0.043	3.1026030536506	-2.16404		Ptov1	0.9504	0.0496	2.9528919237865	1.85573		Gm11824	0.9606	0.0394	3.19379202952992	-2.79234		Gm12892	0.951	0.049	2.9656935708684	0.835142		Srxn1	0.947	0.053	2.88300700151439	-1.78885		Wdr45	0.9484
Gca	0.9492	0.0508	2.92772298366199	-0.898373		Zfhx3	0.9468	0.0532	2.87902930388422	1.60205		Cdk5r1	0.951	0.049	2.9656935708684	-1.10719		Rpgrip1	0.9568	0.0432	3.09775366691635	2.47717		Sass6	0.9502	0.0498	2.94865731444312	-2.00307		Irf3	0.9606	0.0394	3.19379202952992	-2.13183		2410089E03Rik	0.9508	0.0492	2.96140991925322	-2.14571		Dgcr6	0.947	0.053	2.88300700151439	1.89617		Daam1	0.9484
Atm	0.9492	0.0508	2.92772298366199	2.05314		Hspd1-ps3	0.9468	0.0532	2.87902930388422	-1.1847		Ifi209	0.951	0.049	2.9656935708684	-1.69694		Pik3r5	0.9568	0.0432	3.09775366691635	2.63058		Spopl	0.9502	0.0498	2.94865731444312	-1.20193		Col12a1	0.9606	0.0394	3.19379202952992	2.77266		Dpysl2	0.9508	0.0492	2.96140991925322	2.4826		Mrpl45	0.947	0.053	2.88300700151439	-2.03219		Bpgm	0.9484
Igtp	0.9492	0.0508	2.92772298366199	-1.57708		Gm4045	0.9466	0.0534	2.87506569480422	0.0354382		Thap4	0.951	0.049	2.9656935708684	-1.54781		Gm15921	0.9568	0.0432	3.09775366691635	-2.96179		Olr1	0.9502	0.0498	2.94865731444312	-1.65189		Heatr1	0.9606	0.0394	3.19379202952992	3.01174		Procr	0.9508	0.0492	2.96140991925322	1.48988		Rab34	0.947	0.053	2.88300700151439	-1.42673		1700047M11Rik	0.9484
Syce2	0.9492	0.0508	2.92772298366199	-1.90297		Flnb	0.9466	0.0534	2.87506569480422	-0.518038		Hddc2	0.951	0.049	2.9656935708684	0.342969		Hilpda	0.9568	0.0432	3.09775366691635	-2.39497		Zfp512	0.9502	0.0498	2.94865731444312	-1.11018		Ncf4	0.9606	0.0394	3.19379202952992	2.58985		Hist1h2al	0.9508	0.0492	2.96140991925322	1.31577		Kidins220	0.947	0.053	2.88300700151439	0.419814		Ptgr1	0.9484
Ascc1	0.9492	0.0508	2.92772298366199	0.682289		Cald1	0.9466	0.0534	2.87506569480422	-1.46237		Col1a2	0.951	0.049	2.9656935708684	2.09312		Fmnl2	0.9568	0.0432	3.09775366691635	2.77989		Sash1	0.9502	0.0498	2.94865731444312	2.9109		Cand2	0.9606	0.0394	3.19379202952992	2.88921		Bmp1	0.9508	0.0492	2.96140991925322	-0.172068		Chsy1	0.947	0.053	2.88300700151439	1.38927		Acbd4	0.9482
Mpo	0.9492	0.0508	2.92772298366199	-1.32502		Slc35e4	0.9466	0.0534	2.87506569480422	-1.61867		Cpne8	0.951	0.049	2.9656935708684	1.75585		Col12a1	0.9568	0.0432	3.09775366691635	-1.78107		Ddx55	0.9502	0.0498	2.94865731444312	-0.952161		Grb10	0.9604	0.0396	3.18852050397377	0.318788		Fes	0.9508	0.0492	2.96140991925322	-0.500435		Kitl	0.947	0.053	2.88300700151439	-0.014638		Ints7	0.9482
Gm10800	0.9492	0.0508	2.92772298366199	0.21527		Gm6767	0.9466	0.0534	2.87506569480422	-1.61034		Cd3eap	0.951	0.049	2.9656935708684	-1.82621		Gm14516	0.9568	0.0432	3.09775366691635	-2.24163		Rbp7	0.95	0.05	2.94443878969278	1.62644		AC131717.2	0.9604	0.0396	3.18852050397377	-2.72444		Cav1	0.9508	0.0492	2.96140991925322	-0.846956		Gm7289	0.947	0.053	2.88300700151439	-1.7129		Thap2	0.9482
Arhgap29	0.9492	0.0508	2.92772298366199	-0.0242213		Rhoq	0.9466	0.0534	2.87506569480422	2.14774		Plk4	0.9508	0.0492	2.96140991925322	-2.41894		Aldh3b1	0.9566	0.0434	3.09292567017881	0.393485		Trac	0.95	0.05	2.94443878969278	-1.59193		Bst2	0.9604	0.0396	3.18852050397377	-2.73225		Slc25a24	0.9508	0.0492	2.96140991925322	-0.569044		Gm16062	0.947	0.053	2.88300700151439	-0.379228		Lima1	0.9482
Tnfrsf13b	0.949	0.051	2.9235829803446	2.3085		Lck	0.9466	0.0534	2.87506569480422	1.92134		Fbxo4	0.9508	0.0492	2.96140991925322	-2.52226		Phf11d	0.9566	0.0434	3.09292567017881	0.20577		Susd3	0.95	0.05	2.94443878969278	-1.57785		Gm8624	0.9604	0.0396	3.18852050397377	-2.28666		A930005H10Rik	0.9508	0.0492	2.96140991925322	-2.14368		Ube2l6	0.947	0.053	2.88300700151439	-0.304073		Qpct	0.9482
Ahi1	0.949	0.051	2.9235829803446	2.27917		C1s1	0.9466	0.0534	2.87506569480422	-1.75047		Thbs1	0.9508	0.0492	2.96140991925322	2.94712		CT868733.2	0.9566	0.0434	3.09292567017881	-1.59229		Cd3d	0.95	0.05	2.94443878969278	-2.20033		Isg20l2	0.9604	0.0396	3.18852050397377	-3.0801		Srf	0.9508	0.0492	2.96140991925322	-2.25391		Spred1	0.9468	0.0532	2.87902930388422	-0.686003		Ppic	0.9482
Cdk5r1	0.949	0.051	2.9235829803446	-0.808733		Dph5	0.9466	0.0534	2.87506569480422	2.37004		Selenop	0.9508	0.0492	2.96140991925322	2.03974		Tppp3	0.9566	0.0434	3.09292567017881	-2.81861		Gm17136	0.95	0.05	2.94443878969278	1.14259		Ccser2	0.9604	0.0396	3.18852050397377	-2.2087		Gm8814	0.9508	0.0492	2.96140991925322	2.33329		Lbp	0.9468	0.0532	2.87902930388422	-1.00754		Ubtd2	0.9482
Hbb-bh1	0.949	0.051	2.9235829803446	0.19827		Themis2	0.9466	0.0534	2.87506569480422	1.2115		Sash3	0.9508	0.0492	2.96140991925322	-1.67895		Ergic3	0.9566	0.0434	3.09292567017881	2.57158		Thra	0.95	0.05	2.94443878969278	2.10762		Osm	0.9604	0.0396	3.18852050397377	3.35864		Nt5c2	0.9508	0.0492	2.96140991925322	-1.93952		Zfp652	0.9468	0.0532	2.87902930388422	1.55534		Ulk1	0.9482
Rarg	0.949	0.051	2.9235829803446	-1.12964		Gm5070	0.9466	0.0534	2.87506569480422	-1.46698		Kif15	0.9508	0.0492	2.96140991925322	2.31956		Dscr3	0.9566	0.0434	3.09292567017881	1.50187		Sh2d1a	0.95	0.05	2.94443878969278	-1.06641		Aldh7a1	0.9604	0.0396	3.18852050397377	-2.75473		Smox	0.9508	0.0492	2.96140991925322	1.70188		Gm5406	0.9468	0.0532	2.87902930388422	1.39727		Gm8115	0.9482
Edrf1	0.949	0.051	2.9235829803446	2.44312		Gm10268	0.9466	0.0534	2.87506569480422	-1.46659		Ifih1	0.9508	0.0492	2.96140991925322	1.89289		Dynlt1f	0.9566	0.0434	3.09292567017881	2.81046		Mmp9	0.9498	0.0502	2.9402362207427	-1.4927		Rpl22l1	0.9602	0.0398	3.1832744429647	-2.02262		Sp3os	0.9508	0.0492	2.96140991925322	-2.50059		Angptl4	0.9468	0.0532	2.87902930388422	-1.32789		Nf2	0.9482
Msr1	0.949	0.051	2.9235829803446	-1.39374		Dctpp1	0.9466	0.0534	2.87506569480422	-1.64158		Iars	0.9506	0.0494	2.95714274807657	-2.0467		Gm15778	0.9566	0.0434	3.09292567017881	-1.99124		Cenpb	0.9498	0.0502	2.9402362207427	1.81794		Thoc3	0.9602	0.0398	3.1832744429647	-2.87561		Pdcd11	0.9508	0.0492	2.96140991925322	-2.08666		Nipsnap3b	0.9468	0.0532	2.87902930388422	1.37676		Fam83g	0.9482
Klf5	0.949	0.051	2.9235829803446	-2.41719		Bag3	0.9466	0.0534	2.87506569480422	-1.89834		Nrp1	0.9506	0.0494	2.95714274807657	2.36268		Tomm34	0.9566	0.0434	3.09292567017881	-2.28807		Orm1	0.9498	0.0502	2.9402362207427	0.010872		CT573034.2	0.9602	0.0398	3.1832744429647	-2.68317		Mrpl9	0.9506	0.0494	2.95714274807657	0.109878		Ftsj3	0.9468	0.0532	2.87902930388422	-0.600298		Pef1	0.9482
Wdr45	0.949	0.051	2.9235829803446	0.83499		Zfp931	0.9466	0.0534	2.87506569480422	1.10993		Edc4	0.9506	0.0494	2.95714274807657	1.51642		2810025M15Rik	0.9566	0.0434	3.09292567017881	-2.36426		Hk3	0.9498	0.0502	2.9402362207427	-1.34889		Polr2d	0.9602	0.0398	3.1832744429647	-2.58597		Iglc3	0.9506	0.0494	2.95714274807657	-2.01307		B230208H11Rik	0.9468	0.0532	2.87902930388422	1.02428		Gm11131	0.9482
Ift43	0.949	0.051	2.9235829803446	-1.29965		Nfia	0.9466	0.0534	2.87506569480422	-1.78713		E030030I06Rik	0.9506	0.0494	2.95714274807657	-1.86774		Ogn	0.9566	0.0434	3.09292567017881	0.0493952		Ccl6	0.9498	0.0502	2.9402362207427	-1.91178		Traf5	0.9602	0.0398	3.1832744429647	-2.46369		Hdac3	0.9506	0.0494	2.95714274807657	-2.2198		Olfr1062	0.9468	0.0532	2.87902930388422	-0.363791		Gtpbp1	0.9482
Ap1ar	0.9488	0.0512	2.91945831142515	-1.77205		Plekha4	0.9466	0.0534	2.87506569480422	-1.52293		Gm3571	0.9506	0.0494	2.95714274807657	-1.13508		Gm5869	0.9566	0.0434	3.09292567017881	-1.88374		Rgs16	0.9498	0.0502	2.9402362207427	0.667566		Mgst1	0.9602	0.0398	3.1832744429647	2.75701		Galnt6	0.9506	0.0494	2.95714274807657	1.88407		Pde8a	0.9468	0.0532	2.87902930388422	-0.176192		Traf6	0.9482
Tacstd2	0.9488	0.0512	2.91945831142515	1.06666		Gm12622	0.9466	0.0534	2.87506569480422	-1.77135		Mvb12a	0.9506	0.0494	2.95714274807657	-1.7826		Gna11	0.9566	0.0434	3.09292567017881	-0.909505		Prtn3	0.9496	0.0504	2.93604948033621	0.921796		Mrpl21	0.9602	0.0398	3.1832744429647	-2.77024		Frs2	0.9506	0.0494	2.95714274807657	-1.79677		Pcyt2	0.9468	0.0532	2.87902930388422	-1.25531		Ctnnbip1	0.948
Aldh9a1	0.9488	0.0512	2.91945831142515	-2.13866		Kitl	0.9466	0.0534	2.87506569480422	-0.737876		Bmpr1a	0.9506	0.0494	2.95714274807657	-0.350225		Gm11401	0.9566	0.0434	3.09292567017881	2.46535		Rdh11	0.9496	0.0504	2.93604948033621	-1.23236		AC164702.2	0.9602	0.0398	3.1832744429647	-2.67399		Wdr46	0.9506	0.0494	2.95714274807657	-1.31968		Smox	0.9468	0.0532	2.87902930388422	-0.914072		Cped1	0.948
Fam83g	0.9488	0.0512	2.91945831142515	0.323724		Slamf6	0.9464	0.0536	2.87111606858663	1.48232		Gm19246	0.9506	0.0494	2.95714274807657	-1.83416		Iglj1	0.9566	0.0434	3.09292567017881	1.89369		Ptk2b	0.9496	0.0504	2.93604948033621	-2.42223		Samsn1	0.9602	0.0398	3.1832744429647	2.31522		Gar1	0.9506	0.0494	2.95714274807657	-2.53397		Icos	0.9468	0.0532	2.87902930388422	-1.46847		Cers4	0.948
Olr1	0.9488	0.0512	2.91945831142515	-1.73706		Prelp	0.9464	0.0536	2.87111606858663	-1.2078		Car1	0.9506	0.0494	2.95714274807657	-0.937077		Ffar2	0.9566	0.0434	3.09292567017881	-2.4012		Spta1	0.9496	0.0504	2.93604948033621	0.471454		Zfr	0.9602	0.0398	3.1832744429647	-2.29837		Cd69	0.9506	0.0494	2.95714274807657	-2.19087		Ctdsp2	0.9466	0.0534	2.87506569480422	1.78296		Tex2	0.948
March1	0.9488	0.0512	2.91945831142515	2.27635		Prkaa1	0.9464	0.0536	2.87111606858663	-1.24115		Slc39a10	0.9506	0.0494	2.95714274807657	-1.84623		Uba7	0.9564	0.0436	3.08811886632729	2.21782		Adgrf5	0.9496	0.0504	2.93604948033621	2.47198		Pfkl	0.9602	0.0398	3.1832744429647	3.0937		CT010471.2	0.9506	0.0494	2.95714274807657	0.396568		Crot	0.9466	0.0534	2.87506569480422	0.936704		AW549877	0.948
Prkaa1	0.9488	0.0512	2.91945831142515	-1.62812		Fam136a	0.9464	0.0536	2.87111606858663	1.68019		H2-Q3	0.9506	0.0494	2.95714274807657	-1.32211		Slfn5	0.9564	0.0436	3.08811886632729	-2.67678		Map1s	0.9496	0.0504	2.93604948033621	-0.74667		Aatf	0.9602	0.0398	3.1832744429647	-2.91865		Olfm1	0.9506	0.0494	2.95714274807657	-0.0566513		Nsun6	0.9466	0.0534	2.87506569480422	2.17773		Batf3	0.948
Gm11223	0.9488	0.0512	2.91945831142515	-2.20985		Cdkn2c	0.9464	0.0536	2.87111606858663	1.63772		Anapc7	0.9506	0.0494	2.95714274807657	-1.97207		Cstb	0.9564	0.0436	3.08811886632729	-2.25552		Id1	0.9496	0.0504	2.93604948033621	2.36659		Mrgpra2b	0.9602	0.0398	3.1832744429647	3.75172		Myl9	0.9506	0.0494	2.95714274807657	-1.60174		Sema4a	0.9466	0.0534	2.87506569480422	0.0459086		Megf9	0.948
Sept6	0.9488	0.0512	2.91945831142515	2.46472		Sash1	0.9464	0.0536	2.87111606858663	-1.53533		Gm18445	0.9506	0.0494	2.95714274807657	1.48013		Fam214a	0.9564	0.0436	3.08811886632729	-2.43543		Dlgap5	0.9496	0.0504	2.93604948033621	-1.56343		Aco2	0.9602	0.0398	3.1832744429647	-2.54534		Zfp931	0.9506	0.0494	2.95714274807657	0.523023		Fbn1	0.9466	0.0534	2.87506569480422	-1.28025		Parp4	0.948
Gm5070	0.9488	0.0512	2.91945831142515	-0.821607		Naa30	0.9464	0.0536	2.87111606858663	1.76324		Acod1	0.9506	0.0494	2.95714274807657	-0.574585		Tnfrsf18	0.9564	0.0436	3.08811886632729	-1.80785		Lcor	0.9496	0.0504	2.93604948033621	-0.859874		Mpz	0.9602	0.0398	3.1832744429647	-1.15943		Igkj1	0.9506	0.0494	2.95714274807657	-2.02331		Mgll	0.9466	0.0534	2.87506569480422	-1.13365		Rbl2	0.948
Lipg	0.9488	0.0512	2.91945831142515	0.0803733		Gm8326	0.9464	0.0536	2.87111606858663	-1.94078		Polr2c	0.9506	0.0494	2.95714274807657	-2.05476		Lef1	0.9564	0.0436	3.08811886632729	3.21108		Traf1	0.9496	0.0504	2.93604948033621	-0.301244		Cd86	0.96	0.04	3.17805359076464	-2.8449		Bpgm	0.9506	0.0494	2.95714274807657	-1.73873		Lin54	0.9466	0.0534	2.87506569480422	0.136243		Gm16261	0.948
AC154994.2	0.9488	0.0512	2.91945831142515	0.807231		Gm12583	0.9464	0.0536	2.87111606858663	-1.46259		Retnla	0.9504	0.0496	2.9528919237865	2.41918		Stard3nl	0.9564	0.0436	3.08811886632729	-2.80355		Sipa1	0.9496	0.0504	2.93604948033621	-1.89016		Entpd2	0.96	0.04	3.17805359076464	2.77124		Abhd13	0.9506	0.0494	2.95714274807657	-2.42846		Aim2	0.9466	0.0534	2.87506569480422	1.64168		Irak4	0.948
Kitl	0.9488	0.0512	2.91945831142515	-1.81661		AC102369.3	0.9464	0.0536	2.87111606858663	-1.29522		Col6a1	0.9504	0.0496	2.9528919237865	2.42792		Thyn1	0.9564	0.0436	3.08811886632729	-2.38024		Gpr84	0.9494	0.0506	2.93187844272833	0.166337		Rpl31-ps9	0.96	0.04	3.17805359076464	-3.02195		Rfc4	0.9506	0.0494	2.95714274807657	-2.26182		Cinp	0.9466	0.0534	2.87506569480422	0.482624		Hspg2	0.948
Ercc6	0.9486	0.0514	2.9153488569717	1.33513		Madd	0.9464	0.0536	2.87111606858663	0.576263		CT010444.1	0.9504	0.0496	2.9528919237865	-1.36396		Saa3	0.9564	0.0436	3.08811886632729	-3.11012		Neurl3	0.9494	0.0506	2.93187844272833	-2.2317		Rpl34-ps2	0.96	0.04	3.17805359076464	-2.51184		Dpt	0.9504	0.0496	2.9528919237865	-0.801639		Slc48a1	0.9466	0.0534	2.87506569480422	-0.538686		D230025D16Rik	0.948
Zfp410	0.9486	0.0514	2.9153488569717	0.662825		Zfp266	0.9464	0.0536	2.87111606858663	-1.22358		Gm17136	0.9504	0.0496	2.9528919237865	0.174521		Cd9-ps	0.9564	0.0436	3.08811886632729	-2.3958		Ppp2r5d	0.9494	0.0506	2.93187844272833	-1.29633		Gm10029	0.96	0.04	3.17805359076464	-2.53033		Amotl2	0.9504	0.0496	2.9528919237865	0.130368		Saysd1	0.9466	0.0534	2.87506569480422	-0.873621		Tbl3	0.9478
Gm15921	0.9486	0.0514	2.9153488569717	-2.07471		Gpat3	0.9464	0.0536	2.87111606858663	-1.28874		Nek9	0.9504	0.0496	2.9528919237865	-1.64771		Bnip3	0.9562	0.0438	3.08333306095719	-2.55922		Hist1h1b	0.9494	0.0506	2.93187844272833	-1.60728		Gm16585	0.96	0.04	3.17805359076464	-2.49576		Plxdc2	0.9504	0.0496	2.9528919237865	1.69112		Cd93	0.9466	0.0534	2.87506569480422	-0.175581		March6	0.9478
Fgd2	0.9486	0.0514	2.9153488569717	2.19885		Zfp944	0.9464	0.0536	2.87111606858663	0.854546		Rhov	0.9504	0.0496	2.9528919237865	0.843332		Scgb1a1	0.9562	0.0438	3.08333306095719	-2.77354		Alkbh1	0.9494	0.0506	2.93187844272833	-1.42033		Paip2b	0.9598	0.0402	3.17285769546182	-2.61277		Hbb-bh3	0.9504	0.0496	2.9528919237865	-0.683137		Terf1	0.9466	0.0534	2.87506569480422	2.19059		Zscan29	0.9478
Ctdsp2	0.9486	0.0514	2.9153488569717	-2.61444		Zfp990	0.9464	0.0536	2.87111606858663	0.608528		Nfatc2ip	0.9504	0.0496	2.9528919237865	-2.18427		Ubash3b	0.9562	0.0438	3.08333306095719	2.44755		Gm4759	0.9494	0.0506	2.93187844272833	-2.19743		Srxn1	0.9598	0.0402	3.17285769546182	-2.74612		Ikbip	0.9504	0.0496	2.9528919237865	0.498595		Cask	0.9466	0.0534	2.87506569480422	0.0104996		Dennd1c	0.9478
Smco4	0.9486	0.0514	2.9153488569717	0.668014		Egfl7	0.9464	0.0536	2.87111606858663	-1.49842		Nf1	0.9504	0.0496	2.9528919237865	2.02781		Comp	0.9562	0.0438	3.08333306095719	-1.83393		Gm6166	0.9494	0.0506	2.93187844272833	0.938647		Sash1	0.9598	0.0402	3.17285769546182	-2.23737		AC102369.3	0.9504	0.0496	2.9528919237865	-0.372841		Tspan32	0.9466	0.0534	2.87506569480422	-1.24557		Kif20b	0.9478
Gng11	0.9486	0.0514	2.9153488569717	-1.46805		Lum	0.9462	0.0538	2.86718032072431	-1.73342		AC164702.2	0.9504	0.0496	2.9528919237865	-0.643342		Pls3	0.9562	0.0438	3.08333306095719	-2.69529		Chm	0.9494	0.0506	2.93187844272833	1.26497		Dmkn	0.9598	0.0402	3.17285769546182	2.32134		Frat2	0.9504	0.0496	2.9528919237865	-1.09758		Lancl1	0.9466	0.0534	2.87506569480422	0.783916		Ckap2	0.9478
Gypa	0.9486	0.0514	2.9153488569717	-0.44603		A530032D15Rik	0.9462	0.0538	2.86718032072431	2.24662		Arl14ep	0.9504	0.0496	2.9528919237865	-0.803111		Acot7	0.9562	0.0438	3.08333306095719	-1.98976		Paxip1	0.9494	0.0506	2.93187844272833	1.88215		Gm11969	0.9598	0.0402	3.17285769546182	-2.32984		Apod	0.9504	0.0496	2.9528919237865	0.363534		Taf6	0.9466	0.0534	2.87506569480422	1.92731		Ms4a6b	0.9478
Gm20406	0.9486	0.0514	2.9153488569717	1.06439		Slc39a10	0.9462	0.0538	2.86718032072431	0.9973		Zbtb24	0.9504	0.0496	2.9528919237865	-1.00036		Nfe2l1	0.9562	0.0438	3.08333306095719	-2.30321		C1qb	0.9494	0.0506	2.93187844272833	-1.13916		Phf20	0.9598	0.0402	3.17285769546182	-2.48968		Ube3c	0.9504	0.0496	2.9528919237865	-2.07638		Zfp180	0.9466	0.0534	2.87506569480422	-0.889327		Il18rap	0.9478
Fcmr	0.9486	0.0514	2.9153488569717	3.10275		Gm18913	0.9462	0.0538	2.86718032072431	1.17458		Gm4459	0.9504	0.0496	2.9528919237865	2.19577		Fbxo28	0.9562	0.0438	3.08333306095719	-2.5412		C1qtnf12	0.9494	0.0506	2.93187844272833	1.685		Kat7	0.9598	0.0402	3.17285769546182	-2.27663		Adamts5	0.9504	0.0496	2.9528919237865	0.271363		Htt	0.9466	0.0534	2.87506569480422	0.918873		Slc48a1	0.9478
Blcap	0.9486	0.0514	2.9153488569717	-0.907912		Gm12791	0.9462	0.0538	2.86718032072431	-1.53329		Cmss1	0.9504	0.0496	2.9528919237865	-2.31485		Gm6900	0.956	0.044	3.07856806232069	-2.0858		Slc25a25	0.9494	0.0506	2.93187844272833	2.2916		Efemp1	0.9598	0.0402	3.17285769546182	-0.392979		Cdk1	0.9504	0.0496	2.9528919237865	-1.80285		Nt5e	0.9464	0.0536	2.87111606858663	-0.303399		Hbb-bh1	0.9478
Ryk	0.9484	0.0516	2.91125449844938	-0.532536		C1qb	0.9462	0.0538	2.86718032072431	0.575438		Klrk1	0.9504	0.0496	2.9528919237865	0.761405		Hebp1	0.956	0.044	3.07856806232069	2.74331		Gm8976	0.9494	0.0506	2.93187844272833	-0.619364		Efl1	0.9598	0.0402	3.17285769546182	-2.6366		Arap2	0.9504	0.0496	2.9528919237865	-2.11206		Rab33b	0.9464	0.0536	2.87111606858663	1.19144		Mmadhc	0.9478
AC112680.2	0.9484	0.0516	2.91125449844938	-1.10165		Ahr	0.9462	0.0538	2.86718032072431	0.878451		Got1	0.9504	0.0496	2.9528919237865	1.11194		Ctla4	0.956	0.044	3.07856806232069	-0.51964		Rps6ka5	0.9494	0.0506	2.93187844272833	-0.539451		Gm16184	0.9598	0.0402	3.17285769546182	-2.34731		Entpd5	0.9504	0.0496	2.9528919237865	-1.89242		Phtf1	0.9464	0.0536	2.87111606858663	-0.726645		1700017B05Rik	0.9478
Ncam1	0.9484	0.0516	2.91125449844938	-1.6734		Gna15	0.9462	0.0538	2.86718032072431	-0.840318		Sass6	0.9502	0.0498	2.94865731444312	-1.58012		Wrn	0.956	0.044	3.07856806232069	2.47365		Pam16	0.9494	0.0506	2.93187844272833	-1.45714		Hmgxb4	0.9598	0.0402	3.17285769546182	-2.19027		Scyl3	0.9502	0.0498	2.94865731444312	-1.09347		Vpreb3	0.9464	0.0536	2.87111606858663	1.11339		Sash1	0.9478
Bod1	0.9484	0.0516	2.91125449844938	-1.70301		Anapc7	0.9462	0.0538	2.86718032072431	1.39979		Gmeb2	0.9502	0.0498	2.94865731444312	-1.88645		Ctnnbip1	0.956	0.044	3.07856806232069	-2.39267		Slfn4	0.9492	0.0508	2.92772298366199	-1.3625		Ahdc1	0.9598	0.0402	3.17285769546182	-2.80199		Hibadh	0.9502	0.0498	2.94865731444312	-2.39514		G0s2	0.9464	0.0536	2.87111606858663	-0.68937		Dnajb14	0.9478
Snx13	0.9484	0.0516	2.91125449844938	2.3482		Itk	0.9462	0.0538	2.86718032072431	-0.241888		Fkbp7	0.9502	0.0498	2.94865731444312	1.50619		Pim3	0.956	0.044	3.07856806232069	-2.54666		Prep	0.9492	0.0508	2.92772298366199	-1.67045		Cnot6l	0.9598	0.0402	3.17285769546182	-2.43392		Sclt1	0.9502	0.0498	2.94865731444312	-1.80932		Ints2	0.9464	0.0536	2.87111606858663	0.246883		Cd44	0.9478
F630028O10Rik	0.9484	0.0516	2.91125449844938	-1.68865		Rbm4b	0.9462	0.0538	2.86718032072431	1.16556		Prnp	0.9502	0.0498	2.94865731444312	2.65505		B4galt7	0.956	0.044	3.07856806232069	-3.05492		Gm22063	0.9492	0.0508	2.92772298366199	0.885258		Nid1	0.9598	0.0402	3.17285769546182	2.86872		Gpr137b-ps	0.9502	0.0498	2.94865731444312	1.9202		Vcam1	0.9464	0.0536	2.87111606858663	-1.15304		Itpripl2	0.9478
Spta1	0.9484	0.0516	2.91125449844938	1.75147		Ptgr1	0.9462	0.0538	2.86718032072431	-0.784495		Gypa	0.9502	0.0498	2.94865731444312	2.03364		Gid8	0.956	0.044	3.07856806232069	2.47238		Cybb	0.9492	0.0508	2.92772298366199	-2.08459		Fundc1	0.9596	0.0404	3.16768650889472	-2.72966		Aatf	0.9502	0.0498	2.94865731444312	-0.861491		Gm5857	0.9464	0.0536	2.87111606858663	1.43467		Cd27	0.9478
Myo10	0.9484	0.0516	2.91125449844938	-0.676555		Pla2g7	0.9462	0.0538	2.86718032072431	0.0605225		Prps1	0.9502	0.0498	2.94865731444312	-0.433485		Pdcl	0.956	0.044	3.07856806232069	-2.5358		Isyna1	0.9492	0.0508	2.92772298366199	-0.913592		Kpna1	0.9596	0.0404	3.16768650889472	-2.8081		Hist2h2ac	0.9502	0.0498	2.94865731444312	-0.555938		Arhgef12	0.9464	0.0536	2.87111606858663	-1.36716		Gm8802	0.9476
Gm19585	0.9484	0.0516	2.91125449844938	2.14934		Fscn1	0.946	0.054	2.86325834787326	-1.01141		Pam	0.9502	0.0498	2.94865731444312	1.90786		Slc12a2	0.956	0.044	3.07856806232069	-2.35753		Gab3	0.9492	0.0508	2.92772298366199	-2.02347		Eci1	0.9596	0.0404	3.16768650889472	-2.79207		Cox10	0.9502	0.0498	2.94865731444312	-1.60942		Trp53inp1	0.9464	0.0536	2.87111606858663	1.85487		Zfp68	0.9476
Rnd1	0.9484	0.0516	2.91125449844938	2.29088		Phtf1	0.946	0.054	2.86325834787326	-0.271061		Mgst2	0.9502	0.0498	2.94865731444312	-2.03102		Olfr1062	0.956	0.044	3.07856806232069	-2.29539		E2f1	0.9492	0.0508	2.92772298366199	-1.70599		Dab2	0.9596	0.0404	3.16768650889472	-2.7526		Tm4sf1	0.9502	0.0498	2.94865731444312	0.968563		Krt10	0.9464	0.0536	2.87111606858663	-1.57432		Ubtd1	0.9476
Cd300lf	0.9484	0.0516	2.91125449844938	-1.15631		Prmt7	0.946	0.054	2.86325834787326	-0.935701		Gm12351	0.9502	0.0498	2.94865731444312	-2.17474		Thbs4	0.9558	0.0442	3.07382368127853	-1.82886		Pim2	0.9492	0.0508	2.92772298366199	-1.95435		Plekhg2	0.9596	0.0404	3.16768650889472	-2.37504		Ftl1	0.9502	0.0498	2.94865731444312	1.92397		Myb	0.9464	0.0536	2.87111606858663	-1.81147		Prpf18	0.9476
Sept10	0.9484	0.0516	2.91125449844938	0.453755		Zcchc24	0.946	0.054	2.86325834787326	-1.2922		Hbb-bs	0.9502	0.0498	2.94865731444312	2.05373		Prss23	0.9558	0.0442	3.07382368127853	-2.03652		Lyrm4	0.949	0.051	2.9235829803446	1.76085		Srpx2	0.9596	0.0404	3.16768650889472	-1.4355		Frmd6	0.9502	0.0498	2.94865731444312	-1.77054		Lgr4	0.9464	0.0536	2.87111606858663	0.0989577		Cd63	0.9476
Fam114a1	0.9484	0.0516	2.91125449844938	-1.42332		9430038I01Rik	0.946	0.054	2.86325834787326	1.90734		Spc25	0.9502	0.0498	2.94865731444312	2.03531		Adprm	0.9558	0.0442	3.07382368127853	-1.8863		Kif15	0.949	0.051	2.9235829803446	2.27897		Cdc20	0.9596	0.0404	3.16768650889472	0.0391609		Gle1	0.95	0.05	2.94443878969278	0.582019		Lgals3bp	0.9464	0.0536	2.87111606858663	0.601048		Ercc6	0.9476
Prkce	0.9484	0.0516	2.91125449844938	2.97289		Padi4	0.946	0.054	2.86325834787326	1.65317		Cdca4	0.9502	0.0498	2.94865731444312	-0.938588		Lox	0.9558	0.0442	3.07382368127853	-0.942279		Ckb	0.949	0.051	2.9235829803446	2.1832		Rps15a-ps8	0.9596	0.0404	3.16768650889472	-2.12941		Cpne8	0.95	0.05	2.94443878969278	0.915453		Samd1	0.9462	0.0538	2.86718032072431	-0.976326		Eif2b3	0.9476
Heatr3	0.9484	0.0516	2.91125449844938	-2.4021		Gm16062	0.946	0.054	2.86325834787326	0.478204		Ltbp1	0.95	0.05	2.94443878969278	2.27165		Gm15549	0.9558	0.0442	3.07382368127853	-2.38108		Cfl2	0.949	0.051	2.9235829803446	2.27233		Cntln	0.9596	0.0404	3.16768650889472	2.81298		Mettl2	0.95	0.05	2.94443878969278	-2.0678		Gm6415	0.9462	0.0538	2.86718032072431	1.27506		Ikbip	0.9476
Trip10	0.9484	0.0516	2.91125449844938	-1.70151		Lgr4	0.946	0.054	2.86325834787326	0.779171		Zfp746	0.95	0.05	2.94443878969278	-1.69737		Aff4	0.9558	0.0442	3.07382368127853	-2.14099		Gimap3	0.949	0.051	2.9235829803446	-1.87589		Rpl13a	0.9596	0.0404	3.16768650889472	-1.9456		Ckap5	0.95	0.05	2.94443878969278	-2.14417		Sh3pxd2a	0.9462	0.0538	2.86718032072431	-0.867314		Mxra8	0.9476
Gpat3	0.9484	0.0516	2.91125449844938	-1.86311		Chil1	0.946	0.054	2.86325834787326	0.582888		Iglc2	0.95	0.05	2.94443878969278	-2.24134		Gm13397	0.9558	0.0442	3.07382368127853	-2.45986		Pde12	0.949	0.051	2.9235829803446	1.44158		Gm10180	0.9596	0.0404	3.16768650889472	-2.32636		Gm6375	0.95	0.05	2.94443878969278	2.06881		Map1s	0.9462	0.0538	2.86718032072431	-0.629049		Gm16519	0.9476
Il18rap	0.9484	0.0516	2.91125449844938	0.317074		Gm37760	0.946	0.054	2.86325834787326	0.149756		Itgbl1	0.95	0.05	2.94443878969278	-0.519538		2210013O21Rik	0.9558	0.0442	3.07382368127853	-2.31311		Tstd2	0.949	0.051	2.9235829803446	1.808		Cnep1r1	0.9596	0.0404	3.16768650889472	-2.64766		Cxadr	0.95	0.05	2.94443878969278	-0.548226		Krt79	0.9462	0.0538	2.86718032072431	-0.969419		Clec2i	0.9476
Ifrd1	0.9484	0.0516	2.91125449844938	-1.97174		Gm16261	0.946	0.054	2.86325834787326	-0.758255		Cep290	0.95	0.05	2.94443878969278	-0.195832		Gm8326	0.9558	0.0442	3.07382368127853	-2.54022		Aagab	0.949	0.051	2.9235829803446	-2.17916		Rplp2	0.9596	0.0404	3.16768650889472	-2.15026		Sowahc	0.95	0.05	2.94443878969278	2.2819		AC102369.3	0.9462	0.0538	2.86718032072431	-1.11388		Gm8976	0.9476
Fam102a	0.9482	0.0518	2.90717511869871	-1.87971		Zfp654	0.946	0.054	2.86325834787326	-1.18924		Prtn3	0.95	0.05	2.94443878969278	1.18449		Ralgapb	0.9558	0.0442	3.07382368127853	1.86805		Gm17150	0.949	0.051	2.9235829803446	1.54655		Cops4	0.9594	0.0406	3.16253978657807	-2.47412		Rfwd3	0.95	0.05	2.94443878969278	-2.22642		Pdpn	0.9462	0.0538	2.86718032072431	-0.572532		Ppan	0.9476
Dtd1	0.9482	0.0518	2.90717511869871	0.978147		Ppp2r3a	0.946	0.054	2.86325834787326	0.991821		Rpl18a-ps4	0.95	0.05	2.94443878969278	-2.21654		Irak2	0.9558	0.0442	3.07382368127853	-2.39392		Cttnbp2nl	0.949	0.051	2.9235829803446	1.98966		Magt1	0.9594	0.0406	3.16253978657807	-2.80785		Tgm2	0.95	0.05	2.94443878969278	2.21455		Unc45a	0.9462	0.0538	2.86718032072431	0.132755		Ptprf	0.9476
Ckap2	0.9482	0.0518	2.90717511869871	-2.35556		Gm16463	0.946	0.054	2.86325834787326	-1.23539		Atg2a	0.95	0.05	2.94443878969278	0.0462223		Ahsa2	0.9558	0.0442	3.07382368127853	2.59393		Stat4	0.949	0.051	2.9235829803446	-1.2016		P2rx4	0.9594	0.0406	3.16253978657807	-2.86068		Tmem205	0.95	0.05	2.94443878969278	2.01879		Egfl7	0.9462	0.0538	2.86718032072431	-2.00633		Lpcat3	0.9476
Senp7	0.9482	0.0518	2.90717511869871	2.47286		Gm12806	0.946	0.054	2.86325834787326	-0.922789		Dapp1	0.95	0.05	2.94443878969278	-2.35668		Loxl1	0.9558	0.0442	3.07382368127853	-1.51151		Stk17b	0.949	0.051	2.9235829803446	-2.19018		Coq2	0.9594	0.0406	3.16253978657807	-2.72911		Cxcl16	0.95	0.05	2.94443878969278	1.8447		Ifrd2	0.9462	0.0538	2.86718032072431	-1.16707		C1s1	0.9476
Exoc6	0.9482	0.0518	2.90717511869871	1.91131		Gpr137b-ps	0.946	0.054	2.86325834787326	-1.20373		Slc25a28	0.9498	0.0502	2.9402362207427	-1.8325		Slc4a7	0.9556	0.0444	3.06909973125291	2.60154		Samd1	0.9488	0.0512	2.91945831142515	1.85391		Oas1a	0.9594	0.0406	3.16253978657807	3.01312		Sprr1a	0.95	0.05	2.94443878969278	-0.69		Nfe2	0.9462	0.0538	2.86718032072431	-0.564803		Cxcl16	0.9476
Rgs16	0.9482	0.0518	2.90717511869871	1.27899		Itpripl2	0.9458	0.0542	2.85935004783541	-1.30462		Mcoln2	0.9498	0.0502	2.9402362207427	-1.97899		Tfrc	0.9556	0.0444	3.06909973125291	2.26638		Ldlrap1	0.9488	0.0512	2.91945831142515	1.98477		Madd	0.9594	0.0406	3.16253978657807	-2.20183		Plin2	0.95	0.05	2.94443878969278	2.4121		Tmem176b	0.9462	0.0538	2.86718032072431	1.44642		Rnu11	0.9474
Clec2i	0.9482	0.0518	2.90717511869871	2.1157		Col1a1	0.9458	0.0542	2.85935004783541	-1.03211		C1qb	0.9498	0.0502	2.9402362207427	-0.341544		Gm16134	0.9556	0.0444	3.06909973125291	-2.09927		Ric8b	0.9488	0.0512	2.91945831142515	0.830728		Ufl1	0.9594	0.0406	3.16253978657807	-2.97317		Vps54	0.95	0.05	2.94443878969278	-2.42951		Hacd3	0.9462	0.0538	2.86718032072431	-2.14175		Lgmn	0.9474
Rbp4	0.9482	0.0518	2.90717511869871	-0.892598		Rpl5	0.9458	0.0542	2.85935004783541	-1.6279		Pafah1b3	0.9498	0.0502	2.9402362207427	-2.37112		Fam25c	0.9556	0.0444	3.06909973125291	0.13197		Supv3l1	0.9488	0.0512	2.91945831142515	0.935837		Lhfp	0.9594	0.0406	3.16253978657807	2.39517		Gstm5	0.95	0.05	2.94443878969278	-0.540912		Ncapd3	0.9462	0.0538	2.86718032072431	-1.67265		Ramp3	0.9474
Gm8976	0.9482	0.0518	2.90717511869871	1.06982		Itgbl1	0.9458	0.0542	2.85935004783541	0.444091		Chtf8	0.9498	0.0502	2.9402362207427	-1.81541		Gm11645	0.9556	0.0444	3.06909973125291	-2.57632		Gpx7	0.9488	0.0512	2.91945831142515	2.05116		Blmh	0.9594	0.0406	3.16253978657807	-2.51447		Fbxl12	0.95	0.05	2.94443878969278	-1.11118		Snord55	0.9462	0.0538	2.86718032072431	1.56965		Thy1	0.9474
Card19	0.9482	0.0518	2.90717511869871	-2.37257		Cnbd2	0.9458	0.0542	2.85935004783541	0.0523372		Pcolce	0.9498	0.0502	2.9402362207427	2.16352		Frs2	0.9556	0.0444	3.06909973125291	2.71493		Donson	0.9488	0.0512	2.91945831142515	-1.44991		Mrpl58	0.9594	0.0406	3.16253978657807	-2.59805		Tspan32	0.95	0.05	2.94443878969278	-2.04555		Trbj2-1	0.9462	0.0538	2.86718032072431	0.115722		Flnb	0.9474
Gm14138	0.9482	0.0518	2.90717511869871	2.11006		Ankrd33b	0.9458	0.0542	2.85935004783541	-1.36778		Pag1	0.9498	0.0502	2.9402362207427	1.83872		Knl1	0.9556	0.0444	3.06909973125291	2.41917		Slamf6	0.9488	0.0512	2.91945831142515	-0.217453		Trmt6	0.9594	0.0406	3.16253978657807	-2.51522		Ddx56	0.9498	0.0502	2.9402362207427	-1.55709		Papd5	0.946	0.054	2.86325834787326	-2.01878		Srxn1	0.9474
Bcl9l	0.948	0.052	2.90311060191444	-0.898167		Mphosph6	0.9458	0.0542	2.85935004783541	2.04814		Dck	0.9498	0.0502	2.9402362207427	-1.6711		Fosl2	0.9554	0.0446	3.06439602818144	-2.61781		Frat2	0.9488	0.0512	2.91945831142515	-0.182569		Fam179b	0.9592	0.0408	3.15741728763054	-2.68488		A330069E16Rik	0.9498	0.0502	2.9402362207427	-1.07799		Gm11223	0.946	0.054	2.86325834787326	-0.487966		Snapc3	0.9474
Tsnax	0.948	0.052	2.90311060191444	0.0610415		Gm14480	0.9458	0.0542	2.85935004783541	-2.02477		Dst	0.9498	0.0502	2.9402362207427	2.43052		Gramd3	0.9554	0.0446	3.06439602818144	-2.1966		Met	0.9488	0.0512	2.91945831142515	-0.531378		Lbp	0.9592	0.0408	3.15741728763054	1.90011		Psen2	0.9498	0.0502	2.9402362207427	1.75386		Gpat3	0.946	0.054	2.86325834787326	-0.838193		Atxn2	0.9474
Thap6	0.948	0.052	2.90311060191444	2.26346		Tm4sf1	0.9458	0.0542	2.85935004783541	-1.88979		Rgs16	0.9498	0.0502	2.9402362207427	1.42658		AC112680.2	0.9554	0.0446	3.06439602818144	-2.45599		Traf5	0.9488	0.0512	2.91945831142515	-1.40756		Impdh1	0.9592	0.0408	3.15741728763054	-2.74353		Cdca4	0.9498	0.0502	2.9402362207427	-1.94529		Diablo	0.946	0.054	2.86325834787326	0.509997		Ankrd33b	0.9474
Apaf1	0.948	0.052	2.90311060191444	-0.458431		Gm24098	0.9458	0.0542	2.85935004783541	-2.15792		Gpr65	0.9498	0.0502	2.9402362207427	-1.73283		Gbp7	0.9554	0.0446	3.06439602818144	1.64359		Lat	0.9488	0.0512	2.91945831142515	-2.14575		Alkbh1	0.9592	0.0408	3.15741728763054	-2.66816		Prtn3	0.9498	0.0502	2.9402362207427	-0.337259		Ap4m1	0.946	0.054	2.86325834787326	1.35321		Anxa4	0.9474
Fndc3b	0.948	0.052	2.90311060191444	-1.89852		Ffar2	0.9458	0.0542	2.85935004783541	0.395762		Atm	0.9498	0.0502	2.9402362207427	-0.739064		Gm13604	0.9554	0.0446	3.06439602818144	-2.89216		Lamc1	0.9488	0.0512	2.91945831142515	1.84759		Gm15696	0.9592	0.0408	3.15741728763054	-2.55888		Gm9294	0.9498	0.0502	2.9402362207427	-1.36685		Anxa4	0.946	0.054	2.86325834787326	1.26346		Gm22068	0.9474
Prps1	0.948	0.052	2.90311060191444	-1.32199		Rgs16	0.9458	0.0542	2.85935004783541	0.434636		CT571245.5	0.9498	0.0502	2.9402362207427	-0.923157		Colgalt1	0.9554	0.0446	3.06439602818144	-2.29739		Igkj1	0.9488	0.0512	2.91945831142515	-1.9773		Rbbp7	0.9592	0.0408	3.15741728763054	-2.30169		B230208H11Rik	0.9498	0.0502	2.9402362207427	0.0274331		Alas2	0.946	0.054	2.86325834787326	-0.741882		Gas6	0.9474
Xcl1	0.948	0.052	2.90311060191444	-1.79149		Chtf8	0.9456	0.0544	2.85545531954172	-1.82188		Fam214a	0.9498	0.0502	2.9402362207427	-1.25473		Anp32b	0.9554	0.0446	3.06439602818144	1.95522		Gm15753	0.9486	0.0514	2.9153488569717	-1.3348		Zfp646	0.9592	0.0408	3.15741728763054	-2.84712		I830127L07Rik	0.9498	0.0502	2.9402362207427	1.11455		Gm6054	0.946	0.054	2.86325834787326	0.0429172		Fgd4	0.9474
Olfm1	0.948	0.052	2.90311060191444	-1.48693		Il1b	0.9456	0.0544	2.85545531954172	1.90062		Gpr84	0.9498	0.0502	2.9402362207427	1.3262		Apeh	0.9554	0.0446	3.06439602818144	2.54106		Plvap	0.9486	0.0514	2.9153488569717	1.82704		Rasd1	0.9592	0.0408	3.15741728763054	-2.77697		Saysd1	0.9498	0.0502	2.9402362207427	-0.00403176		Klf9	0.946	0.054	2.86325834787326	-1.67453		Plin2	0.9474
Magi3	0.9478	0.0522	2.89906083362478	-1.89575		Gm12060	0.9456	0.0544	2.85545531954172	-1.97619		Gm27935	0.9498	0.0502	2.9402362207427	0.521123		Pdlim2	0.9554	0.0446	3.06439602818144	-2.41836		Trmt1	0.9486	0.0514	2.9153488569717	1.29018		Zfp688	0.9592	0.0408	3.15741728763054	-2.81696		Zfp948	0.9498	0.0502	2.9402362207427	-1.21965		Gm12936	0.946	0.054	2.86325834787326	0.4284		Pus1	0.9474
Jchain	0.9478	0.0522	2.89906083362478	2.14602		Ccdc25	0.9456	0.0544	2.85545531954172	1.36924		Kif3a	0.9498	0.0502	2.9402362207427	0.427478		Sap30	0.9554	0.0446	3.06439602818144	-2.09037		Tsnax	0.9486	0.0514	2.9153488569717	0.922863		Gm15570	0.9592	0.0408	3.15741728763054	-2.7965		Cog2	0.9498	0.0502	2.9402362207427	-2.0649		Clec4e	0.946	0.054	2.86325834787326	-0.390314		AC153929.1	0.9474
Gm26735	0.9478	0.0522	2.89906083362478	-2.00525		Pcolce	0.9456	0.0544	2.85545531954172	-2.03765		Rab29	0.9498	0.0502	2.9402362207427	-1.28711		Actr6	0.9554	0.0446	3.06439602818144	-1.95086		Ttpal	0.9486	0.0514	2.9153488569717	-1.17005		Ifi214	0.9592	0.0408	3.15741728763054	-1.84336		Cep170	0.9498	0.0502	2.9402362207427	1.80003		Gm6921	0.946	0.054	2.86325834787326	-0.48605		Zfp869	0.9474
Mrpl35	0.9478	0.0522	2.89906083362478	2.39017		Gpr84	0.9456	0.0544	2.85545531954172	1.85705		Prelid2	0.9498	0.0502	2.9402362207427	-1.727		Rab3gap1	0.9554	0.0446	3.06439602818144	2.62013		S1pr4	0.9486	0.0514	2.9153488569717	-2.53061		Casp6	0.959	0.041	3.15231877470425	-2.6474		Cxcl14	0.9498	0.0502	2.9402362207427	-0.380903		Myl9	0.946	0.054	2.86325834787326	-1.42132		Rpl31-ps23	0.9474
St6galnac4	0.9478	0.0522	2.89906083362478	-1.54286		Col4a1	0.9456	0.0544	2.85545531954172	-1.69368		Oard1	0.9498	0.0502	2.9402362207427	-2.03163		Gm11824	0.9554	0.0446	3.06439602818144	-2.60038		Golga2	0.9486	0.0514	2.9153488569717	2.06755		Mpst	0.959	0.041	3.15231877470425	2.69636		Sept10	0.9498	0.0502	2.9402362207427	-2.064		Mrpl39	0.946	0.054	2.86325834787326	-0.0336991		AC124346.1	0.9474
Procr	0.9478	0.0522	2.89906083362478	-1.49473		Rpp38	0.9456	0.0544	2.85545531954172	-1.1137		Gm10335	0.9498	0.0502	2.9402362207427	-1.92828		Rcan1	0.9554	0.0446	3.06439602818144	-2.49138		Llph-ps2	0.9486	0.0514	2.9153488569717	1.67808		Gm10036	0.959	0.041	3.15231877470425	-2.10445		Hist1h4n	0.9498	0.0502	2.9402362207427	-0.515996		Trim12c	0.946	0.054	2.86325834787326	-0.419186		Plvap	0.9472
Zfp266	0.9478	0.0522	2.89906083362478	-1.93657		CT571245.5	0.9456	0.0544	2.85545531954172	-0.610857		Crbn	0.9496	0.0504	2.93604948033621	-1.92283		Gm12355	0.9552	0.0448	3.05971239047215	2.47529		Fgfr1	0.9486	0.0514	2.9153488569717	2.31354		Ppfibp1	0.959	0.041	3.15231877470425	-2.76822		Tmem109	0.9496	0.0504	2.93604948033621	2.17429		Itpripl2	0.946	0.054	2.86325834787326	0.365113		Rbp4	0.9472
Ckap4	0.9478	0.0522	2.89906083362478	-1.04141		Wdr45	0.9456	0.0544	2.85545531954172	1.71077		Vps53	0.9496	0.0504	2.93604948033621	1.75713		Tpd52	0.9552	0.0448	3.05971239047215	-2.29405		Fgd4	0.9486	0.0514	2.9153488569717	-0.977524		AC124360.2	0.959	0.041	3.15231877470425	-2.86193		Irf2bp1	0.9496	0.0504	2.93604948033621	-1.12701		Gm14032	0.946	0.054	2.86325834787326	1.6257		E030030I06Rik	0.9472
Gm16261	0.9478	0.0522	2.89906083362478	-1.01553		Aspn	0.9456	0.0544	2.85545531954172	-1.45513		Gm4759	0.9496	0.0504	2.93604948033621	-2.1416		Cp	0.9552	0.0448	3.05971239047215	-1.33496		Sphk1	0.9486	0.0514	2.9153488569717	2.44373		Rps24-ps2	0.959	0.041	3.15231877470425	-2.25056		Sned1	0.9496	0.0504	2.93604948033621	-0.33199		Nploc4	0.946	0.054	2.86325834787326	0.287646		Rarg	0.9472
Il6	0.9478	0.0522	2.89906083362478	-2.35375		Sept10	0.9456	0.0544	2.85545531954172	1.47541		Htra1	0.9496	0.0504	2.93604948033621	2.83665		Clec11a	0.9552	0.0448	3.05971239047215	-2.32452		Mis18a	0.9486	0.0514	2.9153488569717	-1.0218		Lat2	0.959	0.041	3.15231877470425	-2.26531		Brf1	0.9496	0.0504	2.93604948033621	-2.08265		Serpinb2	0.946	0.054	2.86325834787326	-0.47171		Basp1	0.9472
1700020I14Rik	0.9478	0.0522	2.89906083362478	1.99235		Tmem230	0.9456	0.0544	2.85545531954172	-1.0417		Hsf2	0.9496	0.0504	2.93604948033621	-0.666197		Gm6987	0.9552	0.0448	3.05971239047215	-2.57889		CT025556.2	0.9484	0.0516	2.91125449844938	-1.33645		Igkj5	0.959	0.041	3.15231877470425	-1.71752		Trim16	0.9496	0.0504	2.93604948033621	1.52092		F630028O10Rik	0.946	0.054	2.86325834787326	-0.0774148		Id1	0.9472
Gm11401	0.9478	0.0522	2.89906083362478	1.85998		Ppp2r3d	0.9456	0.0544	2.85545531954172	-1.60956		Noc4l	0.9496	0.0504	2.93604948033621	0.621551		Gm15483	0.9552	0.0448	3.05971239047215	2.58005		Hbb-bh3	0.9484	0.0516	2.91125449844938	1.19812		Uri1	0.959	0.041	3.15231877470425	-2.73369		AC151730.1	0.9496	0.0504	2.93604948033621	-1.57379		Pogz	0.946	0.054	2.86325834787326	0.397566		Vat1	0.9472
Cish	0.9478	0.0522	2.89906083362478	-2.24161		Camsap2	0.9456	0.0544	2.85545531954172	0.96646		Prok2	0.9496	0.0504	2.93604948033621	1.52886		Qsox1	0.9552	0.0448	3.05971239047215	-2.78089		AC154713.1	0.9484	0.0516	2.91125449844938	2.27129		Pstk	0.959	0.041	3.15231877470425	-2.92986		Treml2	0.9496	0.0504	2.93604948033621	-2.0463		Ncam1	0.946	0.054	2.86325834787326	-2.02754		Ankra2	0.9472
Pam16	0.9476	0.0524	2.89502570067093	0.909361		Slc40a1	0.9456	0.0544	2.85545531954172	0.965538		Ddx56	0.9496	0.0504	2.93604948033621	1.06399		Ccdc58	0.9552	0.0448	3.05971239047215	2.18345		Eva1b	0.9484	0.0516	2.91125449844938	1.89386		Mmp3	0.959	0.041	3.15231877470425	-1.313		4930453N24Rik	0.9496	0.0504	2.93604948033621	0.845073		Cxcl16	0.9458	0.0542	2.85935004783541	-0.227501		Ptpmt1	0.9472
Hist1h3d	0.9476	0.0524	2.89502570067093	2.177		Usf3	0.9456	0.0544	2.85545531954172	-0.493991		Gm37025	0.9496	0.0504	2.93604948033621	-0.784983		5830432E09Rik	0.9552	0.0448	3.05971239047215	-2.81274		Gm16148	0.9484	0.0516	2.91125449844938	1.9051		Gm11473	0.959	0.041	3.15231877470425	-3.32785		Kif3a	0.9496	0.0504	2.93604948033621	1.23724		Gm8115	0.9458	0.0542	2.85935004783541	-0.632885		Atm	0.9472
Nfib	0.9476	0.0524	2.89502570067093	-1.33525		Pex13	0.9456	0.0544	2.85545531954172	1.89842		Rasd1	0.9496	0.0504	2.93604948033621	1.48503		Palld	0.9552	0.0448	3.05971239047215	-2.47519		Hist1h2bm	0.9484	0.0516	2.91125449844938	-1.56299		Ffar2	0.959	0.041	3.15231877470425	3.0031		Setbp1	0.9496	0.0504	2.93604948033621	-1.7872		Fhl3	0.9458	0.0542	2.85935004783541	0.151843		Aspn	0.9472
Gpat4	0.9476	0.0524	2.89502570067093	-2.0118		Mrps6	0.9454	0.0546	2.85157406303564	-1.7856		Ighg1	0.9496	0.0504	2.93604948033621	-1.72322		Rab33b	0.9552	0.0448	3.05971239047215	-2.37892		3110040N11Rik	0.9484	0.0516	2.91125449844938	1.17209		Pdlim1	0.959	0.041	3.15231877470425	-2.45775		Chil1	0.9496	0.0504	2.93604948033621	1.08255		Gm12222	0.9458	0.0542	2.85935004783541	0.627036		Nr2c2ap	0.947
Gm19566	0.9476	0.0524	2.89502570067093	-0.811028		Lpcat3	0.9454	0.0546	2.85157406303564	1.65016		Hist1h3e	0.9496	0.0504	2.93604948033621	-1.01438		Hist1h2ae	0.9552	0.0448	3.05971239047215	2.7651		Gm11625	0.9484	0.0516	2.91125449844938	-2.00089		Gm5853	0.959	0.041	3.15231877470425	-2.41255		Eif2b3	0.9496	0.0504	2.93604948033621	-2.06349		Zfp110	0.9458	0.0542	2.85935004783541	1.86397		Pogz	0.947
Bicd2	0.9476	0.0524	2.89502570067093	1.7008		Gm11223	0.9454	0.0546	2.85157406303564	0.687043		Lum	0.9496	0.0504	2.93604948033621	2.07407		Fgfr1	0.955	0.045	3.05504863895942	-2.33644		Csgalnact2	0.9484	0.0516	2.91125449844938	1.87858		Gm15795	0.959	0.041	3.15231877470425	-2.91724		Gm6977	0.9496	0.0504	2.93604948033621	2.04453		Gart	0.9458	0.0542	2.85935004783541	-0.215469		Pkp4	0.947
B230208H11Rik	0.9476	0.0524	2.89502570067093	-0.575686		Ass1	0.9454	0.0546	2.85157406303564	-0.698608		Txk	0.9496	0.0504	2.93604948033621	-0.47345		Elovl5	0.955	0.045	3.05504863895942	-2.99026		Fam220a	0.9484	0.0516	2.91125449844938	1.03754		Eftud2	0.959	0.041	3.15231877470425	-2.32577		Rpp38	0.9496	0.0504	2.93604948033621	-1.91299		Prkar2a	0.9458	0.0542	2.85935004783541	-1.32511		Apoe	0.947
Camk1	0.9476	0.0524	2.89502570067093	-1.10822		Aldh9a1	0.9454	0.0546	2.85157406303564	-1.21845		Egr1	0.9496	0.0504	2.93604948033621	2.03086		Mir17hg	0.955	0.045	3.05504863895942	-2.58701		Cxcl16	0.9484	0.0516	2.91125449844938	1.64787		Chrac1	0.959	0.041	3.15231877470425	-2.56181		Nbl1	0.9496	0.0504	2.93604948033621	0.209751		Zfp869	0.9458	0.0542	2.85935004783541	0.276534		Inpp5a	0.947
Uap1l1	0.9476	0.0524	2.89502570067093	-1.84545		Myo9a	0.9454	0.0546	2.85157406303564	1.84212		Lpcat3	0.9496	0.0504	2.93604948033621	-0.346238		Blmh	0.955	0.045	3.05504863895942	-2.40039		Nsfl1c	0.9482	0.0518	2.90717511869871	2.52472		Rpl13-ps3	0.9588	0.0412	3.14724401391603	-2.55033		Gm5406	0.9496	0.0504	2.93604948033621	2.10783		Gm43309	0.9458	0.0542	2.85935004783541	2.01369		Nt5c2	0.947
Plekha4	0.9474	0.0526	2.89100509118714	-0.808104		Pygo2	0.9454	0.0546	2.85157406303564	-2.04433		Spata24	0.9494	0.0506	2.93187844272833	-1.93875		Slc31a2	0.955	0.045	3.05504863895942	0.276313		Akap10	0.9482	0.0518	2.90717511869871	-0.113183		Gm11643	0.9588	0.0412	3.14724401391603	-2.51923		Erc1	0.9496	0.0504	2.93604948033621	-2.35986		Steap4	0.9458	0.0542	2.85935004783541	-0.934705		Zbtb24	0.947
Cd38	0.9474	0.0526	2.89100509118714	2.11124		Stx3	0.9454	0.0546	2.85157406303564	-0.592222		Urm1	0.9494	0.0506	2.93187844272833	0.236722		Mcm6	0.955	0.045	3.05504863895942	3.12427		Gpr180	0.9482	0.0518	2.90717511869871	0.517887		Mdh1	0.9588	0.0412	3.14724401391603	-2.09698		H2-Q3	0.9496	0.0504	2.93604948033621	0.971744		Cnot10	0.9458	0.0542	2.85935004783541	1.00603		Ascc1	0.947
Fam220a	0.9474	0.0526	2.89100509118714	-1.29349		Map1s	0.9454	0.0546	2.85157406303564	1.48672		Ifit1	0.9494	0.0506	2.93187844272833	1.39965		Rmnd5b	0.955	0.045	3.05504863895942	-2.15098		Myo18a	0.9482	0.0518	2.90717511869871	-1.60247		Sox9	0.9588	0.0412	3.14724401391603	1.57887		Metrnl	0.9496	0.0504	2.93604948033621	2.35819		Osgin1	0.9458	0.0542	2.85935004783541	-0.341077		Thap6	0.947
Gm45405	0.9474	0.0526	2.89100509118714	-1.18583		Ctnnbip1	0.9454	0.0546	2.85157406303564	-1.47543		Agrn	0.9494	0.0506	2.93187844272833	2.14983		Col6a2	0.955	0.045	3.05504863895942	-2.22903		Nprl2	0.9482	0.0518	2.90717511869871	-0.689661		Zfp771	0.9588	0.0412	3.14724401391603	-2.74804		Pdgfra	0.9496	0.0504	2.93604948033621	-0.962938		Crim1	0.9458	0.0542	2.85935004783541	-1.82513		Gda	0.947
Gm5356	0.9474	0.0526	2.89100509118714	-1.49698		Colec12	0.9454	0.0546	2.85157406303564	0.0144715		Psen2	0.9494	0.0506	2.93187844272833	-2.3		Serpine2	0.955	0.045	3.05504863895942	-3.01791		Rpl31-ps23	0.9482	0.0518	2.90717511869871	0.554812		Tubgcp3	0.9588	0.0412	3.14724401391603	-2.7992		Apold1	0.9496	0.0504	2.93604948033621	0.343807		Idh2	0.9458	0.0542	2.85935004783541	1.28782		Zc3h12c	0.947
Ccl7	0.9474	0.0526	2.89100509118714	-1.54247		Upp1	0.9452	0.0548	2.84770617945682	1.1424		Sac3d1	0.9494	0.0506	2.93187844272833	-0.808338		Rgs5	0.955	0.045	3.05504863895942	-0.170056		Zfhx3	0.9482	0.0518	2.90717511869871	1.40773		Mrpl22	0.9588	0.0412	3.14724401391603	-2.53833		Zfp729b	0.9494	0.0506	2.93187844272833	1.36674		Rpl31-ps24	0.9458	0.0542	2.85935004783541	1.24963		Arap3	0.947
Unc45a	0.9474	0.0526	2.89100509118714	-0.378084		Hmga1-rs1	0.9452	0.0548	2.84770617945682	1.8581		Sppl3	0.9494	0.0506	2.93187844272833	-1.31557		Rab22a	0.955	0.045	3.05504863895942	-2.35202		Rad51ap1	0.9482	0.0518	2.90717511869871	-0.718168		Tk1	0.9588	0.0412	3.14724401391603	-2.52807		Donson	0.9494	0.0506	2.93187844272833	-2.04038		Prmt7	0.9458	0.0542	2.85935004783541	0.379718		Gm16062	0.947
Ninj1	0.9474	0.0526	2.89100509118714	-1.96459		Ahdc1	0.9452	0.0548	2.84770617945682	-1.00883		Gm2522	0.9494	0.0506	2.93187844272833	-0.697333		Sirpa	0.955	0.045	3.05504863895942	-2.20601		Pibf1	0.9482	0.0518	2.90717511869871	-1.46623		Ppa1	0.9588	0.0412	3.14724401391603	-2.88229		Atp13a1	0.9494	0.0506	2.93187844272833	-2.2093		Mapk8	0.9458	0.0542	2.85935004783541	1.81689		Ddah2	0.947
Map1s	0.9474	0.0526	2.89100509118714	-0.640752		Rnmt	0.9452	0.0548	2.84770617945682	-1.43599		Aldh3b1	0.9494	0.0506	2.93187844272833	-0.120533		Gm15131	0.955	0.045	3.05504863895942	-2.15729		Hist1h2bn	0.9482	0.0518	2.90717511869871	-0.120882		Lemd2	0.9588	0.0412	3.14724401391603	-2.63421		Rhoq	0.9494	0.0506	2.93187844272833	-1.32437		Procr	0.9458	0.0542	2.85935004783541	-0.027895		Atad5	0.947
Gm12219	0.9474	0.0526	2.89100509118714	-0.88568		Usp39	0.9452	0.0548	2.84770617945682	-1.34413		Zfp263	0.9492	0.0508	2.92772298366199	0.876292		Plekha3	0.9548	0.0452	3.05040459686097	-2.54487		Ppil1	0.9482	0.0518	2.90717511869871	-0.678907		Zbtb44	0.9588	0.0412	3.14724401391603	-2.42652		Slc35c2	0.9494	0.0506	2.93187844272833	-2.23844		Pef1	0.9458	0.0542	2.85935004783541	-1.62542		Fam114a1	0.947
Igfbp4	0.9474	0.0526	2.89100509118714	-2.21298		Tiam1	0.9452	0.0548	2.84770617945682	0.315462		Hspd1-ps3	0.9492	0.0508	2.92772298366199	-1.93793		Mrpl16	0.9548	0.0452	3.05040459686097	-1.98562		Ints7	0.9482	0.0518	2.90717511869871	-1.70559		Gm11688	0.9588	0.0412	3.14724401391603	-2.5688		Cxcr2	0.9494	0.0506	2.93187844272833	-0.615486		Rcan1	0.9458	0.0542	2.85935004783541	-1.2609		Smox	0.947
Cadm1	0.9474	0.0526	2.89100509118714	-1.50962		Cxadr	0.9452	0.0548	2.84770617945682	-1.25029		Gm12657	0.9492	0.0508	2.92772298366199	-1.96329		Rab34	0.9548	0.0452	3.05040459686097	-2.39858		Ercc5	0.948	0.052	2.90311060191444	2.31795		Fam208b	0.9588	0.0412	3.14724401391603	-2.94638		Hspb8	0.9494	0.0506	2.93187844272833	-1.82637		Nabp2	0.9458	0.0542	2.85935004783541	2.18551		Phtf1	0.947
Paip2b	0.9474	0.0526	2.89100509118714	-0.819714		Pgrmc2	0.9452	0.0548	2.84770617945682	1.78169		Sod3	0.9492	0.0508	2.92772298366199	2.08931		Eif1-ps3	0.9548	0.0452	3.05040459686097	-2.44766		Ppcs	0.948	0.052	2.90311060191444	-1.23853		Snx7	0.9588	0.0412	3.14724401391603	-1.10993		Rbck1	0.9494	0.0506	2.93187844272833	-1.83331		Gm4835	0.9458	0.0542	2.85935004783541	-1.45139		Mcm6	0.947
Fkbp11	0.9474	0.0526	2.89100509118714	0.0154523		Gm13461	0.9452	0.0548	2.84770617945682	-1.36296		Zmym1	0.9492	0.0508	2.92772298366199	-2.11393		Cul4a	0.9548	0.0452	3.05040459686097	2.59675		Fhl3	0.948	0.052	2.90311060191444	-1.17188		Gm7502	0.9586	0.0414	3.14219277478028	-3.0305		Jag1	0.9494	0.0506	2.93187844272833	2.18448		Dlgap5	0.9458	0.0542	2.85935004783541	-0.857325		Mapk13	0.9468
Ppox	0.9472	0.0528	2.88699889458104	-2.17514		AC135859.1	0.9452	0.0548	2.84770617945682	-1.95487		Chpt1	0.9492	0.0508	2.92772298366199	1.68206		Rps12-ps24	0.9548	0.0452	3.05040459686097	-2.71308		Osgin2	0.948	0.052	2.90311060191444	-1.56489		Clock	0.9586	0.0414	3.14219277478028	-2.48518		Ss18	0.9494	0.0506	2.93187844272833	-2.31017		Lhfpl2	0.9456	0.0544	2.85545531954172	-0.0923857		Gtf2h2	0.9468
Ift74	0.9472	0.0528	2.88699889458104	2.53306		Cd300lf	0.9452	0.0548	2.84770617945682	1.76058		Gins2	0.9492	0.0508	2.92772298366199	-1.75868		Perp	0.9548	0.0452	3.05040459686097	-2.69207		Vat1	0.948	0.052	2.90311060191444	2.05512		Rwdd1	0.9586	0.0414	3.14219277478028	-2.23154		Hgs	0.9494	0.0506	2.93187844272833	-1.83711		Arhgef7	0.9456	0.0544	2.85545531954172	-0.445515		Efl1	0.9468
Cdc14a	0.9472	0.0528	2.88699889458104	2.33917		Gm15604	0.945	0.055	2.84385157102512	-1.48501		Gm26722	0.9492	0.0508	2.92772298366199	-1.58184		Slc2a1	0.9548	0.0452	3.05040459686097	-2.56056		Kif20b	0.948	0.052	2.90311060191444	-1.6142		Anxa3	0.9586	0.0414	3.14219277478028	2.84635		Thra	0.9494	0.0506	2.93187844272833	-1.09085		Rps6ka5	0.9456	0.0544	2.85545531954172	0.0338276		AU022252	0.9468
Sf3a2	0.9472	0.0528	2.88699889458104	-2.06406		Gca	0.945	0.055	2.84385157102512	0.223391		Sec24c	0.9492	0.0508	2.92772298366199	0.706519		Prkd3	0.9546	0.0454	3.04578008973579	-2.40469		Gm15793	0.948	0.052	2.90311060191444	1.91674		Abcb1b	0.9586	0.0414	3.14219277478028	-2.73299		Odf2	0.9494	0.0506	2.93187844272833	-2.52365		Tmem2	0.9456	0.0544	2.85545531954172	-0.624651		Gm25313	0.9468
Krt79	0.9472	0.0528	2.88699889458104	-1.10391		Ift43	0.945	0.055	2.84385157102512	-0.542659		Hist1h2ak	0.9492	0.0508	2.92772298366199	-0.786147		Sec14l1	0.9546	0.0454	3.04578008973579	-2.20377		Tnnc2	0.948	0.052	2.90311060191444	0.894566		Cebpe	0.9586	0.0414	3.14219277478028	3.10213		Mib1	0.9494	0.0506	2.93187844272833	1.77598		Blcap	0.9456	0.0544	2.85545531954172	0.74226		Bcl7c	0.9468
Fxyd1	0.9472	0.0528	2.88699889458104	-1.66745		Spred1	0.945	0.055	2.84385157102512	-1.49709		Fcrla	0.9492	0.0508	2.92772298366199	-1.78023		Ctgf	0.9546	0.0454	3.04578008973579	-1.30101		Slc35d1	0.948	0.052	2.90311060191444	-1.31977		Gm14094	0.9586	0.0414	3.14219277478028	-2.30406		Gm8802	0.9494	0.0506	2.93187844272833	-0.687157		Ccnyl1	0.9456	0.0544	2.85545531954172	-0.590794		Lin37	0.9468
Itk	0.9472	0.0528	2.88699889458104	-0.882575		Nlrp3	0.945	0.055	2.84385157102512	-0.817853		Gm9855	0.9492	0.0508	2.92772298366199	-1.87716		Jag1	0.9546	0.0454	3.04578008973579	0.816759		Rnpc3	0.9478	0.0522	2.89906083362478	-1.16447		Plekho1	0.9586	0.0414	3.14219277478028	-2.38696		Abl1	0.9494	0.0506	2.93187844272833	-1.59703		Hook1	0.9456	0.0544	2.85545531954172	1.04923		Pmaip1	0.9468
Trbj2-1	0.9472	0.0528	2.88699889458104	-0.0875315		Cd93	0.945	0.055	2.84385157102512	-0.568501		Gm16184	0.9492	0.0508	2.92772298366199	-1.64304		Palmd	0.9546	0.0454	3.04578008973579	-2.1155		Gm12060	0.9478	0.0522	2.89906083362478	2.13441		Rpl31-ps4	0.9586	0.0414	3.14219277478028	-2.76562		Khk	0.9494	0.0506	2.93187844272833	0.0852462		Gpaa1	0.9456	0.0544	2.85545531954172	0.531303		Prkaa1	0.9468
Spib	0.9472	0.0528	2.88699889458104	0.0768768		Lig1	0.945	0.055	2.84385157102512	2.14605		Eif2s3x	0.9492	0.0508	2.92772298366199	-1.41948		Map4k5	0.9546	0.0454	3.04578008973579	2.6146		Fmnl2	0.9478	0.0522	2.89906083362478	1.72887		Pdgfa	0.9586	0.0414	3.14219277478028	-2.71358		Rnpc3	0.9494	0.0506	2.93187844272833	-2.10832		Fbxo9	0.9456	0.0544	2.85545531954172	-0.519078		Rinl	0.9468
Tars	0.9472	0.0528	2.88699889458104	2.42831		Cadm1	0.945	0.055	2.84385157102512	1.66174		Mfhas1	0.9492	0.0508	2.92772298366199	-1.85432		Socs5	0.9546	0.0454	3.04578008973579	-1.80732		5430403G16Rik	0.9478	0.0522	2.89906083362478	-1.48926		Akr1b3	0.9584	0.0416	3.13716483014344	-2.65053		Gramd3	0.9494	0.0506	2.93187844272833	-0.969609		Ahdc1	0.9456	0.0544	2.85545531954172	-1.50683		Myof	0.9468
Fcgrt	0.9472	0.0528	2.88699889458104	-0.716306		Cped1	0.945	0.055	2.84385157102512	-0.245206		Kazald1	0.9492	0.0508	2.92772298366199	0.47644		Uxs1	0.9546	0.0454	3.04578008973579	-1.27623		Ttc39b	0.9478	0.0522	2.89906083362478	-1.77184		Snhg4	0.9584	0.0416	3.13716483014344	-2.62391		Ppp2r3a	0.9492	0.0508	2.92772298366199	-1.81831		Fnbp1l	0.9456	0.0544	2.85545531954172	-0.391914		Gca	0.9466
Pycr2	0.947	0.053	2.88300700151439	2.22463		Mafb	0.945	0.055	2.84385157102512	-1.76883		Epha2	0.9492	0.0508	2.92772298366199	2.13627		Tlr2	0.9546	0.0454	3.04578008973579	-2.31112		Trap1	0.9478	0.0522	2.89906083362478	-1.95494		Rnf126	0.9584	0.0416	3.13716483014344	-2.87339		Ube3b	0.9492	0.0508	2.92772298366199	-2.31763		Gm16261	0.9456	0.0544	2.85545531954172	-1.03842		Pld3	0.9466
Ppp2r5d	0.947	0.053	2.88300700151439	0.0174232		AC115037.2	0.9448	0.0552	2.84001014102495	-1.00744		Ccdc88b	0.9492	0.0508	2.92772298366199	1.32438		Cnpy4	0.9546	0.0454	3.04578008973579	-2.28702		BC005561	0.9478	0.0522	2.89906083362478	-0.483986		Dnpep	0.9584	0.0416	3.13716483014344	-2.56683		Pccb	0.9492	0.0508	2.92772298366199	-0.89437		Cnpy4	0.9456	0.0544	2.85545531954172	-1.21434		Nploc4	0.9466
Slc9a7	0.947	0.053	2.88300700151439	2.6065		Utp20	0.9448	0.0552	2.84001014102495	0.877589		Nxt1	0.9492	0.0508	2.92772298366199	-2.16924		Slc16a3	0.9546	0.0454	3.04578008973579	-1.92909		Fam212a	0.9478	0.0522	2.89906083362478	-1.22972		Ppp2r5d	0.9584	0.0416	3.13716483014344	-2.366		Arntl	0.9492	0.0508	2.92772298366199	-0.646979		Olr1	0.9456	0.0544	2.85545531954172	-1.31184		Phf8	0.9466
Slco4a1	0.947	0.053	2.88300700151439	-1.90349		Uba7	0.9448	0.0552	2.84001014102495	1.42048		Tmem203	0.949	0.051	2.9235829803446	-1.14852		Zfp931	0.9546	0.0454	3.04578008973579	2.13102		Dgka	0.9478	0.0522	2.89906083362478	-2.32337		Tsc22d2	0.9584	0.0416	3.13716483014344	-2.14152		Gm19726	0.9492	0.0508	2.92772298366199	2.06629		AL603745.1	0.9456	0.0544	2.85545531954172	1.10294		Trbc2	0.9466
Ints2	0.947	0.053	2.88300700151439	0.33339		Ptgs2	0.9448	0.0552	2.84001014102495	-1.41025		Chil1	0.949	0.051	2.9235829803446	1.8183		Plin2	0.9546	0.0454	3.04578008973579	-2.86641		Cmc2	0.9478	0.0522	2.89906083362478	0.86264		Plod2	0.9584	0.0416	3.13716483014344	2.14781		Osgin1	0.9492	0.0508	2.92772298366199	-0.712701		Pccb	0.9454	0.0546	2.85157406303564	0.389369		Eftud2	0.9466
Cnpy4	0.947	0.053	2.88300700151439	-0.959522		Slc29a1	0.9448	0.0552	2.84001014102495	0.529885		Slc12a6	0.949	0.051	2.9235829803446	2.4002		Krt15	0.9546	0.0454	3.04578008973579	-0.0242715		Aatf	0.9478	0.0522	2.89906083362478	-1.63748		Rps24-ps3	0.9584	0.0416	3.13716483014344	-2.21712		Erap1	0.9492	0.0508	2.92772298366199	-1.69452		Maged1	0.9454	0.0546	2.85157406303564	-1.31238		Pgk1	0.9466
Clec11a	0.947	0.053	2.88300700151439	-1.08982		Ighg1	0.9448	0.0552	2.84001014102495	1.5899		Gm12791	0.949	0.051	2.9235829803446	-1.85499		Plod2	0.9546	0.0454	3.04578008973579	-0.922914		Klhl9	0.9476	0.0524	2.89502570067093	2.33828		Lamb2	0.9584	0.0416	3.13716483014344	0.0945366		Pdlim2	0.9492	0.0508	2.92772298366199	-2.32929		Gatm	0.9454	0.0546	2.85157406303564	1.40381		Med14	0.9466
Rhoq	0.947	0.053	2.88300700151439	-1.44412		Gm3571	0.9448	0.0552	2.84001014102495	0.350298		Serpina3n	0.949	0.051	2.9235829803446	2.04269		Flt1	0.9546	0.0454	3.04578008973579	-1.47472		Fkbp11	0.9476	0.0524	2.89502570067093	1.62345		Pck2	0.9584	0.0416	3.13716483014344	-2.81586		Cers6	0.9492	0.0508	2.92772298366199	2.11661		Elane	0.9454	0.0546	2.85157406303564	0.400105		Ppfibp1	0.9466
Gm5045	0.947	0.053	2.88300700151439	-0.0958053		Ext1	0.9448	0.0552	2.84001014102495	-1.27615		Stambpl1	0.949	0.051	2.9235829803446	-2.29552		Phactr2	0.9546	0.0454	3.04578008973579	-2.14945		Ccdc50-ps	0.9476	0.0524	2.89502570067093	2.20233		Gpr180	0.9584	0.0416	3.13716483014344	-2.73276		A130071D04Rik	0.9492	0.0508	2.92772298366199	-0.393363		Tk2	0.9454	0.0546	2.85157406303564	-0.916744		Ankrd28	0.9466
Fnip2	0.947	0.053	2.88300700151439	-1.90651		Kansl3	0.9448	0.0552	2.84001014102495	0.0119101		Gm12219	0.949	0.051	2.9235829803446	-1.83324		Mdm2	0.9544	0.0456	3.04117494544293	-2.31939		Tcf7l2	0.9476	0.0524	2.89502570067093	2.0568		Spast	0.9584	0.0416	3.13716483014344	-2.39315		Gm15921	0.9492	0.0508	2.92772298366199	1.10639		Brip1os	0.9454	0.0546	2.85157406303564	1.22765		Unk	0.9466
Mb21d1	0.947	0.053	2.88300700151439	-1.93518		Flt3l	0.9448	0.0552	2.84001014102495	1.79346		C130026I21Rik	0.949	0.051	2.9235829803446	-2.19203		Gas7	0.9544	0.0456	3.04117494544293	-2.68178		Rasal3	0.9476	0.0524	2.89502570067093	-1.32405		Abtb1	0.9584	0.0416	3.13716483014344	2.46293		Nfe2	0.9492	0.0508	2.92772298366199	-1.28807		Aldh7a1	0.9454	0.0546	2.85157406303564	-0.261489		Farsb	0.9466
Gm14048	0.9468	0.0532	2.87902930388422	-1.97621		AC134329.1	0.9448	0.0552	2.84001014102495	2.19107		Keap1	0.949	0.051	2.9235829803446	-2.1682		Gm11625	0.9544	0.0456	3.04117494544293	-1.76038		Gm26740	0.9476	0.0524	2.89502570067093	-2.02325		Adgrg1	0.9584	0.0416	3.13716483014344	1.79893		Bcl2l1	0.9492	0.0508	2.92772298366199	-2.13797		Scarna2	0.9454	0.0546	2.85157406303564	1.88465		Cebpa	0.9466
Anxa3	0.9468	0.0532	2.87902930388422	-1.46642		Osm	0.9448	0.0552	2.84001014102495	1.29497		1110004E09Rik	0.949	0.051	2.9235829803446	-2.02733		Gm12989	0.9544	0.0456	3.04117494544293	2.31464		Gas2l3	0.9476	0.0524	2.89502570067093	1.66403		Gm5070	0.9584	0.0416	3.13716483014344	-2.70376		Bok	0.9492	0.0508	2.92772298366199	0.221245		Hbs1l	0.9454	0.0546	2.85157406303564	1.74275		Tmed1	0.9466
Lrrcc1	0.9468	0.0532	2.87902930388422	1.80655		Sass6	0.9448	0.0552	2.84001014102495	-0.263823		Dcaf10	0.949	0.051	2.9235829803446	-0.67663		Gm15974	0.9544	0.0456	3.04117494544293	-2.24282		Tes	0.9476	0.0524	2.89502570067093	-2.17633		Nkap	0.9584	0.0416	3.13716483014344	-2.69906		Gm8520	0.9492	0.0508	2.92772298366199	-2.08613		Socs5	0.9452	0.0548	2.84770617945682	-1.43061		Ubac2	0.9466
Ifi205	0.9468	0.0532	2.87902930388422	-2.091		Ftl1-ps2	0.9448	0.0552	2.84001014102495	-1.82945		Il1b	0.949	0.051	2.9235829803446	-0.485254		Bach2	0.9544	0.0456	3.04117494544293	-1.13205		Ltb4r1	0.9476	0.0524	2.89502570067093	0.268321		Mmrn2	0.9582	0.0418	3.13215995612013	3.15207		Fam126b	0.9492	0.0508	2.92772298366199	-2.17644		Nr2c2ap	0.9452	0.0548	2.84770617945682	-1.66619		Cipc	0.9466
Ptpn23	0.9468	0.0532	2.87902930388422	-2.27402		Nid1	0.9448	0.0552	2.84001014102495	0.576218		Gfpt2	0.949	0.051	2.9235829803446	2.18168		Pla2g7	0.9544	0.0456	3.04117494544293	-2.362		Igkj2	0.9476	0.0524	2.89502570067093	-1.38875		Rps14	0.9582	0.0418	3.13215995612013	-1.959		Ppp2r3d	0.9492	0.0508	2.92772298366199	-0.448722		Ccrl2	0.9452	0.0548	2.84770617945682	-0.44074		Prkce	0.9466
3110002H16Rik	0.9468	0.0532	2.87902930388422	1.54354		Prkar2a	0.9448	0.0552	2.84001014102495	-1.07413		Gda	0.949	0.051	2.9235829803446	2.13914		Ccdc50-ps	0.9544	0.0456	3.04117494544293	-1.70526		Clec4a2	0.9476	0.0524	2.89502570067093	-0.78637		Gins3	0.9582	0.0418	3.13215995612013	-2.84904		F630028O10Rik	0.9492	0.0508	2.92772298366199	0.41652		Gm13804	0.9452	0.0548	2.84770617945682	1.35741		Bhlhe41	0.9464
Sesn2	0.9468	0.0532	2.87902930388422	-2.28957		Gm22063	0.9448	0.0552	2.84001014102495	-0.329463		Rps6-ps4	0.9488	0.0512	2.91945831142515	-2.30726		Ptafr	0.9544	0.0456	3.04117494544293	-2.52155		Cryab	0.9476	0.0524	2.89502570067093	2.79545		AC154994.2	0.9582	0.0418	3.13215995612013	-2.79664		Tsc1	0.949	0.051	2.9235829803446	-1.65084		Rras2	0.9452	0.0548	2.84770617945682	0.74474		Zcchc9	0.9464
Itfg1	0.9468	0.0532	2.87902930388422	1.52221		Asnsd1	0.9448	0.0552	2.84001014102495	0.0238737		Utp20	0.9488	0.0512	2.91945831142515	-1.35516		Msr1	0.9544	0.0456	3.04117494544293	0.0662718		Polg	0.9476	0.0524	2.89502570067093	1.8371		Rasgef1b	0.9582	0.0418	3.13215995612013	-2.6322		Txk	0.949	0.051	2.9235829803446	0.0777434		Mrpl55	0.9452	0.0548	2.84770617945682	1.85018		Gins4	0.9464
Mvb12a	0.9468	0.0532	2.87902930388422	1.82403		Gcsh	0.9448	0.0552	2.84001014102495	-2.05284		Rfc4	0.9488	0.0512	2.91945831142515	-2.30166		Gm6175	0.9544	0.0456	3.04117494544293	-2.52799		Hpcal1	0.9476	0.0524	2.89502570067093	-1.77429		Tcf4	0.9582	0.0418	3.13215995612013	-2.23728		Gm5045	0.949	0.051	2.9235829803446	1.67566		Csf3r	0.9452	0.0548	2.84770617945682	1.40962		Ctdsp2	0.9464
Mphosph6	0.9468	0.0532	2.87902930388422	1.47253		Gm12516	0.9448	0.0552	2.84001014102495	-1.76808		Aqp3	0.9488	0.0512	2.91945831142515	0.838434		Icosl	0.9544	0.0456	3.04117494544293	-2.16924		Ercc6	0.9476	0.0524	2.89502570067093	-1.57911		Thap12	0.9582	0.0418	3.13215995612013	-2.60279		Pmvk	0.949	0.051	2.9235829803446	-2.28582		Hspd1-ps3	0.9452	0.0548	2.84770617945682	-0.985898		Hspb8	0.9464
Ccdc58	0.9466	0.0534	2.87506569480422	-1.14936		Gm15795	0.9448	0.0552	2.84001014102495	-1.47739		Fyb	0.9488	0.0512	2.91945831142515	-2.10654		Bst2	0.9544	0.0456	3.04117494544293	-2.56969		Polr3f	0.9476	0.0524	2.89502570067093	-0.290452		Fam45a	0.9582	0.0418	3.13215995612013	-2.57247		Igf1	0.949	0.051	2.9235829803446	-0.0540673		Npm3-ps1	0.9452	0.0548	2.84770617945682	-0.132728		Fermt2	0.9464
Ccl6	0.9466	0.0534	2.87506569480422	-0.473333		Nudcd2	0.9448	0.0552	2.84001014102495	0.536898		Pclaf	0.9488	0.0512	2.91945831142515	-1.12779		Pttg1ip	0.9544	0.0456	3.04117494544293	-2.3718		AC124346.1	0.9476	0.0524	2.89502570067093	2.17163		Cd34	0.9582	0.0418	3.13215995612013	-1.94049		Yae1d1	0.949	0.051	2.9235829803446	1.37246		Sdpr	0.9452	0.0548	2.84770617945682	-1.28675		6330403K07Rik	0.9464
Ppp2cb	0.9466	0.0534	2.87506569480422	-1.85631		Gm32858	0.9446	0.0554	2.83618179378987	-1.24772		Tnfrsf18	0.9488	0.0512	2.91945831142515	-1.59261		Hyi	0.9544	0.0456	3.04117494544293	2.68817		Cep170	0.9476	0.0524	2.89502570067093	1.89951		Adprhl2	0.958	0.042	3.12717793203069	-2.7473		Cldn1	0.949	0.051	2.9235829803446	1.58026		Nudt19	0.9452	0.0548	2.84770617945682	0.259049		Eva1b	0.9464
Mettl2	0.9466	0.0534	2.87506569480422	1.05139		Klrd1	0.9446	0.0554	2.83618179378987	1.44027		Asph	0.9488	0.0512	2.91945831142515	2.41379		Ifrd1	0.9542	0.0458	3.03658899410126	-2.29006		Gm11918	0.9476	0.0524	2.89502570067093	2.14976		Ndufs3	0.958	0.042	3.12717793203069	-2.63282		Ints2	0.949	0.051	2.9235829803446	-1.34727		Atp11a	0.9452	0.0548	2.84770617945682	-0.453207		Gpr180	0.9464
Vma21	0.9466	0.0534	2.87506569480422	2.19617		Lyz2	0.9446	0.0554	2.83618179378987	0.819264		Tm2d3	0.9488	0.0512	2.91945831142515	-1.70604		Sparcl1	0.9542	0.0458	3.03658899410126	-1.45374		Cdca3	0.9474	0.0526	2.89100509118714	1.70188		Gm12691	0.958	0.042	3.12717793203069	-2.63144		Mtap	0.949	0.051	2.9235829803446	-0.28394		Gm13394	0.9452	0.0548	2.84770617945682	-1.70852		Mir17hg	0.9464
Fermt2	0.9466	0.0534	2.87506569480422	-1.81662		Rnu2-10	0.9446	0.0554	2.83618179378987	1.86228		Gm16463	0.9488	0.0512	2.91945831142515	-0.0268757		Ncam1	0.9542	0.0458	3.03658899410126	-2.12961		Cntln	0.9474	0.0526	2.89100509118714	2.14298		Gm2796	0.958	0.042	3.12717793203069	-2.51719		Gpr65	0.949	0.051	2.9235829803446	-1.42098		Gm24272	0.9452	0.0548	2.84770617945682	-0.59603		Tnfrsf13b	0.9464
AC154785.3	0.9466	0.0534	2.87506569480422	-0.188861		Mrpl39	0.9446	0.0554	2.83618179378987	0.0110797		C1qc	0.9488	0.0512	2.91945831142515	-0.193222		Dpep1	0.9542	0.0458	3.03658899410126	-2.19414		Lgalsl	0.9474	0.0526	2.89100509118714	1.18742		Paf1	0.958	0.042	3.12717793203069	-2.43323		Zfp672	0.949	0.051	2.9235829803446	-1.74949		Fcmr	0.9452	0.0548	2.84770617945682	0.928615		Wdr76	0.9464
Tmem5	0.9466	0.0534	2.87506569480422	2.34574		Llph-ps2	0.9446	0.0554	2.83618179378987	-1.34111		Rpl12-ps1	0.9488	0.0512	2.91945831142515	-2.12992		Wdr45	0.9542	0.0458	3.03658899410126	2.09584		Ankrd44	0.9474	0.0526	2.89100509118714	-2.13844		Rgs5	0.958	0.042	3.12717793203069	0.259778		Hist1h2bm	0.949	0.051	2.9235829803446	-2.16062		CT025556.2	0.9452	0.0548	2.84770617945682	0.442752		Rab29	0.9462
Fam126b	0.9466	0.0534	2.87506569480422	1.77621		Mrps22	0.9446	0.0554	2.83618179378987	-1.62927		Gm5869	0.9488	0.0512	2.91945831142515	-2.10904		Ifit3	0.9542	0.0458	3.03658899410126	-1.52662		Gm38574	0.9474	0.0526	2.89100509118714	1.59451		Gm8539	0.958	0.042	3.12717793203069	-2.76855		Mbd6	0.949	0.051	2.9235829803446	-1.10693		Stx3	0.9452	0.0548	2.84770617945682	-0.583493		Agpat2	0.9462
Rpl31-ps23	0.9466	0.0534	2.87506569480422	-0.371582		Gm6311	0.9446	0.0554	2.83618179378987	-0.474825		Cd38	0.9488	0.0512	2.91945831142515	-1.05369		Gm12459	0.9542	0.0458	3.03658899410126	-2.24837		Mrpl16	0.9474	0.0526	2.89100509118714	-0.610468		Triap1	0.958	0.042	3.12717793203069	-2.7472		Ccdc77	0.949	0.051	2.9235829803446	-1.60195		Sema3c	0.945	0.055	2.84385157102512	0.0814009		Socs2	0.9462
Zfp512	0.9464	0.0536	2.87111606858663	1.38624		Gm12643	0.9446	0.0554	2.83618179378987	-1.46851		CT025556.2	0.9486	0.0514	2.9153488569717	0.166876		Pdpn	0.9542	0.0458	3.03658899410126	-2.08775		Gpr65	0.9474	0.0526	2.89100509118714	-1.55307		Rad50	0.958	0.042	3.12717793203069	-2.36155		Akap10	0.949	0.051	2.9235829803446	-2.33122		Gm5617	0.945	0.055	2.84385157102512	1.92288		Pmm1	0.9462
Gm8566	0.9464	0.0536	2.87111606858663	-2.00923		Lancl1	0.9446	0.0554	2.83618179378987	-1.77977		Fes	0.9486	0.0514	2.9153488569717	-1.12892		Olfml3	0.9542	0.0458	3.03658899410126	-1.52906		Gm45051	0.9474	0.0526	2.89100509118714	-1.68413		Pgd	0.958	0.042	3.12717793203069	2.4774		Ciita	0.949	0.051	2.9235829803446	-1.17435		CAAA01147332.1	0.945	0.055	2.84385157102512	0.0503162		Fkbp11	0.9462
Nabp2	0.9464	0.0536	2.87111606858663	1.45703		Myo10	0.9444	0.0556	2.83236643468746	0.805724		Igfbp4	0.9486	0.0514	2.9153488569717	1.82957		Pmaip1	0.9542	0.0458	3.03658899410126	-2.2171		Lig3	0.9472	0.0528	2.88699889458104	-2.0906		Gm20406	0.958	0.042	3.12717793203069	3.00059		Pak1	0.949	0.051	2.9235829803446	1.93537		Eftud2	0.945	0.055	2.84385157102512	0.593883		Slc11a1	0.9462
Spc25	0.9464	0.0536	2.87111606858663	-1.66354		Fbn1	0.9444	0.0556	2.83236643468746	-0.612672		Prpf31	0.9486	0.0514	2.9153488569717	-1.59663		Zcchc24	0.954	0.046	3.03202206805009	-2.28094		Dimt1	0.9472	0.0528	2.88699889458104	1.70424		2410089E03Rik	0.958	0.042	3.12717793203069	-2.7098		Prr14l	0.949	0.051	2.9235829803446	-2.24229		Sac3d1	0.945	0.055	2.84385157102512	-0.0755217		Ap1s1	0.9462
Hbb-bh3	0.9464	0.0536	2.87111606858663	-0.727826		Ppil1	0.9444	0.0556	2.83236643468746	-0.493938		Rbmx2	0.9486	0.0514	2.9153488569717	-1.87602		AC160123.2	0.954	0.046	3.03202206805009	-2.57338		Hist1h4a	0.9472	0.0528	2.88699889458104	-1.4413		Cd27	0.958	0.042	3.12717793203069	-1.99847		Srek1ip1	0.9488	0.0512	2.91945831142515	-0.743484		Gm12791	0.945	0.055	2.84385157102512	1.93142		Dse	0.9462
Cep85l	0.9464	0.0536	2.87111606858663	1.57214		Zswim7	0.9444	0.0556	2.83236643468746	-1.6191		AC154785.3	0.9486	0.0514	2.9153488569717	-2.08943		Cpeb2	0.954	0.046	3.03202206805009	2.3213		Cldn4	0.9472	0.0528	2.88699889458104	0.762184		Gm13508	0.958	0.042	3.12717793203069	-2.61129		Ptprs	0.9488	0.0512	2.91945831142515	-1.47865		Tns2	0.945	0.055	2.84385157102512	-0.197076		Tmem65	0.9462
Asnsd1	0.9464	0.0536	2.87111606858663	1.25756		Pno1	0.9444	0.0556	2.83236643468746	-1.70154		Gm8116	0.9486	0.0514	2.9153488569717	-1.23527		Gm44389	0.954	0.046	3.03202206805009	-2.36727		Bcl11b	0.9472	0.0528	2.88699889458104	1.2497		Gm15501	0.958	0.042	3.12717793203069	-2.17611		Rad51ap1	0.9488	0.0512	2.91945831142515	-1.82292		Gm13450	0.945	0.055	2.84385157102512	1.14086		Sh2d1a	0.9462
Retnlg	0.9464	0.0536	2.87111606858663	-2.23229		Arrdc2	0.9444	0.0556	2.83236643468746	-1.45056		Lgr4	0.9486	0.0514	2.9153488569717	1.93104		Dnajb14	0.954	0.046	3.03202206805009	-2.81707		Mogs	0.9472	0.0528	2.88699889458104	-1.96244		Rps3a3	0.958	0.042	3.12717793203069	-2.63903		1700073E17Rik	0.9488	0.0512	2.91945831142515	1.49646		Acsl5	0.945	0.055	2.84385157102512	1.44953		Helz2	0.9462
Wwtr1	0.9464	0.0536	2.87111606858663	-1.52348		Pitpnm1	0.9444	0.0556	2.83236643468746	1.78988		Trmt1	0.9486	0.0514	2.9153488569717	0.572206		Gas1	0.954	0.046	3.03202206805009	0.0278721		Phgdh	0.9472	0.0528	2.88699889458104	-1.02575		Angptl2	0.9578	0.0422	3.12221854034034	-1.99957		Gm28118	0.9488	0.0512	2.91945831142515	-0.864132		Clec11a	0.945	0.055	2.84385157102512	-0.923174		Krt14	0.9462
Batf	0.9464	0.0536	2.87111606858663	2.18429		Irak4	0.9442	0.0558	2.82856397010445	0.976662		Prpf18	0.9486	0.0514	2.9153488569717	0.95587		Gm5277	0.954	0.046	3.03202206805009	-2.23403		Pkd1	0.9472	0.0528	2.88699889458104	1.10484		Timp3	0.9578	0.0422	3.12221854034034	-2.83021		Adgrf5	0.9488	0.0512	2.91945831142515	-0.283156		Plrg1	0.945	0.055	2.84385157102512	1.0316		Gm16463	0.9462
Cd14	0.9464	0.0536	2.87111606858663	-2.45046		Nprl2	0.9442	0.0558	2.82856397010445	-0.467218		Gm5045	0.9486	0.0514	2.9153488569717	-0.95138		Cblb	0.954	0.046	3.03202206805009	2.46333		Gm44666	0.9472	0.0528	2.88699889458104	0.329373		Synj2bp	0.9578	0.0422	3.12221854034034	-2.81403		Slf1	0.9488	0.0512	2.91945831142515	-0.793962		Rnf185	0.945	0.055	2.84385157102512	1.48121		Nfs1	0.9462
Abcb1b	0.9464	0.0536	2.87111606858663	1.88652		Aldh7a1	0.9442	0.0558	2.82856397010445	0.90979		Gm8976	0.9486	0.0514	2.9153488569717	-1.21073		Fbxw7	0.954	0.046	3.03202206805009	2.81894		Cebpe	0.9472	0.0528	2.88699889458104	-1.60866		Abca1	0.9578	0.0422	3.12221854034034	-2.54484		Lncpint	0.9488	0.0512	2.91945831142515	0.554474		D830025C05Rik	0.945	0.055	2.84385157102512	-1.09367		Tpd52-ps	0.9462
E2f4	0.9464	0.0536	2.87111606858663	1.39869		Tspan4	0.9442	0.0558	2.82856397010445	-0.913268		Gm37305	0.9486	0.0514	2.9153488569717	-1.77592		Hist1h2ab	0.954	0.046	3.03202206805009	2.54681		Xpc	0.9472	0.0528	2.88699889458104	-1.43416		Vma21	0.9578	0.0422	3.12221854034034	-2.82625		Comp	0.9488	0.0512	2.91945831142515	-0.66005		Gm12617	0.9448	0.0552	2.84001014102495	-0.878861		Gm45405	0.9462
Zfp281	0.9464	0.0536	2.87111606858663	-1.92679		Ramp2	0.9442	0.0558	2.82856397010445	-0.702978		Dapl1	0.9486	0.0514	2.9153488569717	-0.510922		AA467197	0.954	0.046	3.03202206805009	-2.78563		Efl1	0.9472	0.0528	2.88699889458104	-0.899049		F10	0.9578	0.0422	3.12221854034034	2.994		Eftud2	0.9488	0.0512	2.91945831142515	1.25001		Dag1	0.9448	0.0552	2.84001014102495	-1.62908		Ms4a3	0.9462
Flnb	0.9464	0.0536	2.87111606858663	-1.43858		Arap3	0.9442	0.0558	2.82856397010445	0.399555		Immp2l	0.9486	0.0514	2.9153488569717	-1.45714		Hs6st1	0.954	0.046	3.03202206805009	2.2578		Eftud2	0.9472	0.0528	2.88699889458104	1.00735		Immp2l	0.9578	0.0422	3.12221854034034	-2.75988		Cd34	0.9488	0.0512	2.91945831142515	0.901544		Gm11643	0.9448	0.0552	2.84001014102495	-0.818634		Gpx7	0.9462
Iglc1	0.9464	0.0536	2.87111606858663	2.18165		Abr	0.9442	0.0558	2.82856397010445	1.62829		Prss23	0.9484	0.0516	2.91125449844938	2.85571		Sept9	0.9538	0.0462	3.02747400181062	-2.02817		Gm27441	0.9472	0.0528	2.88699889458104	2.04292		Gm18001	0.9578	0.0422	3.12221854034034	-2.43291		Srgap2	0.9488	0.0512	2.91945831142515	-1.44576		Ppan	0.9448	0.0552	2.84001014102495	-0.407986		Dhrs4	0.946
Lig3	0.9464	0.0536	2.87111606858663	-1.62186		Gm18001	0.9442	0.0558	2.82856397010445	-0.0573768		DHRSX	0.9484	0.0516	2.91125449844938	-2.12074		Mtap	0.9538	0.0462	3.02747400181062	-2.22661		Gins3	0.947	0.053	2.88300700151439	-0.794632		Gm6855	0.9578	0.0422	3.12221854034034	-2.35668		Abcg1	0.9486	0.0514	2.9153488569717	2.52158		Mtmr12	0.9448	0.0552	2.84001014102495	1.3322		A930005H10Rik	0.946
Srxn1	0.9462	0.0538	2.86718032072431	-2.25935		Inhba	0.9442	0.0558	2.82856397010445	-0.810575		Ercc5	0.9484	0.0516	2.91125449844938	2.32694		Mreg	0.9538	0.0462	3.02747400181062	-2.53776		Bod1	0.947	0.053	2.88300700151439	1.95526		Gm8566	0.9578	0.0422	3.12221854034034	-2.05765		Gm27219	0.9486	0.0514	2.9153488569717	-1.73068		Snca	0.9448	0.0552	2.84001014102495	-0.575495		Cep290	0.946
Cd59a	0.9462	0.0538	2.86718032072431	-1.22651		Faap20	0.9442	0.0558	2.82856397010445	1.47072		Gpr18	0.9484	0.0516	2.91125449844938	-0.692545		Cd14	0.9538	0.0462	3.02747400181062	-2.52384		Oraov1	0.947	0.053	2.88300700151439	-1.75241		AC135859.1	0.9578	0.0422	3.12221854034034	-2.49194		Ppip5k2	0.9486	0.0514	2.9153488569717	-1.90222		Timp3	0.9448	0.0552	2.84001014102495	-2.08281		Stom	0.946
Elovl6	0.9462	0.0538	2.86718032072431	0.915082		Rpe	0.9442	0.0558	2.82856397010445	1.51147		Utp23	0.9484	0.0516	2.91125449844938	-1.95823		Itih5	0.9538	0.0462	3.02747400181062	-0.544853		Prmt7	0.947	0.053	2.88300700151439	0.727888		Rps19bp1	0.9578	0.0422	3.12221854034034	-2.72975		Rab29	0.9486	0.0514	2.9153488569717	-0.452399		Cyp51	0.9448	0.0552	2.84001014102495	-1.41093		Gm14480	0.946
E330009J07Rik	0.9462	0.0538	2.86718032072431	-0.0564264		Gm42835	0.9442	0.0558	2.82856397010445	0.484691		1700047M11Rik	0.9484	0.0516	2.91125449844938	0.550222		Gm14480	0.9538	0.0462	3.02747400181062	-2.40608		Rgl1	0.947	0.053	2.88300700151439	1.41341		Rpl24	0.9578	0.0422	3.12221854034034	2.79594		Atg4d	0.9486	0.0514	2.9153488569717	-1.97552		Nol9	0.9448	0.0552	2.84001014102495	-1.33146		Dlgap5	0.946
Tnnc2	0.9462	0.0538	2.86718032072431	-1.2421		Tmed1	0.9442	0.0558	2.82856397010445	-1.14863		Cers6	0.9484	0.0516	2.91125449844938	2.2238		AC153962.4	0.9538	0.0462	3.02747400181062	2.56731		Stx3	0.947	0.053	2.88300700151439	0.868838		Apod	0.9578	0.0422	3.12221854034034	-0.107417		Pex3	0.9486	0.0514	2.9153488569717	0.235342		Rnu2-10	0.9448	0.0552	2.84001014102495	-0.481706		Itpripl1	0.946
Slc11a1	0.9462	0.0538	2.86718032072431	-1.22148		Atp5l2-ps	0.9442	0.0558	2.82856397010445	-0.49487		Cnot10	0.9484	0.0516	2.91125449844938	-1.08287		F13a1	0.9538	0.0462	3.02747400181062	-1.43883		Golga3	0.947	0.053	2.88300700151439	1.99508		Dpy30	0.9576	0.0424	3.1172815665996	-2.49523		Gm15987	0.9486	0.0514	2.9153488569717	-1.70467		Strn4	0.9448	0.0552	2.84001014102495	0.796458		Il1f9	0.946
Vat1	0.946	0.054	2.86325834787326	-2.26996		Ptdss1	0.9442	0.0558	2.82856397010445	-1.89787		B4galt7	0.9484	0.0516	2.91125449844938	-1.75293		Pxdc1	0.9538	0.0462	3.02747400181062	-2.68805		Tmem94	0.947	0.053	2.88300700151439	1.33916		Rpl35a-ps7	0.9576	0.0424	3.1172815665996	-2.50905		Naa30	0.9486	0.0514	2.9153488569717	-2.00143		Gm28118	0.9448	0.0552	2.84001014102495	0.0235547		Brms1l	0.946
Fut8	0.946	0.054	2.86325834787326	-0.355828		Ddx60	0.9442	0.0558	2.82856397010445	1.43318		F630028O10Rik	0.9484	0.0516	2.91125449844938	2.1244		Dck	0.9538	0.0462	3.02747400181062	2.6153		Acat2	0.947	0.053	2.88300700151439	-1.74121		Hdac7	0.9576	0.0424	3.1172815665996	-2.83799		Gm15590	0.9486	0.0514	2.9153488569717	2.27235		Stx2	0.9448	0.0552	2.84001014102495	0.696113		Gm5370	0.946
Emp1	0.946	0.054	2.86325834787326	-2.42233		Pkn1	0.944	0.056	2.82477430743216	2.18098		Gm4974	0.9484	0.0516	2.91125449844938	-1.36955		Fxyd3	0.9538	0.0462	3.02747400181062	-1.45071		Fpr2	0.947	0.053	2.88300700151439	-2.01833		Arl14ep	0.9576	0.0424	3.1172815665996	-2.35051		Agpat2	0.9486	0.0514	2.9153488569717	-1.54232		Gm44666	0.9448	0.0552	2.84001014102495	0.846859		Cnn3	0.946
Fem1b	0.946	0.054	2.86325834787326	1.24369		Isg20l2	0.944	0.056	2.82477430743216	-1.4101		Cpsf3	0.9484	0.0516	2.91125449844938	-1.84742		Cxcl10	0.9538	0.0462	3.02747400181062	-2.51073		Gm15428	0.9468	0.0532	2.87902930388422	-1.40764		Fscn1	0.9576	0.0424	3.1172815665996	-2.33331		Snx18	0.9486	0.0514	2.9153488569717	1.94403		Ccl6	0.9448	0.0552	2.84001014102495	1.24694		Olfr1062	0.946
Rp2	0.946	0.054	2.86325834787326	1.07791		Gm11473	0.944	0.056	2.82477430743216	-1.24917		4930522L14Rik	0.9484	0.0516	2.91125449844938	-2.45078		Ikzf2	0.9538	0.0462	3.02747400181062	0.381553		Scyl3	0.9468	0.0532	2.87902930388422	-1.42655		Acaa1a	0.9576	0.0424	3.1172815665996	2.8455		Spopl	0.9486	0.0514	2.9153488569717	-2.37039		Slc12a2	0.9448	0.0552	2.84001014102495	-0.701145		Cadm1	0.946
Rras	0.946	0.054	2.86325834787326	-1.26466		E2f1	0.944	0.056	2.82477430743216	-0.662229		Slc35e4	0.9484	0.0516	2.91125449844938	0.622073		Dmkn	0.9538	0.0462	3.02747400181062	-0.805686		Ftsj3	0.9468	0.0532	2.87902930388422	-0.669982		Smim10l1	0.9576	0.0424	3.1172815665996	-2.43404		Dalrd3	0.9486	0.0514	2.9153488569717	-1.91559		Tcn2	0.9448	0.0552	2.84001014102495	-0.643579		Cav2	0.946
Pkd1	0.946	0.054	2.86325834787326	-0.813614		Col5a1	0.944	0.056	2.82477430743216	0.0361683		Crot	0.9484	0.0516	2.91125449844938	1.36691		Crlf2	0.9536	0.0464	3.02294463204823	-2.10719		Gm16372	0.9468	0.0532	2.87902930388422	1.4642		Cd9-ps	0.9576	0.0424	3.1172815665996	2.83653		Gm45051	0.9486	0.0514	2.9153488569717	-1.46509		Slc25a46	0.9448	0.0552	2.84001014102495	-0.536736		AC154994.2	0.946
Ifih1	0.946	0.054	2.86325834787326	-2.00256		Abcg1	0.944	0.056	2.82477430743216	-1.91595		Naga	0.9482	0.0518	2.90717511869871	2.09714		Tfdp2	0.9536	0.0464	3.02294463204823	2.11048		Hist1h3e	0.9468	0.0532	2.87902930388422	-2.25884		Gm44076	0.9574	0.0426	3.11236679938628	-2.50183		Prr7	0.9486	0.0514	2.9153488569717	-0.386499		Scyl3	0.9448	0.0552	2.84001014102495	0.737288		AC159892.1	0.946
Tbc1d5	0.946	0.054	2.86325834787326	1.95856		Gm37025	0.944	0.056	2.82477430743216	-0.800966		Hspg2	0.9482	0.0518	2.90717511869871	2.48128		Gpaa1	0.9536	0.0464	3.02294463204823	1.92947		Nsf	0.9468	0.0532	2.87902930388422	-1.53601		Slc16a3	0.9574	0.0426	3.11236679938628	3.15948		Col1a1	0.9486	0.0514	2.9153488569717	-0.99182		Ddx60	0.9448	0.0552	2.84001014102495	-0.820511		Rngtt	0.946
Bpgm	0.9458	0.0542	2.85935004783541	-1.52344		Zfp335	0.944	0.056	2.82477430743216	-1.01481		Gas2l3	0.9482	0.0518	2.90717511869871	1.66689		Rnf213	0.9536	0.0464	3.02294463204823	2.53368		Perp	0.9468	0.0532	2.87902930388422	1.77458		Usp47	0.9574	0.0426	3.11236679938628	-2.53899		Fbxl14	0.9486	0.0514	2.9153488569717	1.30067		Tnnt1	0.9448	0.0552	2.84001014102495	-1.35711		Icos	0.9458
Ftsj3	0.9458	0.0542	2.85935004783541	1.49519		Gm13450	0.944	0.056	2.82477430743216	-1.74621		Tpgs2	0.9482	0.0518	2.90717511869871	0.367256		Gm24098	0.9536	0.0464	3.02294463204823	-2.33552		Txlng	0.9468	0.0532	2.87902930388422	-1.37729		Npm3-ps1	0.9574	0.0426	3.11236679938628	-2.89355		Cd3g	0.9486	0.0514	2.9153488569717	-0.528651		Nudt6	0.9448	0.0552	2.84001014102495	-0.841039		Trio	0.9458
AC153929.1	0.9458	0.0542	2.85935004783541	1.08959		Tubb6	0.944	0.056	2.82477430743216	-1.67711		Pus7	0.9482	0.0518	2.90717511869871	-1.14884		Rad23a	0.9536	0.0464	3.02294463204823	2.38582		Tmem107	0.9468	0.0532	2.87902930388422	1.7756		Eif1a	0.9574	0.0426	3.11236679938628	-2.24883		Gm9409	0.9486	0.0514	2.9153488569717	-1.50326		Surf6	0.9448	0.0552	2.84001014102495	-1.31056		Gja1	0.9458
1110038F14Rik	0.9458	0.0542	2.85935004783541	0.752659		Mapk7	0.944	0.056	2.82477430743216	-1.11411		Tvp23b	0.9482	0.0518	2.90717511869871	1.95863		Gm11307	0.9536	0.0464	3.02294463204823	-2.31329		Snn	0.9468	0.0532	2.87902930388422	-0.336781		Rps4x	0.9574	0.0426	3.11236679938628	-2.3847		Stat2	0.9484	0.0516	2.91125449844938	-1.71313		Mcoln2	0.9448	0.0552	2.84001014102495	1.80277		Gm6054	0.9458
Rrm2b	0.9458	0.0542	2.85935004783541	1.4736		B4galt7	0.944	0.056	2.82477430743216	-1.43611		Fhl3	0.9482	0.0518	2.90717511869871	-0.283435		Tnni2	0.9536	0.0464	3.02294463204823	-1.27304		Gm15390	0.9466	0.0534	2.87506569480422	-1.70057		Acat1	0.9574	0.0426	3.11236679938628	-2.46719		Grpel2	0.9484	0.0516	2.91125449844938	-1.42108		Gm5869	0.9448	0.0552	2.84001014102495	-0.400561		Gm3571	0.9458
Zc3h12c	0.9458	0.0542	2.85935004783541	2.01023		Gm20900	0.9438	0.0562	2.82099735505218	-0.922868		Myo10	0.9482	0.0518	2.90717511869871	2.09051		Gbp4	0.9536	0.0464	3.02294463204823	2.54968		Dtd1	0.9466	0.0534	2.87506569480422	1.79608		Ddx56	0.9574	0.0426	3.11236679938628	-2.26612		Gm12791	0.9484	0.0516	2.91125449844938	1.7441		Gm5575	0.9448	0.0552	2.84001014102495	-1.15799		Cds2	0.9458
Nceh1	0.9458	0.0542	2.85935004783541	-2.19617		Tbcel	0.9438	0.0562	2.82099735505218	0.86382		Aldh7a1	0.9482	0.0518	2.90717511869871	-1.05303		Bnip1	0.9536	0.0464	3.02294463204823	2.59098		Trbc1	0.9466	0.0534	2.87506569480422	-2.02167		AC125321.2	0.9574	0.0426	3.11236679938628	-2.31117		Ecm2	0.9484	0.0516	2.91125449844938	-0.364574		Prrg2	0.9446	0.0554	2.83618179378987	1.2806		Ufl1	0.9458
Usp45	0.9458	0.0542	2.85935004783541	2.37784		Gm16082	0.9438	0.0562	2.82099735505218	-0.832723		Hist1h2al	0.9482	0.0518	2.90717511869871	2.18811		Hspg2	0.9536	0.0464	3.02294463204823	-1.68775		AC152979.5	0.9466	0.0534	2.87506569480422	-0.0547659		Gm10132	0.9574	0.0426	3.11236679938628	-2.21058		Gimap3	0.9484	0.0516	2.91125449844938	-1.8205		Racgap1	0.9446	0.0554	2.83618179378987	1.98927		Gbp4	0.9458
Fam110a	0.9458	0.0542	2.85935004783541	-1.82279		Rab34	0.9438	0.0562	2.82099735505218	-1.45548		Ccnd1	0.9482	0.0518	2.90717511869871	1.03421		Fxyd2	0.9536	0.0464	3.02294463204823	-1.99526		Gm3148	0.9466	0.0534	2.87506569480422	0.0663302		C7	0.9574	0.0426	3.11236679938628	-2.51257		Tbcel	0.9484	0.0516	2.91125449844938	-1.05581		Cldn1	0.9446	0.0554	2.83618179378987	-0.559328		Ifit1	0.9458
Faf2	0.9458	0.0542	2.85935004783541	2.014		Cav2	0.9438	0.0562	2.82099735505218	-1.09214		Maml2	0.9482	0.0518	2.90717511869871	0.529705		C1qc	0.9536	0.0464	3.02294463204823	-0.50503		Sdc1	0.9466	0.0534	2.87506569480422	2.30459		Tpgs2	0.9574	0.0426	3.11236679938628	-2.5023		Cog8	0.9484	0.0516	2.91125449844938	2.20106		Tnfaip1	0.9446	0.0554	2.83618179378987	-0.137894		Abr	0.9458
AU022252	0.9458	0.0542	2.85935004783541	0.109295		Gm5575	0.9438	0.0562	2.82099735505218	-1.48124		Gm26759	0.9482	0.0518	2.90717511869871	1.39978		CT010488.1	0.9534	0.0466	3.01843379753565	2.29753		Zfp944	0.9466	0.0534	2.87506569480422	-1.86836		Fam91a1	0.9574	0.0426	3.11236679938628	-2.64432		Mcoln2	0.9484	0.0516	2.91125449844938	2.6394		Atf7	0.9446	0.0554	2.83618179378987	0.400058		Cpq	0.9458
Mtmr12	0.9458	0.0542	2.85935004783541	1.8499		Dhrs4	0.9438	0.0562	2.82099735505218	-0.524799		Upp1	0.9482	0.0518	2.90717511869871	1.20546		Mfap4	0.9534	0.0466	3.01843379753565	0.116025		Itpripl1	0.9466	0.0534	2.87506569480422	-1.77025		CT010449.1	0.9574	0.0426	3.11236679938628	-2.81595		Dusp7	0.9484	0.0516	2.91125449844938	2.49816		Lcor	0.9446	0.0554	2.83618179378987	0.467022		Bach2	0.9458
Synj2bp	0.9458	0.0542	2.85935004783541	0.680267		Pmvk	0.9438	0.0562	2.82099735505218	0.703376		Pid1	0.9482	0.0518	2.90717511869871	0.682021		Col6a3	0.9534	0.0466	3.01843379753565	-0.767738		AI467606	0.9466	0.0534	2.87506569480422	-1.49563		Rpl23a	0.9574	0.0426	3.11236679938628	-2.27234		Palld	0.9484	0.0516	2.91125449844938	0.0301846		Crem	0.9446	0.0554	2.83618179378987	-2.02205		Atr	0.9458
D030056L22Rik	0.9458	0.0542	2.85935004783541	-2.10545		Tifa	0.9438	0.0562	2.82099735505218	1.03088		Rbp4	0.948	0.052	2.90311060191444	1.31436		Cmtm3	0.9534	0.0466	3.01843379753565	-2.01555		Gm12230	0.9466	0.0534	2.87506569480422	-0.592691		Gm26722	0.9574	0.0426	3.11236679938628	-2.6907		Sap30l	0.9484	0.0516	2.91125449844938	-1.53753		Nr4a2	0.9446	0.0554	2.83618179378987	-1.21972		Prrc1	0.9458
Znhit2	0.9456	0.0544	2.85545531954172	1.17719		Tk1	0.9438	0.0562	2.82099735505218	0.359493		Lyz1	0.948	0.052	2.90311060191444	1.63916		Prrx1	0.9534	0.0466	3.01843379753565	0.238361		Rnf122	0.9466	0.0534	2.87506569480422	-0.272745		Gm11631	0.9574	0.0426	3.11236679938628	-2.89592		Vcam1	0.9484	0.0516	2.91125449844938	-1.09964		Zbtb8os	0.9446	0.0554	2.83618179378987	1.84909		Rab5b	0.9458
CT868733.2	0.9456	0.0544	2.85545531954172	-0.0775936		Prelid2	0.9438	0.0562	2.82099735505218	1.32716		Nbl1	0.948	0.052	2.90311060191444	2.18302		Pstpip1	0.9534	0.0466	3.01843379753565	-2.36678		Pex3	0.9464	0.0536	2.87111606858663	-1.30007		Nde1	0.9572	0.0428	3.10747403024877	-2.29461		Rit1	0.9484	0.0516	2.91125449844938	1.37368		Rbm47	0.9446	0.0554	2.83618179378987	1.2888		Nubp2	0.9458
Zfp949	0.9456	0.0544	2.85545531954172	2.00867		mt-Tc	0.9438	0.0562	2.82099735505218	1.75492		Parl	0.948	0.052	2.90311060191444	-1.77654		Cldn1	0.9534	0.0466	3.01843379753565	-2.33069		Zfp296	0.9464	0.0536	2.87111606858663	-1.13748		Dscr3	0.9572	0.0428	3.10747403024877	2.11255		Nt5dc3	0.9484	0.0516	2.91125449844938	0.0598661		Cped1	0.9446	0.0554	2.83618179378987	-0.314722		Stx2	0.9458
Gm12806	0.9456	0.0544	2.85545531954172	0.681071		Epas1	0.9438	0.0562	2.82099735505218	-0.461807		Mrpl39	0.948	0.052	2.90311060191444	-0.397453		Cfh	0.9534	0.0466	3.01843379753565	-1.82834		Cmss1	0.9464	0.0536	2.87111606858663	-1.00821		Gm8225	0.9572	0.0428	3.10747403024877	-2.51858		Trmt13	0.9484	0.0516	2.91125449844938	-2.00523		Npc1	0.9446	0.0554	2.83618179378987	0.435875		E2f4	0.9458
Ifi214	0.9456	0.0544	2.85545531954172	2.40867		Gm19585	0.9438	0.0562	2.82099735505218	1.6451		Agfg2	0.948	0.052	2.90311060191444	-0.200046		D830025C05Rik	0.9534	0.0466	3.01843379753565	-2.04617		Capn2	0.9464	0.0536	2.87111606858663	2.00438		Gm8520	0.9572	0.0428	3.10747403024877	-1.90048		Yipf6	0.9484	0.0516	2.91125449844938	-1.95207		Pus7	0.9446	0.0554	2.83618179378987	0.0977454		Rcl1	0.9456
6330403K07Rik	0.9456	0.0544	2.85545531954172	-1.62972		Mllt6	0.9438	0.0562	2.82099735505218	1.63532		N6amt1	0.948	0.052	2.90311060191444	-1.55442		Cers5	0.9534	0.0466	3.01843379753565	-2.42463		Spred1	0.9464	0.0536	2.87111606858663	1.18751		Lrrc47	0.9572	0.0428	3.10747403024877	-2.36697		Nufip1	0.9484	0.0516	2.91125449844938	0.14803		1700021F05Rik	0.9446	0.0554	2.83618179378987	0.223079		Tacc3	0.9456
Fbn1	0.9456	0.0544	2.85545531954172	-1.51725		Grpel2	0.9438	0.0562	2.82099735505218	-0.555592		Agtrap	0.948	0.052	2.90311060191444	2.04271		Mir22hg	0.9534	0.0466	3.01843379753565	-2.254		Snx29	0.9464	0.0536	2.87111606858663	-1.43699		Jup	0.9572	0.0428	3.10747403024877	2.86016		Tpt1-ps6	0.9484	0.0516	2.91125449844938	1.94563		Mrc1	0.9446	0.0554	2.83618179378987	-1.66232		Slc17a9	0.9456
Tpd52-ps	0.9456	0.0544	2.85545531954172	0.786598		Cd28	0.9438	0.0562	2.82099735505218	0.77082		Traf1	0.948	0.052	2.90311060191444	0.420996		Adi1	0.9534	0.0466	3.01843379753565	-1.70127		Zmiz2	0.9464	0.0536	2.87111606858663	-1.31449		Adamts4	0.9572	0.0428	3.10747403024877	-0.250638		Hmces	0.9484	0.0516	2.91125449844938	-1.38504		Ankra2	0.9446	0.0554	2.83618179378987	0.221372		Frs2	0.9456
Cep63	0.9456	0.0544	2.85545531954172	1.90677		AC112680.2	0.9438	0.0562	2.82099735505218	-0.337651		Gm44411	0.948	0.052	2.90311060191444	-2.17999		Ppp2r3d	0.9534	0.0466	3.01843379753565	-1.60814		Adi1	0.9464	0.0536	2.87111606858663	0.50023		Wdr46	0.9572	0.0428	3.10747403024877	-1.99944		Rev1	0.9484	0.0516	2.91125449844938	-2.35247		Gm12583	0.9446	0.0554	2.83618179378987	-1.07018		Rpl31-ps9	0.9456
Ctnnbip1	0.9456	0.0544	2.85545531954172	-1.98096		Pdcl	0.9438	0.0562	2.82099735505218	-1.84944		Ifit3	0.948	0.052	2.90311060191444	1.15902		Gm5575	0.9534	0.0466	3.01843379753565	-2.18627		Maged1	0.9464	0.0536	2.87111606858663	2.46613		Rnf220	0.9572	0.0428	3.10747403024877	-2.79452		Ccdc50-ps	0.9484	0.0516	2.91125449844938	-1.26634		Timm9	0.9446	0.0554	2.83618179378987	0.832535		Ptov1	0.9456
Ms4a1	0.9456	0.0544	2.85545531954172	2.17391		Slc4a1	0.9438	0.0562	2.82099735505218	1.87136		Bcl11b	0.948	0.052	2.90311060191444	-1.09651		AC137680.1	0.9534	0.0466	3.01843379753565	-2.80741		Fgd2	0.9464	0.0536	2.87111606858663	0.219986		Lyar	0.9572	0.0428	3.10747403024877	-2.79029		Dusp4	0.9484	0.0516	2.91125449844938	1.51336		Cenpl	0.9446	0.0554	2.83618179378987	1.00906		Mtus1	0.9456
Serpinb2	0.9456	0.0544	2.85545531954172	-1.93426		Gm4974	0.9436	0.0564	2.81723302232227	-0.215113		Ric8b	0.948	0.052	2.90311060191444	1.09526		Krt14	0.9534	0.0466	3.01843379753565	-1.82649		Rab12	0.9464	0.0536	2.87111606858663	1.54578		Rab30	0.9572	0.0428	3.10747403024877	-2.5229		Hsd17b4	0.9482	0.0518	2.90717511869871	1.20686		Dscr3	0.9446	0.0554	2.83618179378987	0.184604		Olr1	0.9456
Hist1h2bn	0.9456	0.0544	2.85545531954172	0.0669765		Gm13445	0.9436	0.0564	2.81723302232227	-1.30749		Ints2	0.948	0.052	2.90311060191444	1.11994		Gm15796	0.9534	0.0466	3.01843379753565	-2.10863		Gda	0.9464	0.0536	2.87111606858663	1.45484		Mbtps1	0.9572	0.0428	3.10747403024877	2.31749		Ffar2	0.9482	0.0518	2.90717511869871	0.728423		Cxcr2	0.9446	0.0554	2.83618179378987	0.437358		Gm20406	0.9456
Ppcs	0.9456	0.0544	2.85545531954172	0.722487		Ube2d-ps	0.9436	0.0564	2.81723302232227	-1.42759		Rpl31-ps9	0.948	0.052	2.90311060191444	-1.54089		Gm4968	0.9534	0.0466	3.01843379753565	-1.73801		Manea	0.9464	0.0536	2.87111606858663	0.362303		Bms1	0.9572	0.0428	3.10747403024877	-2.55019		Gm6139	0.9482	0.0518	2.90717511869871	-1.23826		Eif2b3	0.9446	0.0554	2.83618179378987	-0.319015		Mrpl9	0.9456
Mex3b	0.9454	0.0546	2.85157406303564	-0.672843		Spopl	0.9436	0.0564	2.81723302232227	0.567934		Foxj3	0.9478	0.0522	2.89906083362478	-2.13386		Tmem14c	0.9534	0.0466	3.01843379753565	2.43726		Mb21d1	0.9464	0.0536	2.87111606858663	1.30786		Inpp5f	0.9572	0.0428	3.10747403024877	-2.71441		Hspbp1	0.9482	0.0518	2.90717511869871	-2.45245		Cyth3	0.9446	0.0554	2.83618179378987	-1.25432		Gm42835	0.9456
Pex3	0.9454	0.0546	2.85157406303564	-0.822652		Mmp2	0.9436	0.0564	2.81723302232227	-1.19996		C1galt1c1	0.9478	0.0522	2.89906083362478	-0.50091		Gm5370	0.9534	0.0466	3.01843379753565	-1.70774		Ppfibp1	0.9464	0.0536	2.87111606858663	1.21854		Gm9644	0.957	0.043	3.1026030536506	-2.52262		Gins3	0.9482	0.0518	2.90717511869871	-1.48737		Igfbp7	0.9446	0.0554	2.83618179378987	-1.98179		Gm16073	0.9456
Abcc5	0.9454	0.0546	2.85157406303564	1.19716		Angptl4	0.9436	0.0564	2.81723302232227	-1.32684		Pml	0.9478	0.0522	2.89906083362478	-1.13617		Chil1	0.9532	0.0468	3.01394133911677	-1.72437		Ugdh	0.9464	0.0536	2.87111606858663	1.98714		AC159815.1	0.957	0.043	3.1026030536506	-2.17811		Sugp1	0.9482	0.0518	2.90717511869871	-1.73802		Plat	0.9446	0.0554	2.83618179378987	-0.115726		Zfp950	0.9456
Zfhx3	0.9454	0.0546	2.85157406303564	-0.474756		Noc4l	0.9436	0.0564	2.81723302232227	-1.35915		Dnajb14	0.9478	0.0522	2.89906083362478	1.90133		Tinagl1	0.9532	0.0468	3.01394133911677	-0.453773		Gm26735	0.9462	0.0538	2.86718032072431	-0.0641442		Gm5869	0.957	0.043	3.1026030536506	-2.58513		Rbp4	0.9482	0.0518	2.90717511869871	-1.14202		AC135859.1	0.9446	0.0554	2.83618179378987	-0.867529		Crtc3	0.9456
Fam98a	0.9454	0.0546	2.85157406303564	1.10764		Nudt6	0.9436	0.0564	2.81723302232227	-0.376404		Plin3	0.9478	0.0522	2.89906083362478	1.96452		Dram2	0.9532	0.0468	3.01394133911677	-2.60048		AC152949.2	0.9462	0.0538	2.86718032072431	-1.85064		Gm6745	0.957	0.043	3.1026030536506	-2.27448		Ms4a6c	0.948	0.052	2.90311060191444	2.1866		Asph	0.9446	0.0554	2.83618179378987	-0.378751		Irf2bp1	0.9456
Rpgrip1	0.9454	0.0546	2.85157406303564	0.370619		Ctu2	0.9436	0.0564	2.81723302232227	1.72359		Cdc27	0.9478	0.0522	2.89906083362478	-1.7896		Ndufa9	0.9532	0.0468	3.01394133911677	2.47252		Clec5a	0.9462	0.0538	2.86718032072431	-0.588046		Htra1	0.957	0.043	3.1026030536506	-0.065114		Elp2	0.948	0.052	2.90311060191444	0.462211		Dcaf7	0.9444	0.0556	2.83236643468746	0.847227		Pcyt1a	0.9456
Ddx58	0.9454	0.0546	2.85157406303564	2.26335		Sec24c	0.9436	0.0564	2.81723302232227	1.5132		Mad2l1	0.9478	0.0522	2.89906083362478	-0.155789		CT010444.1	0.9532	0.0468	3.01394133911677	-1.92111		Mgll	0.9462	0.0538	2.86718032072431	1.58959		Zfp180	0.957	0.043	3.1026030536506	2.67905		Farsb	0.948	0.052	2.90311060191444	-1.09806		Cebpa	0.9444	0.0556	2.83236643468746	1.97264		Gm12222	0.9456
Cd27	0.9454	0.0546	2.85157406303564	1.55556		Slc25a46	0.9436	0.0564	2.81723302232227	-0.132943		Cstf2	0.9478	0.0522	2.89906083362478	-1.94443		Akap12	0.9532	0.0468	3.01394133911677	-2.18341		Snora57	0.9462	0.0538	2.86718032072431	-1.85966		Loxl1	0.957	0.043	3.1026030536506	1.52144		Gm5278	0.948	0.052	2.90311060191444	2.06419		Cep290	0.9444	0.0556	2.83236643468746	0.0424194		Adprm	0.9456
Tns2	0.9454	0.0546	2.85157406303564	-0.317674		Rab29	0.9436	0.0564	2.81723302232227	-0.149246		Abcb1b	0.9478	0.0522	2.89906083362478	-1.5816		Ppfibp1	0.9532	0.0468	3.01394133911677	-1.72053		Cdc14a	0.9462	0.0538	2.86718032072431	-2.16635		Gm5822	0.9568	0.0432	3.09775366691635	-2.48578		Col6a2	0.948	0.052	2.90311060191444	0.427395		AC164702.2	0.9444	0.0556	2.83236643468746	-0.520007		Amn1	0.9456
Rps6ka5	0.9454	0.0546	2.85157406303564	0.920274		Steap4	0.9436	0.0564	2.81723302232227	1.649		Procr	0.9478	0.0522	2.89906083362478	1.76185		Zfp944	0.9532	0.0468	3.01394133911677	-2.28619		Sp3os	0.9462	0.0538	2.86718032072431	-1.50672		Mesdc2	0.9568	0.0432	3.09775366691635	-2.45493		Gm12657	0.948	0.052	2.90311060191444	1.73464		Ddx55	0.9444	0.0556	2.83236643468746	0.497176		Prkab1	0.9456
Dyrk2	0.9454	0.0546	2.85157406303564	-1.41245		Gm12492	0.9436	0.0564	2.81723302232227	-1.01338		Erg	0.9478	0.0522	2.89906083362478	2.27765		Ppox	0.9532	0.0468	3.01394133911677	2.33022		Mir17hg	0.9462	0.0538	2.86718032072431	-1.73647		Aamp	0.9568	0.0432	3.09775366691635	-2.17943		Ubr7	0.948	0.052	2.90311060191444	0.886435		1810041H14Rik	0.9444	0.0556	2.83236643468746	0.55904		Rpe	0.9456
Limk2	0.9454	0.0546	2.85157406303564	0.307105		Pigk	0.9436	0.0564	2.81723302232227	1.72349		Lrrcc1	0.9478	0.0522	2.89906083362478	-1.49722		Prc1	0.9532	0.0468	3.01394133911677	2.56665		Prpf18	0.9462	0.0538	2.86718032072431	0.82031		Rcc2	0.9568	0.0432	3.09775366691635	-2.56655		Kmt5c	0.948	0.052	2.90311060191444	0.218452		Fubp3	0.9444	0.0556	2.83236643468746	0.369979		Rpl24	0.9456
Mgrn1	0.9454	0.0546	2.85157406303564	2.22495		Fgfbp1	0.9436	0.0564	2.81723302232227	-0.27802		Rps6ka5	0.9478	0.0522	2.89906083362478	-1.23286		Cxcr5	0.9532	0.0468	3.01394133911677	2.30205		Utp20	0.9462	0.0538	2.86718032072431	-0.731991		Trbj2-1	0.9568	0.0432	3.09775366691635	-2.09828		Surf2	0.948	0.052	2.90311060191444	-1.06664		Rpl7a-ps9	0.9444	0.0556	2.83236643468746	-0.970851		Tnfaip1	0.9456
Fam214b	0.9454	0.0546	2.85157406303564	-1.93496		Qtrt1	0.9434	0.0566	2.81348121956255	-1.89582		Smim12	0.9478	0.0522	2.89906083362478	-0.951782		Col5a3	0.953	0.047	3.00946709967139	-0.203542		Rab29	0.9462	0.0538	2.86718032072431	-0.400129		CT025556.2	0.9568	0.0432	3.09775366691635	-2.49878		Izumo4	0.948	0.052	2.90311060191444	-1.95464		Ccdc50-ps	0.9444	0.0556	2.83236643468746	-0.209216		Rpgrip1	0.9454
Cyr61	0.9454	0.0546	2.85157406303564	-1.82503		Ftsj3	0.9434	0.0566	2.81348121956255	0.558096		E2f4	0.9478	0.0522	2.89906083362478	-1.90428		Gm12516	0.953	0.047	3.00946709967139	-1.59331		Gm12366	0.9462	0.0538	2.86718032072431	0.0318394		Scfd1	0.9568	0.0432	3.09775366691635	-2.58934		Lgals3bp	0.948	0.052	2.90311060191444	-0.317807		Gm5396	0.9444	0.0556	2.83236643468746	-1.41611		Paip2b	0.9454
Rrp9	0.9454	0.0546	2.85157406303564	-1.55633		Tmem40	0.9434	0.0566	2.81348121956255	1.03389		Dtx1	0.9478	0.0522	2.89906083362478	-2.07254		Gm29199	0.953	0.047	3.00946709967139	-2.4907		Bmpr1a	0.9462	0.0538	2.86718032072431	1.32432		Unk	0.9568	0.0432	3.09775366691635	1.98418		Ogfrl1	0.948	0.052	2.90311060191444	1.90255		Gm5909	0.9444	0.0556	2.83236643468746	-2.13506		Dram2	0.9454
Tnni2	0.9454	0.0546	2.85157406303564	0.46488		Gm1840	0.9434	0.0566	2.81348121956255	1.21808		Copz2	0.9476	0.0524	2.89502570067093	0.424921		Gal	0.953	0.047	3.00946709967139	-1.4802		Erap1	0.9462	0.0538	2.86718032072431	-1.08771		Gm44030	0.9568	0.0432	3.09775366691635	-2.05397		Cand1	0.948	0.052	2.90311060191444	-2.15496		Atp8b4	0.9444	0.0556	2.83236643468746	0.865568		Bcl9l	0.9454
Gm43125	0.9452	0.0548	2.84770617945682	1.47731		Gpx7	0.9434	0.0566	2.81348121956255	-0.0675391		Cox10	0.9476	0.0524	2.89502570067093	-1.33624		Sdc2	0.953	0.047	3.00946709967139	-0.157565		AC154994.2	0.946	0.054	2.86325834787326	-0.850857		Dedd	0.9568	0.0432	3.09775366691635	2.87522		Gstm1	0.948	0.052	2.90311060191444	1.81248		F2r	0.9444	0.0556	2.83236643468746	-2.05671		Tmem173	0.9454
AC158592.2	0.9452	0.0548	2.84770617945682	-0.0804248		Lgals3bp	0.9434	0.0566	2.81348121956255	0.982576		Bag3	0.9476	0.0524	2.89502570067093	2.15381		Scpep1	0.953	0.047	3.00946709967139	-2.36464		Tfdp1	0.946	0.054	2.86325834787326	2.35618		Gna15	0.9568	0.0432	3.09775366691635	2.17795		DHRSX	0.948	0.052	2.90311060191444	1.75108		Spout1	0.9444	0.0556	2.83236643468746	0.520302		Fut8	0.9454
Specc1	0.9452	0.0548	2.84770617945682	1.23774		BC005561	0.9434	0.0566	2.81348121956255	0.716749		Sh3bp1	0.9476	0.0524	2.89502570067093	0.154879		Ifi205	0.953	0.047	3.00946709967139	-2.76721		Kdm2b	0.946	0.054	2.86325834787326	0.288043		Dennd6a	0.9568	0.0432	3.09775366691635	-2.01203		Aga	0.948	0.052	2.90311060191444	1.52813		Gm37760	0.9444	0.0556	2.83236643468746	-0.279697		Atf5	0.9454
Rras2	0.9452	0.0548	2.84770617945682	2.16905		Ppp2r5d	0.9434	0.0566	2.81348121956255	-0.799199		Gpx7	0.9476	0.0524	2.89502570067093	0.735411		Ntmt1	0.953	0.047	3.00946709967139	-2.65194		Dpp7	0.946	0.054	2.86325834787326	1.55261		Chsy1	0.9568	0.0432	3.09775366691635	-2.7655		Hax1	0.948	0.052	2.90311060191444	-1.23086		Blzf1	0.9444	0.0556	2.83236643468746	1.12342		Cntln	0.9454
Gm14706	0.9452	0.0548	2.84770617945682	-1.90655		Vps11	0.9434	0.0566	2.81348121956255	-1.39666		Sfxn1	0.9476	0.0524	2.89502570067093	1.24281		Rab7b	0.953	0.047	3.00946709967139	-1.96475		Rps13-ps7	0.946	0.054	2.86325834787326	1.65881		Gm9701	0.9568	0.0432	3.09775366691635	-2.43753		Col6a1	0.948	0.052	2.90311060191444	-0.186723		Limk2	0.9444	0.0556	2.83236643468746	0.826998		Diablo	0.9454
Fam117b	0.9452	0.0548	2.84770617945682	-1.8907		Pkp3	0.9434	0.0566	2.81348121956255	1.25835		Plekha4	0.9476	0.0524	2.89502570067093	1.72231		Rps12-ps26	0.953	0.047	3.00946709967139	2.43953		Scyl1	0.946	0.054	2.86325834787326	1.61901		Krt15	0.9568	0.0432	3.09775366691635	-0.997103		Snora73b	0.948	0.052	2.90311060191444	-1.46736		Gm12412	0.9444	0.0556	2.83236643468746	-0.583703		Prdm1	0.9454
Ciita	0.9452	0.0548	2.84770617945682	2.00008		Fam212a	0.9434	0.0566	2.81348121956255	-0.15889		Spta1	0.9476	0.0524	2.89502570067093	1.7011		Gdf15	0.953	0.047	3.00946709967139	-2.65907		Dscr3	0.946	0.054	2.86325834787326	-0.0197561		Frat2	0.9568	0.0432	3.09775366691635	1.84226		Iglc2	0.948	0.052	2.90311060191444	-2.21497		Gm5844	0.9444	0.0556	2.83236643468746	-1.60367		Gm37760	0.9454
Sac3d1	0.9452	0.0548	2.84770617945682	1.55742		Klhdc3	0.9434	0.0566	2.81348121956255	-1.47794		Nr2c2ap	0.9476	0.0524	2.89502570067093	2.29957		Slc17a9	0.953	0.047	3.00946709967139	-0.282903		Mcm4	0.946	0.054	2.86325834787326	-0.560053		Myl4	0.9568	0.0432	3.09775366691635	-3.10896		Aamdc	0.9478	0.0522	2.89906083362478	-1.48139		Pmm2	0.9444	0.0556	2.83236643468746	1.02062		Lrp6	0.9454
Bckdha	0.9452	0.0548	2.84770617945682	-0.538378		Sema4a	0.9434	0.0566	2.81348121956255	-0.271435		Nup160	0.9476	0.0524	2.89502570067093	-1.87106		Tmem205	0.953	0.047	3.00946709967139	-2.38481		Zfp410	0.946	0.054	2.86325834787326	0.386527		Postn	0.9568	0.0432	3.09775366691635	1.24558		Mthfs	0.9478	0.0522	2.89906083362478	1.57227		Atr	0.9444	0.0556	2.83236643468746	1.13531		Gfpt1	0.9454
Aig1	0.9452	0.0548	2.84770617945682	-2.09835		Ggh	0.9434	0.0566	2.81348121956255	-2.27223		Myo6	0.9476	0.0524	2.89502570067093	2.09808		Gm7412	0.953	0.047	3.00946709967139	-2.31186		Sft2d2	0.946	0.054	2.86325834787326	-1.70727		AL589661.1	0.9566	0.0434	3.09292567017881	-2.15812		Clec11a	0.9478	0.0522	2.89906083362478	-0.45065		Ptov1	0.9442	0.0558	2.82856397010445	-0.124888		Dcaf5	0.9454
Il1b	0.9452	0.0548	2.84770617945682	1.9548		Prim1	0.9434	0.0566	2.81348121956255	1.73803		Gm8115	0.9476	0.0524	2.89502570067093	2.18047		Cd28	0.953	0.047	3.00946709967139	-2.21357		AC164702.2	0.946	0.054	2.86325834787326	1.42748		Sap30l	0.9566	0.0434	3.09292567017881	-2.61485		Ubtd2	0.9478	0.0522	2.89906083362478	1.1793		Tpm2	0.9442	0.0558	2.82856397010445	-1.41909		Fzd5	0.9452
Kbtbd3	0.9452	0.0548	2.84770617945682	1.82788		Gm14983	0.9434	0.0566	2.81348121956255	-1.65263		Mdm1	0.9476	0.0524	2.89502570067093	-2.14404		Lysmd3	0.953	0.047	3.00946709967139	-2.74825		Gm13342	0.946	0.054	2.86325834787326	0.577799		Dlgap5	0.9566	0.0434	3.09292567017881	1.99778		AC110377.1	0.9478	0.0522	2.89906083362478	-1.50554		Lpl	0.9442	0.0558	2.82856397010445	0.538182		Trim39	0.9452
Anapc7	0.9452	0.0548	2.84770617945682	1.42091		Pus1	0.9432	0.0568	2.80974185804194	-1.53695		Elk3	0.9476	0.0524	2.89502570067093	1.71653		Psat1	0.9528	0.0472	3.00501092408058	-1.95061		Spout1	0.946	0.054	2.86325834787326	-1.08102		Pdrg1	0.9566	0.0434	3.09292567017881	-2.33583		Acbd4	0.9478	0.0522	2.89906083362478	-1.0404		Prkch	0.9442	0.0558	2.82856397010445	0.348549		Ffar2	0.9452
Hilpda	0.945	0.055	2.84385157102512	-1.86552		Hlx	0.9432	0.0568	2.80974185804194	0.952664		Prmt3	0.9476	0.0524	2.89502570067093	-0.550882		Bcl9l	0.9528	0.0472	3.00501092408058	-2.20262		Cd302	0.946	0.054	2.86325834787326	1.96133		Gas1	0.9566	0.0434	3.09292567017881	0.396381		Aif1	0.9478	0.0522	2.89906083362478	1.22243		Kansl3	0.9442	0.0558	2.82856397010445	0.303269		Mrc1	0.9452
2700099C18Rik	0.945	0.055	2.84385157102512	2.15794		Zfp688	0.9432	0.0568	2.80974185804194	-1.13535		Rbck1	0.9476	0.0524	2.89502570067093	-0.699084		C1s1	0.9528	0.0472	3.00501092408058	-2.18925		F630028O10Rik	0.9458	0.0542	2.85935004783541	0.583366		Rps19-ps5	0.9566	0.0434	3.09292567017881	-2.51198		Cd55	0.9478	0.0522	2.89906083362478	-1.92366		A930005H10Rik	0.9442	0.0558	2.82856397010445	-1.20761		Usf3	0.9452
Igkj2	0.945	0.055	2.84385157102512	2.55432		Plat	0.9432	0.0568	2.80974185804194	-0.103918		Gab3	0.9474	0.0526	2.89100509118714	-0.483634		Uba5	0.9528	0.0472	3.00501092408058	-2.48939		Cmtr1	0.9458	0.0542	2.85935004783541	-1.53447		Gm7809	0.9566	0.0434	3.09292567017881	-2.50211		Oas1a	0.9478	0.0522	2.89906083362478	1.36293		Ttbk2	0.9442	0.0558	2.82856397010445	-1.00763		Rspry1	0.9452
Pmp22	0.945	0.055	2.84385157102512	-1.4764		Gm8894	0.9432	0.0568	2.80974185804194	-2.02614		Lrp10	0.9474	0.0526	2.89100509118714	-1.8244		Gm10020	0.9528	0.0472	3.00501092408058	-2.45177		Trim12c	0.9458	0.0542	2.85935004783541	-1.01756		BC017643	0.9566	0.0434	3.09292567017881	2.70164		Cnpy4	0.9478	0.0522	2.89906083362478	-0.133187		Thra	0.9442	0.0558	2.82856397010445	-0.223882		Kazald1	0.9452
Vim	0.945	0.055	2.84385157102512	-2.13948		Ifit1	0.9432	0.0568	2.80974185804194	0.666152		Slc40a1	0.9474	0.0526	2.89100509118714	-0.52029		Medag	0.9528	0.0472	3.00501092408058	-0.626277		Cog3	0.9458	0.0542	2.85935004783541	0.355462		Ifrd2	0.9566	0.0434	3.09292567017881	-2.79849		Tnni2	0.9478	0.0522	2.89906083362478	0.601169		Gm20940	0.9442	0.0558	2.82856397010445	0.116956		AC160123.2	0.9452
Fam63a	0.945	0.055	2.84385157102512	-1.93882		Abca1	0.9432	0.0568	2.80974185804194	-0.815103		Rmnd5b	0.9474	0.0526	2.89100509118714	0.95978		Bap1	0.9528	0.0472	3.00501092408058	2.75994		Pip4k2a	0.9458	0.0542	2.85935004783541	-2.0879		Spib	0.9566	0.0434	3.09292567017881	1.58077		Ccdc167	0.9478	0.0522	2.89906083362478	-2.17876		Usp53	0.9442	0.0558	2.82856397010445	-1.46849		Sft2d2	0.9452
Ggh	0.945	0.055	2.84385157102512	-2.50825		Lhfpl2	0.9432	0.0568	2.80974185804194	-1.60593		Cks1b	0.9474	0.0526	2.89100509118714	-1.99662		Fbln1	0.9528	0.0472	3.00501092408058	-1.2178		Chmp6	0.9458	0.0542	2.85935004783541	0.671849		Fam98a	0.9566	0.0434	3.09292567017881	-2.45011		Anxa8	0.9478	0.0522	2.89906083362478	-0.282176		Aatf	0.9442	0.0558	2.82856397010445	0.39547		Ptdss1	0.9452
Grpel2	0.945	0.055	2.84385157102512	1.81011		Trac	0.9432	0.0568	2.80974185804194	1.71781		Ppan	0.9474	0.0526	2.89100509118714	-1.50914		Cog8	0.9528	0.0472	3.00501092408058	-2.01248		Fen1	0.9458	0.0542	2.85935004783541	-0.476287		Itgb7	0.9566	0.0434	3.09292567017881	-2.55624		Nr1d1	0.9478	0.0522	2.89906083362478	1.59041		Dhx30	0.9442	0.0558	2.82856397010445	1.34842		Tbc1d4	0.9452
Tpgs2	0.945	0.055	2.84385157102512	-0.569815		Ddx56	0.9432	0.0568	2.80974185804194	-0.476577		Paip2b	0.9474	0.0526	2.89100509118714	-0.793578		Vars	0.9528	0.0472	3.00501092408058	-1.17699		Dusp4	0.9458	0.0542	2.85935004783541	0.932975		Gm6342	0.9566	0.0434	3.09292567017881	-2.61164		Sav1	0.9478	0.0522	2.89906083362478	1.98426		Hist1h4n	0.9442	0.0558	2.82856397010445	0.231809		Osbp	0.945
Dscr3	0.945	0.055	2.84385157102512	-0.0985614		Golga5	0.9432	0.0568	2.80974185804194	-1.43804		Traf6	0.9474	0.0526	2.89100509118714	1.70944		Fgd3	0.9528	0.0472	3.00501092408058	-2.0342		Gm7334	0.9458	0.0542	2.85935004783541	1.40847		Cdh13	0.9566	0.0434	3.09292567017881	0.289844		Bambi	0.9478	0.0522	2.89906083362478	-2.0527		Rab29	0.9442	0.0558	2.82856397010445	0.176831		Fam189b	0.945
Ctdp1	0.945	0.055	2.84385157102512	1.02624		Nsun6	0.9432	0.0568	2.80974185804194	1.67937		Ubac1	0.9474	0.0526	2.89100509118714	1.46413		Gm29725	0.9528	0.0472	3.00501092408058	-2.70503		Khk	0.9458	0.0542	2.85935004783541	1.17856		Rflnb	0.9566	0.0434	3.09292567017881	2.36258		Serpina3n	0.9478	0.0522	2.89906083362478	0.146332		Xylt1	0.9442	0.0558	2.82856397010445	-0.093778		Arhgap29	0.945
Ly9	0.945	0.055	2.84385157102512	2.8722		Ikbip	0.9432	0.0568	2.80974185804194	-0.76914		Ints7	0.9474	0.0526	2.89100509118714	-1.22491		Il18rap	0.9528	0.0472	3.00501092408058	-0.773146		E2f4	0.9458	0.0542	2.85935004783541	-1.52295		Col4a2	0.9566	0.0434	3.09292567017881	-0.620732		Vim	0.9478	0.0522	2.89906083362478	1.97944		Gm8539	0.9442	0.0558	2.82856397010445	1.74514		Rab30	0.945
Frs2	0.945	0.055	2.84385157102512	-0.970256		Fem1b	0.943	0.057	2.80601484996478	-0.993173		Ncf2	0.9474	0.0526	2.89100509118714	-1.70317		Cebpa	0.9526	0.0474	3.00057265919287	-1.91019		Dus2	0.9458	0.0542	2.85935004783541	-1.51377		Col16a1	0.9566	0.0434	3.09292567017881	1.60503		Spns1	0.9478	0.0522	2.89906083362478	2.01249		Ncapg2	0.944	0.056	2.82477430743216	1.13142		Dusp3	0.945
Tmem2	0.945	0.055	2.84385157102512	0.189169		Gm5396	0.943	0.057	2.80601484996478	-1.02028		Dus2	0.9474	0.0526	2.89100509118714	-0.975949		Arhgef7	0.9526	0.0474	3.00057265919287	-1.70163		Bcl2a1d	0.9458	0.0542	2.85935004783541	-0.641229		Eef2	0.9566	0.0434	3.09292567017881	-1.72488		Crls1	0.9478	0.0522	2.89906083362478	2.04307		Ubtd2	0.944	0.056	2.82477430743216	-0.496325		Tcn2	0.945
Noc4l	0.945	0.055	2.84385157102512	-1.4835		Dusp4	0.943	0.057	2.80601484996478	-1.08252		Gm8054	0.9474	0.0526	2.89100509118714	-1.86572		Gm8358	0.9526	0.0474	3.00057265919287	-2.32678		Arrdc2	0.9458	0.0542	2.85935004783541	1.17331		Tbc1d4	0.9564	0.0436	3.08811886632729	-2.20284		Slc43a3	0.9478	0.0522	2.89906083362478	0.756646		CT943659.1	0.944	0.056	2.82477430743216	1.27649		Zfp263	0.945
Mvp	0.945	0.055	2.84385157102512	-0.222901		Surf2	0.943	0.057	2.80601484996478	0.891771		Tspan32	0.9474	0.0526	2.89100509118714	-1.34731		Slc39a6	0.9526	0.0474	3.00057265919287	-2.27174		Cep290	0.9458	0.0542	2.85935004783541	1.34786		Gm12892	0.9564	0.0436	3.08811886632729	-1.87873		Ercc6	0.9478	0.0522	2.89906083362478	0.89862		Hemgn	0.944	0.056	2.82477430743216	0.704434		Sept10	0.945
Scyl3	0.9448	0.0552	2.84001014102495	1.93943		Rabif	0.943	0.057	2.80601484996478	-1.33821		Xdh	0.9474	0.0526	2.89100509118714	2.26111		Ift74	0.9526	0.0474	3.00057265919287	2.18184		Hist1h3d	0.9458	0.0542	2.85935004783541	-1.52691		Pnkp	0.9564	0.0436	3.08811886632729	2.32174		Usp45	0.9478	0.0522	2.89906083362478	-2.06189		C1galt1c1	0.944	0.056	2.82477430743216	0.412266		Flii	0.945
Tifa	0.9448	0.0552	2.84001014102495	0.882227		Tubb2a	0.943	0.057	2.80601484996478	-2.17508		Saysd1	0.9474	0.0526	2.89100509118714	-0.520437		Wdr83	0.9526	0.0474	3.00057265919287	2.4828		Rras	0.9456	0.0544	2.85545531954172	1.08935		Tpbg	0.9564	0.0436	3.08811886632729	-0.0791159		Specc1	0.9478	0.0522	2.89906083362478	1.00477		Hmga1-rs1	0.944	0.056	2.82477430743216	1.19609		Cd300lf	0.945
Copz2	0.9448	0.0552	2.84001014102495	0.05748		Sh2b1	0.943	0.057	2.80601484996478	1.65809		Gm15487	0.9474	0.0526	2.89100509118714	2.07924		Hist2h3b	0.9526	0.0474	3.00057265919287	2.38428		Ift27	0.9456	0.0544	2.85545531954172	1.10709		Gnpda2	0.9564	0.0436	3.08811886632729	-2.66421		Zfp869	0.9476	0.0524	2.89502570067093	-1.31145		Med17	0.944	0.056	2.82477430743216	1.86232		Myo6	0.945
Rbm47	0.9448	0.0552	2.84001014102495	-0.87285		Bnip1	0.943	0.057	2.80601484996478	1.46395		Paxip1	0.9472	0.0528	2.88699889458104	1.50678		Sfn	0.9526	0.0474	3.00057265919287	-2.53828		Ifit3	0.9456	0.0544	2.85545531954172	0.49747		Lox	0.9564	0.0436	3.08811886632729	0.0238424		Rras2	0.9476	0.0524	2.89502570067093	-2.23767		Gm24245	0.944	0.056	2.82477430743216	-0.936357		Fndc3b	0.945
Hba-ps4	0.9448	0.0552	2.84001014102495	-0.492074		Rcl1	0.943	0.057	2.80601484996478	0.198763		Coa5	0.9472	0.0528	2.88699889458104	-1.05263		Cdca3	0.9526	0.0474	3.00057265919287	2.49768		Cdk5r1	0.9456	0.0544	2.85545531954172	-0.532067		Gm15604	0.9562	0.0438	3.08333306095719	-2.6198		Vat1	0.9476	0.0524	2.89502570067093	2.11532		Ccdc77	0.944	0.056	2.82477430743216	0.29811		Jkamp	0.945
CT010449.1	0.9448	0.0552	2.84001014102495	1.95145		Gm12508	0.943	0.057	2.80601484996478	1.30465		Trim16	0.9472	0.0528	2.88699889458104	1.98215		Slc27a4	0.9526	0.0474	3.00057265919287	-2.42892		Cyr61	0.9456	0.0544	2.85545531954172	2.38585		Cpe	0.9562	0.0438	3.08333306095719	0.381136		CT025556.2	0.9476	0.0524	2.89502570067093	-0.144539		9330162G02Rik	0.944	0.056	2.82477430743216	0.691255		Ass1	0.945
Snord55	0.9448	0.0552	2.84001014102495	1.58513		Sap30l	0.943	0.057	2.80601484996478	-0.174241		Cd300a	0.9472	0.0528	2.88699889458104	0.456729		Clec5a	0.9526	0.0474	3.00057265919287	-1.45963		AC152414.3	0.9456	0.0544	2.85545531954172	2.26197		Rpl26	0.9562	0.0438	3.08333306095719	-2.0046		Ift74	0.9476	0.0524	2.89502570067093	-2.09079		Trim39	0.944	0.056	2.82477430743216	0.415531		Rrp9	0.945
Pkp4	0.9448	0.0552	2.84001014102495	0.245702		Met	0.943	0.057	2.80601484996478	1.0986		Sclt1	0.9472	0.0528	2.88699889458104	0.249194		Odf2	0.9526	0.0474	3.00057265919287	2.72107		Atxn3	0.9456	0.0544	2.85545531954172	0.798718		Iglv1	0.9562	0.0438	3.08333306095719	-0.2315		AC115290.2	0.9476	0.0524	2.89502570067093	0.81156		Gm6900	0.944	0.056	2.82477430743216	0.852501		Klhdc3	0.945
Tk1	0.9448	0.0552	2.84001014102495	0.199608		Mdn1	0.943	0.057	2.80601484996478	-1.01384		Gm11456	0.9472	0.0528	2.88699889458104	-1.98329		Tpgs2	0.9526	0.0474	3.00057265919287	0.853118		Cyth3	0.9456	0.0544	2.85545531954172	2.24893		Gm6096	0.9562	0.0438	3.08333306095719	-2.52026		S100a16	0.9476	0.0524	2.89502570067093	0.860635		Polr3gl	0.944	0.056	2.82477430743216	0.325162		Pam	0.945
Gm11473	0.9448	0.0552	2.84001014102495	1.14642		Gm12366	0.9428	0.0572	2.80230010845777	0.356112		Pxk	0.9472	0.0528	2.88699889458104	-2.14653		Enpp1	0.9526	0.0474	3.00057265919287	-1.40669		Batf3	0.9456	0.0544	2.85545531954172	1.03647		Kxd1	0.9562	0.0438	3.08333306095719	-2.10841		AC140264.1	0.9476	0.0524	2.89502570067093	-1.82498		Smad1	0.944	0.056	2.82477430743216	-1.44836		Ldhb	0.945
Cobll1	0.9448	0.0552	2.84001014102495	1.94602		Eif4a-ps4	0.9428	0.0572	2.80230010845777	-1.74076		Rpl21-ps12	0.9472	0.0528	2.88699889458104	-0.423501		Ncoa4	0.9526	0.0474	3.00057265919287	1.59826		Atg4d	0.9456	0.0544	2.85545531954172	1.07215		Gm44978	0.9562	0.0438	3.08333306095719	-2.69382		Pkd1	0.9476	0.0524	2.89502570067093	-1.68192		Zfp560	0.944	0.056	2.82477430743216	-1.29422		Frrs1	0.945
Pde8a	0.9448	0.0552	2.84001014102495	-0.923999		Map3k20	0.9428	0.0572	2.80230010845777	-0.00751026		Ciita	0.947	0.053	2.88300700151439	-1.45959		Mpnd	0.9526	0.0474	3.00057265919287	-1.9033		Ltn1	0.9456	0.0544	2.85545531954172	-1.06008		Fam134a	0.9562	0.0438	3.08333306095719	2.10391		Cxcl2	0.9476	0.0524	2.89502570067093	2.04411		Osgin2	0.944	0.056	2.82477430743216	-0.929097		Gm11473	0.9448
Pam	0.9448	0.0552	2.84001014102495	-0.2683		Gopc	0.9428	0.0572	2.80230010845777	-1.86787		Fcgrt	0.947	0.053	2.88300700151439	1.98046		Zfp746	0.9526	0.0474	3.00057265919287	-1.8117		Nfix	0.9456	0.0544	2.85545531954172	2.1859		Ttc9c	0.9562	0.0438	3.08333306095719	-2.22406		Rprd1b	0.9476	0.0524	2.89502570067093	0.836762		Pcolce	0.944	0.056	2.82477430743216	-1.51127		Fam169b	0.9448
Hck	0.9448	0.0552	2.84001014102495	1.4797		Gm7204	0.9428	0.0572	2.80230010845777	-1.87349		Tnni2	0.947	0.053	2.88300700151439	-0.014559		Zbtb10	0.9526	0.0474	3.00057265919287	-2.25179		CT010444.1	0.9456	0.0544	2.85545531954172	0.108144		H2-DMb2	0.9562	0.0438	3.08333306095719	-2.44187		Gm3571	0.9476	0.0524	2.89502570067093	-0.8568		Phf10	0.944	0.056	2.82477430743216	-1.86257		5430405H02Rik	0.9448
Madd	0.9448	0.0552	2.84001014102495	1.07791		Jup	0.9428	0.0572	2.80230010845777	-0.910034		Palld	0.947	0.053	2.88300700151439	2.49623		Ccna2	0.9524	0.0476	2.99615215379111	2.94218		Atp13a2	0.9456	0.0544	2.85545531954172	-2.23016		Ppil1	0.9562	0.0438	3.08333306095719	-2.0973		Alkbh2	0.9476	0.0524	2.89502570067093	-0.301234		Gm15793	0.944	0.056	2.82477430743216	-1.53518		Cd151	0.9448
Gm42835	0.9448	0.0552	2.84001014102495	1.0462		Gpr180	0.9428	0.0572	2.80230010845777	-0.779881		Rpl31-ps20	0.947	0.053	2.88300700151439	-2.07276		Itga5	0.9524	0.0476	2.99615215379111	1.77394		Rnf149	0.9456	0.0544	2.85545531954172	-1.7464		N6amt1	0.9562	0.0438	3.08333306095719	-2.54658		Fndc3b	0.9476	0.0524	2.89502570067093	1.8791		Oaf	0.944	0.056	2.82477430743216	-0.568865		Rnf5	0.9448
Slc9a3r2	0.9448	0.0552	2.84001014102495	-0.100954		Hist1h2an	0.9428	0.0572	2.80230010845777	1.87592		Cd7	0.947	0.053	2.88300700151439	0.0664671		Gm43117	0.9524	0.0476	2.99615215379111	-2.34545		Rnf125	0.9456	0.0544	2.85545531954172	-0.886339		Naa25	0.9562	0.0438	3.08333306095719	-1.59579		Ly9	0.9476	0.0524	2.89502570067093	-0.00644637		Tnfrsf12a	0.944	0.056	2.82477430743216	-1.09697		Stat4	0.9448
Strip1	0.9448	0.0552	2.84001014102495	-1.90368		Fam105a	0.9428	0.0572	2.80230010845777	1.05071		E2f1	0.947	0.053	2.88300700151439	-0.941652		Cand1	0.9524	0.0476	2.99615215379111	-1.97582		Mmp12	0.9456	0.0544	2.85545531954172	-0.0744343		Bola2	0.9562	0.0438	3.08333306095719	-2.03201		Dapp1	0.9476	0.0524	2.89502570067093	-0.786488		Amotl2	0.944	0.056	2.82477430743216	-0.115103		Kif3a	0.9448
Ptprf	0.9448	0.0552	2.84001014102495	-0.125594		Gm13397	0.9428	0.0572	2.80230010845777	-1.59432		Gm11631	0.947	0.053	2.88300700151439	-2.07144		Rnd1	0.9524	0.0476	2.99615215379111	-1.99133		Ccl3	0.9456	0.0544	2.85545531954172	-2.34223		Ddx3y	0.9562	0.0438	3.08333306095719	-2.36912		Sass6	0.9476	0.0524	2.89502570067093	-1.53693		Cd300lf	0.944	0.056	2.82477430743216	-0.324034		Myo9a	0.9448
Prpf18	0.9448	0.0552	2.84001014102495	0.157082		AW549877	0.9428	0.0572	2.80230010845777	1.18759		Mreg	0.947	0.053	2.88300700151439	-1.42396		Hist1h2bg	0.9524	0.0476	2.99615215379111	2.47077		Ptgs2	0.9456	0.0544	2.85545531954172	1.49718		Ppie	0.9562	0.0438	3.08333306095719	-2.41798		Bcl11b	0.9476	0.0524	2.89502570067093	-2.26918		Gm29492	0.944	0.056	2.82477430743216	-0.834194		Asb13	0.9448
Gins3	0.9448	0.0552	2.84001014102495	1.10237		Lin54	0.9428	0.0572	2.80230010845777	-1.11471		Tfip11	0.947	0.053	2.88300700151439	-2.16384		A930005H10Rik	0.9524	0.0476	2.99615215379111	2.11738		Epcam	0.9456	0.0544	2.85545531954172	0.863938		Il21r	0.9562	0.0438	3.08333306095719	-2.24276		Dtd1	0.9476	0.0524	2.89502570067093	-1.76223		Mppe1	0.944	0.056	2.82477430743216	-0.133098		Pou3f1	0.9448
Hgsnat	0.9448	0.0552	2.84001014102495	-0.501791		Lamc1	0.9428	0.0572	2.80230010845777	-1.40074		Fgd4	0.947	0.053	2.88300700151439	-1.71588		Nfkbil1	0.9524	0.0476	2.99615215379111	-2.00233		Gmip	0.9456	0.0544	2.85545531954172	-1.87345		Smarcd2	0.9562	0.0438	3.08333306095719	-2.6415		Bcl11a	0.9476	0.0524	2.89502570067093	-1.78261		Smim13	0.9438	0.0562	2.82099735505218	0.227924		Vdac3-ps1	0.9448
Gm24245	0.9448	0.0552	2.84001014102495	1.58785		Crip2	0.9428	0.0572	2.80230010845777	-1.72068		Dusp4	0.947	0.053	2.88300700151439	1.00416		Isyna1	0.9524	0.0476	2.99615215379111	-2.1115		Sgf29	0.9456	0.0544	2.85545531954172	1.03705		Mrpl16	0.9562	0.0438	3.08333306095719	-2.2254		Rbp7	0.9476	0.0524	2.89502570067093	1.71388		Cobll1	0.9438	0.0562	2.82099735505218	-0.395003		Racgap1	0.9448
4930522L14Rik	0.9446	0.0554	2.83618179378987	2.06277		Mtfr1l	0.9428	0.0572	2.80230010845777	1.3196		Krt79	0.947	0.053	2.88300700151439	1.07409		Arl16	0.9524	0.0476	2.99615215379111	2.19194		Gm14138	0.9456	0.0544	2.85545531954172	-1.16494		Cfap20	0.956	0.044	3.07856806232069	-2.39892		Lig3	0.9476	0.0524	2.89502570067093	1.31424		Fam105a	0.9438	0.0562	2.82099735505218	1.91914		Samm50	0.9448
Mrgpra2b	0.9446	0.0554	2.83618179378987	-0.667431		Ifit3	0.9428	0.0572	2.80230010845777	-0.0337519		Cldn1	0.947	0.053	2.88300700151439	1.39137		Arg2	0.9524	0.0476	2.99615215379111	-0.795592		Ccdc58	0.9454	0.0546	2.85157406303564	0.77888		Plaur	0.956	0.044	3.07856806232069	2.44777		Klf5	0.9476	0.0524	2.89502570067093	-0.879275		Gm16073	0.9438	0.0562	2.82099735505218	0.293055		Gtf3c3	0.9446
Gm7785	0.9446	0.0554	2.83618179378987	0.413246		Foxo1	0.9428	0.0572	2.80230010845777	-1.73279		Lpl	0.947	0.053	2.88300700151439	1.97066		Man2a2	0.9522	0.0478	2.99174925856001	-1.22083		Mrpl3	0.9454	0.0546	2.85157406303564	2.10804		Fam126b	0.956	0.044	3.07856806232069	2.64597		Cd3e	0.9476	0.0524	2.89502570067093	-0.648157		Clec2d	0.9438	0.0562	2.82099735505218	1.76187		Gm13525	0.9446
Gm8115	0.9446	0.0554	2.83618179378987	-1.57263		Elovl6	0.9428	0.0572	2.80230010845777	-1.01182		Golga5	0.947	0.053	2.88300700151439	-1.20823		Cdc7	0.9522	0.0478	2.99174925856001	1.40727		1700047M11Rik	0.9454	0.0546	2.85157406303564	-1.01523		Dph5	0.956	0.044	3.07856806232069	-2.30675		Plvap	0.9476	0.0524	2.89502570067093	-0.0221995		AC115290.2	0.9438	0.0562	2.82099735505218	-0.31382		Car1	0.9446
Gm13804	0.9446	0.0554	2.83618179378987	0.174944		Smad1	0.9428	0.0572	2.80230010845777	-0.311963		Egfr	0.947	0.053	2.88300700151439	1.55889		Spred1	0.9522	0.0478	2.99174925856001	-2.46773		AC102369.3	0.9454	0.0546	2.85157406303564	-1.40005		Scara5	0.956	0.044	3.07856806232069	-0.0619084		Plscr1	0.9476	0.0524	2.89502570067093	-1.19822		Cxcl12	0.9438	0.0562	2.82099735505218	-1.20788		Atp8b2	0.9446
Dr1	0.9446	0.0554	2.83618179378987	-1.91934		AC153952.1	0.9428	0.0572	2.80230010845777	-1.33271		Brox	0.947	0.053	2.88300700151439	1.73481		Golga2	0.9522	0.0478	2.99174925856001	2.42199		Cd3eap	0.9454	0.0546	2.85157406303564	-0.676775		G2e3	0.956	0.044	3.07856806232069	-2.61126		Bag5	0.9476	0.0524	2.89502570067093	-2.09868		Usp39	0.9438	0.0562	2.82099735505218	-0.909562		Git1	0.9446
Tubgcp4	0.9446	0.0554	2.83618179378987	-1.69593		Nek9	0.9428	0.0572	2.80230010845777	-0.69495		Surf1	0.9468	0.0532	2.87902930388422	-1.44757		Gm5560	0.9522	0.0478	2.99174925856001	-2.38325		Gm37770	0.9454	0.0546	2.85157406303564	0.63629		Flrt3	0.956	0.044	3.07856806232069	-0.878544		Itpa-ps1	0.9476	0.0524	2.89502570067093	2.09125		Camk2g	0.9438	0.0562	2.82099735505218	1.29806		Serinc5	0.9446
Gm12222	0.9446	0.0554	2.83618179378987	-1.66157		Tmed4	0.9428	0.0572	2.80230010845777	-0.92028		Eva1b	0.9468	0.0532	2.87902930388422	1.67056		Sprr1a	0.9522	0.0478	2.99174925856001	0.020736		H2-Oa	0.9454	0.0546	2.85157406303564	-1.49584		Snrnp40	0.956	0.044	3.07856806232069	-2.60874		Aqp1	0.9476	0.0524	2.89502570067093	-1.99327		Cd151	0.9438	0.0562	2.82099735505218	-0.706651		Gm11645	0.9446
Strn4	0.9446	0.0554	2.83618179378987	-0.0647478		Sun1	0.9428	0.0572	2.80230010845777	-1.68831		Gps1	0.9468	0.0532	2.87902930388422	-1.97607		Cisd3	0.9522	0.0478	2.99174925856001	-1.73136		Casz1	0.9454	0.0546	2.85157406303564	1.68007		Dtx1	0.956	0.044	3.07856806232069	-2.57966		Ifi209	0.9476	0.0524	2.89502570067093	-0.30758		Gm12366	0.9438	0.0562	2.82099735505218	0.0787178		Zfp990	0.9446
Spns1	0.9446	0.0554	2.83618179378987	-1.69104		Kif15	0.9428	0.0572	2.80230010845777	1.61693		Dedd	0.9468	0.0532	2.87902930388422	0.623599		Aqp3	0.9522	0.0478	2.99174925856001	-1.09471		Brox	0.9454	0.0546	2.85157406303564	1.33442		Gm20673	0.956	0.044	3.07856806232069	-2.39582		Ifit1	0.9476	0.0524	2.89502570067093	0.46612		Cd3g	0.9438	0.0562	2.82099735505218	1.3564		Stk26	0.9446
Tpm2	0.9444	0.0556	2.83236643468746	-0.324168		Gm6272	0.9426	0.0574	2.79859754755705	-0.993723		Elovl6	0.9468	0.0532	2.87902930388422	-1.23253		Ndufa4l2	0.9522	0.0478	2.99174925856001	0.447451		Nup210	0.9452	0.0548	2.84770617945682	-1.56492		Gorasp2	0.956	0.044	3.07856806232069	-2.47929		Kctd5	0.9474	0.0526	2.89100509118714	-1.20766		Nbn	0.9438	0.0562	2.82099735505218	1.22724		Shmt2	0.9446
Spout1	0.9444	0.0556	2.83236643468746	1.52305		Fpr2	0.9426	0.0574	2.79859754755705	0.542477		Mtmr14	0.9468	0.0532	2.87902930388422	-1.61469		Igkj5	0.9522	0.0478	2.99174925856001	-0.131362		Tpm1	0.9452	0.0548	2.84770617945682	1.87345		Rabep2	0.956	0.044	3.07856806232069	-2.27085		Stat4	0.9474	0.0526	2.89100509118714	-1.14083		Gm13525	0.9438	0.0562	2.82099735505218	-0.49096		Cmss1	0.9446
Aga	0.9444	0.0556	2.83236643468746	-1.33715		Thyn1	0.9426	0.0574	2.79859754755705	-1.56589		Trim27	0.9468	0.0532	2.87902930388422	-1.96477		Trp53i11	0.9522	0.0478	2.99174925856001	-2.43664		Vti1a	0.9452	0.0548	2.84770617945682	-1.45662		Zfp746	0.956	0.044	3.07856806232069	-2.35014		Lrrc41	0.9474	0.0526	2.89100509118714	-1.63612		Madd	0.9438	0.0562	2.82099735505218	-0.756647		Pdcd7	0.9446
Fubp3	0.9444	0.0556	2.83236643468746	-1.98262		Zfp512	0.9426	0.0574	2.79859754755705	0.225887		Cxcl3	0.9468	0.0532	2.87902930388422	-0.355309		Gm42743	0.9522	0.0478	2.99174925856001	2.33623		Gcnt1	0.9452	0.0548	2.84770617945682	-1.50169		Col6a1	0.956	0.044	3.07856806232069	-2.79363		Mapk13	0.9474	0.0526	2.89100509118714	-1.90492		Msh6	0.9438	0.0562	2.82099735505218	-1.05244		Ppil1	0.9446
Tacc3	0.9444	0.0556	2.83236643468746	-0.392916		Gm12989	0.9426	0.0574	2.79859754755705	1.4065		Capn7	0.9468	0.0532	2.87902930388422	1.96634		Mcm3	0.952	0.048	2.98736382605436	2.41612		Sclt1	0.9452	0.0548	2.84770617945682	-0.244128		Wbscr22	0.956	0.044	3.07856806232069	-2.47574		Zfc3h1	0.9474	0.0526	2.89100509118714	-2.10927		Apoc1	0.9438	0.0562	2.82099735505218	0.906654		Cdkn2c	0.9446
Tnpo2	0.9444	0.0556	2.83236643468746	-1.63961		Amn1	0.9426	0.0574	2.79859754755705	-0.579004		AC112680.2	0.9468	0.0532	2.87902930388422	0.0324018		Plec	0.952	0.048	2.98736382605436	-2.1515		Ube4a	0.9452	0.0548	2.84770617945682	0.073474		Gm14859	0.956	0.044	3.07856806232069	-2.25083		Gm3724	0.9474	0.0526	2.89100509118714	0.984781		Gm8566	0.9436	0.0564	2.81723302232227	-0.345069		Fam220a	0.9446
Perp	0.9444	0.0556	2.83236643468746	-1.26101		Ube2c	0.9426	0.0574	2.79859754755705	1.60541		Gna15	0.9468	0.0532	2.87902930388422	0.0406856		Slfn2	0.952	0.048	2.98736382605436	-2.21864		Rftn1	0.9452	0.0548	2.84770617945682	-0.595665		Gm14279	0.956	0.044	3.07856806232069	-2.31968		Lpar1	0.9474	0.0526	2.89100509118714	0.708362		Slamf6	0.9436	0.0564	2.81723302232227	0.44387		Esco2	0.9446
Noct	0.9444	0.0556	2.83236643468746	-2.28214		Hk3	0.9426	0.0574	2.79859754755705	1.85644		Pogz	0.9468	0.0532	2.87902930388422	-1.78587		Hax1	0.952	0.048	2.98736382605436	-1.76388		Rpl21-ps12	0.9452	0.0548	2.84770617945682	0.18519		Zfp512	0.956	0.044	3.07856806232069	-2.24208		Tmem108	0.9474	0.0526	2.89100509118714	-1.22884		Serpinb6a	0.9436	0.0564	2.81723302232227	-1.81286		Ighg1	0.9446
Ctdnep1	0.9444	0.0556	2.83236643468746	-1.18008		E030030I06Rik	0.9426	0.0574	2.79859754755705	1.36474		Gm5812	0.9468	0.0532	2.87902930388422	2.08255		Hdac4	0.952	0.048	2.98736382605436	-1.91437		Mdm1	0.9452	0.0548	2.84770617945682	-1.46204		3110043O21Rik	0.956	0.044	3.07856806232069	-2.33152		Apitd1	0.9474	0.0526	2.89100509118714	-2.28553		Grpel2	0.9436	0.0564	2.81723302232227	-0.568503		Tpx2	0.9446
CT571245.5	0.9444	0.0556	2.83236643468746	0.919938		Hcfc1	0.9426	0.0574	2.79859754755705	2.0586		Cep170	0.9468	0.0532	2.87902930388422	1.48054		1110065P20Rik	0.952	0.048	2.98736382605436	-2.51693		AC154785.3	0.9452	0.0548	2.84770617945682	-0.497321		Ift27	0.9558	0.0442	3.07382368127853	-2.29861		Sec23ip	0.9474	0.0526	2.89100509118714	-1.09466		Nup210	0.9436	0.0564	2.81723302232227	1.94698		Ly96	0.9446
Hist1h3c	0.9444	0.0556	2.83236643468746	0.715059		Fndc3b	0.9426	0.0574	2.79859754755705	-1.19938		Blcap	0.9468	0.0532	2.87902930388422	0.968174		Ppil1	0.952	0.048	2.98736382605436	0.725795		Xylt1	0.9452	0.0548	2.84770617945682	0.723468		Lama4	0.9558	0.0442	3.07382368127853	0.877026		Dus2	0.9474	0.0526	2.89100509118714	-1.35742		Rrp9	0.9436	0.0564	2.81723302232227	-0.165755		Dram1	0.9444
Map4k5	0.9444	0.0556	2.83236643468746	-1.91512		Atf6	0.9426	0.0574	2.79859754755705	1.27523		Gm6139	0.9466	0.0534	2.87506569480422	0.137358		Tmem184b	0.952	0.048	2.98736382605436	-2.54303		Impa2	0.945	0.055	2.84385157102512	-0.611599		Eif3d	0.9558	0.0442	3.07382368127853	-2.22519		Irf3	0.9474	0.0526	2.89100509118714	-1.00677		Gm11473	0.9436	0.0564	2.81723302232227	-0.992733		Eri3	0.9444
Gm6054	0.9444	0.0556	2.83236643468746	1.19129		Cep85l	0.9426	0.0574	2.79859754755705	1.58582		Ibtk	0.9466	0.0534	2.87506569480422	-1.76587		Stk38l	0.952	0.048	2.98736382605436	-2.18256		Uckl1	0.945	0.055	2.84385157102512	-1.54757		Ndufb5	0.9558	0.0442	3.07382368127853	-2.03066		5430403G16Rik	0.9474	0.0526	2.89100509118714	-1.64642		Haus8	0.9436	0.0564	2.81723302232227	-0.567742		Bag3	0.9444
Coro7	0.9444	0.0556	2.83236643468746	1.06333		Zfp672	0.9426	0.0574	2.79859754755705	1.46964		P2ry10	0.9466	0.0534	2.87506569480422	-1.77528		Paxip1	0.952	0.048	2.98736382605436	2.08835		Nup214	0.945	0.055	2.84385157102512	-1.49074		Edrf1	0.9558	0.0442	3.07382368127853	-2.61957		Mmp9	0.9474	0.0526	2.89100509118714	-0.766311		Usf3	0.9436	0.0564	2.81723302232227	-1.10216		Mrpl16	0.9444
Kif13b	0.9444	0.0556	2.83236643468746	0.238573		Mex3b	0.9426	0.0574	2.79859754755705	0.506617		Stam2	0.9466	0.0534	2.87506569480422	-1.72581		Epha2	0.952	0.048	2.98736382605436	-1.92908		AC153546.1	0.945	0.055	2.84385157102512	-2.16479		3110040N11Rik	0.9558	0.0442	3.07382368127853	-1.73197		Mcm2	0.9474	0.0526	2.89100509118714	-2.09517		Plekhb2	0.9436	0.0564	2.81723302232227	0.584724		Dtd1	0.9444
Zfp869	0.9444	0.0556	2.83236643468746	1.70616		Atr	0.9424	0.0576	2.79490708219559	1.70983		Zfp1	0.9466	0.0534	2.87506569480422	-1.98948		Msantd4	0.952	0.048	2.98736382605436	2.49663		Cenph	0.945	0.055	2.84385157102512	1.06791		Gm4604	0.9558	0.0442	3.07382368127853	-2.06446		Mmp14	0.9474	0.0526	2.89100509118714	0.641351		Plbd1	0.9436	0.0564	2.81723302232227	1.46985		Pid1	0.9444
Gid4	0.9444	0.0556	2.83236643468746	-0.612321		Ccdc77	0.9424	0.0576	2.79490708219559	0.465076		Gm7785	0.9466	0.0534	2.87506569480422	-0.900268		Gm11969	0.9518	0.0482	2.98299571066801	-1.5638		Ccdc88c	0.945	0.055	2.84385157102512	-1.50816		Magohb	0.9558	0.0442	3.07382368127853	-2.37805		Znhit2	0.9474	0.0526	2.89100509118714	-0.1846		Dcaf15	0.9436	0.0564	2.81723302232227	-1.63105		Dsp	0.9444
Rab32	0.9444	0.0556	2.83236643468746	-1.82408		Hist1h2bn	0.9424	0.0576	2.79490708219559	1.75787		Rps12-ps24	0.9466	0.0534	2.87506569480422	-1.56056		Cmc2	0.9518	0.0482	2.98299571066801	2.26106		Cyb5r3	0.945	0.055	2.84385157102512	1.66966		Ltbp1	0.9558	0.0442	3.07382368127853	-0.43034		Timp1	0.9472	0.0528	2.88699889458104	0.292339		Psat1	0.9436	0.0564	2.81723302232227	1.04921		Rnu2-10	0.9444
Srgap2	0.9444	0.0556	2.83236643468746	-1.6142		Slc48a1	0.9424	0.0576	2.79490708219559	1.08835		5830432E09Rik	0.9466	0.0534	2.87506569480422	-0.877665		Mcoln2	0.9518	0.0482	2.98299571066801	-1.53543		Olfr1062	0.945	0.055	2.84385157102512	-0.156399		Tmem97	0.9558	0.0442	3.07382368127853	-2.54775		Gas2l3	0.9472	0.0528	2.88699889458104	1.61588		Nfatc2ip	0.9436	0.0564	2.81723302232227	-0.379393		Lrrc41	0.9444
Pibf1	0.9442	0.0558	2.82856397010445	1.88854		Aim2	0.9424	0.0576	2.79490708219559	-0.234598		Tfdp1	0.9466	0.0534	2.87506569480422	1.67141		Rpa2	0.9518	0.0482	2.98299571066801	2.65388		Cnr2	0.945	0.055	2.84385157102512	-1.79221		Rps19-ps10	0.9558	0.0442	3.07382368127853	-2.57628		Adprhl2	0.9472	0.0528	2.88699889458104	-1.71663		Stxbp5	0.9436	0.0564	2.81723302232227	1.11065		Ddx56	0.9444
Acbd4	0.9442	0.0558	2.82856397010445	-1.13184		Rcn3	0.9424	0.0576	2.79490708219559	-1.48307		Gm14989	0.9466	0.0534	2.87506569480422	1.54056		Blm	0.9518	0.0482	2.98299571066801	2.23678		Rnu11	0.945	0.055	2.84385157102512	-1.02269		Nov	0.9558	0.0442	3.07382368127853	1.97069		Kif23	0.9472	0.0528	2.88699889458104	-1.5873		Ppil1	0.9436	0.0564	2.81723302232227	0.463608		Hax1	0.9444
Cxcl12	0.9442	0.0558	2.82856397010445	-2.08121		Ccdc28b	0.9424	0.0576	2.79490708219559	1.66035		Ipo9	0.9466	0.0534	2.87506569480422	1.27796		Rpl31-ps20	0.9518	0.0482	2.98299571066801	-2.08049		Aldh9a1	0.945	0.055	2.84385157102512	1.65999		Mis18a	0.9558	0.0442	3.07382368127853	-2.21618		Gm44162	0.9472	0.0528	2.88699889458104	-1.69292		Fcgrt	0.9436	0.0564	2.81723302232227	1.06685		Bambi	0.9444
Gm38022	0.9442	0.0558	2.82856397010445	1.78034		Cebpa	0.9424	0.0576	2.79490708219559	1.06413		Bnip3	0.9466	0.0534	2.87506569480422	0.265208		Gpr141	0.9518	0.0482	2.98299571066801	-2.11621		Otud6b	0.945	0.055	2.84385157102512	2.03172		Slc30a5	0.9558	0.0442	3.07382368127853	-2.34685		Fbn1	0.9472	0.0528	2.88699889458104	-0.477004		Fam43a	0.9436	0.0564	2.81723302232227	-1.69721		Agrn	0.9444
Naf1	0.9442	0.0558	2.82856397010445	1.259		Acod1	0.9424	0.0576	2.79490708219559	0.0262791		Hba-a1	0.9466	0.0534	2.87506569480422	2.18797		Pea15a	0.9518	0.0482	2.98299571066801	-2.25997		Acot7	0.945	0.055	2.84385157102512	1.15517		Spns1	0.9558	0.0442	3.07382368127853	-2.05836		Tmem170b	0.9472	0.0528	2.88699889458104	0.866344		Fgd4	0.9436	0.0564	2.81723302232227	0.0440922		Slamf6	0.9444
Zbtb43	0.9442	0.0558	2.82856397010445	1.89655		E2f5	0.9424	0.0576	2.79490708219559	1.89661		Wdr37	0.9466	0.0534	2.87506569480422	1.75279		Emc4	0.9518	0.0482	2.98299571066801	-2.15107		Rrp36	0.945	0.055	2.84385157102512	-1.69275		Slc35d1	0.9558	0.0442	3.07382368127853	-2.62842		Bcl2a1d	0.9472	0.0528	2.88699889458104	1.10415		Serinc5	0.9436	0.0564	2.81723302232227	0.845263		Pygo2	0.9444
Pla2g12a	0.9442	0.0558	2.82856397010445	0.84974		Specc1	0.9424	0.0576	2.79490708219559	1.29791		Rab32	0.9464	0.0536	2.87111606858663	-0.534198		Pdgfrl	0.9518	0.0482	2.98299571066801	-0.877123		Gm11473	0.945	0.055	2.84385157102512	1.21218		Rps24	0.9558	0.0442	3.07382368127853	-2.07123		Wdr45	0.9472	0.0528	2.88699889458104	-1.6659		Metrnl	0.9436	0.0564	2.81723302232227	1.28216		Fam210b	0.9444
Cln3	0.9442	0.0558	2.82856397010445	-1.57302		Iglc3	0.9424	0.0576	2.79490708219559	1.43653		Tsen34	0.9464	0.0536	2.87111606858663	-0.546827		Tpx2	0.9518	0.0482	2.98299571066801	2.06576		Anapc7	0.945	0.055	2.84385157102512	-1.25094		Cebpa	0.9558	0.0442	3.07382368127853	2.49214		Trmt1	0.9472	0.0528	2.88699889458104	-1.02838		Flt3l	0.9436	0.0564	2.81723302232227	0.157881		Htra2	0.9444
Dse	0.9442	0.0558	2.82856397010445	-0.317369		Atp8b2	0.9424	0.0576	2.79490708219559	0.603729		Klf5	0.9464	0.0536	2.87111606858663	1.46483		Cd93	0.9518	0.0482	2.98299571066801	-1.53072		Rbck1	0.9448	0.0552	2.84001014102495	-0.555872		Sgf29	0.9558	0.0442	3.07382368127853	-2.9628		Hcfc1	0.9472	0.0528	2.88699889458104	-1.88368		Gm4045	0.9436	0.0564	2.81723302232227	-0.608999		Zfp560	0.9444
Atg2a	0.9442	0.0558	2.82856397010445	-0.395967		Gm11643	0.9424	0.0576	2.79490708219559	-1.23173		Rprd1b	0.9464	0.0536	2.87111606858663	-1.47209		Snd1	0.9518	0.0482	2.98299571066801	-2.34186		Terf1	0.9448	0.0552	2.84001014102495	-2.18492		Il1r1	0.9558	0.0442	3.07382368127853	-0.204416		Cdh11	0.9472	0.0528	2.88699889458104	-1.74998		Acot13	0.9436	0.0564	2.81723302232227	0.708681		Specc1	0.9444
Palmd	0.9442	0.0558	2.82856397010445	-0.998176		Irf2bp1	0.9424	0.0576	2.79490708219559	-0.697954		Gm5406	0.9464	0.0536	2.87111606858663	0.157055		Asph	0.9518	0.0482	2.98299571066801	1.4847		Gm5045	0.9448	0.0552	2.84001014102495	0.708376		Pam16	0.9558	0.0442	3.07382368127853	-2.48301		Slc29a1	0.9472	0.0528	2.88699889458104	-0.83697		CT030181.1	0.9434	0.0566	2.81348121956255	-1.70524		Znhit2	0.9444
Mrc1	0.9442	0.0558	2.82856397010445	-1.21825		Tnfaip1	0.9422	0.0578	2.7912286281907	0.64645		Tnfaip6	0.9464	0.0536	2.87111606858663	1.7608		Pik3cb	0.9518	0.0482	2.98299571066801	1.81896		Hs2st1	0.9448	0.0552	2.84001014102495	0.115292		Gm15766	0.9556	0.0444	3.06909973125291	-2.42374		1110038F14Rik	0.9472	0.0528	2.88699889458104	-0.6777		Elovl5	0.9434	0.0566	2.81348121956255	-1.49073		Sdpr	0.9444
Gm9791	0.944	0.056	2.82477430743216	0.67043		Chmp7	0.9422	0.0578	2.7912286281907	-1.39472		Lage3	0.9464	0.0536	2.87111606858663	0.842464		Gsdmd	0.9516	0.0484	2.97864476860329	-1.81674		Stxbp5	0.9448	0.0552	2.84001014102495	0.67785		C330006A16Rik	0.9556	0.0444	3.06909973125291	-2.58947		Slc39a10	0.9472	0.0528	2.88699889458104	-1.69356		Acad9	0.9434	0.0566	2.81348121956255	-0.236156		Skiv2l	0.9442
Dcaf7	0.944	0.056	2.82477430743216	1.2957		Gm44076	0.9422	0.0578	2.7912286281907	0.968902		Gm20940	0.9464	0.0536	2.87111606858663	-0.798709		Rnf122	0.9516	0.0484	2.97864476860329	-2.00354		Gart	0.9448	0.0552	2.84001014102495	1.14024		Cenpk	0.9556	0.0444	3.06909973125291	0.891061		2700099C18Rik	0.9472	0.0528	2.88699889458104	-2.1802		Gas7	0.9434	0.0566	2.81348121956255	0.000213128		Cxcl14	0.9442
Cldn4	0.944	0.056	2.82477430743216	-0.660775		DHRSX	0.9422	0.0578	2.7912286281907	-1.05912		Skap1	0.9464	0.0536	2.87111606858663	-0.219642		Agpat2	0.9516	0.0484	2.97864476860329	-1.52942		Thap4	0.9448	0.0552	2.84001014102495	0.342702		Cygb	0.9556	0.0444	3.06909973125291	-1.67048		Pdgfa	0.9472	0.0528	2.88699889458104	-1.18867		Gm8217	0.9434	0.0566	2.81348121956255	1.08056		Maml2	0.9442
Fkbp7	0.944	0.056	2.82477430743216	-1.6933		Gm15808	0.9422	0.0578	2.7912286281907	1.37291		Gskip	0.9464	0.0536	2.87111606858663	-1.85139		Sh3bp2	0.9516	0.0484	2.97864476860329	-2.46716		Srek1ip1	0.9448	0.0552	2.84001014102495	-1.54147		Gm44431	0.9556	0.0444	3.06909973125291	-2.54639		Phactr2	0.9472	0.0528	2.88699889458104	-2.05555		Ercc6	0.9434	0.0566	2.81348121956255	0.0863994		Bod1	0.9442
Fam92a	0.944	0.056	2.82477430743216	1.74758		G0s2	0.9422	0.0578	2.7912286281907	1.28757		Fbxo9	0.9464	0.0536	2.87111606858663	-1.54828		Arl6ip5	0.9516	0.0484	2.97864476860329	-1.95106		Scoc	0.9448	0.0552	2.84001014102495	1.39663		Gm5914	0.9556	0.0444	3.06909973125291	-2.0217		Tns2	0.9472	0.0528	2.88699889458104	-1.22594		Gm14138	0.9434	0.0566	2.81348121956255	-0.922606		Hist1h1b	0.9442
Dctpp1	0.944	0.056	2.82477430743216	-2.15686		Ccdc58	0.9422	0.0578	2.7912286281907	2.10244		Ubtd2	0.9464	0.0536	2.87111606858663	1.9461		Bmpr1a	0.9516	0.0484	2.97864476860329	0.11806		Ankrd28	0.9448	0.0552	2.84001014102495	1.712		Hdac3	0.9556	0.0444	3.06909973125291	-2.36346		Madd	0.9472	0.0528	2.88699889458104	0.279437		Ly6g	0.9434	0.0566	2.81348121956255	-0.658434		Dhfr	0.9442
Nprl2	0.944	0.056	2.82477430743216	-0.860255		Atm	0.9422	0.0578	2.7912286281907	0.956242		Mir17hg	0.9464	0.0536	2.87111606858663	-1.10729		Gm14775	0.9516	0.0484	2.97864476860329	-1.56624		Trim39	0.9448	0.0552	2.84001014102495	-0.374688		Gm7897	0.9556	0.0444	3.06909973125291	-1.92165		C1s1	0.9472	0.0528	2.88699889458104	1.43647		Naga	0.9434	0.0566	2.81348121956255	1.64483		Lin54	0.9442
Gm45734	0.944	0.056	2.82477430743216	-0.493899		Gm10800	0.9422	0.0578	2.7912286281907	0.0084803		Cenph	0.9464	0.0536	2.87111606858663	1.72223		Ccl2	0.9516	0.0484	2.97864476860329	-2.66109		Aig1	0.9448	0.0552	2.84001014102495	1.96425		Paics	0.9556	0.0444	3.06909973125291	-2.2099		Coq2	0.9472	0.0528	2.88699889458104	0.67582		Fam110a	0.9434	0.0566	2.81348121956255	-1.34386		Zfp672	0.9442
Ttpal	0.944	0.056	2.82477430743216	1.55462		Gm14688	0.9422	0.0578	2.7912286281907	-0.846255		Tubgcp4	0.9464	0.0536	2.87111606858663	-0.249239		Cd177	0.9516	0.0484	2.97864476860329	-2.24668		Hemgn	0.9448	0.0552	2.84001014102495	1.1686		Mustn1	0.9556	0.0444	3.06909973125291	-0.673167		Pigx	0.9472	0.0528	2.88699889458104	1.78808		Gnpnat1	0.9434	0.0566	2.81348121956255	0.343902		Gm19566	0.9442
Hs2st1	0.944	0.056	2.82477430743216	1.96085		Cnpy4	0.9422	0.0578	2.7912286281907	-1.50033		Gm11760	0.9464	0.0536	2.87111606858663	-1.72595		Gfod1	0.9516	0.0484	2.97864476860329	-2.02156		Steap4	0.9448	0.0552	2.84001014102495	1.59446		Gm8337	0.9556	0.0444	3.06909973125291	-2.67089		Gcnt1	0.9472	0.0528	2.88699889458104	1.38227		Met	0.9434	0.0566	2.81348121956255	0.26999		Zfp944	0.9442
Polr3b	0.944	0.056	2.82477430743216	2.64147		Ttc3	0.9422	0.0578	2.7912286281907	-0.684111		Erich1	0.9464	0.0536	2.87111606858663	-2.11472		Laptm5	0.9516	0.0484	2.97864476860329	-1.81021		Ankrd16	0.9446	0.0554	2.83618179378987	2.19091		AC122367.3	0.9556	0.0444	3.06909973125291	-2.52329		Jchain	0.9472	0.0528	2.88699889458104	-1.97452		Ppfibp1	0.9434	0.0566	2.81348121956255	-1.17302		Tacstd2	0.9442
Adi1	0.944	0.056	2.82477430743216	0.252887		Arhgap21	0.9422	0.0578	2.7912286281907	-1.12728		Timp1	0.9464	0.0536	2.87111606858663	2.33078		Cd300a	0.9516	0.0484	2.97864476860329	-0.217224		Ppa2	0.9446	0.0554	2.83618179378987	1.84854		Zfp950	0.9556	0.0444	3.06909973125291	-2.85447		Pyurf	0.9472	0.0528	2.88699889458104	-1.74157		Cpq	0.9434	0.0566	2.81348121956255	1.13116		1110038F14Rik	0.9442
Cd28	0.944	0.056	2.82477430743216	-1.4701		Lpar1	0.9422	0.0578	2.7912286281907	-1.63184		Nudt6	0.9464	0.0536	2.87111606858663	-0.436565		Gm9436	0.9516	0.0484	2.97864476860329	-2.34506		Micu2	0.9446	0.0554	2.83618179378987	1.84605		Gm13461	0.9556	0.0444	3.06909973125291	-2.61781		Prpf3	0.947	0.053	2.88300700151439	-1.499		Cep162	0.9434	0.0566	2.81348121956255	0.802613		Zbtb21	0.9442
Anxa4	0.944	0.056	2.82477430743216	-1.97016		Bmpr1a	0.9422	0.0578	2.7912286281907	0.0351025		Havcr2	0.9464	0.0536	2.87111606858663	-0.869276		Blzf1	0.9514	0.0486	2.97431085784126	-2.0417		Gm5070	0.9446	0.0554	2.83618179378987	1.76524		Id3	0.9556	0.0444	3.06909973125291	-2.20153		Cds2	0.947	0.053	2.88300700151439	-1.43026		Adprm	0.9434	0.0566	2.81348121956255	-1.5404		Tpst1	0.9442
Ccdc50-ps	0.944	0.056	2.82477430743216	1.62949		Gm13525	0.9422	0.0578	2.7912286281907	-0.390811		Wdr83	0.9464	0.0536	2.87111606858663	-0.872918		Mcm5	0.9514	0.0486	2.97431085784126	2.49923		Gm5812	0.9446	0.0554	2.83618179378987	1.70886		Gm11599	0.9554	0.0446	3.06439602818144	-2.35748		Ctdsp2	0.947	0.053	2.88300700151439	1.39404		Bambi	0.9432	0.0568	2.80974185804194	-1.63895		Hemgn	0.9442
Hip1	0.9438	0.0562	2.82099735505218	-0.158347		Rps2-ps5	0.9422	0.0578	2.7912286281907	-1.12314		Ppfibp1	0.9464	0.0536	2.87111606858663	1.34656		Immt	0.9514	0.0486	2.97431085784126	2.45077		Cep120	0.9446	0.0554	2.83618179378987	-0.675597		Itgbl1	0.9554	0.0446	3.06439602818144	2.56308		E2f1	0.947	0.053	2.88300700151439	1.00748		Cav1	0.9432	0.0568	2.80974185804194	-1.17768		Tfdp1	0.9442
Gpr65	0.9438	0.0562	2.82099735505218	0.477561		Gm12966	0.9422	0.0578	2.7912286281907	1.27928		Tshz2	0.9464	0.0536	2.87111606858663	2.36638		Tgfbr2	0.9514	0.0486	2.97431085784126	-2.15055		Ctdp1	0.9446	0.0554	2.83618179378987	-1.57636		Wisp2	0.9554	0.0446	3.06439602818144	-1.03232		Cdk5r1	0.947	0.053	2.88300700151439	-0.808705		Cav2	0.9432	0.0568	2.80974185804194	-0.955609		Phactr4	0.9442
Rbm15b	0.9438	0.0562	2.82099735505218	-2.01534		Phf11b	0.9422	0.0578	2.7912286281907	1.49411		Cenpl	0.9464	0.0536	2.87111606858663	-1.85937		Gm11675	0.9514	0.0486	2.97431085784126	2.25325		Cox10	0.9446	0.0554	2.83618179378987	0.178517		Itgb3bp	0.9554	0.0446	3.06439602818144	-2.49029		Gm9803	0.947	0.053	2.88300700151439	-2.01539		Rnf5	0.9432	0.0568	2.80974185804194	1.82168		Dab2	0.9442
Bach2	0.9438	0.0562	2.82099735505218	2.44044		Zfp771	0.942	0.058	2.78756210223188	-0.547226		Lgalsl	0.9462	0.0538	2.86718032072431	1.79217		Gm4883	0.9514	0.0486	2.97431085784126	2.27742		Ncoa4	0.9446	0.0554	2.83618179378987	-1.41782		AC153889.4	0.9554	0.0446	3.06439602818144	-2.77024		Prps1	0.947	0.053	2.88300700151439	0.907619		Rarg	0.9432	0.0568	2.80974185804194	-1.30975		Ccl2	0.9442
Cpne2	0.9438	0.0562	2.82099735505218	-1.91486		Rpl23a-ps13	0.942	0.058	2.78756210223188	-1.06906		Rnf125	0.9462	0.0538	2.86718032072431	-1.02221		Rras	0.9514	0.0486	2.97431085784126	-2.33819		Utp23	0.9446	0.0554	2.83618179378987	-1.7302		Cpne8	0.9554	0.0446	3.06439602818144	0.0784178		Rrm1	0.947	0.053	2.88300700151439	-2.19536		Gm16184	0.9432	0.0568	2.80974185804194	-1.01088		Abcg1	0.944
Tmem107	0.9438	0.0562	2.82099735505218	-0.32497		Cdc42bpa	0.942	0.058	2.78756210223188	0.210021		Tgfbi	0.9462	0.0538	2.86718032072431	2.1374		Fam46a	0.9514	0.0486	2.97431085784126	-2.47546		Msh6	0.9446	0.0554	2.83618179378987	2.1969		Cdk6	0.9554	0.0446	3.06439602818144	-2.59183		Psat1	0.947	0.053	2.88300700151439	1.0423		Fam102a	0.9432	0.0568	2.80974185804194	-1.66075		2210013O21Rik	0.944
Rnf11	0.9438	0.0562	2.82099735505218	-1.67845		Tmem5	0.942	0.058	2.78756210223188	-0.585756		Entpd5	0.9462	0.0538	2.86718032072431	1.22903		Kazald1	0.9514	0.0486	2.97431085784126	-2.27395		Cpox	0.9446	0.0554	2.83618179378987	1.51082		Arap2	0.9554	0.0446	3.06439602818144	-2.47327		Ogt	0.947	0.053	2.88300700151439	-2.03397		Gm8062	0.9432	0.0568	2.80974185804194	-0.105641		Gm17764	0.944
Dhrs4	0.9438	0.0562	2.82099735505218	-1.36355		Prkch	0.942	0.058	2.78756210223188	-1.5839		Anxa8	0.9462	0.0538	2.86718032072431	1.63659		Tmem60	0.9514	0.0486	2.97431085784126	2.40105		Dsc3	0.9446	0.0554	2.83618179378987	0.675373		Ube2j2	0.9554	0.0446	3.06439602818144	-2.34817		1700017B05Rik	0.947	0.053	2.88300700151439	1.59388		Cdc42bpa	0.9432	0.0568	2.80974185804194	-1.23296		Snrpa	0.944
Blzf1	0.9438	0.0562	2.82099735505218	1.58308		Rbmx	0.942	0.058	2.78756210223188	-1.897		AU022252	0.9462	0.0538	2.86718032072431	0.175218		Gmnn	0.9514	0.0486	2.97431085784126	2.26197		Tubgcp2	0.9446	0.0554	2.83618179378987	1.30649		Prrc1	0.9554	0.0446	3.06439602818144	-2.3747		Sirpa	0.947	0.053	2.88300700151439	1.88386		Icam2	0.9432	0.0568	2.80974185804194	0.343782		Mtfr1	0.944
Zfp51	0.9438	0.0562	2.82099735505218	-0.610071		Abcd3	0.942	0.058	2.78756210223188	-1.33654		CT010471.2	0.9462	0.0538	2.86718032072431	-1.64286		Anxa8	0.9514	0.0486	2.97431085784126	-1.14907		Arap3	0.9444	0.0556	2.83236643468746	-0.287316		Gm13862	0.9554	0.0446	3.06439602818144	-2.46115		Rabepk	0.947	0.053	2.88300700151439	-2.22259		Fnip2	0.9432	0.0568	2.80974185804194	-1.35975		Zswim4	0.944
Pptc7	0.9438	0.0562	2.82099735505218	1.8435		Plekhm1	0.942	0.058	2.78756210223188	-1.68865		Gm15335	0.9462	0.0538	2.86718032072431	-1.52324		Cd27	0.9514	0.0486	2.97431085784126	-2.03509		Smad1	0.9444	0.0556	2.83236643468746	1.03782		Rps25-ps1	0.9554	0.0446	3.06439602818144	-2.22701		Pibf1	0.947	0.053	2.88300700151439	-1.59406		A530032D15Rik	0.9432	0.0568	2.80974185804194	0.726991		Aga	0.944
Slc9a8	0.9438	0.0562	2.82099735505218	2.07254		Gbp9	0.942	0.058	2.78756210223188	0.298984		Fpr2	0.9462	0.0538	2.86718032072431	-0.824251		Gm42835	0.9512	0.0488	2.9699938381125	-1.83427		Gm5453	0.9444	0.0556	2.83236643468746	1.79147		Tmem100	0.9554	0.0446	3.06439602818144	-0.975932		Zbtb21	0.947	0.053	2.88300700151439	1.81232		Heatr1	0.9432	0.0568	2.80974185804194	-0.595113		E2f1	0.944
Apip	0.9438	0.0562	2.82099735505218	1.97451		Frs2	0.942	0.058	2.78756210223188	-0.831078		Acyp2	0.9462	0.0538	2.86718032072431	1.97004		Arap2	0.9512	0.0488	2.9699938381125	-1.85921		Sema4b	0.9444	0.0556	2.83236643468746	1.52842		Gm13192	0.9554	0.0446	3.06439602818144	-2.51643		Inafm2	0.947	0.053	2.88300700151439	1.56365		Gm16519	0.9432	0.0568	2.80974185804194	0.082567		Zfp51	0.944
Gm16305	0.9438	0.0562	2.82099735505218	-0.690064		Gng11	0.942	0.058	2.78756210223188	0.565		Csf3r	0.9462	0.0538	2.86718032072431	-1.65289		Rpl31-ps13	0.9512	0.0488	2.9699938381125	-2.25503		Tubgcp5	0.9444	0.0556	2.83236643468746	1.30636		Gm7618	0.9554	0.0446	3.06439602818144	-2.34205		Selenoi	0.947	0.053	2.88300700151439	-0.725137		Hax1	0.9432	0.0568	2.80974185804194	0.524339		Tmem97	0.944
Ppan	0.9438	0.0562	2.82099735505218	0.109626		Pak1	0.942	0.058	2.78756210223188	-0.468688		S100a16	0.9462	0.0538	2.86718032072431	2.04432		Tspan3	0.9512	0.0488	2.9699938381125	-2.3198		Ormdl2	0.9444	0.0556	2.83236643468746	0.837765		Tob2	0.9554	0.0446	3.06439602818144	-2.2115		Cyp51	0.947	0.053	2.88300700151439	-1.6854		Dus2	0.9432	0.0568	2.80974185804194	0.463279		BC005561	0.944
Ptov1	0.9438	0.0562	2.82099735505218	-1.53449		Il7r	0.942	0.058	2.78756210223188	1.97091		Ralgds	0.9462	0.0538	2.86718032072431	1.44327		Gm11474	0.9512	0.0488	2.9699938381125	-1.96246		Ddx56	0.9444	0.0556	2.83236643468746	-0.439356		Tfip11	0.9554	0.0446	3.06439602818144	-2.47557		Abca7	0.947	0.053	2.88300700151439	-1.76856		Gm12355	0.9432	0.0568	2.80974185804194	0.899635		Aldh7a1	0.944
Antxr2	0.9438	0.0562	2.82099735505218	-1.29459		Gm27219	0.9418	0.0582	2.78390742186874	-0.540996		Gm11473	0.946	0.054	2.86325834787326	-1.06274		Samd1	0.9512	0.0488	2.9699938381125	2.48753		Cenpf	0.9444	0.0556	2.83236643468746	1.06956		Hat1	0.9554	0.0446	3.06439602818144	-2.4602		Lyrm2	0.947	0.053	2.88300700151439	-0.411054		Cds2	0.9432	0.0568	2.80974185804194	0.542561		Vps11	0.944
Caap1	0.9438	0.0562	2.82099735505218	1.97456		Frat2	0.9418	0.0582	2.78390742186874	-0.0483203		Gm44024	0.946	0.054	2.86325834787326	-1.41104		Fbrs	0.9512	0.0488	2.9699938381125	-2.39691		Ppp1r21	0.9444	0.0556	2.83236643468746	-0.636904		Csgalnact2	0.9554	0.0446	3.06439602818144	2.26717		Ahr	0.947	0.053	2.88300700151439	1.94909		Gca	0.9432	0.0568	2.80974185804194	0.397708		Acer3	0.944
Emp3	0.9436	0.0564	2.81723302232227	-1.55397		Surf6	0.9418	0.0582	2.78390742186874	-0.838509		Cdc14a	0.946	0.054	2.86325834787326	-1.62632		Tes	0.9512	0.0488	2.9699938381125	-2.03888		Rmnd5b	0.9444	0.0556	2.83236643468746	-0.768108		Met	0.9554	0.0446	3.06439602818144	2.79035		Palmd	0.947	0.053	2.88300700151439	0.251347		Wwtr1	0.943	0.057	2.80601484996478	-0.212205		Inpp4b	0.944
1110032A03Rik	0.9436	0.0564	2.81723302232227	1.41407		Phykpl	0.9418	0.0582	2.78390742186874	-1.49549		Gm44666	0.946	0.054	2.86325834787326	-0.715797		Asprv1	0.9512	0.0488	2.9699938381125	0.113508		Tnfrsf13b	0.9444	0.0556	2.83236643468746	-0.799866		Gm42689	0.9554	0.0446	3.06439602818144	-2.61899		Asb13	0.947	0.053	2.88300700151439	-0.467245		Inpp5a	0.943	0.057	2.80601484996478	1.09571		Dalrd3	0.944
AC159892.1	0.9436	0.0564	2.81723302232227	0.663977		Ergic3	0.9418	0.0582	2.78390742186874	1.68938		Gm9025	0.946	0.054	2.86325834787326	-1.72798		AC152414.3	0.9512	0.0488	2.9699938381125	-1.98003		Gm12806	0.9444	0.0556	2.83236643468746	1.66025		Tnnt1	0.9552	0.0448	3.05971239047215	2.80822		Alkbh1	0.947	0.053	2.88300700151439	-1.76818		Srgap2	0.943	0.057	2.80601484996478	-1.2853		Tbc1d5	0.944
Slc40a1	0.9436	0.0564	2.81723302232227	-0.366751		Gm8539	0.9418	0.0582	2.78390742186874	0.870971		Sik2	0.946	0.054	2.86325834787326	-0.67111		Tgs1	0.9512	0.0488	2.9699938381125	2.13659		Gm38022	0.9444	0.0556	2.83236643468746	-1.66931		Gm20430	0.9552	0.0448	3.05971239047215	-2.32613		Tnrc6c	0.947	0.053	2.88300700151439	-2.08325		Nuak2	0.943	0.057	2.80601484996478	1.42324		Gm7327	0.944
Prrc1	0.9436	0.0564	2.81723302232227	1.24335		Fam53a	0.9418	0.0582	2.78390742186874	-1.63262		Fam98a	0.946	0.054	2.86325834787326	-0.725729		E2f4	0.9512	0.0488	2.9699938381125	2.7599		Bcl2l13	0.9444	0.0556	2.83236643468746	-2.0482		Lrp6	0.9552	0.0448	3.05971239047215	-2.31009		Ndc80	0.9468	0.0532	2.87902930388422	-1.86267		Rbl2	0.943	0.057	2.80601484996478	0.725097		Cdc14a	0.944
Gm24272	0.9436	0.0564	2.81723302232227	0.166722		Mapre2	0.9418	0.0582	2.78390742186874	1.70533		Xylt1	0.946	0.054	2.86325834787326	0.535517		Emc6	0.9512	0.0488	2.9699938381125	-1.91263		Slc12a2	0.9444	0.0556	2.83236643468746	2.01564		Id1	0.9552	0.0448	3.05971239047215	1.99427		Actr6	0.9468	0.0532	2.87902930388422	-1.76744		Pigq	0.943	0.057	2.80601484996478	0.792401		Cdkn3	0.944
Tmem173	0.9436	0.0564	2.81723302232227	0.293731		Tnfaip6	0.9418	0.0582	2.78390742186874	1.41992		St6galnac4	0.946	0.054	2.86325834787326	1.7933		Csrp2	0.9512	0.0488	2.9699938381125	-2.15144		Gm4874	0.9444	0.0556	2.83236643468746	-1.76735		Cd19	0.9552	0.0448	3.05971239047215	-1.86895		Wdfy4	0.9468	0.0532	2.87902930388422	-1.3721		Zc3h12c	0.943	0.057	2.80601484996478	0.113444		Il11ra1	0.9438
Gm6175	0.9436	0.0564	2.81723302232227	1.20654		Efl1	0.9418	0.0582	2.78390742186874	-0.125035		Gm13192	0.946	0.054	2.86325834787326	-0.826989		Gm9791	0.9512	0.0488	2.9699938381125	1.49536		Hgs	0.9444	0.0556	2.83236643468746	0.143953		Gm14165	0.9552	0.0448	3.05971239047215	-2.57848		Ube4a	0.9468	0.0532	2.87902930388422	-0.35543		Tma7-ps	0.943	0.057	2.80601484996478	0.642195		Ccdc34	0.9438
Donson	0.9436	0.0564	2.81723302232227	2.14562		Tmem128	0.9418	0.0582	2.78390742186874	-1.70774		Esco2	0.946	0.054	2.86325834787326	-1.08513		Vcan	0.9512	0.0488	2.9699938381125	-2.57858		Krt79	0.9444	0.0556	2.83236643468746	0.861873		Tbc1d9	0.9552	0.0448	3.05971239047215	1.10219		Fam98a	0.9468	0.0532	2.87902930388422	-0.872046		Gm6175	0.943	0.057	2.80601484996478	-0.010928		Ralgds	0.9438
[truncated: 2,266 more rows]
[truncated: 23 more columns]

## Sheet: Clusters identified
Cluster	Cell Type (ID by reference)	cluster purity
1	B cells	1.0
[truncated: 15 more rows]

## Sheet: nDEGs_table
Sampling round	Blood	Joint	Lung	LymphNode	Muscle	Skin	Spleen	Thymus
[truncated: 10 more rows]

[truncated: 7 more sheets: IMIDs samples, SLE_clinical, SLE_proteins, SLE_patients, ACR1_6_7_9_10, SDI, SLEDAI]
