# Supplementary material for: Multi-organ single-cell analysis reveals an on/off switch system with potential for personalized treatment of immunological diseases
Source: Cell Rep Med. 2023 Feb 28;4(3):100956. doi: 10.1016/j.xcrm.2023.100956 (PMC10040389; doi:10.1016/j.xcrm.2023.100956)
Supplement: Data S2. Significant DEGs calculated between arthritic versus healthy mice, related to STAR Methods [file mmc3.xlsx]

## Sheet: B-cells_Muscle
Symbol	proba_de	proba_not_de	bayes_factor	lfc_mean
Trafd1	0.9986	0.0014	6.56987492862771	-3.80824
Ldb1	0.998	0.002	6.21260110578406	-6.0682
Tkt	0.9978	0.0022	6.11709095964051	-3.13259
Glrx2	0.9976	0.0024	6.02987950037802	-3.46733
Smad1	0.9972	0.0028	5.87532837307412	-6.60379
Gstm1	0.997	0.003	5.80613515799604	-6.29272
S100a16	0.997	0.003	5.80613515799604	-7.04616
Gm14706	0.9968	0.0032	5.7413962232645	-5.88897
Sucla2	0.9968	0.0032	5.7413962232645	-4.5495
Lrpprc	0.9968	0.0032	5.7413962232645	4.73081
Slc44a2	0.9968	0.0032	5.7413962232645	-4.59857
Ikbip	0.9966	0.0034	5.68057112308717	-7.30956
Dpep1	0.9964	0.0036	5.62321217018816	-7.33939
Necap1	0.9962	0.0038	5.5689443523695	-5.70186
Cd2ap	0.9962	0.0038	5.5689443523695	2.7586
Mmrn2	0.9958	0.0042	5.46845953801139	-7.7896
Ik	0.9958	0.0042	5.46845953801139	-3.01994
Dmkn	0.9956	0.0044	5.42173876688874	-6.96458
Mxra8	0.9954	0.0046	5.37708619906493	4.34969
Ctsd	0.9954	0.0046	5.37708619906493	-3.09238
Cystm1	0.9954	0.0046	5.37708619906493	4.81355
Fundc1	0.9954	0.0046	5.37708619906493	4.16131
Ppp6r3	0.9954	0.0046	5.37708619906493	-5.104
Usp53	0.9952	0.0048	5.33432573078813	-5.76751
Fam175b	0.9952	0.0048	5.33432573078813	-4.26018
Plvap	0.9952	0.0048	5.33432573078813	-5.7052
Rbm6	0.995	0.005	5.29330283477674	3.63041
Sept6	0.995	0.005	5.29330283477674	4.66705
4833439L19Rik	0.995	0.005	5.29330283477674	-5.3391
Gm11914	0.995	0.005	5.29330283477674	-4.60637
Col6a2	0.995	0.005	5.29330283477674	-4.89295
Basp1	0.9948	0.0052	5.25388117331907	-5.31431
Vcan	0.9946	0.0054	5.21593985091457	6.67763
Whamm	0.9944	0.0056	5.17937116679901	-4.4101
Yipf3	0.9944	0.0056	5.17937116679901	5.80228
Ldlrap1	0.994	0.006	5.1099760808236	6.20475
Ap1ar	0.994	0.006	5.1099760808236	-4.56946
Mmp13	0.994	0.006	5.1099760808236	-7.24938
Spc25	0.9938	0.0062	5.07698508427764	-5.58528
Has1	0.9936	0.0064	5.04503516837923	-7.89189
Tusc3	0.9934	0.0066	5.01406224855693	-4.81741
Atf7	0.9934	0.0066	5.01406224855693	-4.36865
Psat1	0.9934	0.0066	5.01406224855693	-4.9899
Vcpkmt	0.9932	0.0068	4.98400798093326	-4.12424
Epcam	0.9932	0.0068	4.98400798093326	-4.90968
Sdc2	0.9932	0.0068	4.98400798093326	-5.39102
Banp	0.9932	0.0068	4.98400798093326	-4.03852
Abcd3	0.9932	0.0068	4.98400798093326	-3.65055
Rpl27-ps3	0.9932	0.0068	4.98400798093326	-4.4388
Cldnd1	0.9932	0.0068	4.98400798093326	3.6696
Krt17	0.993	0.007	4.95481909648994	-6.05617
Gm7897	0.993	0.007	4.95481909648994	6.3553
Oxct1	0.993	0.007	4.95481909648994	-3.60925
Wwc2	0.9928	0.0072	4.92644682905299	-6.16001
Prkaa1	0.9926	0.0074	4.89884642166734	-5.32181
Cep162	0.9926	0.0074	4.89884642166734	4.20139
Hint2	0.9926	0.0074	4.89884642166734	4.52105
Fam20b	0.9926	0.0074	4.89884642166734	3.97165
Hist1h3d	0.9926	0.0074	4.89884642166734	4.99395
Blm	0.9924	0.0076	4.87197669881333	-6.90629
Prpf4	0.9924	0.0076	4.87197669881333	6.15088
Tef	0.9924	0.0076	4.87197669881333	-4.91393
Atp9b	0.9924	0.0076	4.87197669881333	-4.89712
Ass1	0.9922	0.0078	4.84579969419955	-5.67178
Rwdd4a	0.9922	0.0078	4.84579969419955	-4.70213
Ifit1	0.9922	0.0078	4.84579969419955	-4.88431
Lamb1	0.9922	0.0078	4.84579969419955	-8.92249
Rnf38	0.9922	0.0078	4.84579969419955	-4.04358
Rgs5	0.9922	0.0078	4.84579969419955	-6.97509
AA467197	0.9922	0.0078	4.84579969419955	-3.61711
Prdx4	0.992	0.008	4.82028032568646	-4.01402
Gng11	0.992	0.008	4.82028032568646	-5.63926
Ap3d1	0.9918	0.0082	4.79538611035605	4.83622
Dscr3	0.9918	0.0082	4.79538611035605	6.88953
Ubap2	0.9918	0.0082	4.79538611035605	3.74349
Sik1	0.9918	0.0082	4.79538611035605	3.16314
Elof1	0.9918	0.0082	4.79538611035605	5.21111
Tmem87b	0.9918	0.0082	4.79538611035605	-3.88281
Atxn2	0.9916	0.0084	4.771086913921	-5.28874
Ltv1	0.9916	0.0084	4.771086913921	3.58788
Crls1	0.9916	0.0084	4.771086913921	-3.16949
Cd93	0.9916	0.0084	4.771086913921	-4.74031
Crcp	0.9916	0.0084	4.771086913921	-3.93013
Ubn2	0.9916	0.0084	4.771086913921	-4.73205
Aagab	0.9914	0.0086	4.74735472962373	5.10661
Slc48a1	0.9914	0.0086	4.74735472962373	-6.4973
Ralgds	0.9914	0.0086	4.74735472962373	-5.34898
Lemd2	0.9914	0.0086	4.74735472962373	4.22447
Herc1	0.9914	0.0086	4.74735472962373	3.32457
Dag1	0.9912	0.0088	4.72416348255656	5.04525
Rasgrp2	0.9912	0.0088	4.72416348255656	2.68811
Polr3b	0.9912	0.0088	4.72416348255656	5.58409
Bloc1s6	0.991	0.009	4.70148885597409	-3.96706
Bnip1	0.991	0.009	4.70148885597409	4.30712
Pard6a	0.991	0.009	4.70148885597409	3.34253
Nt5c3b	0.991	0.009	4.70148885597409	4.54782
Adamts4	0.991	0.009	4.70148885597409	-6.66363
Fam126b	0.9908	0.0092	4.67930813669713	3.45509
Snapc3	0.9908	0.0092	4.67930813669713	4.47297
2700099C18Rik	0.9908	0.0092	4.67930813669713	4.69261
Pigp	0.9908	0.0092	4.67930813669713	-3.77592
Fundc2	0.9906	0.0094	4.65760007714385	3.72035
Arnt	0.9906	0.0094	4.65760007714385	-5.79672
6330403K07Rik	0.9906	0.0094	4.65760007714385	-4.54597
Uck2	0.9906	0.0094	4.65760007714385	-4.58677
Gabpa	0.9904	0.0096	4.63634477188734	-2.75605
Rab31	0.9904	0.0096	4.63634477188734	-4.78007
Nfib	0.9904	0.0096	4.63634477188734	-4.08741
Elk4	0.9904	0.0096	4.63634477188734	-2.86043
Hikeshi	0.9904	0.0096	4.63634477188734	2.80066
Ifi27	0.9904	0.0096	4.63634477188734	3.18839
Ptpn23	0.9902	0.0098	4.61552354694212	-5.63442
Tpgs2	0.99	0.01	4.5951188602361	-3.89213
Ltbp4	0.99	0.01	4.5951188602361	-5.05956
Cdk5r1	0.99	0.01	4.5951188602361	-6.14804
Mapk13	0.99	0.01	4.5951188602361	-3.83437
Gm45080	0.99	0.01	4.5951188602361	-3.88767
Mxi1	0.9898	0.0102	4.57511421193894	-4.26165
Snord49b	0.9898	0.0102	4.57511421193894	-3.93129
Galnt7	0.9898	0.0102	4.57511421193894	4.23217
Nprl2	0.9898	0.0102	4.57511421193894	-4.53012
Rnf111	0.9896	0.0104	4.55549406349805	4.20595
Tbrg4	0.9896	0.0104	4.55549406349805	-3.45866
AI467606	0.9896	0.0104	4.55549406349805	-4.02149
Gltp	0.9896	0.0104	4.55549406349805	3.04965
Agfg2	0.9896	0.0104	4.55549406349805	4.13905
Map4k1	0.9894	0.0106	4.53624376438694	-3.60728
Ifnar2	0.9894	0.0106	4.53624376438694	-3.68557
Taf4b	0.9892	0.0108	4.51734948570077	-3.73648
Vars	0.9892	0.0108	4.51734948570077	5.27263
Tmco1	0.9892	0.0108	4.51734948570077	1.94363
Fkbp7	0.9892	0.0108	4.51734948570077	3.92584
Csnk1g2	0.989	0.011	4.49879815984507	4.34656
Fxr2	0.989	0.011	4.49879815984507	4.54607
Mcm7	0.9888	0.0112	4.4805774256589	-4.44413
Dlgap4	0.9888	0.0112	4.4805774256589	3.97226
Setd3	0.9888	0.0112	4.4805774256589	-5.1389
Ets2	0.9888	0.0112	4.4805774256589	-3.16362
Map3k2	0.9886	0.0114	4.46267557839513	3.01188
Timp3	0.9886	0.0114	4.46267557839513	-4.33111
Prnp	0.9886	0.0114	4.46267557839513	-3.42386
Krtdap	0.9886	0.0114	4.46267557839513	-4.81967
Kdm2b	0.9886	0.0114	4.46267557839513	-5.81447
Psmb5	0.9886	0.0114	4.46267557839513	-3.09134
Ubxn1	0.9886	0.0114	4.46267557839513	2.70167
Irf2bp2	0.9884	0.0116	4.4450815240509	-2.97418
Kdm4c	0.9884	0.0116	4.4450815240509	4.06832
Zfp948	0.9884	0.0116	4.4450815240509	-5.40859
Mrpl47	0.9884	0.0116	4.4450815240509	4.42835
Clock	0.9882	0.0118	4.42778473760217	3.50424
Pgm1	0.9882	0.0118	4.42778473760217	4.24979
Acsl5	0.988	0.012	4.41077522474834	4.02233
Rhov	0.988	0.012	4.41077522474834	-5.03805
Zfp451	0.988	0.012	4.41077522474834	2.85858
Mrps22	0.9878	0.0122	4.39404348681903	-4.45122
Srpk3	0.9876	0.0124	4.37758048853431	-3.51777
Gzma	0.9876	0.0124	4.37758048853431	4.59024
Rest	0.9876	0.0124	4.37758048853431	-4.22687
Gm6054	0.9876	0.0124	4.37758048853431	4.41931
March6	0.9876	0.0124	4.37758048853431	-3.9494
Ppcs	0.9874	0.0126	4.36137762834446	-5.30282
Ttc32	0.9874	0.0126	4.36137762834446	4.41364
Dcaf17	0.9874	0.0126	4.36137762834446	4.10288
Adam15	0.9874	0.0126	4.36137762834446	-5.36551
Psmb6-ps	0.9874	0.0126	4.36137762834446	-2.75324
Blcap	0.9874	0.0126	4.36137762834446	-3.86061
Fmod	0.9874	0.0126	4.36137762834446	-6.47957
Cask	0.9872	0.0128	4.34542671110551	-5.24448
Cav1	0.9872	0.0128	4.34542671110551	-4.7724
Steap4	0.9872	0.0128	4.34542671110551	-4.81459
Rfwd3	0.9872	0.0128	4.34542671110551	-4.65962
Triap1	0.987	0.013	4.32971992287318	3.79968
Serpina3n	0.987	0.013	4.32971992287318	-5.07555
Synj2bp	0.987	0.013	4.32971992287318	2.82267
Mrpl37	0.9868	0.0132	4.31424980762117	4.12338
Adamts2	0.9868	0.0132	4.31424980762117	5.83357
Cops7a	0.9868	0.0132	4.31424980762117	4.75502
Twist1	0.9868	0.0132	4.31424980762117	-3.91581
1110059G10Rik	0.9868	0.0132	4.31424980762117	3.52582
Josd2	0.9866	0.0134	4.29900924571022	-2.87327
Slc25a24	0.9866	0.0134	4.29900924571022	-4.84869
Sf3b2	0.9866	0.0134	4.29900924571022	-2.69661
Dnajc1	0.9866	0.0134	4.29900924571022	2.90226
Fgfbp1	0.9866	0.0134	4.29900924571022	-4.62513
Psme3	0.9864	0.0136	4.28399143395216	-3.2087
Tm2d1	0.9864	0.0136	4.28399143395216	4.35041
Ino80	0.9864	0.0136	4.28399143395216	3.84596
Rrm2b	0.9864	0.0136	4.28399143395216	4.74491
Isyna1	0.9864	0.0136	4.28399143395216	-3.38132
Fermt2	0.9864	0.0136	4.28399143395216	-4.15564
Lrmp	0.9864	0.0136	4.28399143395216	-4.30828
Insig1	0.9862	0.0138	4.26918986712938	3.29585
Slc11a1	0.9862	0.0138	4.26918986712938	-5.41045
Traf5	0.9862	0.0138	4.26918986712938	4.23081
Mbp	0.9862	0.0138	4.26918986712938	-4.0614
Oas1a	0.9862	0.0138	4.26918986712938	3.98024
Fzr1	0.9862	0.0138	4.26918986712938	-4.0958
Med8	0.9862	0.0138	4.26918986712938	3.97465
Ripk3	0.986	0.014	4.2545983208439	-3.65121
Rnu1a1	0.986	0.014	4.2545983208439	-3.74718
Cdc27	0.986	0.014	4.2545983208439	-4.08437
Sf3a1	0.986	0.014	4.2545983208439	2.99699
Erdr1	0.986	0.014	4.2545983208439	-2.29355
Snrpb2	0.986	0.014	4.2545983208439	-1.86839
Itsn1	0.986	0.014	4.2545983208439	3.57449
Sfn	0.9858	0.0142	4.240210835583	-2.75069
Lamc1	0.9858	0.0142	4.240210835583	4.4924
Pip4k2c	0.9858	0.0142	4.240210835583	3.49956
Axl	0.9858	0.0142	4.240210835583	4.65662
Gm12940	0.9856	0.0144	4.2260217018992	4.07698
Snx8	0.9856	0.0144	4.2260217018992	-3.82213
Yipf6	0.9856	0.0144	4.2260217018992	-4.50441
Sgms2	0.9856	0.0144	4.2260217018992	-3.55127
Zfp830	0.9854	0.0146	4.21202544661247	-4.09176
1700047M11Rik	0.9854	0.0146	4.21202544661247	-4.02138
Naa20	0.9854	0.0146	4.21202544661247	-2.93663
Mterf3	0.9854	0.0146	4.21202544661247	4.82285
Gdf15	0.9854	0.0146	4.21202544661247	-4.93755
Akt2	0.9854	0.0146	4.21202544661247	-4.19602
Dab2	0.9852	0.0148	4.19821681995109	-4.25498
Sgk1	0.9852	0.0148	4.19821681995109	-2.82275
Elovl5	0.9852	0.0148	4.19821681995109	-3.84488
Lysmd3	0.9852	0.0148	4.19821681995109	-4.63609
Gna11	0.9852	0.0148	4.19821681995109	4.32823
Tollip	0.985	0.015	4.18459078355572	-4.83447
Lat	0.985	0.015	4.18459078355572	-3.66275
Sgpl1	0.985	0.015	4.18459078355572	-2.43428
Bcl2l1	0.9848	0.0152	4.17114249927784	-4.83371
Ppp2r3a	0.9848	0.0152	4.17114249927784	3.47675
Psen1	0.9848	0.0152	4.17114249927784	-3.67725
Smarcb1	0.9848	0.0152	4.17114249927784	2.30178
Pdcl3	0.9848	0.0152	4.17114249927784	-3.1721
F2r	0.9846	0.0154	4.15786731871049	-3.72007
Tbc1d5	0.9846	0.0154	4.15786731871049	3.98773
Ndufb3	0.9846	0.0154	4.15786731871049	3.46843
Pcolce2	0.9846	0.0154	4.15786731871049	-5.16124
Rabgef1	0.9842	0.0158	4.1318185656483	3.18382
Tnfrsf18	0.9842	0.0158	4.1318185656483	4.52574
Pigyl	0.9842	0.0158	4.1318185656483	3.60466
Srebf2	0.984	0.016	4.11903655997527	-3.03386
Gm15487	0.984	0.016	4.11903655997527	-3.30297
Zfp367	0.9838	0.0162	4.10641077500381	3.66579
Tinagl1	0.9838	0.0162	4.10641077500381	-3.73806
Abhd5	0.9836	0.0164	4.09393737592271	-3.66877
Usp19	0.9836	0.0164	4.09393737592271	-3.65797
Eif1b	0.9836	0.0164	4.09393737592271	-3.15604
Agps	0.9836	0.0164	4.09393737592271	3.22719
Rassf2	0.9836	0.0164	4.09393737592271	4.04084
Upp1	0.9836	0.0164	4.09393737592271	-5.23038
Gm22063	0.9836	0.0164	4.09393737592271	-5.06889
Rbp7	0.9836	0.0164	4.09393737592271	-4.13312
Rnf125	0.9836	0.0164	4.09393737592271	4.32794
Ash2l	0.9836	0.0164	4.09393737592271	3.59851
Sec24d	0.9834	0.0166	4.08161266737469	4.62666
Fuca2	0.9834	0.0166	4.08161266737469	-3.69179
Gm37770	0.9834	0.0166	4.08161266737469	3.6097
Gemin7	0.9834	0.0166	4.08161266737469	3.75892
Igkv6-15	0.9832	0.0168	4.06943308677556	4.04888
Ggh	0.9832	0.0168	4.06943308677556	-2.56814
Atg7	0.9832	0.0168	4.06943308677556	4.00201
Nadk	0.9832	0.0168	4.06943308677556	-2.92984
Eif4ebp1	0.983	0.017	4.05739519802877	-2.53287
Gm6133	0.983	0.017	4.05739519802877	-2.15508
Clic1	0.983	0.017	4.05739519802877	-1.76146
Fam129a	0.983	0.017	4.05739519802877	-2.81913
Smn1	0.983	0.017	4.05739519802877	-3.12777
Fam208a	0.983	0.017	4.05739519802877	3.78454
Stard4	0.983	0.017	4.05739519802877	-2.97628
Rp2	0.983	0.017	4.05739519802877	3.05377
Iws1	0.983	0.017	4.05739519802877	2.74457
Slc15a4	0.983	0.017	4.05739519802877	-3.63746
Bach1	0.9828	0.0172	4.04549568560745	2.63122
Atp2a2	0.9828	0.0172	4.04549568560745	-2.68342
AC153562.1	0.9828	0.0172	4.04549568560745	2.38791
Eapp	0.9828	0.0172	4.04549568560745	-2.46073
Tomm40	0.9828	0.0172	4.04549568560745	-3.39274
Cmtm3	0.9828	0.0172	4.04549568560745	-4.77772
Frmd6	0.9828	0.0172	4.04549568560745	-3.98834
Snx27	0.9828	0.0172	4.04549568560745	-3.38175
Sprr1a	0.9828	0.0172	4.04549568560745	4.50242
Hba-a2	0.9828	0.0172	4.04549568560745	4.80492
Dcun1d5	0.9828	0.0172	4.04549568560745	2.33717
Casd1	0.9826	0.0174	4.03373134897867	4.01567
Mbd3	0.9826	0.0174	4.03373134897867	-2.93199
Slc25a33	0.9826	0.0174	4.03373134897867	-4.92435
Psmb6	0.9824	0.0176	4.02209909734627	-1.87317
Mnat1	0.9824	0.0176	4.02209909734627	-3.16287
Hivep1	0.9824	0.0176	4.02209909734627	-2.83201
Scara3	0.9824	0.0176	4.02209909734627	-5.94652
Limk2	0.9824	0.0176	4.02209909734627	4.1345
Lrrc8a	0.9824	0.0176	4.02209909734627	-3.93691
Ccdc28a	0.9822	0.0178	4.01059594469073	-3.28938
Olr1	0.9822	0.0178	4.01059594469073	-4.57026
Lin7c	0.9822	0.0178	4.01059594469073	-2.77753
Ly6a	0.982	0.018	3.9992190050862	2.61364
St8sia4	0.982	0.018	3.9992190050862	2.73346
Tnks	0.982	0.018	3.9992190050862	-3.82279
Hspb8	0.982	0.018	3.9992190050862	-3.80871
Ipmk	0.9818	0.0182	3.98796548827618	-2.72484
Epb41l4aos	0.9818	0.0182	3.98796548827618	2.43303
Gm3375	0.9818	0.0182	3.98796548827618	-2.73601
U2af1	0.9818	0.0182	3.98796548827618	-2.18408
5730508B09Rik	0.9816	0.0184	3.9768326954911	-3.33005
Caml	0.9816	0.0184	3.9768326954911	3.01987
Rufy1	0.9816	0.0184	3.9768326954911	3.53475
Ccdc34	0.9816	0.0184	3.9768326954911	-3.24532
Rchy1	0.9814	0.0186	3.96581801549191	-2.78331
Sf3b6	0.9814	0.0186	3.96581801549191	-2.04835
Zfp638	0.9814	0.0186	3.96581801549191	2.17631
Trim7	0.9814	0.0186	3.96581801549191	3.19648
Pak1	0.9814	0.0186	3.96581801549191	-4.96073
Anxa8	0.9814	0.0186	3.96581801549191	-4.23757
Abcb1b	0.9812	0.0188	3.95491892082528	3.64999
Birc2	0.9812	0.0188	3.95491892082528	-3.44908
Grasp	0.9812	0.0188	3.95491892082528	-3.52002
Clu	0.9812	0.0188	3.95491892082528	-4.43598
Slco4a1	0.9812	0.0188	3.95491892082528	-3.82302
Golga5	0.9812	0.0188	3.95491892082528	-4.08491
Il1b	0.9812	0.0188	3.95491892082528	4.74479
Gm9825	0.9812	0.0188	3.95491892082528	-3.89946
Prg4	0.9812	0.0188	3.95491892082528	-3.36721
Fam53c	0.981	0.019	3.94413296427695	-2.66623
Phf5a	0.981	0.019	3.94413296427695	-2.91052
Mef2d	0.981	0.019	3.94413296427695	-2.83082
Rbbp8	0.981	0.019	3.94413296427695	-1.92291
Agpat2	0.981	0.019	3.94413296427695	-3.28021
Thbs1	0.981	0.019	3.94413296427695	-4.44633
Tmem106b	0.981	0.019	3.94413296427695	3.91738
Xpc	0.981	0.019	3.94413296427695	-3.56415
Babam1	0.9808	0.0192	3.93345777551077	4.37457
Elf4	0.9808	0.0192	3.93345777551077	2.98639
Efr3a	0.9808	0.0192	3.93345777551077	3.17558
Ube2a	0.9808	0.0192	3.93345777551077	-1.86373
Notch2	0.9808	0.0192	3.93345777551077	2.84306
Snrpb	0.9808	0.0192	3.93345777551077	-2.01645
Smoc2	0.9806	0.0194	3.92289105788191	-3.91443
Crip2	0.9806	0.0194	3.92289105788191	-3.44362
Ddb1	0.9806	0.0194	3.92289105788191	1.98348
Mgat4a	0.9806	0.0194	3.92289105788191	3.19746
Eif2b5	0.9804	0.0196	3.91243058541346	3.46773
Itch	0.9804	0.0196	3.91243058541346	2.92693
Csnk1d	0.9802	0.0198	3.90207419992658	-3.60752
Inpp5d	0.9802	0.0198	3.90207419992658	-2.83342
Fancm	0.9802	0.0198	3.90207419992658	3.28042
Tmem147	0.9802	0.0198	3.90207419992658	-3.74427
Pck2	0.98	0.02	3.89181980831483	3.35572
Trmt112	0.98	0.02	3.89181980831483	-2.86526
Tpst1	0.9798	0.0202	3.8816653799541	-3.98414
Sqle	0.9798	0.0202	3.8816653799541	4.01941
Plekhf2	0.9798	0.0202	3.8816653799541	-3.42951
Stub1	0.9798	0.0202	3.8816653799541	3.22587
Cenpk	0.9798	0.0202	3.8816653799541	4.31357
Nans	0.9798	0.0202	3.8816653799541	2.63993
Adamts5	0.9798	0.0202	3.8816653799541	-3.24421
Cherp	0.9798	0.0202	3.8816653799541	3.25324
Sesn1	0.9798	0.0202	3.8816653799541	3.05109
Mfap5	0.9796	0.0204	3.87160894424013	-3.06228
Pcyt1a	0.9796	0.0204	3.87160894424013	-3.98362
Fkbp11	0.9796	0.0204	3.87160894424013	4.31356
Ranbp3	0.9796	0.0204	3.87160894424013	-3.49116
Ramp2	0.9794	0.0206	3.86164858824624	-5.82204
Xylt1	0.9794	0.0206	3.86164858824624	-3.49681
Clk3	0.9794	0.0206	3.86164858824624	2.29918
Gm11918	0.9794	0.0206	3.86164858824624	3.44964
Prrc1	0.9794	0.0206	3.86164858824624	3.55585
Ppm1a	0.9794	0.0206	3.86164858824624	3.04192
Gm13875	0.9794	0.0206	3.86164858824624	-3.2081
Pccb	0.9792	0.0208	3.85178245449409	-3.85204
Sgf29	0.9792	0.0208	3.85178245449409	-3.805
Pias1	0.9792	0.0208	3.85178245449409	-2.75866
Trem3	0.9792	0.0208	3.85178245449409	-2.13852
Ypel5	0.9792	0.0208	3.85178245449409	-2.49935
Sptan1	0.979	0.021	3.84200873883123	2.38116
Zfp280d	0.979	0.021	3.84200873883123	-3.00394
Coro2a	0.979	0.021	3.84200873883123	3.44947
Srpx2	0.979	0.021	3.84200873883123	-4.4938
Hacd2	0.979	0.021	3.84200873883123	-3.02006
Zfp335	0.9788	0.0212	3.83232568840914	2.30257
Gm6517	0.9788	0.0212	3.83232568840914	2.478
Sf3b4	0.9788	0.0212	3.83232568840914	-2.90966
Rbm15	0.9788	0.0212	3.83232568840914	-3.2313
Ttn	0.9786	0.0214	3.82273159975629	-3.77882
Farsa	0.9786	0.0214	3.82273159975629	3.12335
Arl6ip4	0.9786	0.0214	3.82273159975629	-2.98221
Mcm5	0.9786	0.0214	3.82273159975629	-3.77695
Xpo7	0.9786	0.0214	3.82273159975629	-2.96247
2310009B15Rik	0.9784	0.0216	3.81322481694076	-3.25132
Fhl3	0.9782	0.0218	3.80380372981758	-4.24286
Krt5	0.9782	0.0218	3.80380372981758	4.04392
Rbl2	0.9782	0.0218	3.80380372981758	3.67263
E2f1	0.9782	0.0218	3.80380372981758	3.15816
Utp11	0.9782	0.0218	3.80380372981758	2.96847
Tln1	0.9782	0.0218	3.80380372981758	2.30372
Mvb12a	0.9782	0.0218	3.80380372981758	3.69439
Snord104	0.9782	0.0218	3.80380372981758	-2.15235
Col4a2	0.9782	0.0218	3.80380372981758	-4.13328
Eif4ebp2	0.9782	0.0218	3.80380372981758	-2.71926
Mtss1	0.9782	0.0218	3.80380372981758	3.39407
Fam102b	0.9782	0.0218	3.80380372981758	3.44093
Suds3	0.978	0.022	3.7944667723561	-3.09215
Mgst2	0.978	0.022	3.7944667723561	-2.5744
Actn4	0.978	0.022	3.7944667723561	-1.73928
Dpp4	0.978	0.022	3.7944667723561	2.44319
Rab7b	0.978	0.022	3.7944667723561	-3.33256
Ehd2	0.978	0.022	3.7944667723561	2.98837
Ankrd33b	0.978	0.022	3.7944667723561	-3.03578
Ibtk	0.9778	0.0222	3.785212421043	-3.63384
Hnrnpul2	0.9778	0.0222	3.785212421043	-1.54625
Rnase2a	0.9778	0.0222	3.785212421043	-3.70022
Chmp2a	0.9776	0.0224	3.776039193357	1.53135
Snhg18	0.9776	0.0224	3.776039193357	-4.36886
Rarres2	0.9776	0.0224	3.776039193357	-3.824
Mettl10	0.9774	0.0226	3.76694564631126	-2.73861
Opa3	0.9774	0.0226	3.76694564631126	3.04043
Hmgb1-ps7	0.9774	0.0226	3.76694564631126	3.12864
Tmem109	0.9772	0.0228	3.75793037506011	3.88863
Ttc17	0.9772	0.0228	3.75793037506011	-3.40834
Scd2	0.9772	0.0228	3.75793037506011	-4.054
Gpx3	0.9772	0.0228	3.75793037506011	-3.56345
Gskip	0.9772	0.0228	3.75793037506011	2.12721
Rbck1	0.9772	0.0228	3.75793037506011	3.13342
Racgap1	0.9772	0.0228	3.75793037506011	3.87632
Stx8	0.9772	0.0228	3.75793037506011	3.58326
Mrpl3	0.9772	0.0228	3.75793037506011	-3.43108
Gak	0.977	0.023	3.74899201156653	-2.45358
Heatr3	0.977	0.023	3.74899201156653	-3.52075
Arcn1	0.977	0.023	3.74899201156653	-2.14617
Frg1	0.977	0.023	3.74899201156653	-1.83897
Dpt	0.977	0.023	3.74899201156653	-3.56597
Dcaf7	0.977	0.023	3.74899201156653	-3.40388
Pcyox1	0.9768	0.0232	3.74012922332735	-3.65753
mt-Nd4	0.9768	0.0232	3.74012922332735	-1.37001
Mrpl39	0.9768	0.0232	3.74012922332735	-4.78866
Ccdc174	0.9768	0.0232	3.74012922332735	2.71932
Umps	0.9768	0.0232	3.74012922332735	-3.60053
Cr1l	0.9768	0.0232	3.74012922332735	2.89228
Actn1	0.9768	0.0232	3.74012922332735	-2.95521
Pithd1	0.9768	0.0232	3.74012922332735	-2.84739
Prtn3	0.9766	0.0234	3.73134071215318	-4.61793
St3gal6	0.9766	0.0234	3.73134071215318	3.50375
Mmp2	0.9766	0.0234	3.73134071215318	-2.77217
Zfp410	0.9766	0.0234	3.73134071215318	-3.86191
Rac1	0.9766	0.0234	3.73134071215318	-2.24786
Sparcl1	0.9766	0.0234	3.73134071215318	-3.56677
Sharpin	0.9766	0.0234	3.73134071215318	2.0106
Zfpl1	0.9766	0.0234	3.73134071215318	-2.76188
Aldoa	0.9764	0.0236	3.72262521300022	-1.46725
Gm9173	0.9764	0.0236	3.72262521300022	3.33048
Emg1	0.9764	0.0236	3.72262521300022	2.03722
Fibp	0.9764	0.0236	3.72262521300022	-3.31218
Gna15	0.9762	0.0238	3.71398149285144	-4.4845
Hs2st1	0.9762	0.0238	3.71398149285144	3.41337
Nceh1	0.9762	0.0238	3.71398149285144	-3.01149
Rnd3	0.9762	0.0238	3.71398149285144	-2.97729
Rbbp4	0.9762	0.0238	3.71398149285144	-1.92857
Uqcrfs1	0.976	0.024	3.70540834964447	1.89257
Ndufs7	0.976	0.024	3.70540834964447	-1.84767
Cthrc1	0.976	0.024	3.70540834964447	-4.18432
Wwp1	0.976	0.024	3.70540834964447	-3.39696
Slc9a3r2	0.976	0.024	3.70540834964447	-3.98586
Ltbp1	0.976	0.024	3.70540834964447	4.5068
Itfg1	0.976	0.024	3.70540834964447	3.66828
Gm11675	0.9758	0.0242	3.69690461124404	-3.7372
Xab2	0.9758	0.0242	3.69690461124404	3.84745
Comt	0.9758	0.0242	3.69690461124404	2.66
E2f5	0.9758	0.0242	3.69690461124404	2.44145
Tardbp	0.9758	0.0242	3.69690461124404	-2.3404
Dkc1	0.9758	0.0242	3.69690461124404	-1.82947
Hnrnph3	0.9758	0.0242	3.69690461124404	3.1293
Uxt	0.9756	0.0244	3.68846913445673	-3.15927
Uba1	0.9756	0.0244	3.68846913445673	-3.02689
Exosc4	0.9756	0.0244	3.68846913445673	-3.26302
Unk	0.9756	0.0244	3.68846913445673	3.19542
Npc2	0.9756	0.0244	3.68846913445673	-2.07903
Ly9	0.9756	0.0244	3.68846913445673	3.1637
Vkorc1	0.9756	0.0244	3.68846913445673	2.70255
Fkbp8	0.9756	0.0244	3.68846913445673	2.12211
Gm13186	0.9756	0.0244	3.68846913445673	-2.37748
Rab20	0.9756	0.0244	3.68846913445673	-3.07947
Ogn	0.9756	0.0244	3.68846913445673	-3.8881
Parp9	0.9754	0.0246	3.68010080408586	-2.96734
Phpt1	0.9754	0.0246	3.68010080408586	2.44877
Zfp672	0.9754	0.0246	3.68010080408586	-3.92388
Gm1966	0.9754	0.0246	3.68010080408586	2.66689
Zfand2b	0.9754	0.0246	3.68010080408586	-2.35281
Clint1	0.9754	0.0246	3.68010080408586	2.37927
Meaf6	0.9754	0.0246	3.68010080408586	-3.06448
Dap3	0.9752	0.0248	3.67179853202471	2.63945
Uggt1	0.9752	0.0248	3.67179853202471	-3.24516
Prrc2a	0.9752	0.0248	3.67179853202471	-2.25984
Scarb2	0.9752	0.0248	3.67179853202471	-3.85587
Col5a2	0.975	0.025	3.66356125638614	-3.97167
Fus	0.975	0.025	3.66356125638614	-1.9868
Tex2	0.975	0.025	3.66356125638614	-3.40143
Mfsd1	0.975	0.025	3.66356125638614	2.9009
Zfp236	0.9748	0.0252	3.65538794066687	2.61185
Snx18	0.9748	0.0252	3.65538794066687	3.6382
Gm17087	0.9748	0.0252	3.65538794066687	2.45637
Asah1	0.9748	0.0252	3.65538794066687	-3.19513
Btbd10	0.9748	0.0252	3.65538794066687	2.89168
Arhgef12	0.9748	0.0252	3.65538794066687	2.88996
Snx6	0.9748	0.0252	3.65538794066687	-2.23656
AC124426.1	0.9746	0.0254	3.64727757294483	3.1314
Pycr2	0.9746	0.0254	3.64727757294483	2.92153
Gm15428	0.9746	0.0254	3.64727757294483	2.72756
AW549877	0.9746	0.0254	3.64727757294483	-3.63822
Psmg3	0.9744	0.0256	3.63922916510792	2.78482
Ralgapb	0.9744	0.0256	3.63922916510792	-3.17737
Polr2i	0.9744	0.0256	3.63922916510792	-2.56829
Tmem120a	0.9744	0.0256	3.63922916510792	3.34255
Ndrg1	0.9744	0.0256	3.63922916510792	-3.19691
Snhg6	0.9742	0.0258	3.63124175211288	2.63985
Med24	0.9742	0.0258	3.63124175211288	-3.48835
Ppp2r1a	0.9742	0.0258	3.63124175211288	1.99273
Zhx2	0.9742	0.0258	3.63124175211288	-2.89205
Prrx1	0.9742	0.0258	3.63124175211288	4.20207
Ppp3r1	0.9742	0.0258	3.63124175211288	-2.74531
Ikzf2	0.9742	0.0258	3.63124175211288	4.06344
Cd300lf	0.974	0.026	3.62331439127268	-2.91692
Rab8b	0.974	0.026	3.62331439127268	-2.36528
Rbp4	0.974	0.026	3.62331439127268	-2.89144
Tnfrsf1a	0.974	0.026	3.62331439127268	-2.90882
Gm4374	0.974	0.026	3.62331439127268	2.38917
Zfhx3	0.974	0.026	3.62331439127268	3.29357
Tspan14	0.974	0.026	3.62331439127268	-2.99869
Fam49b	0.974	0.026	3.62331439127268	1.76391
Gmnn	0.974	0.026	3.62331439127268	2.88422
Nvl	0.974	0.026	3.62331439127268	2.46275
Pelp1	0.974	0.026	3.62331439127268	-3.12537
Mcm3	0.9738	0.0262	3.61544616157128	-3.13483
Tmem100	0.9738	0.0262	3.61544616157128	-4.02604
Mt1	0.9738	0.0262	3.61544616157128	-3.18743
Plekho1	0.9738	0.0262	3.61544616157128	2.43313
Hacd3	0.9738	0.0262	3.61544616157128	3.08569
Sntb2	0.9736	0.0264	3.6076361630044	-2.87312
Noct	0.9736	0.0264	3.6076361630044	-2.42575
Cdc16	0.9736	0.0264	3.6076361630044	-3.38776
Hsd11b1	0.9736	0.0264	3.6076361630044	-2.91977
Cpe	0.9736	0.0264	3.6076361630044	-4.38653
Paip1	0.9736	0.0264	3.6076361630044	2.47566
Snapc1	0.9736	0.0264	3.6076361630044	-2.87844
Znhit3	0.9736	0.0264	3.6076361630044	2.85082
Mmadhc	0.9736	0.0264	3.6076361630044	-2.99375
Klf16	0.9736	0.0264	3.6076361630044	-3.68336
Rwdd1	0.9736	0.0264	3.6076361630044	-2.36776
Krt10	0.9736	0.0264	3.6076361630044	-3.50136
AI314180	0.9734	0.0266	3.59988351594519	2.36348
Cbr1	0.9734	0.0266	3.59988351594519	3.93515
Mtap	0.9734	0.0266	3.59988351594519	3.63954
Stmn2	0.9734	0.0266	3.59988351594519	-3.89669
Gtf3a	0.9734	0.0266	3.59988351594519	3.51251
Prpf18	0.9734	0.0266	3.59988351594519	-2.69555
Fxn	0.9734	0.0266	3.59988351594519	2.77953
Adipor2	0.9734	0.0266	3.59988351594519	-2.06349
Eny2	0.9734	0.0266	3.59988351594519	-1.81056
Sf3b3	0.9734	0.0266	3.59988351594519	-2.03065
Bod1l	0.9734	0.0266	3.59988351594519	1.94404
Dcaf13	0.9734	0.0266	3.59988351594519	2.65695
Abca1	0.9732	0.0268	3.59218736053368	4.20266
Fnbp1l	0.9732	0.0268	3.59218736053368	-3.8173
Wdr36	0.9732	0.0268	3.59218736053368	-3.2983
Casp8	0.9732	0.0268	3.59218736053368	2.74764
Pou3f1	0.9732	0.0268	3.59218736053368	-3.79926
Itk	0.9732	0.0268	3.59218736053368	-4.08925
Hist2h2ac	0.9732	0.0268	3.59218736053368	-2.59399
Gm11989	0.9732	0.0268	3.59218736053368	3.32109
Sat1	0.9732	0.0268	3.59218736053368	-1.66844
Ptn	0.973	0.027	3.58454685608887	-4.43739
Tap1	0.973	0.027	3.58454685608887	2.82883
Gng10	0.973	0.027	3.58454685608887	3.38825
Fam46c	0.973	0.027	3.58454685608887	-2.47313
Ulk1	0.973	0.027	3.58454685608887	-2.85289
Erap1	0.973	0.027	3.58454685608887	3.24875
Gtpbp6	0.973	0.027	3.58454685608887	3.46346
1190002N15Rik	0.973	0.027	3.58454685608887	-3.42998
Aldh9a1	0.973	0.027	3.58454685608887	-3.78142
Fgfr1op	0.973	0.027	3.58454685608887	-2.61196
Abt1	0.9728	0.0272	3.57696118054256	-3.25885
Afg3l1	0.9728	0.0272	3.57696118054256	2.87542
Lpxn	0.9728	0.0272	3.57696118054256	-2.74141
Diaph2	0.9728	0.0272	3.57696118054256	2.93236
Fyn	0.9728	0.0272	3.57696118054256	2.29269
Cp	0.9728	0.0272	3.57696118054256	-4.39286
Crtc2	0.9728	0.0272	3.57696118054256	3.35834
Itgb1bp1	0.9728	0.0272	3.57696118054256	2.67562
Clcn3	0.9728	0.0272	3.57696118054256	2.41815
Hebp1	0.9728	0.0272	3.57696118054256	-3.10083
Ccdc77	0.9726	0.0274	3.56942952989394	3.03542
Exoc4	0.9726	0.0274	3.56942952989394	-3.01155
Ptprb	0.9726	0.0274	3.56942952989394	-3.28084
Cog3	0.9726	0.0274	3.56942952989394	-2.62766
Fxyd2	0.9726	0.0274	3.56942952989394	-3.01656
Atp1b3	0.9726	0.0274	3.56942952989394	-2.05107
Ngdn	0.9726	0.0274	3.56942952989394	-1.96535
Pebp1	0.9726	0.0274	3.56942952989394	2.34181
Zc3h12c	0.9726	0.0274	3.56942952989394	3.4097
Wwtr1	0.9726	0.0274	3.56942952989394	-3.16008
Ctsk	0.9726	0.0274	3.56942952989394	3.68971
Ppp2r5e	0.9726	0.0274	3.56942952989394	2.57053
Eif4h	0.9724	0.0276	3.56195111768392	-2.12034
Gimap1	0.9724	0.0276	3.56195111768392	2.73727
Mrps16	0.9724	0.0276	3.56195111768392	2.48383
Lama4	0.9724	0.0276	3.56195111768392	3.67073
Gpx8	0.9724	0.0276	3.56195111768392	3.03088
Lypla1	0.9724	0.0276	3.56195111768392	2.482
6430548M08Rik	0.9722	0.0278	3.55452517448855	-3.89387
Rpl19-ps12	0.9722	0.0278	3.55452517448855	2.32803
Tipin	0.9722	0.0278	3.55452517448855	2.47112
Jmjd1c	0.9722	0.0278	3.55452517448855	2.21173
Rab24	0.9722	0.0278	3.55452517448855	3.01022
B3glct	0.9722	0.0278	3.55452517448855	3.40634
Bok	0.972	0.028	3.54715094743051	-4.3226
Vps53	0.972	0.028	3.54715094743051	3.40113
Mustn1	0.972	0.028	3.54715094743051	-4.203
Fcho2	0.972	0.028	3.54715094743051	2.28061
2310009A05Rik	0.972	0.028	3.54715094743051	3.26366
Armc1	0.9718	0.0282	3.53982769970805	-3.36339
Eif2b4	0.9718	0.0282	3.53982769970805	2.27222
Maml1	0.9718	0.0282	3.53982769970805	-2.51492
Impdh2	0.9716	0.0284	3.53255471014054	-2.3655
Mmp3	0.9716	0.0284	3.53255471014054	-3.73148
Ttf1	0.9716	0.0284	3.53255471014054	2.37173
Phf11d	0.9716	0.0284	3.53255471014054	-2.99075
Rabac1	0.9716	0.0284	3.53255471014054	-1.49088
Thoc6	0.9716	0.0284	3.53255471014054	2.76689
Serpine1	0.9716	0.0284	3.53255471014054	-3.15436
Wdr46	0.9716	0.0284	3.53255471014054	-3.10443
Plrg1	0.9714	0.0286	3.52533127272997	-3.21041
Smox	0.9714	0.0286	3.52533127272997	4.16563
Lox	0.9714	0.0286	3.52533127272997	-3.89669
Gm11975	0.9714	0.0286	3.52533127272997	2.2323
Gm11652	0.9714	0.0286	3.52533127272997	-2.55691
F630028O10Rik	0.9714	0.0286	3.52533127272997	-3.56127
Bpgm	0.9712	0.0288	3.51815669623771	-3.7108
Tgfbr3	0.9712	0.0288	3.51815669623771	3.04161
Caprin2	0.9712	0.0288	3.51815669623771	-3.75316
Erp44	0.9712	0.0288	3.51815669623771	-1.97509
Ppp1r9b	0.971	0.029	3.51103030377598	-2.8259
Per1	0.971	0.029	3.51103030377598	3.43517
Snhg8	0.971	0.029	3.51103030377598	-1.93299
Nudt19	0.971	0.029	3.51103030377598	3.70531
Abtb2	0.971	0.029	3.51103030377598	-2.9538
Gls	0.971	0.029	3.51103030377598	-2.03776
Fkbp4	0.9708	0.0292	3.5039514324133	2.96709
Hk3	0.9708	0.0292	3.5039514324133	-3.71747
Pdpn	0.9708	0.0292	3.5039514324133	3.31764
Dusp16	0.9708	0.0292	3.5039514324133	3.11344
Cttnbp2nl	0.9708	0.0292	3.5039514324133	-3.39505
Col15a1	0.9708	0.0292	3.5039514324133	-3.47914
Eif2b2	0.9708	0.0292	3.5039514324133	-2.64727
Ifrd2	0.9706	0.0294	3.49691943279339	3.15436
Slc3a2	0.9706	0.0294	3.49691943279339	-2.41687
Zdhhc21	0.9706	0.0294	3.49691943279339	-2.79731
Plec	0.9706	0.0294	3.49691943279339	-2.96089
Sos2	0.9706	0.0294	3.49691943279339	2.57206
Dynlt3	0.9704	0.0296	3.48993366876708	-1.90292
Tnfrsf12a	0.9704	0.0296	3.48993366876708	-3.33001
Gm11945	0.9704	0.0296	3.48993366876708	3.91399
Cish	0.9704	0.0296	3.48993366876708	-3.01584
Baiap2	0.9704	0.0296	3.48993366876708	-3.77305
Lyn	0.9704	0.0296	3.48993366876708	2.05551
Gm15542	0.9704	0.0296	3.48993366876708	2.60041
Myc	0.9704	0.0296	3.48993366876708	2.14939
E330009J07Rik	0.9704	0.0296	3.48993366876708	-3.69962
Churc1	0.9704	0.0296	3.48993366876708	-3.10299
Gpr84	0.9704	0.0296	3.48993366876708	3.88757
Cep290	0.9704	0.0296	3.48993366876708	4.1794
AC123064.1	0.9704	0.0296	3.48993366876708	-3.13083
Retnlg	0.9702	0.0298	3.4829935170365	-2.66116
Gpc3	0.9702	0.0298	3.4829935170365	3.93148
Wdfy1	0.9702	0.0298	3.4829935170365	-3.38909
Gcsh	0.9702	0.0298	3.4829935170365	1.66389
Polg2	0.9702	0.0298	3.4829935170365	-2.8956
Gm5853	0.97	0.03	3.47609836681127	2.28561
Ints2	0.97	0.03	3.47609836681127	-5.06314
Ldlr	0.97	0.03	3.47609836681127	3.02596
Areg	0.97	0.03	3.47609836681127	3.68659
Rcan1	0.9698	0.0302	3.46924761947606	-3.06215
Cnn3	0.9698	0.0302	3.46924761947606	-2.82419
Erg	0.9698	0.0302	3.46924761947606	-3.30132
Sirpa	0.9698	0.0302	3.46924761947606	3.50422
Capza1	0.9698	0.0302	3.46924761947606	-2.28406
Chp1	0.9698	0.0302	3.46924761947606	-1.76733
Dctn4	0.9698	0.0302	3.46924761947606	2.71015
Tpp1	0.9698	0.0302	3.46924761947606	-2.51409
Ywhaq	0.9696	0.0304	3.46244068826909	-2.3883
Jup	0.9696	0.0304	3.46244068826909	-3.21195
Raph1	0.9696	0.0304	3.46244068826909	-2.4748
Usp24	0.9696	0.0304	3.46244068826909	2.50304
Eif2a	0.9696	0.0304	3.46244068826909	2.28646
Zfp511	0.9696	0.0304	3.46244068826909	-2.57942
Dxo	0.9694	0.0306	3.45567699797127	-2.60147
Rny3	0.9694	0.0306	3.45567699797127	-3.07022
Atp6ap2	0.9694	0.0306	3.45567699797127	-1.92155
2310033P09Rik	0.9694	0.0306	3.45567699797127	-3.15469
Dusp7	0.9694	0.0306	3.45567699797127	-2.50338
H2-Q5	0.9694	0.0306	3.45567699797127	-2.32411
G3bp1	0.9694	0.0306	3.45567699797127	-1.69255
Ctcf	0.9692	0.0308	3.44895598460536	2.59843
Cbwd1	0.9692	0.0308	3.44895598460536	-3.27252
Cstf2	0.9692	0.0308	3.44895598460536	2.71239
Cog8	0.9692	0.0308	3.44895598460536	3.52326
Fech	0.9692	0.0308	3.44895598460536	-2.99091
Tuba1a	0.9692	0.0308	3.44895598460536	-1.87398
Ttc1	0.9692	0.0308	3.44895598460536	-2.57689
Gm13736	0.9692	0.0308	3.44895598460536	-1.87884
Matn2	0.9692	0.0308	3.44895598460536	3.76718
Rhof	0.9692	0.0308	3.44895598460536	-2.32001
Ndufs1	0.969	0.031	3.44227709514494	2.53063
Timp2	0.969	0.031	3.44227709514494	-2.11306
5430405H02Rik	0.969	0.031	3.44227709514494	-3.62346
Kpna3	0.969	0.031	3.44227709514494	2.07777
Mkks	0.9688	0.0312	3.43563978723272	2.59642
Tnpo1	0.9688	0.0312	3.43563978723272	-2.67475
Zfp560	0.9688	0.0312	3.43563978723272	3.28497
Chchd4	0.9688	0.0312	3.43563978723272	-2.73788
Col14a1	0.9688	0.0312	3.43563978723272	-3.72397
Trrap	0.9688	0.0312	3.43563978723272	-3.33432
Cenpb	0.9686	0.0314	3.42904352890781	3.56733
Rbm27	0.9686	0.0314	3.42904352890781	-2.69639
Fth1	0.9686	0.0314	3.42904352890781	-1.37104
Wdr75	0.9686	0.0314	3.42904352890781	-2.86459
Rad9a	0.9686	0.0314	3.42904352890781	2.47268
Gm2367	0.9686	0.0314	3.42904352890781	-1.90869
Mrpl42	0.9686	0.0314	3.42904352890781	2.16137
Raly	0.9686	0.0314	3.42904352890781	-1.95779
Hist1h2ai	0.9684	0.0316	3.4224877983417	-2.91445
Rnf4	0.9684	0.0316	3.4224877983417	-2.20049
Pitpnc1	0.9684	0.0316	3.4224877983417	-2.43104
Mpz	0.9684	0.0316	3.4224877983417	-3.39645
Twnk	0.9684	0.0316	3.4224877983417	2.93383
Slc25a11	0.9684	0.0316	3.4224877983417	2.46209
Lonp2	0.9682	0.0318	3.41597208358255	2.6964
Abl1	0.9682	0.0318	3.41597208358255	-2.96357
Tubgcp4	0.9682	0.0318	3.41597208358255	-2.71777
Srsf7	0.9682	0.0318	3.41597208358255	-1.51788
Gng12	0.9682	0.0318	3.41597208358255	-2.8187
Abcf2	0.968	0.032	3.40949588230748	-2.65575
Gpr132	0.968	0.032	3.40949588230748	-2.51033
Mcoln2	0.968	0.032	3.40949588230748	2.71379
Ebag9	0.968	0.032	3.40949588230748	-2.51546
Ipo5	0.968	0.032	3.40949588230748	2.75838
Cd47	0.968	0.032	3.40949588230748	1.4368
Tbc1d23	0.968	0.032	3.40949588230748	3.38936
Trabd	0.968	0.032	3.40949588230748	2.84553
Hsf1	0.968	0.032	3.40949588230748	-2.6492
Pkp3	0.968	0.032	3.40949588230748	2.53416
Mat2a	0.968	0.032	3.40949588230748	-2.17613
5430416N02Rik	0.9678	0.0322	3.40305870158261	1.94599
Pttg1	0.9678	0.0322	3.40305870158261	-1.92901
Dyrk1a	0.9678	0.0322	3.40305870158261	1.8599
S100a1	0.9678	0.0322	3.40305870158261	-2.82358
Zfp729b	0.9678	0.0322	3.40305870158261	-2.468
Lipg	0.9678	0.0322	3.40305870158261	2.9115
Tnf	0.9678	0.0322	3.40305870158261	-2.73517
Gimap6	0.9678	0.0322	3.40305870158261	2.41552
Mapk3	0.9678	0.0322	3.40305870158261	-3.28989
Lmo1	0.9678	0.0322	3.40305870158261	3.33231
Tmem176b	0.9678	0.0322	3.40305870158261	3.92547
Alkbh7	0.9676	0.0324	3.39666005763051	2.75157
Skap1	0.9676	0.0324	3.39666005763051	-3.41621
Mbd2	0.9676	0.0324	3.39666005763051	-2.04153
Elob	0.9674	0.0326	3.39029947560479	-1.33338
Col4a1	0.9674	0.0326	3.39029947560479	3.29611
Acod1	0.9674	0.0326	3.39029947560479	3.14749
Lasp1	0.9674	0.0326	3.39029947560479	-2.6409
Elp2	0.9674	0.0326	3.39029947560479	2.49007
Dnajb4	0.9674	0.0326	3.39029947560479	2.25591
Padi4	0.9674	0.0326	3.39029947560479	-2.9456
Sfrp1	0.9672	0.0328	3.3839764893716	-3.92752
Antxr2	0.9672	0.0328	3.3839764893716	-2.44095
Cox19	0.9672	0.0328	3.3839764893716	2.13645
Ighg1	0.9672	0.0328	3.3839764893716	-2.7068
Procr	0.9672	0.0328	3.3839764893716	-3.3008
Setd1b	0.967	0.033	3.37769064129782	2.25848
Ctdsp2	0.967	0.033	3.37769064129782	-3.14761
Sirt1	0.967	0.033	3.37769064129782	-2.30028
Fam173a	0.967	0.033	3.37769064129782	2.10614
Gal	0.967	0.033	3.37769064129782	-3.8793
Zfp746	0.967	0.033	3.37769064129782	-2.81478
G0s2	0.967	0.033	3.37769064129782	-2.957
Lyz1	0.967	0.033	3.37769064129782	2.75568
Rtn3	0.9668	0.0332	3.37144148204551	-1.79617
Rnf6	0.9668	0.0332	3.37144148204551	-2.13922
Snx20	0.9668	0.0332	3.37144148204551	-2.44441
Gm16198	0.9668	0.0332	3.37144148204551	2.66069
Sema3c	0.9668	0.0332	3.37144148204551	3.28054
Bcl2l11	0.9668	0.0332	3.37144148204551	1.93729
Mtfr1	0.9668	0.0332	3.37144148204551	-3.30809
1700123O20Rik	0.9668	0.0332	3.37144148204551	2.67685
Vps41	0.9666	0.0334	3.36522857037272	3.10034
Nuak2	0.9666	0.0334	3.36522857037272	-2.99289
Pank3	0.9666	0.0334	3.36522857037272	-2.94242
Kcmf1	0.9664	0.0336	3.35905147294007	2.3798
Arl4a	0.9664	0.0336	3.35905147294007	2.19493
E030030I06Rik	0.9664	0.0336	3.35905147294007	-3.37946
Phactr4	0.9664	0.0336	3.35905147294007	3.38235
Pygl	0.9664	0.0336	3.35905147294007	2.5756
Tmem208	0.9664	0.0336	3.35905147294007	2.17723
Rpl31-ps16	0.9664	0.0336	3.35905147294007	2.39577
Gm29199	0.9664	0.0336	3.35905147294007	2.56746
Sptlc2	0.9664	0.0336	3.35905147294007	-3.12977
Krt15	0.9664	0.0336	3.35905147294007	-3.32857
Gm44218	0.9664	0.0336	3.35905147294007	2.30211
Plat	0.9664	0.0336	3.35905147294007	-3.38395
Anapc7	0.9664	0.0336	3.35905147294007	-2.58622
Gm13192	0.9662	0.0338	3.35290976412321	-2.70518
Dtx3l	0.9662	0.0338	3.35290976412321	2.92662
Tex9	0.9662	0.0338	3.35290976412321	3.12428
Rpp30	0.966	0.034	3.34680302583072	-3.12748
Gm6987	0.966	0.034	3.34680302583072	-2.48929
Rfk	0.966	0.034	3.34680302583072	-2.28384
Dot1l	0.966	0.034	3.34680302583072	2.68818
Mlf2	0.966	0.034	3.34680302583072	2.48187
Cdk1	0.966	0.034	3.34680302583072	-3.3831
Vcp-rs	0.9658	0.0342	3.34073084732737	-2.70274
Gm45446	0.9658	0.0342	3.34073084732737	-2.57314
Tbk1	0.9658	0.0342	3.34073084732737	2.55315
Phgdh	0.9658	0.0342	3.34073084732737	2.45826
Adgrf5	0.9658	0.0342	3.34073084732737	-3.63639
Erlin1	0.9658	0.0342	3.34073084732737	2.99517
Rpl18	0.9658	0.0342	3.34073084732737	-1.14794
Nxf1	0.9658	0.0342	3.34073084732737	-1.9843
Plekhm2	0.9656	0.0344	3.33469282506259	-2.72523
Gm5353	0.9656	0.0344	3.33469282506259	1.78465
Zfp652	0.9656	0.0344	3.33469282506259	3.03867
Herpud2	0.9656	0.0344	3.33469282506259	-2.73376
Bcl2	0.9656	0.0344	3.33469282506259	3.07808
Slco3a1	0.9656	0.0344	3.33469282506259	3.49451
Rhog	0.9656	0.0344	3.33469282506259	-2.47298
Gm15974	0.9654	0.0346	3.32868856250382	-2.76949
Pprc1	0.9654	0.0346	3.32868856250382	-3.29175
AC151730.1	0.9654	0.0346	3.32868856250382	2.9121
Ntmt1	0.9654	0.0346	3.32868856250382	-2.72816
Ccm2	0.9654	0.0346	3.32868856250382	-1.66888
Spi1	0.9654	0.0346	3.32868856250382	-1.99522
Ccdc28b	0.9652	0.0348	3.32271766997471	3.10177
Gm32858	0.9652	0.0348	3.32271766997471	3.05273
Clasp2	0.9652	0.0348	3.32271766997471	-2.48864
Cisd3	0.9652	0.0348	3.32271766997471	-2.85093
Gm12183	0.9652	0.0348	3.32271766997471	1.55609
Gm7091	0.9652	0.0348	3.32271766997471	2.04558
Midn	0.9652	0.0348	3.32271766997471	2.34169
Tns1	0.9652	0.0348	3.32271766997471	2.57499
Casz1	0.9652	0.0348	3.32271766997471	-2.78435
Rfx7	0.9652	0.0348	3.32271766997471	-2.20197
Crebbp	0.965	0.035	3.31677976449802	-1.58344
Cd59a	0.965	0.035	3.31677976449802	-2.35776
Gm20768	0.965	0.035	3.31677976449802	-2.35051
Fcer1g	0.965	0.035	3.31677976449802	1.8955
Ddx41	0.965	0.035	3.31677976449802	2.1176
Cyb5r4	0.965	0.035	3.31677976449802	-2.76788
Plxdc2	0.9648	0.0352	3.31087446964284	3.34444
Slc25a37	0.9648	0.0352	3.31087446964284	2.4361
Cblb	0.9648	0.0352	3.31087446964284	-2.38457
Socs2	0.9648	0.0352	3.31087446964284	2.38384
Batf	0.9648	0.0352	3.31087446964284	2.80211
Lgals7	0.9648	0.0352	3.31087446964284	-2.49702
Gm11401	0.9648	0.0352	3.31087446964284	3.03016
Map1lc3a	0.9648	0.0352	3.31087446964284	2.25293
Mrpl19	0.9648	0.0352	3.31087446964284	2.36684
Nip7	0.9648	0.0352	3.31087446964284	-2.37668
Psma2	0.9648	0.0352	3.31087446964284	-1.64752
Zbtb20	0.9646	0.0354	3.3050014153763	-1.95287
Dctn1	0.9646	0.0354	3.3050014153763	2.58074
Tiam1	0.9646	0.0354	3.3050014153763	-3.35178
Pgrmc1	0.9646	0.0354	3.3050014153763	2.24038
Egfr	0.9646	0.0354	3.3050014153763	3.31475
Pim1	0.9646	0.0354	3.3050014153763	-1.90555
Mpp5	0.9646	0.0354	3.3050014153763	-2.26662
Senp7	0.9646	0.0354	3.3050014153763	2.33422
Gm20940	0.9646	0.0354	3.3050014153763	2.59802
Csnk2b	0.9646	0.0354	3.3050014153763	2.35109
Tnfaip6	0.9644	0.0356	3.29916023791934	3.28388
Gale	0.9644	0.0356	3.29916023791934	-3.03338
Ruvbl1	0.9644	0.0356	3.29916023791934	-2.63073
Rarg	0.9644	0.0356	3.29916023791934	2.73991
Hck	0.9644	0.0356	3.29916023791934	2.45183
Apitd1	0.9644	0.0356	3.29916023791934	-2.80776
Xaf1	0.9644	0.0356	3.29916023791934	2.96272
March5	0.9644	0.0356	3.29916023791934	-2.78103
AC138459.1	0.9642	0.0358	3.29335057960659	2.10073
Cnot9	0.9642	0.0358	3.29335057960659	2.39262
A130010J15Rik	0.9642	0.0358	3.29335057960659	2.97693
Epb41l2	0.9642	0.0358	3.29335057960659	1.80505
Cpq	0.9642	0.0358	3.29335057960659	2.58887
Coq9	0.9642	0.0358	3.29335057960659	2.77847
Rab27a	0.9642	0.0358	3.29335057960659	-2.68028
Pabpn1	0.9642	0.0358	3.29335057960659	-2.27581
Ccl4	0.9642	0.0358	3.29335057960659	-1.30748
Atxn1	0.9642	0.0358	3.29335057960659	2.90529
Gm43309	0.964	0.036	3.28757208875014	3.47549
Ptpn2	0.964	0.036	3.28757208875014	2.38232
Phf23	0.964	0.036	3.28757208875014	2.24497
Pvr	0.964	0.036	3.28757208875014	-3.08565
Donson	0.964	0.036	3.28757208875014	3.49044
Arhgap21	0.964	0.036	3.28757208875014	-2.93268
Zfp87	0.964	0.036	3.28757208875014	-2.52035
Spopl	0.964	0.036	3.28757208875014	-2.97114
Uba7	0.964	0.036	3.28757208875014	2.39714
Itga5	0.9638	0.0362	3.28182441950705	2.95763
Fbln1	0.9638	0.0362	3.28182441950705	-2.82694
Hdac5	0.9638	0.0362	3.28182441950705	2.21515
Cks1b	0.9638	0.0362	3.28182441950705	-2.94411
Flt1	0.9638	0.0362	3.28182441950705	-2.4385
Gngt2	0.9638	0.0362	3.28182441950705	2.06491
Cdk9	0.9638	0.0362	3.28182441950705	-1.90023
Vps72	0.9638	0.0362	3.28182441950705	-2.57815
Elmo1	0.9638	0.0362	3.28182441950705	2.05509
Spice1	0.9638	0.0362	3.28182441950705	-2.83957
Zranb1	0.9638	0.0362	3.28182441950705	-2.29468
Mphosph10	0.9636	0.0364	3.27610723175053	-2.02825
Renbp	0.9636	0.0364	3.27610723175053	-3.49216
Csf3r	0.9636	0.0364	3.27610723175053	2.48561
Gm14548	0.9634	0.0366	3.2704201909447	-2.64925
Cul1	0.9634	0.0366	3.2704201909447	-2.37976
Mrps34	0.9634	0.0366	3.2704201909447	-2.27057
Nfkbib	0.9634	0.0366	3.2704201909447	-1.84114
Enpp2	0.9634	0.0366	3.2704201909447	2.82593
Seh1l	0.9634	0.0366	3.2704201909447	2.18014
Aldh3b1	0.9634	0.0366	3.2704201909447	-2.84448
Dpysl2	0.9634	0.0366	3.2704201909447	-3.02648
Sugp1	0.9634	0.0366	3.2704201909447	2.88416
Arhgef7	0.9634	0.0366	3.2704201909447	-3.03664
Usp25	0.9634	0.0366	3.2704201909447	1.72664
Nr1d1	0.9632	0.0368	3.26476296802264	1.03722
Scoc	0.9632	0.0368	3.26476296802264	-2.18849
AC153889.4	0.9632	0.0368	3.26476296802264	-2.30856
Eif4g3	0.9632	0.0368	3.26476296802264	-1.88614
Pgs1	0.9632	0.0368	3.26476296802264	-2.64512
Pde7a	0.9632	0.0368	3.26476296802264	-2.27309
Ndfip1	0.963	0.037	3.25913523926788	-2.18121
Gbas	0.963	0.037	3.25913523926788	2.70988
Sned1	0.963	0.037	3.25913523926788	-2.88621
Fasn	0.963	0.037	3.25913523926788	2.43471
AC156273.2	0.963	0.037	3.25913523926788	2.09994
Urod	0.963	0.037	3.25913523926788	1.30074
Arl5b	0.9628	0.0372	3.25353668619902	-2.30499
AL603745.1	0.9628	0.0372	3.25353668619902	2.17313
Prdx1	0.9628	0.0372	3.25353668619902	-1.60444
Il6st	0.9628	0.0372	3.25353668619902	-2.34609
Wdr18	0.9628	0.0372	3.25353668619902	2.317
Siglecg	0.9628	0.0372	3.25353668619902	3.03752
Derl2	0.9628	0.0372	3.25353668619902	2.20248
Gm13777	0.9628	0.0372	3.25353668619902	-2.54357
Gm7380	0.9628	0.0372	3.25353668619902	2.08139
Ctbp2	0.9628	0.0372	3.25353668619902	-3.19969
AC125321.1	0.9628	0.0372	3.25353668619902	-2.3397
Fxyd3	0.9626	0.0374	3.24796699545741	-2.75683
Ppm1b	0.9626	0.0374	3.24796699545741	2.80215
Mettl23	0.9626	0.0374	3.24796699545741	2.79129
Igsf6	0.9626	0.0374	3.24796699545741	2.55299
Vps54	0.9626	0.0374	3.24796699545741	-3.18844
Snx13	0.9626	0.0374	3.24796699545741	2.81252
Dnajb2	0.9624	0.0376	3.2424258586979	1.91508
Nmt2	0.9624	0.0376	3.2424258586979	-2.31744
Golph3	0.9624	0.0376	3.2424258586979	2.12253
Vapb	0.9624	0.0376	3.2424258586979	2.39904
Mepce	0.9624	0.0376	3.2424258586979	2.25742
Zfp326	0.9624	0.0376	3.2424258586979	-1.85846
Rnf168	0.9624	0.0376	3.2424258586979	2.17522
Taf12	0.9624	0.0376	3.2424258586979	1.92737
Gm5093	0.9624	0.0376	3.2424258586979	2.0295
Cables2	0.9624	0.0376	3.2424258586979	2.55386
Gja1	0.9622	0.0378	3.23691297248243	-3.31496
Myadm	0.9622	0.0378	3.23691297248243	2.49699
2700049A03Rik	0.9622	0.0378	3.23691297248243	2.70561
Haus3	0.9622	0.0378	3.23691297248243	-2.20754
Surf1	0.9622	0.0378	3.23691297248243	2.72671
Tns2	0.9622	0.0378	3.23691297248243	-3.16278
Brms1	0.9622	0.0378	3.23691297248243	-2.56738
Esd	0.962	0.038	3.23142803817647	-2.02842
Morc3	0.962	0.038	3.23142803817647	-1.98363
Zc3h6	0.962	0.038	3.23142803817647	-2.45121
Ell	0.962	0.038	3.23142803817647	-2.45363
CT943659.1	0.962	0.038	3.23142803817647	2.82138
Prelp	0.962	0.038	3.23142803817647	-2.41921
Rab10	0.962	0.038	3.23142803817647	-1.8656
Ifit3	0.962	0.038	3.23142803817647	-2.62362
Zswim6	0.962	0.038	3.23142803817647	-2.51747
Pink1	0.962	0.038	3.23142803817647	-2.17172
Clcn4	0.962	0.038	3.23142803817647	2.42448
Tmem65	0.962	0.038	3.23142803817647	-2.86973
Gm19739	0.962	0.038	3.23142803817647	2.59662
Ralgps2	0.9618	0.0382	3.22597076184813	1.8258
Slc25a19	0.9618	0.0382	3.22597076184813	2.50349
Tnc	0.9618	0.0382	3.22597076184813	-3.08722
Ncln	0.9618	0.0382	3.22597076184813	-2.03781
Tmem189	0.9618	0.0382	3.22597076184813	2.14545
BC064078	0.9618	0.0382	3.22597076184813	2.81239
Ctsg	0.9618	0.0382	3.22597076184813	-2.55982
Hcls1	0.9616	0.0384	3.22054085416996	1.99767
Emp3	0.9616	0.0384	3.22054085416996	-1.83033
Ppp1r21	0.9616	0.0384	3.22054085416996	2.67972
Vma21	0.9616	0.0384	3.22054085416996	2.4969
Gm8539	0.9616	0.0384	3.22054085416996	2.46413
Fen1	0.9616	0.0384	3.22054085416996	-2.88861
Perp	0.9616	0.0384	3.22054085416996	-2.00367
Tgfb1	0.9616	0.0384	3.22054085416996	2.35698
Itgb2l	0.9616	0.0384	3.22054085416996	-3.11923
Bach2	0.9616	0.0384	3.22054085416996	2.43455
H2-T22	0.9616	0.0384	3.22054085416996	2.52074
Tnfaip1	0.9616	0.0384	3.22054085416996	-2.97599
Crlf2	0.9614	0.0386	3.21513803032325	-2.42083
Adrb2	0.9614	0.0386	3.21513803032325	-2.18257
Spop	0.9614	0.0386	3.21513803032325	1.50085
Ccnb2	0.9614	0.0386	3.21513803032325	2.48088
Gm12989	0.9614	0.0386	3.21513803032325	-2.58241
Esco2	0.9614	0.0386	3.21513803032325	2.63587
Rps10-ps4	0.9614	0.0386	3.21513803032325	2.24992
Fam210b	0.9612	0.0388	3.20976200990482	2.72614
Pola1	0.9612	0.0388	3.20976200990482	3.1592
Gpc1	0.9612	0.0388	3.20976200990482	-2.70584
Elane	0.9612	0.0388	3.20976200990482	-3.3287
Mpg	0.9612	0.0388	3.20976200990482	2.84287
Gda	0.9612	0.0388	3.20976200990482	2.64801
Cpne8	0.9612	0.0388	3.20976200990482	-3.43551
Rbm26	0.9612	0.0388	3.20976200990482	-2.0878
Pkp4	0.9612	0.0388	3.20976200990482	-3.07483
Dok3	0.961	0.039	3.20441251683625	-1.72732
D10Jhu81e	0.961	0.039	3.20441251683625	2.51281
Rraga	0.961	0.039	3.20441251683625	-2.12556
Lemd3	0.961	0.039	3.20441251683625	-2.34715
Med17	0.961	0.039	3.20441251683625	2.74962
Aamdc	0.961	0.039	3.20441251683625	-2.41509
Spata5	0.961	0.039	3.20441251683625	2.8512
Sox4	0.961	0.039	3.20441251683625	3.29347
Tbcel	0.961	0.039	3.20441251683625	-3.28534
Gsdmd	0.961	0.039	3.20441251683625	2.01763
Nup214	0.961	0.039	3.20441251683625	-2.16717
Brd4	0.961	0.039	3.20441251683625	-1.7213
B4galt7	0.961	0.039	3.20441251683625	2.48889
Snrnp40	0.961	0.039	3.20441251683625	2.23896
Serpinh1	0.9608	0.0392	3.19908927927534	-2.59797
Hilpda	0.9608	0.0392	3.19908927927534	-2.18161
Angptl7	0.9608	0.0392	3.19908927927534	-3.17914
Aqp3	0.9608	0.0392	3.19908927927534	2.64859
Cd27	0.9608	0.0392	3.19908927927534	-2.89324
Gpr65	0.9608	0.0392	3.19908927927534	-2.0799
Abhd2	0.9606	0.0394	3.19379202952992	3.15822
Aes	0.9606	0.0394	3.19379202952992	-2.09463
Emp2	0.9606	0.0394	3.19379202952992	2.37634
Csnk1g1	0.9606	0.0394	3.19379202952992	3.12951
Pold2	0.9606	0.0394	3.19379202952992	2.71084
Zbtb10	0.9606	0.0394	3.19379202952992	2.23854
Gm10240	0.9606	0.0394	3.19379202952992	2.08122
Cped1	0.9606	0.0394	3.19379202952992	2.36084
Gm14005	0.9606	0.0394	3.19379202952992	-2.10459
Psmd10	0.9604	0.0396	3.18852050397377	-2.22705
Clec4e	0.9604	0.0396	3.18852050397377	-2.48787
Rgs10	0.9604	0.0396	3.18852050397377	-2.0411
C7	0.9604	0.0396	3.18852050397377	2.35489
Ccdc167	0.9604	0.0396	3.18852050397377	3.25901
Dleu2	0.9604	0.0396	3.18852050397377	-2.14037
Crim1	0.9604	0.0396	3.18852050397377	-2.5898
Tsnax	0.9604	0.0396	3.18852050397377	-1.78646
Ube2n	0.9604	0.0396	3.18852050397377	-2.25299
Mcemp1	0.9604	0.0396	3.18852050397377	-2.37552
4933434E20Rik	0.9604	0.0396	3.18852050397377	2.20562
Gm13160	0.9604	0.0396	3.18852050397377	-2.3038
Tmem60	0.9604	0.0396	3.18852050397377	-2.59931
Col16a1	0.9604	0.0396	3.18852050397377	-1.7009
Nup88	0.9604	0.0396	3.18852050397377	-2.39812
Zc3h11a	0.9602	0.0398	3.1832744429647	2.74326
Pbx1	0.9602	0.0398	3.1832744429647	-3.03033
Wdr83os	0.9602	0.0398	3.1832744429647	-2.47985
Hras	0.9602	0.0398	3.1832744429647	2.77336
Tanc2	0.9602	0.0398	3.1832744429647	-3.07886
Siglech	0.9602	0.0398	3.1832744429647	-2.764
Gpaa1	0.9602	0.0398	3.1832744429647	-2.89643
Nmd3	0.9602	0.0398	3.1832744429647	2.04713
Zbp1	0.9602	0.0398	3.1832744429647	-2.58447
Socs7	0.9602	0.0398	3.1832744429647	-2.68097
Calr	0.96	0.04	3.17805359076464	-1.57761
Dis3	0.96	0.04	3.17805359076464	-2.84643
Lars	0.96	0.04	3.17805359076464	2.54677
Bmpr1a	0.96	0.04	3.17805359076464	-2.60692
Abhd12	0.96	0.04	3.17805359076464	-2.42533
Ubl4a	0.96	0.04	3.17805359076464	-2.30575
Agtrap	0.96	0.04	3.17805359076464	2.53288
Gm20111	0.96	0.04	3.17805359076464	-2.41793
1110032A03Rik	0.9598	0.0402	3.17285769546182	-2.74648
Appbp2	0.9598	0.0402	3.17285769546182	-1.92356
Alad	0.9598	0.0402	3.17285769546182	2.66753
Hist1h4n	0.9598	0.0402	3.17285769546182	-2.94419
Gt(ROSA)26Sor	0.9598	0.0402	3.17285769546182	2.2851
Man2a2	0.9598	0.0402	3.17285769546182	2.96577
Btf3	0.9598	0.0402	3.17285769546182	-1.4241
Pon2	0.9598	0.0402	3.17285769546182	2.70908
Cdkal1	0.9598	0.0402	3.17285769546182	2.42969
H1f0	0.9598	0.0402	3.17285769546182	-2.18286
Pigq	0.9598	0.0402	3.17285769546182	2.01445
Ftsj3	0.9596	0.0404	3.16768650889472	2.42238
Trmt1l	0.9596	0.0404	3.16768650889472	2.47395
Zfyve27	0.9596	0.0404	3.16768650889472	-2.79867
Brd7	0.9596	0.0404	3.16768650889472	2.51626
Ube2f	0.9596	0.0404	3.16768650889472	-2.29621
Zfp51	0.9596	0.0404	3.16768650889472	-2.85423
Mtor	0.9596	0.0404	3.16768650889472	-3.4447
Snf8	0.9596	0.0404	3.16768650889472	-2.32439
Col17a1	0.9596	0.0404	3.16768650889472	1.1821
Rabggtb	0.9594	0.0406	3.16253978657807	1.7136
Hipk3	0.9594	0.0406	3.16253978657807	-2.11975
Zbtb24	0.9594	0.0406	3.16253978657807	3.09981
Gm15210	0.9594	0.0406	3.16253978657807	-2.37945
Ier3ip1	0.9594	0.0406	3.16253978657807	-1.90974
Aars	0.9594	0.0406	3.16253978657807	-2.87195
Nup62	0.9594	0.0406	3.16253978657807	-2.5945
Gm8168	0.9594	0.0406	3.16253978657807	-1.95884
Tshz2	0.9594	0.0406	3.16253978657807	-2.91138
Gm13443	0.9592	0.0408	3.15741728763054	2.6299
Alkbh1	0.9592	0.0408	3.15741728763054	-2.82314
Sdf2	0.9592	0.0408	3.15741728763054	2.29491
Bmx	0.9592	0.0408	3.15741728763054	-2.40868
Gm37025	0.9592	0.0408	3.15741728763054	2.31048
Triobp	0.959	0.041	3.15231877470425	-2.59867
Casp4	0.959	0.041	3.15231877470425	-2.00106
Gm12230	0.959	0.041	3.15231877470425	2.22976
Zzef1	0.959	0.041	3.15231877470425	-2.42873
Oaf	0.959	0.041	3.15231877470425	-2.97324
Cd7	0.959	0.041	3.15231877470425	2.61267
F13a1	0.959	0.041	3.15231877470425	2.42206
Cnp	0.959	0.041	3.15231877470425	-2.5
Ino80c	0.959	0.041	3.15231877470425	-2.21629
Ifi35	0.9588	0.0412	3.14724401391603	-2.14304
A630001G21Rik	0.9588	0.0412	3.14724401391603	2.53841
Mitd1	0.9588	0.0412	3.14724401391603	-2.56342
Cinp	0.9588	0.0412	3.14724401391603	-2.46672
Tbc1d15	0.9588	0.0412	3.14724401391603	-1.79232
Zmat5	0.9588	0.0412	3.14724401391603	2.2221
Ngp	0.9588	0.0412	3.14724401391603	-1.83575
Bbip1	0.9588	0.0412	3.14724401391603	1.87891
Pinx1	0.9586	0.0414	3.14219277478028	2.70081
Rrp9	0.9586	0.0414	3.14219277478028	-2.10773
AC158354.2	0.9586	0.0414	3.14219277478028	-2.24422
Gm5256	0.9586	0.0414	3.14219277478028	2.11088
Rpain	0.9586	0.0414	3.14219277478028	2.14944
Nbl1	0.9586	0.0414	3.14219277478028	2.23217
Gins2	0.9586	0.0414	3.14219277478028	2.79072
Slc35a4	0.9586	0.0414	3.14219277478028	-2.59374
Gm24951	0.9586	0.0414	3.14219277478028	-2.5661
F10	0.9586	0.0414	3.14219277478028	-2.78943
Alyref	0.9586	0.0414	3.14219277478028	2.14287
Prc1	0.9586	0.0414	3.14219277478028	-2.03813
Gem	0.9584	0.0416	3.13716483014344	2.31479
Zfp655	0.9584	0.0416	3.13716483014344	-2.25385
Scand1	0.9584	0.0416	3.13716483014344	1.425
Txndc5	0.9584	0.0416	3.13716483014344	2.86972
Itm2a	0.9584	0.0416	3.13716483014344	-2.66858
Vat1	0.9584	0.0416	3.13716483014344	-2.29614
Cpxm1	0.9584	0.0416	3.13716483014344	0.944238
Pdap1	0.9584	0.0416	3.13716483014344	-1.49932
Rpl15-ps4	0.9584	0.0416	3.13716483014344	2.2583
Acox3	0.9584	0.0416	3.13716483014344	-2.34512
Tmem11	0.9584	0.0416	3.13716483014344	-2.11401
Pigk	0.9582	0.0418	3.13215995612013	3.11659
Ubap1	0.9582	0.0418	3.13215995612013	-2.17498
Gm6311	0.9582	0.0418	3.13215995612013	-2.873
Amz2	0.9582	0.0418	3.13215995612013	-2.19586
Dlst	0.9582	0.0418	3.13215995612013	2.80249
Zfp281	0.9582	0.0418	3.13215995612013	-2.48749
Fbxo28	0.9582	0.0418	3.13215995612013	2.04606
Letm1	0.9582	0.0418	3.13215995612013	1.9993
Eif3j2	0.9582	0.0418	3.13215995612013	-2.08266
Zfp592	0.9582	0.0418	3.13215995612013	-2.38297
Pbrm1	0.958	0.042	3.12717793203069	2.30596
Phtf1	0.958	0.042	3.12717793203069	-2.74271
Cenpp	0.958	0.042	3.12717793203069	2.49887
Mvp	0.958	0.042	3.12717793203069	2.52271
2810013P06Rik	0.958	0.042	3.12717793203069	2.13356
Wdr70	0.958	0.042	3.12717793203069	-3.06406
Gm7299	0.9578	0.0422	3.12221854034034	-2.26327
Cib2	0.9578	0.0422	3.12221854034034	2.39416
Pex16	0.9578	0.0422	3.12221854034034	2.82584
Morf4l2	0.9578	0.0422	3.12221854034034	2.41706
Tgfbr2	0.9578	0.0422	3.12221854034034	-1.98214
Gm8748	0.9578	0.0422	3.12221854034034	2.19506
Prdx3	0.9578	0.0422	3.12221854034034	2.15502
BC005561	0.9578	0.0422	3.12221854034034	2.14541
Magi3	0.9578	0.0422	3.12221854034034	-3.1315
Ryk	0.9578	0.0422	3.12221854034034	0.783821
Gm15987	0.9578	0.0422	3.12221854034034	2.10649
Cd9-ps	0.9578	0.0422	3.12221854034034	-2.76615
U2surp	0.9578	0.0422	3.12221854034034	2.14328
Nrip1	0.9578	0.0422	3.12221854034034	2.37087
Spon2	0.9578	0.0422	3.12221854034034	1.14298
Tmem167b	0.9576	0.0424	3.1172815665996	-2.93782
Sfrp4	0.9576	0.0424	3.1172815665996	2.33776
2310035C23Rik	0.9576	0.0424	3.1172815665996	2.33961
Preb	0.9576	0.0424	3.1172815665996	2.43756
Gpr141	0.9576	0.0424	3.1172815665996	-2.81793
Uvssa	0.9576	0.0424	3.1172815665996	-2.80093
Emc6	0.9574	0.0426	3.11236679938628	1.68939
Yeats4	0.9574	0.0426	3.11236679938628	2.20282
Rnf14	0.9574	0.0426	3.11236679938628	-2.72963
Ier3	0.9574	0.0426	3.11236679938628	-2.01392
Sclt1	0.9574	0.0426	3.11236679938628	2.21701
Pdrg1	0.9574	0.0426	3.11236679938628	2.08174
Brf1	0.9574	0.0426	3.11236679938628	1.76937
Rnh1	0.9574	0.0426	3.11236679938628	-1.76194
Irx3	0.9574	0.0426	3.11236679938628	-1.39433
Tmem5	0.9572	0.0428	3.10747403024877	2.11806
Gpr18	0.9572	0.0428	3.10747403024877	-2.13758
Map2k2	0.9572	0.0428	3.10747403024877	2.27101
Zfp266	0.9572	0.0428	3.10747403024877	2.31136
Add3	0.9572	0.0428	3.10747403024877	2.18489
Spcs2-ps	0.957	0.043	3.1026030536506	1.96844
Tinf2	0.957	0.043	3.1026030536506	-2.97974
Gm7785	0.957	0.043	3.1026030536506	-2.73035
9130208D14Rik	0.957	0.043	3.1026030536506	-2.62283
Inpp5a	0.957	0.043	3.1026030536506	-2.61585
Asf1a	0.957	0.043	3.1026030536506	1.70642
Atxn7	0.957	0.043	3.1026030536506	-2.2736
Fam76b	0.957	0.043	3.1026030536506	-2.37504
Gid4	0.9568	0.0432	3.09775366691635	-3.09021
Lias	0.9568	0.0432	3.09775366691635	-2.16715
Hadh	0.9568	0.0432	3.09775366691635	2.34691
Mir17hg	0.9568	0.0432	3.09775366691635	2.55755
Rev3l	0.9568	0.0432	3.09775366691635	1.83121
Gm15417	0.9568	0.0432	3.09775366691635	-2.97249
Gm3307	0.9568	0.0432	3.09775366691635	-2.52834
Rdh12	0.9568	0.0432	3.09775366691635	-2.87824
Cse1l	0.9568	0.0432	3.09775366691635	-2.68452
Asprv1	0.9568	0.0432	3.09775366691635	-3.16319
Mthfs	0.9568	0.0432	3.09775366691635	2.5612
Ppp1cc	0.9568	0.0432	3.09775366691635	-2.11653
Nop16	0.9566	0.0434	3.09292567017881	-2.06072
Mrpl18	0.9566	0.0434	3.09292567017881	-1.75037
Gtf2f1	0.9566	0.0434	3.09292567017881	-1.5089
Fhl1	0.9566	0.0434	3.09292567017881	2.63468
F11r	0.9566	0.0434	3.09292567017881	-2.50738
Pfdn1	0.9566	0.0434	3.09292567017881	-1.59104
Lars2	0.9566	0.0434	3.09292567017881	-1.87018
Ints6	0.9566	0.0434	3.09292567017881	-1.8056
Elk3	0.9566	0.0434	3.09292567017881	-2.82337
Lrrc47	0.9564	0.0436	3.08811886632729	2.29063
Mrpl40	0.9564	0.0436	3.08811886632729	-1.92389
Gm5637	0.9564	0.0436	3.08811886632729	-2.16476
Rpgrip1	0.9564	0.0436	3.08811886632729	-2.69759
Ncam1	0.9562	0.0438	3.08333306095719	-2.39673
Hist1h1a	0.9562	0.0438	3.08333306095719	-2.17654
Nfic	0.9562	0.0438	3.08333306095719	2.4731
Tmem14c	0.9562	0.0438	3.08333306095719	-1.67307
Msantd4	0.9562	0.0438	3.08333306095719	1.92086
Ptger4	0.9562	0.0438	3.08333306095719	-2.45366
Nom1	0.9562	0.0438	3.08333306095719	-2.32127
Idh3b	0.9562	0.0438	3.08333306095719	-2.33707
Prkcb	0.9562	0.0438	3.08333306095719	-2.30149
Txnl4a	0.9562	0.0438	3.08333306095719	1.88188
Brox	0.9562	0.0438	3.08333306095719	-2.31624
Pafah1b3	0.956	0.044	3.07856806232069	1.86597
Ctgf	0.956	0.044	3.07856806232069	-1.87964
Cds2	0.956	0.044	3.07856806232069	-2.24077
Pde8a	0.956	0.044	3.07856806232069	-2.59167
Gm42835	0.9558	0.0442	3.07382368127853	-2.18705
Wac	0.9558	0.0442	3.07382368127853	1.55305
Zfand2a	0.9558	0.0442	3.07382368127853	-2.58606
Zdhhc3	0.9558	0.0442	3.07382368127853	2.61689
Reep3	0.9558	0.0442	3.07382368127853	2.28883
Hnrnpr	0.9558	0.0442	3.07382368127853	-2.19136
Mcur1	0.9558	0.0442	3.07382368127853	2.18913
Cbfa2t3	0.9558	0.0442	3.07382368127853	-3.12815
Rere	0.9558	0.0442	3.07382368127853	-2.54531
Pdzd8	0.9558	0.0442	3.07382368127853	2.43556
Fbn1	0.9558	0.0442	3.07382368127853	2.31155
Igf2r	0.9556	0.0444	3.06909973125291	2.54216
Ubc	0.9556	0.0444	3.06909973125291	-1.38373
Bcap29	0.9556	0.0444	3.06909973125291	-2.29195
Xpot	0.9554	0.0446	3.06439602818144	-2.32781
Psd4	0.9554	0.0446	3.06439602818144	-2.15466
Rps6-ps1	0.9554	0.0446	3.06439602818144	1.90905
Dars	0.9554	0.0446	3.06439602818144	2.06099
Tnfrsf13b	0.9554	0.0446	3.06439602818144	-2.52425
Cd84	0.9554	0.0446	3.06439602818144	2.10883
Slc4a2	0.9554	0.0446	3.06439602818144	-2.41703
Gm2a	0.9554	0.0446	3.06439602818144	2.02041
Mbd6	0.9554	0.0446	3.06439602818144	-2.93746
Stxbp3	0.9554	0.0446	3.06439602818144	1.90025
Eloa	0.9552	0.0448	3.05971239047215	1.85417
Col18a1	0.9552	0.0448	3.05971239047215	1.49909
Vav3	0.9552	0.0448	3.05971239047215	1.99361
Ctla4	0.9552	0.0448	3.05971239047215	-2.15837
Rbm15b	0.9552	0.0448	3.05971239047215	-2.21304
Gm11979	0.9552	0.0448	3.05971239047215	2.45706
Nov	0.9552	0.0448	3.05971239047215	-2.80678
Ctdnep1	0.9552	0.0448	3.05971239047215	-2.33497
Copa	0.9552	0.0448	3.05971239047215	-2.3353
Rnpc3	0.955	0.045	3.05504863895942	-2.08117
Polr3c	0.955	0.045	3.05504863895942	-2.36352
Srsf6	0.955	0.045	3.05504863895942	-1.58887
Pam	0.955	0.045	3.05504863895942	-2.25668
Akap10	0.955	0.045	3.05504863895942	-2.46417
Naga	0.9548	0.0452	3.05040459686097	-2.75421
Hspb1	0.9548	0.0452	3.05040459686097	-2.3232
Sap30l	0.9548	0.0452	3.05040459686097	-2.71164
Uqcc3	0.9548	0.0452	3.05040459686097	-1.97185
Scarna2	0.9548	0.0452	3.05040459686097	-2.42697
Orm1	0.9546	0.0454	3.04578008973579	2.77193
Gm6166	0.9546	0.0454	3.04578008973579	-2.22802
Gm28118	0.9546	0.0454	3.04578008973579	2.52762
C1qb	0.9546	0.0454	3.04578008973579	1.75165
Erc1	0.9546	0.0454	3.04578008973579	2.11831
Zfand3	0.9546	0.0454	3.04578008973579	2.34603
Pros1	0.9546	0.0454	3.04578008973579	2.99844
Gm13194	0.9544	0.0456	3.04117494544293	2.03625
Ifi47	0.9544	0.0456	3.04117494544293	-2.53185
Dad1	0.9544	0.0456	3.04117494544293	1.73011
Pqbp1	0.9544	0.0456	3.04117494544293	-1.93922
Pik3ip1	0.9544	0.0456	3.04117494544293	-0.647411
Urah	0.9544	0.0456	3.04117494544293	-2.03693
Egfl7	0.9544	0.0456	3.04117494544293	-2.53301
Ing5	0.9544	0.0456	3.04117494544293	-2.24569
Sh2b3	0.9544	0.0456	3.04117494544293	-2.31531
Chd6	0.9542	0.0458	3.03658899410126	2.224
Golt1b	0.9542	0.0458	3.03658899410126	-2.36337
Borcs7	0.9542	0.0458	3.03658899410126	2.5105
Meg3	0.9542	0.0458	3.03658899410126	2.55448
Fam134b	0.9542	0.0458	3.03658899410126	-2.07543
Rae1	0.9542	0.0458	3.03658899410126	-2.1287
Islr	0.9542	0.0458	3.03658899410126	-1.49807
Rcbtb2	0.9542	0.0458	3.03658899410126	-1.94884
Gm12583	0.954	0.046	3.03202206805009	2.53851
Rpl12-ps1	0.954	0.046	3.03202206805009	2.30404
Gstt2	0.954	0.046	3.03202206805009	2.24124
Hpf1	0.954	0.046	3.03202206805009	1.48393
C1qc	0.954	0.046	3.03202206805009	0.159996
Epha2	0.954	0.046	3.03202206805009	-2.72936
Igfbp3	0.954	0.046	3.03202206805009	0.7604
Dusp22	0.954	0.046	3.03202206805009	2.55388
Ip6k1	0.954	0.046	3.03202206805009	-2.1251
Mrpl45	0.954	0.046	3.03202206805009	-2.46838
Chkb	0.954	0.046	3.03202206805009	-1.9455
Mrfap1	0.954	0.046	3.03202206805009	-1.7901
Gbp7	0.954	0.046	3.03202206805009	1.69591
Dctn5	0.954	0.046	3.03202206805009	2.72366
Id3	0.954	0.046	3.03202206805009	-1.228
Slc25a46	0.954	0.046	3.03202206805009	-2.42365
Igkv1-135	0.9538	0.0462	3.02747400181062	2.45185
Ak2	0.9538	0.0462	3.02747400181062	-1.25988
Gfpt2	0.9538	0.0462	3.02747400181062	2.00355
Hist1h2bm	0.9538	0.0462	3.02747400181062	-2.38092
Rrs1	0.9538	0.0462	3.02747400181062	-2.70979
Ap3s1	0.9536	0.0464	3.02294463204823	-2.44753
Tbc1d20	0.9536	0.0464	3.02294463204823	-2.12191
Ndufa13	0.9536	0.0464	3.02294463204823	-1.29268
Ccnd1	0.9536	0.0464	3.02294463204823	3.7446
Gm5566	0.9536	0.0464	3.02294463204823	1.70092
Pmvk	0.9536	0.0464	3.02294463204823	-3.24844
Brd9	0.9534	0.0466	3.01843379753565	2.23073
Dap	0.9534	0.0466	3.01843379753565	-2.62543
Plekha3	0.9534	0.0466	3.01843379753565	2.35717
Myl6	0.9534	0.0466	3.01843379753565	-1.29495
Mis12	0.9534	0.0466	3.01843379753565	2.57162
Mcts1	0.9534	0.0466	3.01843379753565	1.7732
Gm3571	0.9534	0.0466	3.01843379753565	-4.02107
Med31	0.9534	0.0466	3.01843379753565	1.79321
Cep350	0.9534	0.0466	3.01843379753565	1.73868
Sp1	0.9534	0.0466	3.01843379753565	2.10063
BC100530	0.9534	0.0466	3.01843379753565	-3.18602
Rnf139	0.9534	0.0466	3.01843379753565	-2.80523
Gorasp2	0.9532	0.0468	3.01394133911677	-2.43157
Zdhhc13	0.9532	0.0468	3.01394133911677	-2.06038
Slc39a10	0.9532	0.0468	3.01394133911677	-2.50061
Col6a3	0.9532	0.0468	3.01394133911677	-1.70178
Ywhae	0.9532	0.0468	3.01394133911677	-1.57617
Rela	0.9532	0.0468	3.01394133911677	-2.16448
Tacstd2	0.9532	0.0468	3.01394133911677	2.77386
Strap	0.9532	0.0468	3.01394133911677	1.78691
Sh3bp1	0.9532	0.0468	3.01394133911677	-2.30397
H2-Q1	0.9532	0.0468	3.01394133911677	-2.87187
Snx7	0.9532	0.0468	3.01394133911677	0.492409
Slc7a6os	0.9532	0.0468	3.01394133911677	2.18856
Pdcd7	0.9532	0.0468	3.01394133911677	-2.63766
Nid1	0.953	0.047	3.00946709967139	2.32739
Cyfip1	0.953	0.047	3.00946709967139	2.47207
Zc3h14	0.953	0.047	3.00946709967139	2.27161
Tbc1d2b	0.953	0.047	3.00946709967139	-2.62796
Setd7	0.953	0.047	3.00946709967139	2.19405
Zkscan3	0.953	0.047	3.00946709967139	1.75483
Hbb-bh3	0.953	0.047	3.00946709967139	1.70126
Tnmd	0.953	0.047	3.00946709967139	0.304277
Cyth3	0.953	0.047	3.00946709967139	-2.45967
Nucks1	0.9528	0.0472	3.00501092408058	1.74522
Degs1	0.9528	0.0472	3.00501092408058	-1.98758
Gm9516	0.9528	0.0472	3.00501092408058	1.34028
Arf3	0.9528	0.0472	3.00501092408058	1.83612
Gm12892	0.9528	0.0472	3.00501092408058	0.956109
Ammecr1	0.9528	0.0472	3.00501092408058	2.2586
Sdad1	0.9526	0.0474	3.00057265919287	-2.08364
Eaf2	0.9526	0.0474	3.00057265919287	-2.5542
Wbp1l	0.9526	0.0474	3.00057265919287	2.41415
Krt79	0.9526	0.0474	3.00057265919287	-2.33085
Gca	0.9526	0.0474	3.00057265919287	2.58994
Pam16	0.9526	0.0474	3.00057265919287	-2.30311
Map1b	0.9526	0.0474	3.00057265919287	2.70344
Wfdc18	0.9526	0.0474	3.00057265919287	-1.50445
Hemgn	0.9526	0.0474	3.00057265919287	2.81335
Timm17a	0.9524	0.0476	2.99615215379111	1.54397
Lims1	0.9524	0.0476	2.99615215379111	-1.3271
Slamf7	0.9524	0.0476	2.99615215379111	-2.18063
Tsfm	0.9524	0.0476	2.99615215379111	1.1598
Ube2c	0.9524	0.0476	2.99615215379111	1.97332
Exoc5	0.9522	0.0478	2.99174925856001	2.19445
Nfatc2ip	0.9522	0.0478	2.99174925856001	2.28892
Gm7821	0.9522	0.0478	2.99174925856001	-2.5621
Dnajc8	0.9522	0.0478	2.99174925856001	-1.29037
Htra3	0.9522	0.0478	2.99174925856001	-0.517814
Fgl2	0.9522	0.0478	2.99174925856001	2.07517
Zbtb8os	0.9522	0.0478	2.99174925856001	2.0821
Rab21	0.952	0.048	2.98736382605436	-1.57613
Gm16082	0.952	0.048	2.98736382605436	1.71976
Gm5812	0.952	0.048	2.98736382605436	-1.93644
Spns1	0.952	0.048	2.98736382605436	-2.49786
Mrpl20	0.952	0.048	2.98736382605436	-1.67504
Arl13b	0.952	0.048	2.98736382605436	-2.00417
Clcf1	0.952	0.048	2.98736382605436	-1.59486
Pepd	0.952	0.048	2.98736382605436	-2.26492
Mapk14	0.952	0.048	2.98736382605436	-1.13143
Gm13433	0.952	0.048	2.98736382605436	-1.91346
Ubtd2	0.952	0.048	2.98736382605436	-2.43308
Gm9354	0.952	0.048	2.98736382605436	1.41961
Nrp1	0.952	0.048	2.98736382605436	2.41271
Thap3	0.952	0.048	2.98736382605436	1.85731
Polr1a	0.952	0.048	2.98736382605436	2.01378
Gm24272	0.9518	0.0482	2.98299571066801	1.8643
Gimap9	0.9518	0.0482	2.98299571066801	2.16535
Col6a1	0.9518	0.0482	2.98299571066801	2.57752
Ssr1	0.9518	0.0482	2.98299571066801	-2.06233
Ewsr1	0.9518	0.0482	2.98299571066801	-1.27314
Prps1	0.9518	0.0482	2.98299571066801	-2.39001
Mzt1	0.9518	0.0482	2.98299571066801	-1.88652
Myo6	0.9518	0.0482	2.98299571066801	-2.25215
Trmt10a	0.9518	0.0482	2.98299571066801	-2.41076
Gas6	0.9518	0.0482	2.98299571066801	-2.37881
D030056L22Rik	0.9516	0.0484	2.97864476860329	-2.33152
Ptprf	0.9516	0.0484	2.97864476860329	2.19383
Eif3b	0.9516	0.0484	2.97864476860329	-1.94359
Tubgcp3	0.9516	0.0484	2.97864476860329	-1.919
B4galt5	0.9516	0.0484	2.97864476860329	2.70074
Zfp609	0.9516	0.0484	2.97864476860329	1.71135
Eif3c	0.9516	0.0484	2.97864476860329	-1.3917
Utrn	0.9516	0.0484	2.97864476860329	-2.30542
Lcor	0.9514	0.0486	2.97431085784126	2.2207
Cmtr1	0.9514	0.0486	2.97431085784126	2.40385
Zfp593	0.9514	0.0486	2.97431085784126	-2.08411
Xcl1	0.9514	0.0486	2.97431085784126	-2.38261
Vps11	0.9514	0.0486	2.97431085784126	-2.57636
Cmss1	0.9514	0.0486	2.97431085784126	-1.93485
Ggps1	0.9514	0.0486	2.97431085784126	-2.19851
Secisbp2l	0.9514	0.0486	2.97431085784126	-1.42304
Acyp1	0.9514	0.0486	2.97431085784126	2.15267
Cdipt	0.9514	0.0486	2.97431085784126	-2.37365
Gm26740	0.9514	0.0486	2.97431085784126	-2.84888
Gbp4	0.9512	0.0488	2.9699938381125	-2.52684
Vps35	0.9512	0.0488	2.9699938381125	-2.00456
Rgs16	0.9512	0.0488	2.9699938381125	0.208071
Glyr1	0.9512	0.0488	2.9699938381125	2.23457
Slc17a9	0.9512	0.0488	2.9699938381125	2.35741
Arl16	0.9512	0.0488	2.9699938381125	-2.59817
Gm9762	0.9512	0.0488	2.9699938381125	-2.25618
Ipo9	0.951	0.049	2.9656935708684	-2.08347
Sdccag8	0.951	0.049	2.9656935708684	1.74487
Ppfibp1	0.951	0.049	2.9656935708684	1.9585
Gm6429	0.951	0.049	2.9656935708684	2.22397
Hmg20a	0.951	0.049	2.9656935708684	2.28895
Dfna5	0.951	0.049	2.9656935708684	2.55349
Plet1	0.951	0.049	2.9656935708684	-2.11227
Tubb4b	0.951	0.049	2.9656935708684	-1.53794
Pdcd4	0.9508	0.0492	2.96140991925322	1.36254
Gm8566	0.9508	0.0492	2.96140991925322	-2.2026
Gm9333	0.9508	0.0492	2.96140991925322	0.867108
Gm4997	0.9508	0.0492	2.96140991925322	1.59347
Gm10093	0.9508	0.0492	2.96140991925322	-2.30271
Gm3148	0.9508	0.0492	2.96140991925322	2.6779
Tm4sf1	0.9508	0.0492	2.96140991925322	-2.35918
Hmgn3	0.9508	0.0492	2.96140991925322	2.25924
Angptl2	0.9506	0.0494	2.95714274807657	-2.35948
Atraid	0.9506	0.0494	2.95714274807657	2.12679
Impdh1	0.9506	0.0494	2.95714274807657	2.13219
Igf1	0.9506	0.0494	2.95714274807657	2.82425
Phyh	0.9506	0.0494	2.95714274807657	1.92575
Gm4974	0.9506	0.0494	2.95714274807657	-2.58406
4921524J17Rik	0.9506	0.0494	2.95714274807657	-2.03094
Cnbd2	0.9506	0.0494	2.95714274807657	2.42878
Rdh10	0.9506	0.0494	2.95714274807657	-2.41119
Colec12	0.9506	0.0494	2.95714274807657	-0.291514
Scara5	0.9506	0.0494	2.95714274807657	-2.08271
Manbal	0.9506	0.0494	2.95714274807657	2.20812
Utp15	0.9504	0.0496	2.9528919237865	-2.41751
Uso1	0.9504	0.0496	2.9528919237865	-1.92157
Gm11803	0.9504	0.0496	2.9528919237865	-1.82365
Gm11703	0.9504	0.0496	2.9528919237865	-2.82581
Hdac4	0.9504	0.0496	2.9528919237865	2.38824
Gm9670	0.9504	0.0496	2.9528919237865	1.77121
Wisp2	0.9504	0.0496	2.9528919237865	0.480308
Gpr180	0.9504	0.0496	2.9528919237865	-2.10094
Atr	0.9504	0.0496	2.9528919237865	2.37057
Chrac1	0.9502	0.0498	2.94865731444312	2.01346
Mt2	0.9502	0.0498	2.94865731444312	-2.41587
Lpar1	0.9502	0.0498	2.94865731444312	2.30162
Fbxo42	0.9502	0.0498	2.94865731444312	-2.03988
Traf3ip3	0.9502	0.0498	2.94865731444312	1.9248
Capn7	0.9502	0.0498	2.94865731444312	-2.22783
Dtx1	0.9502	0.0498	2.94865731444312	2.2027
Tpm2	0.9502	0.0498	2.94865731444312	2.73642
Ctsl	0.9502	0.0498	2.94865731444312	-1.56821
Spag7	0.9502	0.0498	2.94865731444312	-1.93101
Mapk8ip3	0.9502	0.0498	2.94865731444312	-2.10112
Sbf1	0.9502	0.0498	2.94865731444312	1.97555
Zc3h4	0.95	0.05	2.94443878969278	2.21891
Fam49a	0.95	0.05	2.94443878969278	-2.13087
Hbb-bh1	0.95	0.05	2.94443878969278	2.53468
Klhdc4	0.95	0.05	2.94443878969278	-2.17073
Dennd5a	0.95	0.05	2.94443878969278	-1.84129
Tor1b	0.95	0.05	2.94443878969278	2.1211
Acsl3	0.95	0.05	2.94443878969278	-1.69419
Ift74	0.95	0.05	2.94443878969278	2.29287
Gm43772	0.95	0.05	2.94443878969278	-2.64712
Nrp2	0.95	0.05	2.94443878969278	-1.89492
Nr4a2	0.9498	0.0502	2.9402362207427	-0.0303744
Tsr1	0.9498	0.0502	2.9402362207427	2.08136
Hint3	0.9498	0.0502	2.9402362207427	2.58398
Pmaip1	0.9498	0.0502	2.9402362207427	-2.29253
Rnase4	0.9498	0.0502	2.9402362207427	-1.9026
Rhoc	0.9498	0.0502	2.9402362207427	-2.48855
Il11ra1	0.9498	0.0502	2.9402362207427	2.40744
Clptm1l	0.9498	0.0502	2.9402362207427	2.0697
Bclaf1	0.9496	0.0504	2.93604948033621	-1.59694
Nit1	0.9496	0.0504	2.93604948033621	2.33188
Clec4a2	0.9496	0.0504	2.93604948033621	2.16987
Gm12312	0.9496	0.0504	2.93604948033621	1.78444
Zdhhc5	0.9496	0.0504	2.93604948033621	-1.79485
Gm16053	0.9496	0.0504	2.93604948033621	2.00394
Gm16373	0.9496	0.0504	2.93604948033621	-1.94447
Uap1l1	0.9494	0.0506	2.93187844272833	-1.79191
Rpl23a-ps4	0.9494	0.0506	2.93187844272833	1.90488
Gm15796	0.9494	0.0506	2.93187844272833	1.90271
Tmx2	0.9494	0.0506	2.93187844272833	2.059
Uckl1	0.9494	0.0506	2.93187844272833	2.73416
AC099934.6	0.9494	0.0506	2.93187844272833	-2.15936
Gm17807	0.9494	0.0506	2.93187844272833	2.14771
Ccdc6	0.9494	0.0506	2.93187844272833	-2.51906
Acot13	0.9492	0.0508	2.92772298366199	-2.69863
Gm6525	0.9492	0.0508	2.92772298366199	2.07711
Incenp	0.9492	0.0508	2.92772298366199	2.26719
Lnpep	0.9492	0.0508	2.92772298366199	1.8082
Ptbp2	0.9492	0.0508	2.92772298366199	-2.29658
Clstn1	0.9492	0.0508	2.92772298366199	0.677738
Gm11969	0.9492	0.0508	2.92772298366199	1.71813
Aim2	0.9492	0.0508	2.92772298366199	1.84993
Maml2	0.9492	0.0508	2.92772298366199	-1.64209
Lgalsl	0.949	0.051	2.9235829803446	-2.48415
Zbtb38	0.949	0.051	2.9235829803446	2.0658
Naa16	0.949	0.051	2.9235829803446	1.86309
Gm7412	0.949	0.051	2.9235829803446	-2.83485
Rhbdf2	0.949	0.051	2.9235829803446	-2.21322
Qpct	0.949	0.051	2.9235829803446	2.06611
Sra1	0.949	0.051	2.9235829803446	1.66867
Gm44024	0.949	0.051	2.9235829803446	2.1014
Mllt6	0.949	0.051	2.9235829803446	-2.15001
Entpd2	0.949	0.051	2.9235829803446	2.47272
Sash3	0.949	0.051	2.9235829803446	-2.31211
Col11a1	0.949	0.051	2.9235829803446	-1.16363
Mrpl58	0.949	0.051	2.9235829803446	2.12582
Cisd1	0.9488	0.0512	2.91945831142515	2.2226
Terf1	0.9488	0.0512	2.91945831142515	1.98505
Osm	0.9488	0.0512	2.91945831142515	-1.97426
Mars	0.9488	0.0512	2.91945831142515	2.22306
Gpat3	0.9488	0.0512	2.91945831142515	-1.92567
Lyl1	0.9488	0.0512	2.91945831142515	-2.35604
Hist1h3c	0.9488	0.0512	2.91945831142515	-1.62863
Auh	0.9488	0.0512	2.91945831142515	1.60035
Tagln	0.9488	0.0512	2.91945831142515	-1.58763
Rpe	0.9488	0.0512	2.91945831142515	2.20621
Pspc1	0.9488	0.0512	2.91945831142515	-1.87179
Sfmbt1	0.9488	0.0512	2.91945831142515	-2.54805
Gm26735	0.9486	0.0514	2.9153488569717	0.240062
Cxcl16	0.9486	0.0514	2.9153488569717	-2.46653
Rnaset2a	0.9486	0.0514	2.9153488569717	-1.67948
Fam114a1	0.9486	0.0514	2.9153488569717	-0.94503
Sar1a	0.9486	0.0514	2.9153488569717	1.4246
Carhsp1	0.9486	0.0514	2.9153488569717	-2.10516
Fkbp9	0.9486	0.0514	2.9153488569717	-1.8582
Npdc1	0.9486	0.0514	2.9153488569717	0.698147
Osbp	0.9484	0.0516	2.91125449844938	1.91978
Tmem43	0.9484	0.0516	2.91125449844938	-2.14168
Dcaf12	0.9484	0.0516	2.91125449844938	-2.04568
Suclg1	0.9484	0.0516	2.91125449844938	-1.2293
Hn1	0.9484	0.0516	2.91125449844938	-1.59876
Hcfc1r1	0.9484	0.0516	2.91125449844938	1.87852
Gm11223	0.9484	0.0516	2.91125449844938	-2.0659
Pfdn6	0.9484	0.0516	2.91125449844938	-2.03619
Ddr2	0.9484	0.0516	2.91125449844938	-0.839394
Gm6276	0.9484	0.0516	2.91125449844938	1.60118
Gm15694	0.9482	0.0518	2.90717511869871	1.36738
Ddah2	0.9482	0.0518	2.90717511869871	-2.14396
Apod	0.9482	0.0518	2.90717511869871	-1.29547
Cd34	0.9482	0.0518	2.90717511869871	-2.40445
Mb21d1	0.9482	0.0518	2.90717511869871	-2.62154
Zfp330	0.9482	0.0518	2.90717511869871	-2.15405
Atp5l-ps1	0.9482	0.0518	2.90717511869871	-0.786602
Mrpl2	0.948	0.052	2.90311060191444	-1.62271
Gm4835	0.948	0.052	2.90311060191444	-2.10949
Fam25c	0.948	0.052	2.90311060191444	-1.58976
Hook1	0.948	0.052	2.90311060191444	2.49414
Lilra6	0.948	0.052	2.90311060191444	-1.96453
Mrgbp	0.948	0.052	2.90311060191444	2.11506
Ifrd1	0.948	0.052	2.90311060191444	-1.24849
Mesdc2	0.948	0.052	2.90311060191444	1.73375
Gm11920	0.948	0.052	2.90311060191444	-0.884417
Slc27a4	0.948	0.052	2.90311060191444	1.71717
Blzf1	0.948	0.052	2.90311060191444	2.14381
Gm9409	0.948	0.052	2.90311060191444	-2.58127
Cnot2	0.9478	0.0522	2.89906083362478	-2.17592
Snap23	0.9478	0.0522	2.89906083362478	-1.92124
Dyrk2	0.9478	0.0522	2.89906083362478	-2.10036
AU022252	0.9478	0.0522	2.89906083362478	2.4766
Baz2a	0.9478	0.0522	2.89906083362478	-1.66156
Noc4l	0.9478	0.0522	2.89906083362478	-2.21872
Pdzd11	0.9478	0.0522	2.89906083362478	1.83264
CT010444.1	0.9478	0.0522	2.89906083362478	-0.630114
Cbl	0.9476	0.0524	2.89502570067093	-2.14607
CT009708.2	0.9476	0.0524	2.89502570067093	-1.83735
Kxd1	0.9476	0.0524	2.89502570067093	2.0488
Tbc1d4	0.9476	0.0524	2.89502570067093	-1.91002
Cmtm6	0.9476	0.0524	2.89502570067093	-1.89225
Msr1	0.9476	0.0524	2.89502570067093	2.12075
Gm16184	0.9476	0.0524	2.89502570067093	-2.17755
Gm11483	0.9476	0.0524	2.89502570067093	1.65125
Vgll4	0.9476	0.0524	2.89502570067093	-1.87954
Tomm34	0.9476	0.0524	2.89502570067093	0.365477
C330006A16Rik	0.9476	0.0524	2.89502570067093	2.04542
Spta1	0.9476	0.0524	2.89502570067093	1.88684
Gm12013	0.9476	0.0524	2.89502570067093	2.05501
Olfr1062	0.9476	0.0524	2.89502570067093	2.22655
Gm6175	0.9476	0.0524	2.89502570067093	2.6443
Traf6	0.9476	0.0524	2.89502570067093	-2.34684
Brcc3	0.9474	0.0526	2.89100509118714	-1.92813
Gm42743	0.9474	0.0526	2.89100509118714	-2.13958
Gm16305	0.9474	0.0526	2.89100509118714	-2.20483
Tstd2	0.9474	0.0526	2.89100509118714	-1.66081
Rap1gds1	0.9474	0.0526	2.89100509118714	2.05794
Prcc	0.9474	0.0526	2.89100509118714	-2.16901
Hdac3	0.9474	0.0526	2.89100509118714	-2.18975
Tspan4	0.9474	0.0526	2.89100509118714	-1.79731
Trim37	0.9474	0.0526	2.89100509118714	2.27418
Nf1	0.9474	0.0526	2.89100509118714	-2.09269
Wdr12	0.9474	0.0526	2.89100509118714	1.73224
Foxj2	0.9474	0.0526	2.89100509118714	-2.26409
Trim25	0.9474	0.0526	2.89100509118714	-1.83464
Micu1	0.9474	0.0526	2.89100509118714	-2.22435
Slc38a10	0.9474	0.0526	2.89100509118714	-2.14203
Igfbp2	0.9472	0.0528	2.88699889458104	-1.83072
Camk1	0.9472	0.0528	2.88699889458104	1.89687
Akap12	0.9472	0.0528	2.88699889458104	1.65895
AC137680.1	0.9472	0.0528	2.88699889458104	0.925104
Gm43291	0.9472	0.0528	2.88699889458104	-2.11509
Stk35	0.9472	0.0528	2.88699889458104	-2.48071
Gm15570	0.9472	0.0528	2.88699889458104	2.16011
Lima1	0.9472	0.0528	2.88699889458104	-2.12011
Htra2	0.9472	0.0528	2.88699889458104	-2.52097
Acbd5	0.9472	0.0528	2.88699889458104	-1.38553
Cd44	0.9472	0.0528	2.88699889458104	-1.97189
Gm15566	0.9472	0.0528	2.88699889458104	1.85212
Tcn2	0.947	0.053	2.88300700151439	1.92422
AC122235.1	0.947	0.053	2.88300700151439	-1.37845
Gm8444	0.947	0.053	2.88300700151439	1.20323
Socs4	0.947	0.053	2.88300700151439	-2.11896
Gba	0.947	0.053	2.88300700151439	-2.20768
Mrgpra2b	0.947	0.053	2.88300700151439	0.48895
Cdh5	0.947	0.053	2.88300700151439	-2.53374
Tm9sf3	0.947	0.053	2.88300700151439	1.70084
Bap1	0.947	0.053	2.88300700151439	-2.17626
Mff	0.947	0.053	2.88300700151439	-2.47988
Gm4459	0.947	0.053	2.88300700151439	2.42328
Itpripl1	0.947	0.053	2.88300700151439	2.10945
Ing2	0.947	0.053	2.88300700151439	-2.09018
AC149090.1	0.947	0.053	2.88300700151439	1.98731
Gm20536	0.947	0.053	2.88300700151439	0.953415
Ndufb6	0.9468	0.0532	2.87902930388422	-1.46825
Dgka	0.9468	0.0532	2.87902930388422	-2.19571
Dennd2d	0.9468	0.0532	2.87902930388422	2.2336
Sipa1l1	0.9468	0.0532	2.87902930388422	2.15787
Zfp512	0.9468	0.0532	2.87902930388422	2.06843
Ndufaf4	0.9468	0.0532	2.87902930388422	1.90916
Rps12-ps3	0.9468	0.0532	2.87902930388422	-1.01112
Car1	0.9468	0.0532	2.87902930388422	1.23927
Map4k5	0.9468	0.0532	2.87902930388422	-2.20468
Prdm2	0.9468	0.0532	2.87902930388422	1.65814
Mad2l1	0.9468	0.0532	2.87902930388422	-1.68215
Cxcr5	0.9468	0.0532	2.87902930388422	2.15283
Tet3	0.9468	0.0532	2.87902930388422	-2.22168
Prss23	0.9468	0.0532	2.87902930388422	-2.20084
Zfp990	0.9468	0.0532	2.87902930388422	2.04705
Cntln	0.9468	0.0532	2.87902930388422	2.01454
Hba-ps4	0.9466	0.0534	2.87506569480422	0.880599
Tifa	0.9466	0.0534	2.87506569480422	1.70268
Gm13408	0.9466	0.0534	2.87506569480422	1.3574
Sox9	0.9466	0.0534	2.87506569480422	0.801306
Bicc1	0.9466	0.0534	2.87506569480422	0.269903
Etfa	0.9466	0.0534	2.87506569480422	1.88044
Epas1	0.9466	0.0534	2.87506569480422	-0.821537
Gm40319	0.9466	0.0534	2.87506569480422	2.22739
Uxs1	0.9466	0.0534	2.87506569480422	2.31581
Tspyl1	0.9466	0.0534	2.87506569480422	-1.87582
Gm12617	0.9466	0.0534	2.87506569480422	-2.50771
Mmp9	0.9464	0.0536	2.87111606858663	-2.32882
Ada	0.9464	0.0536	2.87111606858663	-1.77693
Gm3940	0.9464	0.0536	2.87111606858663	1.27604
Lyrm4	0.9464	0.0536	2.87111606858663	1.80548
Bid	0.9464	0.0536	2.87111606858663	-2.25106
Clec2i	0.9464	0.0536	2.87111606858663	1.89041
Lhfp	0.9464	0.0536	2.87111606858663	1.19108
Nfs1	0.9464	0.0536	2.87111606858663	1.96668
Tmem259	0.9464	0.0536	2.87111606858663	-1.89845
Mrpl15	0.9464	0.0536	2.87111606858663	-2.16008
Gm17018	0.9462	0.0538	2.86718032072431	-0.948686
Tm2d3	0.9462	0.0538	2.86718032072431	2.07418
Gas1	0.9462	0.0538	2.86718032072431	-0.613771
Psmb9	0.9462	0.0538	2.86718032072431	1.74083
2210013O21Rik	0.9462	0.0538	2.86718032072431	-2.48663
Plekha1	0.9462	0.0538	2.86718032072431	1.06886
Dsc3	0.9462	0.0538	2.86718032072431	-2.1513
Olfm1	0.9462	0.0538	2.86718032072431	-2.85914
Gm7730	0.9462	0.0538	2.86718032072431	2.04857
Kdsr	0.9462	0.0538	2.86718032072431	-1.96366
Gm17764	0.9462	0.0538	2.86718032072431	2.34389
Chchd5	0.9462	0.0538	2.86718032072431	-2.12598
Ptgs2	0.946	0.054	2.86325834787326	2.0402
Prelid1	0.946	0.054	2.86325834787326	-1.6386
Ppp1r35	0.946	0.054	2.86325834787326	-1.72855
Srsf4	0.946	0.054	2.86325834787326	-2.47857
Drg1	0.946	0.054	2.86325834787326	-2.05136
Mrpl48	0.946	0.054	2.86325834787326	-2.19661
Gtf2h2	0.946	0.054	2.86325834787326	1.76144
Rab32	0.946	0.054	2.86325834787326	-1.07298
Polr3f	0.946	0.054	2.86325834787326	1.87659
Bcl2a1a	0.946	0.054	2.86325834787326	1.94079
Abcg2	0.946	0.054	2.86325834787326	2.06278
Immp1l	0.9458	0.0542	2.85935004783541	1.89213
Zfp62	0.9458	0.0542	2.85935004783541	1.5518
Vdac3-ps1	0.9458	0.0542	2.85935004783541	1.90045
Clec5a	0.9458	0.0542	2.85935004783541	-1.96929
1700021F05Rik	0.9458	0.0542	2.85935004783541	1.03364
Akt1	0.9458	0.0542	2.85935004783541	-2.30878
Mrpl9	0.9458	0.0542	2.85935004783541	2.35376
Nr2c2ap	0.9458	0.0542	2.85935004783541	-2.19877
Tprgl	0.9458	0.0542	2.85935004783541	1.80684
Palld	0.9458	0.0542	2.85935004783541	1.33898
Scamp4	0.9458	0.0542	2.85935004783541	2.02334
Chchd3	0.9458	0.0542	2.85935004783541	-2.15558
Orc4	0.9458	0.0542	2.85935004783541	-1.47973
AC154994.2	0.9458	0.0542	2.85935004783541	-1.90473
Chmp6	0.9456	0.0544	2.85545531954172	-1.70478
Pmpca	0.9456	0.0544	2.85545531954172	1.60838
Jaml	0.9456	0.0544	2.85545531954172	1.72474
Gm38574	0.9456	0.0544	2.85545531954172	-2.36458
Sh2d1a	0.9456	0.0544	2.85545531954172	1.98467
Bbx	0.9456	0.0544	2.85545531954172	-2.26896
Cenph	0.9456	0.0544	2.85545531954172	1.95847
Cebpe	0.9456	0.0544	2.85545531954172	2.26384
Gm12421	0.9456	0.0544	2.85545531954172	1.64025
Ggta1	0.9456	0.0544	2.85545531954172	-2.1905
Dhrs3	0.9454	0.0546	2.85157406303564	2.14087
Ccdc58	0.9454	0.0546	2.85157406303564	-2.31405
Ckap4	0.9454	0.0546	2.85157406303564	-1.94794
Rfc3	0.9454	0.0546	2.85157406303564	-2.37448
Fmr1	0.9454	0.0546	2.85157406303564	-2.47931
Itgbl1	0.9454	0.0546	2.85157406303564	-2.20316
Prdx5	0.9454	0.0546	2.85157406303564	-1.62404
Nck1	0.9454	0.0546	2.85157406303564	1.53597
Pygo2	0.9454	0.0546	2.85157406303564	2.15449
Usp6nl	0.9454	0.0546	2.85157406303564	2.11434
Stom	0.9454	0.0546	2.85157406303564	-2.0811
Tmem248	0.9454	0.0546	2.85157406303564	-2.71
Wbp4	0.9452	0.0548	2.84770617945682	-1.59195
Postn	0.9452	0.0548	2.84770617945682	-1.2528
Surf2	0.9452	0.0548	2.84770617945682	-1.87534
Mob1b	0.9452	0.0548	2.84770617945682	-1.77024
Myo10	0.9452	0.0548	2.84770617945682	-1.94468
Stfa2l1	0.9452	0.0548	2.84770617945682	-1.12655
Mppe1	0.9452	0.0548	2.84770617945682	1.84876
Selenoi	0.945	0.055	2.84385157102512	0.0258563
Phf1	0.945	0.055	2.84385157102512	-2.16707
Ramp1	0.945	0.055	2.84385157102512	1.96994
I830077J02Rik	0.945	0.055	2.84385157102512	-2.09502
Atp13a2	0.945	0.055	2.84385157102512	-1.95072
Dst	0.945	0.055	2.84385157102512	-1.96299
Edrf1	0.945	0.055	2.84385157102512	1.31384
Smco4	0.9448	0.0552	2.84001014102495	1.96315
Zc3h7a	0.9448	0.0552	2.84001014102495	1.72262
Cd3eap	0.9448	0.0552	2.84001014102495	-2.10421
Khsrp	0.9448	0.0552	2.84001014102495	1.8792
Vcp	0.9448	0.0552	2.84001014102495	-1.58265
Ddt	0.9448	0.0552	2.84001014102495	-1.9978
Hnrnph1	0.9448	0.0552	2.84001014102495	-1.34005
Itpkb	0.9448	0.0552	2.84001014102495	-1.77771
Coa7	0.9446	0.0554	2.83618179378987	1.92169
Ndufa4l2	0.9446	0.0554	2.83618179378987	-1.45068
Ube4a	0.9446	0.0554	2.83618179378987	2.03259
Sft2d2	0.9446	0.0554	2.83618179378987	2.327
H2-Oa	0.9446	0.0554	2.83618179378987	2.07615
Higd2a	0.9446	0.0554	2.83618179378987	-2.03244
Gm10335	0.9446	0.0554	2.83618179378987	-2.01096
Mthfsl	0.9446	0.0554	2.83618179378987	1.94777
Gm4945	0.9446	0.0554	2.83618179378987	1.46315
St3gal5	0.9446	0.0554	2.83618179378987	2.03338
Dync1li2	0.9446	0.0554	2.83618179378987	1.87868
Alg5	0.9446	0.0554	2.83618179378987	1.82723
Acot8	0.9446	0.0554	2.83618179378987	-2.13623
Rpl7a-ps12	0.9446	0.0554	2.83618179378987	2.1438
Cluh	0.9446	0.0554	2.83618179378987	2.04376
Uba3	0.9446	0.0554	2.83618179378987	2.38039
Slc25a28	0.9446	0.0554	2.83618179378987	1.74247
Gm5070	0.9446	0.0554	2.83618179378987	-1.80413
Sema4a	0.9444	0.0556	2.83236643468746	0.946096
Yars2	0.9444	0.0556	2.83236643468746	-1.56251
Hspg2	0.9444	0.0556	2.83236643468746	-2.04405
Usf3	0.9444	0.0556	2.83236643468746	1.28907
Gpsm3	0.9444	0.0556	2.83236643468746	1.72557
Stk26	0.9444	0.0556	2.83236643468746	-1.50614
Grb10	0.9444	0.0556	2.83236643468746	0.273599
Hax1	0.9444	0.0556	2.83236643468746	-1.90428
Pld3	0.9444	0.0556	2.83236643468746	1.63227
Parp2	0.9444	0.0556	2.83236643468746	1.64642
Lpp	0.9444	0.0556	2.83236643468746	1.77338
Ltb4r1	0.9442	0.0558	2.82856397010445	-2.42545
Tnnt1	0.9442	0.0558	2.82856397010445	-0.842552
Ak3	0.9442	0.0558	2.82856397010445	1.46118
Dctn3	0.9442	0.0558	2.82856397010445	-1.73145
Eif1a	0.9442	0.0558	2.82856397010445	1.56945
Cers6	0.9442	0.0558	2.82856397010445	-2.14605
Idh2	0.9442	0.0558	2.82856397010445	2.06999
Gm44419	0.9442	0.0558	2.82856397010445	1.94733
Scyl3	0.9442	0.0558	2.82856397010445	1.71134
Map3k7	0.9442	0.0558	2.82856397010445	1.68987
Agrn	0.9442	0.0558	2.82856397010445	2.04548
Maf1	0.9442	0.0558	2.82856397010445	-1.64042
Shtn1	0.944	0.056	2.82477430743216	-1.79049
Paf1	0.944	0.056	2.82477430743216	1.98539
Cryab	0.944	0.056	2.82477430743216	-1.38638
Mrpl46	0.944	0.056	2.82477430743216	-2.10179
Prpf8	0.944	0.056	2.82477430743216	2.00425
Angptl1	0.944	0.056	2.82477430743216	1.96008
Trim35	0.944	0.056	2.82477430743216	-2.274
Lztfl1	0.9438	0.0562	2.82099735505218	-2.12855
Rell1	0.9438	0.0562	2.82099735505218	2.10951
Prkcdbp	0.9438	0.0562	2.82099735505218	-1.7227
Shc1	0.9438	0.0562	2.82099735505218	-1.84618
Sod3	0.9438	0.0562	2.82099735505218	1.92213
Fli1	0.9438	0.0562	2.82099735505218	1.71139
Tk1	0.9438	0.0562	2.82099735505218	0.147945
Flnb	0.9438	0.0562	2.82099735505218	-2.02778
E130201H02Rik	0.9438	0.0562	2.82099735505218	2.05383
Cs	0.9438	0.0562	2.82099735505218	-1.79233
Olfml2b	0.9438	0.0562	2.82099735505218	0.110622
Hk1	0.9436	0.0564	2.81723302232227	-1.97462
Notch1	0.9436	0.0564	2.81723302232227	-2.05353
Sulf2	0.9436	0.0564	2.81723302232227	0.734711
A530032D15Rik	0.9436	0.0564	2.81723302232227	1.61172
Prep	0.9436	0.0564	2.81723302232227	1.55504
Spsb3	0.9436	0.0564	2.81723302232227	1.43569
Mboat7	0.9436	0.0564	2.81723302232227	1.70098
Pxn	0.9436	0.0564	2.81723302232227	-1.85734
AC125321.2	0.9436	0.0564	2.81723302232227	-1.4924
AC079681.1	0.9436	0.0564	2.81723302232227	-1.43377
Atp2b4	0.9436	0.0564	2.81723302232227	1.91732
Rcl1	0.9436	0.0564	2.81723302232227	-1.8626
Tbc1d9	0.9434	0.0566	2.81348121956255	-2.11086
Zcchc6	0.9434	0.0566	2.81348121956255	1.44265
Phf8	0.9434	0.0566	2.81348121956255	2.38305
Dhrs4	0.9434	0.0566	2.81348121956255	-1.9118
Fam210a	0.9434	0.0566	2.81348121956255	-2.17723
Calu	0.9434	0.0566	2.81348121956255	-1.71377
Hs6st1	0.9434	0.0566	2.81348121956255	1.51346
Tctex1d2	0.9434	0.0566	2.81348121956255	1.90411
Dnajc10	0.9434	0.0566	2.81348121956255	2.05976
Spred1	0.9432	0.0568	2.80974185804194	-2.46839
Rps27a-ps1	0.9432	0.0568	2.80974185804194	1.7129
Ctnnbip1	0.9432	0.0568	2.80974185804194	1.50058
E130309D02Rik	0.9432	0.0568	2.80974185804194	-2.25798
Snrpe	0.9432	0.0568	2.80974185804194	-1.51044
Ppfia1	0.9432	0.0568	2.80974185804194	-1.86127
Adh5	0.9432	0.0568	2.80974185804194	2.13686
Heatr1	0.9432	0.0568	2.80974185804194	-2.17552
Loxl1	0.9432	0.0568	2.80974185804194	1.15329
Pxdc1	0.9432	0.0568	2.80974185804194	1.87206
Cep63	0.9432	0.0568	2.80974185804194	-0.166863
Gatm	0.9432	0.0568	2.80974185804194	-1.7836
Elmsan1	0.943	0.057	2.80601484996478	2.36381
Pdgfra	0.943	0.057	2.80601484996478	-0.884789
Slc23a2	0.943	0.057	2.80601484996478	-2.07438
Aplp2	0.943	0.057	2.80601484996478	-1.87251
Atp2a3	0.943	0.057	2.80601484996478	1.92253
Wdr5	0.943	0.057	2.80601484996478	-1.64346
Mpo	0.943	0.057	2.80601484996478	-0.662092
Gm13445	0.943	0.057	2.80601484996478	1.79311
Zfp800	0.9428	0.0572	2.80230010845777	2.02355
Pdgfrl	0.9428	0.0572	2.80230010845777	1.23708
Phf21a	0.9428	0.0572	2.80230010845777	-1.8735
Tmem203	0.9428	0.0572	2.80230010845777	-1.96597
Exoc6	0.9428	0.0572	2.80230010845777	2.06926
Slc35c2	0.9428	0.0572	2.80230010845777	-1.72349
Adprm	0.9428	0.0572	2.80230010845777	-1.79815
Snrpf	0.9428	0.0572	2.80230010845777	1.35933
Larp1b	0.9426	0.0574	2.79859754755705	-1.40351
Oraov1	0.9426	0.0574	2.79859754755705	0.927715
Vps36	0.9426	0.0574	2.79859754755705	-1.63361
Mettl5	0.9426	0.0574	2.79859754755705	2.00938
Coro1c	0.9426	0.0574	2.79859754755705	-1.92742
Bhlhe41	0.9426	0.0574	2.79859754755705	-1.71828
AC154248.1	0.9426	0.0574	2.79859754755705	0.670851
Gm12251	0.9426	0.0574	2.79859754755705	-2.14455
Cnppd1	0.9426	0.0574	2.79859754755705	-1.63293
Fbxo9	0.9426	0.0574	2.79859754755705	-1.84891
Hip1	0.9426	0.0574	2.79859754755705	-2.28327
Xdh	0.9426	0.0574	2.79859754755705	0.378175
Gm9803	0.9426	0.0574	2.79859754755705	-1.84534
Pik3r5	0.9424	0.0576	2.79490708219559	-1.48708
Gm12657	0.9424	0.0576	2.79490708219559	-1.99697
Cd274	0.9424	0.0576	2.79490708219559	-1.67726
Mrpl38	0.9424	0.0576	2.79490708219559	-1.91453
Gm18001	0.9424	0.0576	2.79490708219559	1.49361
Trem1	0.9424	0.0576	2.79490708219559	1.82287
Paxip1	0.9424	0.0576	2.79490708219559	1.95547
AC134329.1	0.9424	0.0576	2.79490708219559	2.15838
Tmem131	0.9424	0.0576	2.79490708219559	1.60246
Pla2g12a	0.9424	0.0576	2.79490708219559	2.34407
Gypa	0.9422	0.0578	2.7912286281907	-0.131276
Vamp7	0.9422	0.0578	2.7912286281907	1.46346
Tmbim1	0.9422	0.0578	2.7912286281907	-2.18849
Gm10800	0.9422	0.0578	2.7912286281907	0.573939
Max	0.9422	0.0578	2.7912286281907	2.02713
Gm12060	0.9422	0.0578	2.7912286281907	1.73185
C4b	0.9422	0.0578	2.7912286281907	0.866998
Bambi	0.9422	0.0578	2.7912286281907	1.31735
Ireb2	0.9422	0.0578	2.7912286281907	-1.66444
Stxbp5	0.9422	0.0578	2.7912286281907	2.16431
Cops8	0.9422	0.0578	2.7912286281907	-2.01428
Slc43a3	0.942	0.058	2.78756210223188	-1.61844
Pgd	0.942	0.058	2.78756210223188	1.94522
Rps12-ps5	0.942	0.058	2.78756210223188	-1.86999
Rbm8a	0.942	0.058	2.78756210223188	-0.990176
Vps13a	0.942	0.058	2.78756210223188	1.77512
Rhoq	0.942	0.058	2.78756210223188	-1.92235
Polr2c	0.942	0.058	2.78756210223188	-2.30992
Prpsap1	0.942	0.058	2.78756210223188	-1.82817
Stt3a	0.9418	0.0582	2.78390742186874	-1.84796
Gm11826	0.9418	0.0582	2.78390742186874	1.72616
Ankrd16	0.9418	0.0582	2.78390742186874	2.07463
Txnip	0.9418	0.0582	2.78390742186874	-1.68945
Gm36189	0.9418	0.0582	2.78390742186874	2.00096
Cenpl	0.9418	0.0582	2.78390742186874	1.63151
Akap9	0.9418	0.0582	2.78390742186874	1.45354
Mreg	0.9418	0.0582	2.78390742186874	-2.37954
Apoe	0.9418	0.0582	2.78390742186874	-1.80197
Fam69a	0.9418	0.0582	2.78390742186874	-1.93552
Col12a1	0.9418	0.0582	2.78390742186874	-0.698687
Gm8121	0.9416	0.0584	2.78026450549924	1.82976
Papd5	0.9416	0.0584	2.78026450549924	-2.16428
Wdr76	0.9416	0.0584	2.78026450549924	1.9619
Spp1	0.9416	0.0584	2.78026450549924	-1.51315
Mrps28	0.9416	0.0584	2.78026450549924	-1.61911
Mrpl49	0.9416	0.0584	2.78026450549924	1.57623
Ap3b1	0.9416	0.0584	2.78026450549924	-1.93995
Copz2	0.9416	0.0584	2.78026450549924	-2.07749
Gm44666	0.9416	0.0584	2.78026450549924	-0.500172
Kmt5c	0.9414	0.0586	2.7766332723581	-2.15348
Ncoa2	0.9414	0.0586	2.7766332723581	2.15987
Gm7676	0.9414	0.0586	2.7766332723581	2.01357
Havcr2	0.9414	0.0586	2.7766332723581	1.805
Snhg3	0.9414	0.0586	2.7766332723581	-1.61796
Ighj2	0.9414	0.0586	2.7766332723581	-1.37135
Rnaseh2b	0.9414	0.0586	2.7766332723581	2.30422
Cav2	0.9414	0.0586	2.7766332723581	-1.32477
Gng2	0.9414	0.0586	2.7766332723581	1.90426
Braf	0.9414	0.0586	2.7766332723581	1.54731
Eef2	0.9412	0.0588	2.77301364250535	-1.10435
Itpa-ps1	0.9412	0.0588	2.77301364250535	2.29488
Nfil3	0.9412	0.0588	2.77301364250535	-2.1875
B230369F24Rik	0.9412	0.0588	2.77301364250535	1.72038
Eln	0.9412	0.0588	2.77301364250535	0.762509
Gm7308	0.9412	0.0588	2.77301364250535	1.83796
Syce2	0.9412	0.0588	2.77301364250535	1.53419
Asf1b	0.9412	0.0588	2.77301364250535	-2.06233
Esyt1	0.9412	0.0588	2.77301364250535	1.48231
Gm6240	0.9412	0.0588	2.77301364250535	1.90895
Cyb5r3	0.941	0.059	2.76940553681514	-1.7748
Gm12967	0.941	0.059	2.76940553681514	1.32552
Antxr1	0.941	0.059	2.76940553681514	1.67665
1600002K03Rik	0.941	0.059	2.76940553681514	-1.54102
Tm6sf1	0.941	0.059	2.76940553681514	1.95112
Vps26a	0.941	0.059	2.76940553681514	-1.58806
Eid1	0.941	0.059	2.76940553681514	-1.69823
Pfkfb3	0.941	0.059	2.76940553681514	-2.02596
Tsn	0.941	0.059	2.76940553681514	-1.74655
Map1s	0.941	0.059	2.76940553681514	-1.55611
Fpr1	0.941	0.059	2.76940553681514	0.147367
Gm17150	0.941	0.059	2.76940553681514	0.565446
[truncated: 1,383 more rows]

## Sheet: B-cells_Spleen
Symbol	proba_de	proba_not_de	bayes_factor	lfc_mean
Col18a1	0.9888	0.0112	4.4805774256589	6.59573
Vcan	0.9808	0.0192	3.93345777551077	4.16281
Gm13804	0.979	0.021	3.84200873883123	3.67837
1700025G04Rik	0.9782	0.0218	3.80380372981758	-1.52728
Socs2	0.9778	0.0222	3.785212421043	4.29424
Txk	0.9752	0.0248	3.67179853202471	-4.00288
Sgce	0.9744	0.0256	3.63922916510792	4.03315
Islr	0.974	0.026	3.62331439127268	4.31731
Loxl2	0.973	0.027	3.58454685608887	4.56887
Arhgap29	0.9726	0.0274	3.56942952989394	3.67658
Mfge8	0.9724	0.0276	3.56195111768392	2.28152
C4b	0.9714	0.0286	3.52533127272997	-0.735206
Gm37760	0.971	0.029	3.51103030377598	-3.53773
Nfx1	0.9708	0.0292	3.5039514324133	-2.45507
Gm12163	0.9706	0.0294	3.49691943279339	4.15956
Prrx1	0.9704	0.0296	3.48993366876708	3.2467
Ift43	0.9702	0.0298	3.4829935170365	2.87575
Flrt3	0.97	0.03	3.47609836681127	2.63457
Gm13342	0.97	0.03	3.47609836681127	3.63865
Ptprb	0.9698	0.0302	3.46924761947606	-1.73147
Spp1	0.9694	0.0306	3.45567699797127	1.81178
Dsc3	0.969	0.031	3.44227709514494	-2.84564
Plat	0.969	0.031	3.44227709514494	-2.33271
Gm14248	0.9688	0.0312	3.43563978723272	2.99871
CT571245.5	0.9684	0.0316	3.4224877983417	3.23101
Ctbp2	0.9684	0.0316	3.4224877983417	-2.12667
Lama4	0.9684	0.0316	3.4224877983417	2.76212
Pisd	0.9684	0.0316	3.4224877983417	-0.574653
Mmp3	0.9678	0.0322	3.40305870158261	1.56092
Col4a1	0.9676	0.0324	3.39666005763051	3.51278
Cmtm3	0.9676	0.0324	3.39666005763051	-3.18304
Zfp560	0.9674	0.0326	3.39029947560479	3.35557
Cmss1	0.9674	0.0326	3.39029947560479	-3.85754
Stx2	0.9674	0.0326	3.39029947560479	3.06425
Matn2	0.9672	0.0328	3.3839764893716	3.61958
A330069E16Rik	0.9672	0.0328	3.3839764893716	-2.93548
Igfbp2	0.9672	0.0328	3.3839764893716	-2.61269
Eci2	0.967	0.033	3.37769064129782	-2.90681
Mogs	0.9668	0.0332	3.37144148204551	-2.81781
Meg3	0.9664	0.0336	3.35905147294007	3.1931
Hba-a2	0.9662	0.0338	3.35290976412321	3.90248
Bckdha	0.9662	0.0338	3.35290976412321	-1.90118
Fmod	0.9656	0.0344	3.33469282506259	-0.589991
Fndc3b	0.9656	0.0344	3.33469282506259	1.89337
Gna15	0.9654	0.0346	3.32868856250382	-0.717195
Rbp4	0.9652	0.0348	3.32271766997471	-1.72394
Rps6ka5	0.9652	0.0348	3.32271766997471	-1.7057
Gpaa1	0.9648	0.0352	3.31087446964284	-2.3256
Gm19566	0.9646	0.0354	3.3050014153763	2.71976
Antxr1	0.9646	0.0354	3.3050014153763	1.71206
Nploc4	0.9644	0.0356	3.29916023791934	-2.66769
Tacstd2	0.9642	0.0358	3.29335057960659	-2.93937
Urah	0.9642	0.0358	3.29335057960659	-2.33191
Prtn3	0.964	0.036	3.28757208875014	0.262883
Rnase2a	0.9638	0.0362	3.28182441950705	3.32545
Bmx	0.9638	0.0362	3.28182441950705	-1.74471
Entpd2	0.9636	0.0364	3.27610723175053	0.477316
Arl14ep	0.9636	0.0364	3.27610723175053	2.35169
Enpp2	0.9634	0.0366	3.2704201909447	2.68614
Gm5558	0.9632	0.0368	3.26476296802264	3.34034
Nabp2	0.9632	0.0368	3.26476296802264	-2.23479
Rgs5	0.9632	0.0368	3.26476296802264	2.6175
Anxa8	0.9632	0.0368	3.26476296802264	-3.19141
Lgals3bp	0.963	0.037	3.25913523926788	3.00668
Bok	0.963	0.037	3.25913523926788	-0.883172
Caprin2	0.963	0.037	3.25913523926788	-1.61435
Fem1b	0.9628	0.0372	3.25353668619902	-2.66688
Gca	0.9628	0.0372	3.25353668619902	1.5629
Xylt1	0.9628	0.0372	3.25353668619902	-2.02067
Gm11989	0.9628	0.0372	3.25353668619902	2.85646
H2-T22	0.9626	0.0374	3.24796699545741	2.6141
Arhgap10	0.9626	0.0374	3.24796699545741	-2.80176
Amotl2	0.9626	0.0374	3.24796699545741	3.12776
Gpx8	0.9624	0.0376	3.2424258586979	2.67226
Ltn1	0.9624	0.0376	3.2424258586979	-2.59955
Gm15417	0.9624	0.0376	3.2424258586979	-0.86159
Nid1	0.9622	0.0378	3.23691297248243	0.737125
Loxl1	0.9622	0.0378	3.23691297248243	2.31623
Cpxm1	0.962	0.038	3.23142803817647	2.83538
Blzf1	0.962	0.038	3.23142803817647	2.53421
Stfa2l1	0.962	0.038	3.23142803817647	-0.467358
Ifit3	0.9618	0.0382	3.22597076184813	2.99701
AC112680.2	0.9618	0.0382	3.22597076184813	3.1919
Tmem2	0.9616	0.0384	3.22054085416996	-1.53273
Dgat2	0.9616	0.0384	3.22054085416996	1.67224
Mmp13	0.9614	0.0386	3.21513803032325	2.53043
Gm16261	0.9614	0.0386	3.21513803032325	2.20074
Tmem100	0.9612	0.0388	3.20976200990482	-2.25083
Gm5306	0.9612	0.0388	3.20976200990482	3.43341
Mustn1	0.9608	0.0392	3.19908927927534	1.29969
Postn	0.9606	0.0394	3.19379202952992	1.96122
Gm7634	0.9606	0.0394	3.19379202952992	2.64814
Gm6900	0.9604	0.0396	3.18852050397377	1.76758
Serpinb5	0.9604	0.0396	3.18852050397377	0.733391
Tsnax	0.9602	0.0398	3.1832744429647	-2.42723
Angptl1	0.9602	0.0398	3.1832744429647	3.01576
Kdm2b	0.9602	0.0398	3.1832744429647	-2.1313
AC140264.1	0.9602	0.0398	3.1832744429647	-2.37369
Ahr	0.96	0.04	3.17805359076464	-2.76112
Rin2	0.96	0.04	3.17805359076464	3.50299
Cuedc2	0.9598	0.0402	3.17285769546182	-2.64474
Adamts4	0.9598	0.0402	3.17285769546182	-1.39878
Cryab	0.9598	0.0402	3.17285769546182	3.16036
Procr	0.9598	0.0402	3.17285769546182	3.19358
Sox9	0.9598	0.0402	3.17285769546182	0.0469239
Lhfp	0.9598	0.0402	3.17285769546182	1.99738
Sirpa	0.9598	0.0402	3.17285769546182	1.92105
AU022252	0.9596	0.0404	3.16768650889472	-2.46146
Tifa	0.9596	0.0404	3.16768650889472	2.48976
Hook1	0.9594	0.0406	3.16253978657807	2.56411
Gna11	0.9594	0.0406	3.16253978657807	2.79727
Serpinb8	0.9592	0.0408	3.15741728763054	0.211583
BC005561	0.9592	0.0408	3.15741728763054	-2.51259
Rpsa-ps5	0.9592	0.0408	3.15741728763054	2.38491
Lrrc42	0.9592	0.0408	3.15741728763054	-0.980936
Psmd10	0.959	0.041	3.15231877470425	-1.76585
Gpc3	0.959	0.041	3.15231877470425	2.48636
Areg	0.9588	0.0412	3.14724401391603	0.56503
Csf2rb	0.9588	0.0412	3.14724401391603	-0.96778
Pros1	0.9588	0.0412	3.14724401391603	2.32687
Gm16184	0.9588	0.0412	3.14724401391603	2.11326
Gm9402	0.9588	0.0412	3.14724401391603	3.3341
Bicc1	0.9586	0.0414	3.14219277478028	0.0207592
Olfml3	0.9586	0.0414	3.14219277478028	0.537078
Col14a1	0.9584	0.0416	3.13716483014344	1.53321
Rras2	0.9584	0.0416	3.13716483014344	-2.24076
AC154785.3	0.9584	0.0416	3.13716483014344	2.5877
Gid4	0.9582	0.0418	3.13215995612013	-2.61269
Gid8	0.9582	0.0418	3.13215995612013	2.53566
Col5a1	0.9582	0.0418	3.13215995612013	-0.0985277
Hspg2	0.9582	0.0418	3.13215995612013	-0.847811
Gm16570	0.9582	0.0418	3.13215995612013	2.58477
Ramp2	0.9582	0.0418	3.13215995612013	-0.75353
Acot13	0.958	0.042	3.12717793203069	0.0622933
Col16a1	0.958	0.042	3.12717793203069	0.169963
Angptl7	0.958	0.042	3.12717793203069	0.877703
Rpl31-ps23	0.958	0.042	3.12717793203069	2.47723
Lgr4	0.958	0.042	3.12717793203069	-2.15609
Olfml2b	0.958	0.042	3.12717793203069	1.89512
Gins2	0.958	0.042	3.12717793203069	-2.28804
Rdh12	0.9578	0.0422	3.12221854034034	2.09486
Scara3	0.9576	0.0424	3.1172815665996	1.2419
Rpsa-ps4	0.9576	0.0424	3.1172815665996	1.65848
Yae1d1	0.9576	0.0424	3.1172815665996	0.843344
Prkaa1	0.9576	0.0424	3.1172815665996	-1.23411
Col17a1	0.9576	0.0424	3.1172815665996	-2.15646
Cd59a	0.9576	0.0424	3.1172815665996	1.09792
Zfp948	0.9576	0.0424	3.1172815665996	-2.91971
Igfbp3	0.9574	0.0426	3.11236679938628	2.13006
Tjp1	0.9574	0.0426	3.11236679938628	1.33154
Met	0.9574	0.0426	3.11236679938628	1.97497
Traf7	0.957	0.043	3.1026030536506	-1.02999
Eln	0.957	0.043	3.1026030536506	0.125822
Krt15	0.957	0.043	3.1026030536506	-0.332128
AC153929.1	0.957	0.043	3.1026030536506	2.85566
Adprh	0.957	0.043	3.1026030536506	-2.12735
Ric8b	0.9568	0.0432	3.09775366691635	1.02206
Ckap4	0.9568	0.0432	3.09775366691635	-2.63693
AC158592.2	0.9568	0.0432	3.09775366691635	1.47083
Copz2	0.9568	0.0432	3.09775366691635	-2.61292
Lsm8	0.9568	0.0432	3.09775366691635	2.40913
Col5a3	0.9568	0.0432	3.09775366691635	1.32993
Mmrn2	0.9568	0.0432	3.09775366691635	-1.76434
Pdgfra	0.9566	0.0434	3.09292567017881	-0.796725
Vasn	0.9566	0.0434	3.09292567017881	2.8771
Hba-ps4	0.9566	0.0434	3.09292567017881	1.82335
Setd1a	0.9566	0.0434	3.09292567017881	-0.482901
Elp2	0.9564	0.0436	3.08811886632729	-2.09306
Rps27a-ps1	0.9564	0.0436	3.08811886632729	2.25471
Gsr	0.9564	0.0436	3.08811886632729	1.74847
Fxyd3	0.9564	0.0436	3.08811886632729	-2.01159
Fut8	0.9564	0.0436	3.08811886632729	-2.33898
Gm14480	0.9564	0.0436	3.08811886632729	1.83865
Ogn	0.9562	0.0438	3.08333306095719	-1.11356
Vpreb3	0.9562	0.0438	3.08333306095719	2.39537
Cp	0.9562	0.0438	3.08333306095719	2.14751
Ttc39b	0.956	0.044	3.07856806232069	-2.03337
Ptprf	0.956	0.044	3.07856806232069	2.58947
Gm40319	0.956	0.044	3.07856806232069	2.47753
Pam	0.956	0.044	3.07856806232069	-2.54329
Abcc5	0.956	0.044	3.07856806232069	2.86892
Gm32158	0.956	0.044	3.07856806232069	1.53359
Tef	0.9558	0.0442	3.07382368127853	-2.02026
Ctsg	0.9558	0.0442	3.07382368127853	0.542387
Gm45734	0.9558	0.0442	3.07382368127853	2.49319
Zbtb24	0.9558	0.0442	3.07382368127853	2.4459
Tpgs2	0.9558	0.0442	3.07382368127853	-1.00639
Gm11223	0.9558	0.0442	3.07382368127853	1.82332
Gm22063	0.9556	0.0444	3.06909973125291	-1.74384
1600029O15Rik	0.9556	0.0444	3.06909973125291	2.57406
Sf3a2	0.9556	0.0444	3.06909973125291	-1.72075
Slc29a1	0.9556	0.0444	3.06909973125291	1.1001
Oaf	0.9556	0.0444	3.06909973125291	0.278358
Cask	0.9554	0.0446	3.06439602818144	-1.81866
Ngly1	0.9554	0.0446	3.06439602818144	1.74217
Lyz1	0.955	0.045	3.05504863895942	1.40694
Phf11d	0.955	0.045	3.05504863895942	-0.402957
1810041H14Rik	0.955	0.045	3.05504863895942	-1.81249
Mbd6	0.955	0.045	3.05504863895942	0.503189
Lmo1	0.9548	0.0452	3.05040459686097	2.39362
Gpalpp1	0.9548	0.0452	3.05040459686097	0.196554
Ift74	0.9548	0.0452	3.05040459686097	-0.91117
Pdgfrl	0.9548	0.0452	3.05040459686097	2.76605
Synj2bp	0.9548	0.0452	3.05040459686097	2.39591
Rnf5	0.9548	0.0452	3.05040459686097	-1.41735
Ace	0.9546	0.0454	3.04578008973579	2.47953
Gm12060	0.9546	0.0454	3.04578008973579	1.90895
Pkp4	0.9546	0.0454	3.04578008973579	-1.07296
Zfp740	0.9546	0.0454	3.04578008973579	-2.48363
Oas1a	0.9546	0.0454	3.04578008973579	2.00739
Tmem107	0.9544	0.0456	3.04117494544293	1.55361
Prpf18	0.9544	0.0456	3.04117494544293	-1.80472
Cthrc1	0.9544	0.0456	3.04117494544293	-2.63893
Gm8566	0.9544	0.0456	3.04117494544293	1.62493
Lhfpl2	0.9544	0.0456	3.04117494544293	0.99251
Apeh	0.9544	0.0456	3.04117494544293	2.8858
Krt17	0.9544	0.0456	3.04117494544293	-1.97853
Avl9	0.9544	0.0456	3.04117494544293	1.65758
Cd300c2	0.9544	0.0456	3.04117494544293	-1.50655
Fmnl2	0.9544	0.0456	3.04117494544293	0.846983
Sept10	0.9542	0.0458	3.03658899410126	1.47564
Gm29492	0.9542	0.0458	3.03658899410126	2.13677
Steap4	0.9542	0.0458	3.03658899410126	0.106216
Vps54	0.9542	0.0458	3.03658899410126	-2.56155
Rpl23a-ps13	0.9542	0.0458	3.03658899410126	2.22715
Htt	0.954	0.046	3.03202206805009	-1.50825
Adgrg1	0.954	0.046	3.03202206805009	0.216925
Znhit2	0.954	0.046	3.03202206805009	2.03723
Tmem238	0.954	0.046	3.03202206805009	2.49304
Tagln	0.954	0.046	3.03202206805009	1.36257
Tacc3	0.954	0.046	3.03202206805009	-0.81734
Gm12219	0.954	0.046	3.03202206805009	1.30834
Dscr3	0.954	0.046	3.03202206805009	-2.12489
Tpd52-ps	0.954	0.046	3.03202206805009	0.640048
Atxn2	0.954	0.046	3.03202206805009	-1.78281
Ighg3	0.954	0.046	3.03202206805009	-1.98992
Ccl7	0.9538	0.0462	3.02747400181062	-0.612355
Htra3	0.9538	0.0462	3.02747400181062	-1.32554
Rp2	0.9538	0.0462	3.02747400181062	2.1975
Tns2	0.9538	0.0462	3.02747400181062	-1.91786
Unc119b	0.9538	0.0462	3.02747400181062	2.45697
Hspd1-ps3	0.9538	0.0462	3.02747400181062	1.97592
Cpe	0.9538	0.0462	3.02747400181062	-1.15064
Magi3	0.9538	0.0462	3.02747400181062	-1.47031
Suds3	0.9538	0.0462	3.02747400181062	-1.89621
Cdh13	0.9536	0.0464	3.02294463204823	0.050663
Zfp266	0.9536	0.0464	3.02294463204823	0.798571
Eif2s3x	0.9536	0.0464	3.02294463204823	1.63778
Tpt1-ps6	0.9536	0.0464	3.02294463204823	2.29461
AC164702.2	0.9536	0.0464	3.02294463204823	2.38894
Upp1	0.9536	0.0464	3.02294463204823	1.21236
Mmp2	0.9536	0.0464	3.02294463204823	1.63922
Gm13428	0.9536	0.0464	3.02294463204823	2.6313
Gm12806	0.9534	0.0466	3.01843379753565	1.85697
Padi4	0.9534	0.0466	3.01843379753565	2.47407
Dram1	0.9534	0.0466	3.01843379753565	0.345503
Gpx7	0.9534	0.0466	3.01843379753565	0.66105
Apold1	0.9534	0.0466	3.01843379753565	0.452232
Tnmd	0.9534	0.0466	3.01843379753565	0.972231
Adam15	0.9534	0.0466	3.01843379753565	2.23636
Pex5	0.9534	0.0466	3.01843379753565	0.806031
Klf11	0.9532	0.0468	3.01394133911677	2.06984
Plet1	0.9532	0.0468	3.01394133911677	1.04752
Cldn1	0.9532	0.0468	3.01394133911677	1.89401
1700021F05Rik	0.9532	0.0468	3.01394133911677	-0.523812
Ccpg1	0.9532	0.0468	3.01394133911677	1.93561
Atp5l-ps2	0.9532	0.0468	3.01394133911677	1.85724
Flt1	0.953	0.047	3.00946709967139	-1.30381
Ddr2	0.953	0.047	3.00946709967139	1.97838
Nlrp3	0.953	0.047	3.00946709967139	-2.11767
Prkca	0.953	0.047	3.00946709967139	-1.81453
Hbb-bh3	0.953	0.047	3.00946709967139	2.00014
Pafah1b2	0.953	0.047	3.00946709967139	-0.746246
Fam83g	0.9528	0.0472	3.00501092408058	0.150012
Slc39a10	0.9528	0.0472	3.00501092408058	-0.00414291
Col11a1	0.9528	0.0472	3.00501092408058	-0.182944
C330006A16Rik	0.9528	0.0472	3.00501092408058	-2.567
Gm7823	0.9528	0.0472	3.00501092408058	1.97873
Pqlc1	0.9528	0.0472	3.00501092408058	2.39546
Gm12733	0.9528	0.0472	3.00501092408058	1.34475
Fkbp5	0.9528	0.0472	3.00501092408058	-1.76141
Gas6	0.9528	0.0472	3.00501092408058	-2.47441
Sash1	0.9528	0.0472	3.00501092408058	-1.53908
Rnf14	0.9526	0.0474	3.00057265919287	0.032752
Wwc2	0.9526	0.0474	3.00057265919287	-0.507737
Asb13	0.9526	0.0474	3.00057265919287	-2.53943
Gm45380	0.9526	0.0474	3.00057265919287	1.54038
Gm45405	0.9526	0.0474	3.00057265919287	2.12835
Mettl2	0.9526	0.0474	3.00057265919287	2.70034
Bmp1	0.9526	0.0474	3.00057265919287	0.252599
AC156273.2	0.9524	0.0476	2.99615215379111	1.96767
Gm5453	0.9524	0.0476	2.99615215379111	1.36202
Rpl31-ps20	0.9524	0.0476	2.99615215379111	2.4176
Thbs3	0.9524	0.0476	2.99615215379111	1.51909
Usp18	0.9524	0.0476	2.99615215379111	2.5519
Aldh9a1	0.9524	0.0476	2.99615215379111	-1.095
H2-Q3	0.9524	0.0476	2.99615215379111	2.14733
Ppp1r35	0.9522	0.0478	2.99174925856001	-0.992469
Pam16	0.9522	0.0478	2.99174925856001	-0.447919
Rps12-ps1	0.9522	0.0478	2.99174925856001	1.70725
Gm29199	0.9522	0.0478	2.99174925856001	2.20061
Gm7327	0.9522	0.0478	2.99174925856001	0.772071
Gm11643	0.9522	0.0478	2.99174925856001	1.92952
C1qc	0.952	0.048	2.98736382605436	-0.536481
Aftph	0.952	0.048	2.98736382605436	1.88758
Foxo4	0.952	0.048	2.98736382605436	2.02666
Fth-ps3	0.952	0.048	2.98736382605436	2.16342
Gm6311	0.952	0.048	2.98736382605436	2.29756
Gm45446	0.952	0.048	2.98736382605436	1.10426
Aldh3b1	0.952	0.048	2.98736382605436	-0.741039
Hk3	0.9518	0.0482	2.98299571066801	-0.360478
Shtn1	0.9518	0.0482	2.98299571066801	-0.793037
Gm8225	0.9518	0.0482	2.98299571066801	2.28495
Gm12999	0.9518	0.0482	2.98299571066801	2.30089
Alkbh2	0.9518	0.0482	2.98299571066801	-2.30093
Col1a1	0.9518	0.0482	2.98299571066801	1.93704
Gm16218	0.9518	0.0482	2.98299571066801	2.19347
Slc9a3r2	0.9518	0.0482	2.98299571066801	1.24063
Slc31a2	0.9516	0.0484	2.97864476860329	-0.931753
Rps3a2	0.9516	0.0484	2.97864476860329	2.75876
H1f0	0.9516	0.0484	2.97864476860329	-2.2241
Gm15795	0.9516	0.0484	2.97864476860329	1.98048
Adamts2	0.9516	0.0484	2.97864476860329	0.916953
Fmnl3	0.9516	0.0484	2.97864476860329	-0.994233
Tk1	0.9514	0.0486	2.97431085784126	-1.45439
Stmn2	0.9514	0.0486	2.97431085784126	0.986175
Gm37025	0.9514	0.0486	2.97431085784126	0.652756
Srpx2	0.9512	0.0488	2.9699938381125	0.752696
Hip1	0.9512	0.0488	2.9699938381125	1.79146
Thra	0.9512	0.0488	2.9699938381125	0.504132
Sass6	0.9512	0.0488	2.9699938381125	-1.64042
1500015O10Rik	0.9512	0.0488	2.9699938381125	-0.740609
Gm5370	0.9512	0.0488	2.9699938381125	0.799781
Cers4	0.951	0.049	2.9656935708684	-0.467783
Dyrk2	0.951	0.049	2.9656935708684	-1.23828
Cxcl3	0.951	0.049	2.9656935708684	0.0309355
Kansl3	0.951	0.049	2.9656935708684	0.770129
Gm13437	0.951	0.049	2.9656935708684	2.29206
Rell1	0.9508	0.0492	2.96140991925322	2.34208
Cd300a	0.9508	0.0492	2.96140991925322	2.08173
Mrpl37	0.9508	0.0492	2.96140991925322	2.30811
Gm20768	0.9508	0.0492	2.96140991925322	0.643966
Ikbip	0.9508	0.0492	2.96140991925322	-2.07358
Lox	0.9508	0.0492	2.96140991925322	-0.354015
Fhl1	0.9508	0.0492	2.96140991925322	0.274588
Gm6788	0.9508	0.0492	2.96140991925322	2.84732
Mrpl39	0.9506	0.0494	2.95714274807657	-0.723319
Angptl2	0.9506	0.0494	2.95714274807657	1.8195
Unc45a	0.9506	0.0494	2.95714274807657	-1.34019
Xaf1	0.9506	0.0494	2.95714274807657	2.56364
Cdk1	0.9506	0.0494	2.95714274807657	-0.319767
Has2	0.9506	0.0494	2.95714274807657	-1.4744
Epas1	0.9506	0.0494	2.95714274807657	-0.082049
Gm8802	0.9506	0.0494	2.95714274807657	-2.08621
Tmcc3	0.9504	0.0496	2.9528919237865	-1.39823
Spr	0.9504	0.0496	2.9528919237865	2.11813
Gm11979	0.9504	0.0496	2.9528919237865	1.79774
Ascc1	0.9504	0.0496	2.9528919237865	-2.43784
Hras	0.9502	0.0498	2.94865731444312	2.48446
Cdc123	0.9502	0.0498	2.94865731444312	-1.92913
Gm9013	0.9502	0.0498	2.94865731444312	1.94282
Jup	0.9502	0.0498	2.94865731444312	-2.01048
Sec14l1	0.9502	0.0498	2.94865731444312	2.51929
Pbx1	0.9502	0.0498	2.94865731444312	-0.110479
Tiam1	0.95	0.05	2.94443878969278	-0.408099
Rbp7	0.95	0.05	2.94443878969278	-1.20741
Serpina3n	0.95	0.05	2.94443878969278	0.621385
Lactb2	0.95	0.05	2.94443878969278	2.0238
Dab2	0.95	0.05	2.94443878969278	1.85132
Col12a1	0.95	0.05	2.94443878969278	0.684695
Rpl12-ps1	0.95	0.05	2.94443878969278	2.41578
Csf1	0.95	0.05	2.94443878969278	-0.748306
Gm4294	0.9498	0.0502	2.9402362207427	2.18771
F13a1	0.9498	0.0502	2.9402362207427	0.864644
Ext1	0.9498	0.0502	2.9402362207427	1.13445
Eif2b3	0.9498	0.0502	2.9402362207427	-1.20369
Rhov	0.9498	0.0502	2.9402362207427	-0.64128
Cabin1	0.9498	0.0502	2.9402362207427	-0.90986
Tnfrsf1a	0.9498	0.0502	2.9402362207427	-0.706359
Ppfibp1	0.9498	0.0502	2.9402362207427	1.49233
Mgll	0.9498	0.0502	2.9402362207427	0.381501
Parl	0.9496	0.0504	2.93604948033621	-0.254983
Ctgf	0.9496	0.0504	2.93604948033621	1.23753
Grb10	0.9496	0.0504	2.93604948033621	0.461619
Sap30	0.9496	0.0504	2.93604948033621	1.79812
C1qtnf12	0.9496	0.0504	2.93604948033621	2.02302
Nt5e	0.9496	0.0504	2.93604948033621	-2.05378
Yipf6	0.9496	0.0504	2.93604948033621	-1.83705
Ccne1	0.9496	0.0504	2.93604948033621	1.88795
6430548M08Rik	0.9494	0.0506	2.93187844272833	0.483361
Ftsj3	0.9494	0.0506	2.93187844272833	1.66249
Hist1h2al	0.9494	0.0506	2.93187844272833	1.89455
Pus7	0.9494	0.0506	2.93187844272833	-2.26434
Gm24245	0.9494	0.0506	2.93187844272833	1.63546
Ccrl2	0.9494	0.0506	2.93187844272833	-0.819292
Gm12691	0.9494	0.0506	2.93187844272833	2.13908
Abcg2	0.9494	0.0506	2.93187844272833	2.14984
Bcl9l	0.9494	0.0506	2.93187844272833	-1.72561
Fam210b	0.9494	0.0506	2.93187844272833	2.35682
Gm42464	0.9494	0.0506	2.93187844272833	1.04402
Tns1	0.9494	0.0506	2.93187844272833	1.13095
Tnnc2	0.9494	0.0506	2.93187844272833	2.01646
B230369F24Rik	0.9492	0.0508	2.92772298366199	0.531336
Itga5	0.9492	0.0508	2.92772298366199	-0.883043
Pdpn	0.9492	0.0508	2.92772298366199	1.12169
Gstm5	0.9492	0.0508	2.92772298366199	-0.722025
Ammecr1	0.949	0.051	2.9235829803446	2.64527
Mfap4	0.949	0.051	2.9235829803446	1.07971
Ehd1	0.949	0.051	2.9235829803446	1.93019
Gm22750	0.949	0.051	2.9235829803446	0.0398887
Gcnt1	0.949	0.051	2.9235829803446	-2.25261
Plcb4	0.949	0.051	2.9235829803446	1.08995
Gm3148	0.949	0.051	2.9235829803446	1.71153
Sned1	0.949	0.051	2.9235829803446	1.23897
Rnf185	0.949	0.051	2.9235829803446	-0.95408
Rpl31-ps9	0.949	0.051	2.9235829803446	2.08164
Ltbp1	0.949	0.051	2.9235829803446	0.632172
Rhoc	0.9488	0.0512	2.91945831142515	0.155836
Mtap	0.9488	0.0512	2.91945831142515	0.96635
Myof	0.9488	0.0512	2.91945831142515	-1.51176
Gga1	0.9488	0.0512	2.91945831142515	2.22954
Mb21d1	0.9488	0.0512	2.91945831142515	-0.895272
Ndufa4l2	0.9488	0.0512	2.91945831142515	0.459718
Gm5045	0.9488	0.0512	2.91945831142515	1.71852
Fam110a	0.9486	0.0514	2.9153488569717	2.32385
Gm6654	0.9486	0.0514	2.9153488569717	1.30542
Zfp672	0.9486	0.0514	2.9153488569717	2.41599
Tmem205	0.9486	0.0514	2.9153488569717	-0.920732
Dpep1	0.9486	0.0514	2.9153488569717	-1.96441
Csf3r	0.9486	0.0514	2.9153488569717	0.0985845
Mfsd11	0.9486	0.0514	2.9153488569717	-2.40733
Hsdl2	0.9486	0.0514	2.9153488569717	2.16405
Pigt	0.9486	0.0514	2.9153488569717	1.85609
BC100530	0.9486	0.0514	2.9153488569717	0.0487528
Gm10800	0.9486	0.0514	2.9153488569717	-0.940276
Ctsk	0.9484	0.0516	2.91125449844938	0.520763
Gm7785	0.9484	0.0516	2.91125449844938	1.53627
Gm9436	0.9484	0.0516	2.91125449844938	1.3726
Hbb-y	0.9484	0.0516	2.91125449844938	1.44465
Sgms2	0.9484	0.0516	2.91125449844938	-2.03585
Gm7308	0.9484	0.0516	2.91125449844938	1.50909
Gtf2h2	0.9484	0.0516	2.91125449844938	1.92868
Gm12851	0.9484	0.0516	2.91125449844938	1.68199
Gm37070	0.9484	0.0516	2.91125449844938	1.29036
Usp45	0.9484	0.0516	2.91125449844938	2.14457
Gja1	0.9482	0.0518	2.90717511869871	1.28338
Acta1	0.9482	0.0518	2.90717511869871	1.92356
Mrpl9	0.9482	0.0518	2.90717511869871	1.35756
Pi16	0.9482	0.0518	2.90717511869871	0.268861
Lipg	0.9482	0.0518	2.90717511869871	1.78736
Unc50	0.9482	0.0518	2.90717511869871	1.45941
Gpn3	0.9482	0.0518	2.90717511869871	1.89188
AC158239.2	0.9482	0.0518	2.90717511869871	2.01801
Ints7	0.9482	0.0518	2.90717511869871	0.952634
Igfbp7	0.9482	0.0518	2.90717511869871	2.00199
Gm2522	0.9482	0.0518	2.90717511869871	1.46256
Htra2	0.9482	0.0518	2.90717511869871	-0.115793
AC154994.2	0.9482	0.0518	2.90717511869871	0.557309
Ffar2	0.9482	0.0518	2.90717511869871	-1.53548
Ube2l6	0.9482	0.0518	2.90717511869871	-1.04034
Col6a3	0.948	0.052	2.90311060191444	0.616174
Ryk	0.948	0.052	2.90311060191444	0.435195
Mir17hg	0.948	0.052	2.90311060191444	2.01388
Smg9	0.948	0.052	2.90311060191444	-1.7451
Srgap2	0.948	0.052	2.90311060191444	-1.9505
Sacs	0.948	0.052	2.90311060191444	-1.69319
Strn4	0.948	0.052	2.90311060191444	-0.961587
Gng11	0.948	0.052	2.90311060191444	0.34458
Pla2g12a	0.948	0.052	2.90311060191444	1.11875
Ap1s1	0.948	0.052	2.90311060191444	-1.3472
Wwtr1	0.9478	0.0522	2.89906083362478	-1.0089
Prpsap1	0.9478	0.0522	2.89906083362478	-1.36863
Mmp9	0.9478	0.0522	2.89906083362478	2.18473
Nrm	0.9478	0.0522	2.89906083362478	-1.67974
Arc	0.9478	0.0522	2.89906083362478	-0.44329
Gm39288	0.9478	0.0522	2.89906083362478	2.3362
Gm23973	0.9478	0.0522	2.89906083362478	-0.259111
Pard6a	0.9478	0.0522	2.89906083362478	2.06707
Secisbp2l	0.9478	0.0522	2.89906083362478	-1.9306
Uap1l1	0.9478	0.0522	2.89906083362478	1.97146
Mrps23	0.9478	0.0522	2.89906083362478	2.14688
P2rx4	0.9476	0.0524	2.89502570067093	-1.47285
Diablo	0.9476	0.0524	2.89502570067093	-1.50566
Strap	0.9476	0.0524	2.89502570067093	1.98569
Sox4	0.9476	0.0524	2.89502570067093	0.901682
Sfrp1	0.9476	0.0524	2.89502570067093	1.88128
Gm38274	0.9476	0.0524	2.89502570067093	1.98608
Fbxo4	0.9476	0.0524	2.89502570067093	-0.505955
Gm20940	0.9476	0.0524	2.89502570067093	2.14941
Fbn1	0.9476	0.0524	2.89502570067093	0.827622
Npdc1	0.9476	0.0524	2.89502570067093	0.318043
1110032A03Rik	0.9476	0.0524	2.89502570067093	-2.26413
Ighg1	0.9476	0.0524	2.89502570067093	-0.357165
2510039O18Rik	0.9474	0.0526	2.89100509118714	0.533313
Surf1	0.9474	0.0526	2.89100509118714	1.45152
Rpl10	0.9474	0.0526	2.89100509118714	-1.27048
Ints2	0.9474	0.0526	2.89100509118714	-0.562133
Ahcyl1	0.9474	0.0526	2.89100509118714	-1.30337
Adgrf5	0.9474	0.0526	2.89100509118714	-1.38887
Ccdc25	0.9474	0.0526	2.89100509118714	1.56032
Hyou1	0.9472	0.0528	2.88699889458104	-0.625069
Gm15604	0.9472	0.0528	2.88699889458104	1.72726
Spon2	0.9472	0.0528	2.88699889458104	0.0301587
Zbp1	0.9472	0.0528	2.88699889458104	-0.86799
Gm45051	0.9472	0.0528	2.88699889458104	0.787262
Wdr45	0.9472	0.0528	2.88699889458104	-0.612159
Gm12165	0.9472	0.0528	2.88699889458104	1.76005
Cpne8	0.9472	0.0528	2.88699889458104	-0.247642
Gm11473	0.9472	0.0528	2.88699889458104	1.27325
Cpsf7	0.9472	0.0528	2.88699889458104	-2.52846
Rnu1a1	0.9472	0.0528	2.88699889458104	-2.10206
Gm9002	0.9472	0.0528	2.88699889458104	2.26059
Tstd2	0.9472	0.0528	2.88699889458104	-2.47806
Arg2	0.947	0.053	2.88300700151439	0.666505
Cfh	0.947	0.053	2.88300700151439	0.376023
Cxadr	0.947	0.053	2.88300700151439	-1.59092
Ddx60	0.947	0.053	2.88300700151439	2.43185
Gm15432	0.947	0.053	2.88300700151439	2.1793
Sdpr	0.947	0.053	2.88300700151439	-1.87964
Itih5	0.947	0.053	2.88300700151439	-1.58152
Tpbg	0.947	0.053	2.88300700151439	1.76959
Rrn3	0.947	0.053	2.88300700151439	-1.50514
Gpc1	0.947	0.053	2.88300700151439	-1.19078
Adam8	0.947	0.053	2.88300700151439	1.23808
Gm11918	0.9468	0.0532	2.87902930388422	1.94034
Acox3	0.9468	0.0532	2.87902930388422	-2.19281
Itpripl2	0.9468	0.0532	2.87902930388422	-0.134945
Qpct	0.9468	0.0532	2.87902930388422	1.83722
Gfpt2	0.9468	0.0532	2.87902930388422	0.526773
Eaf1	0.9468	0.0532	2.87902930388422	2.08832
Anxa3	0.9468	0.0532	2.87902930388422	2.01924
Zdhhc18	0.9468	0.0532	2.87902930388422	-1.65491
Urm1	0.9468	0.0532	2.87902930388422	-0.230613
Fam98a	0.9468	0.0532	2.87902930388422	-0.389149
Col4a2	0.9468	0.0532	2.87902930388422	-0.98829
Gm4705	0.9468	0.0532	2.87902930388422	0.902496
Mex3b	0.9466	0.0534	2.87506569480422	1.74574
Smad1	0.9466	0.0534	2.87506569480422	-1.59446
Ass1	0.9466	0.0534	2.87506569480422	-2.13275
Mrgpra2b	0.9466	0.0534	2.87506569480422	0.814831
Cldn4	0.9466	0.0534	2.87506569480422	-1.70454
Mrpl49	0.9466	0.0534	2.87506569480422	0.763895
Gm8748	0.9466	0.0534	2.87506569480422	1.91274
Elane	0.9466	0.0534	2.87506569480422	0.387915
Rpl38-ps1	0.9466	0.0534	2.87506569480422	1.52806
Nup62	0.9466	0.0534	2.87506569480422	1.03675
Gm44076	0.9466	0.0534	2.87506569480422	2.00097
Hmga1-rs1	0.9466	0.0534	2.87506569480422	0.327319
Syce2	0.9466	0.0534	2.87506569480422	1.77855
Gm5070	0.9466	0.0534	2.87506569480422	0.734934
Jdp2	0.9466	0.0534	2.87506569480422	0.317995
Prdm1	0.9466	0.0534	2.87506569480422	1.31272
Ctla4	0.9466	0.0534	2.87506569480422	-0.52937
Zfp180	0.9466	0.0534	2.87506569480422	0.803383
Rab9	0.9466	0.0534	2.87506569480422	-0.987341
Gypa	0.9464	0.0536	2.87111606858663	-0.74165
Prelp	0.9464	0.0536	2.87111606858663	2.4257
Gm12989	0.9464	0.0536	2.87111606858663	1.95026
Gm20536	0.9464	0.0536	2.87111606858663	1.85068
Pef1	0.9464	0.0536	2.87111606858663	1.24803
Eif1-ps3	0.9464	0.0536	2.87111606858663	-0.0602593
Cox10	0.9464	0.0536	2.87111606858663	1.37275
Tspan14	0.9464	0.0536	2.87111606858663	-0.0225063
Gm18445	0.9462	0.0538	2.86718032072431	-0.551021
Cdh5	0.9462	0.0538	2.86718032072431	1.27698
Asprv1	0.9462	0.0538	2.86718032072431	-0.0914053
Map3k5	0.9462	0.0538	2.86718032072431	0.219475
Rnf11	0.9462	0.0538	2.86718032072431	-1.13411
Zfp746	0.9462	0.0538	2.86718032072431	2.08393
Xdh	0.9462	0.0538	2.86718032072431	1.79304
Prok2	0.9462	0.0538	2.86718032072431	1.28972
Dfna5	0.9462	0.0538	2.86718032072431	1.33391
Sfrp4	0.9462	0.0538	2.86718032072431	0.404683
Cxcl14	0.9462	0.0538	2.86718032072431	0.829507
Daam1	0.9462	0.0538	2.86718032072431	-0.133107
AC132344.3	0.9462	0.0538	2.86718032072431	1.83258
Axl	0.946	0.054	2.86325834787326	1.08395
Prpf8	0.946	0.054	2.86325834787326	-1.71137
Gm16082	0.946	0.054	2.86325834787326	1.65915
Thbs2	0.946	0.054	2.86325834787326	0.226048
Meaf6	0.946	0.054	2.86325834787326	1.7904
Zfp281	0.946	0.054	2.86325834787326	-1.61012
Ramp3	0.946	0.054	2.86325834787326	-1.60831
Gm17136	0.946	0.054	2.86325834787326	0.358289
Hpcal1	0.946	0.054	2.86325834787326	-1.46038
Nup107	0.946	0.054	2.86325834787326	-1.809
Mvp	0.946	0.054	2.86325834787326	0.72955
Thoc6	0.946	0.054	2.86325834787326	-2.28758
Zfp688	0.946	0.054	2.86325834787326	1.52437
Tnfaip6	0.9458	0.0542	2.85935004783541	1.11573
Gm45319	0.9458	0.0542	2.85935004783541	1.04315
Prkar2a	0.9458	0.0542	2.85935004783541	1.027
Mapk13	0.9458	0.0542	2.85935004783541	1.50989
Dusp16	0.9458	0.0542	2.85935004783541	-1.60804
Gm8524	0.9458	0.0542	2.85935004783541	1.75484
Gm5778	0.9458	0.0542	2.85935004783541	1.62273
Mmp12	0.9458	0.0542	2.85935004783541	1.88596
Aqp3	0.9458	0.0542	2.85935004783541	-1.78737
Acbd4	0.9458	0.0542	2.85935004783541	0.0274155
Irx3	0.9458	0.0542	2.85935004783541	-0.447091
Gm11483	0.9458	0.0542	2.85935004783541	1.98588
Thbs1	0.9458	0.0542	2.85935004783541	-1.30034
Kif13b	0.9456	0.0544	2.85545531954172	-1.97085
Klrk1	0.9456	0.0544	2.85545531954172	0.629008
Nbl1	0.9456	0.0544	2.85545531954172	0.375466
Gm15974	0.9456	0.0544	2.85545531954172	1.71262
Rab7b	0.9456	0.0544	2.85545531954172	-1.47691
Gm6170	0.9456	0.0544	2.85545531954172	1.70224
Blcap	0.9456	0.0544	2.85545531954172	-1.2638
Atp5sl	0.9456	0.0544	2.85545531954172	-0.453711
Ptpmt1	0.9456	0.0544	2.85545531954172	-0.755263
Srsf4	0.9456	0.0544	2.85545531954172	1.01572
Lyl1	0.9454	0.0546	2.85157406303564	-1.10611
Gm12366	0.9454	0.0546	2.85157406303564	0.255202
Palld	0.9454	0.0546	2.85157406303564	1.731
CT868733.2	0.9454	0.0546	2.85157406303564	-0.17537
Col15a1	0.9454	0.0546	2.85157406303564	0.128669
1810032O08Rik	0.9454	0.0546	2.85157406303564	2.10816
Gm12892	0.9454	0.0546	2.85157406303564	1.53808
Itfg1	0.9454	0.0546	2.85157406303564	2.00504
Scara5	0.9454	0.0546	2.85157406303564	-0.561789
Gnpnat1	0.9452	0.0548	2.84770617945682	0.0895013
Gm13875	0.9452	0.0548	2.84770617945682	-1.5714
Myo10	0.9452	0.0548	2.84770617945682	0.640879
Memo1	0.9452	0.0548	2.84770617945682	0.270436
Pprc1	0.9452	0.0548	2.84770617945682	-0.0170311
Emp2	0.9452	0.0548	2.84770617945682	-2.1086
Nov	0.9452	0.0548	2.84770617945682	0.955607
Prss23	0.9452	0.0548	2.84770617945682	0.48229
Cnbd2	0.9452	0.0548	2.84770617945682	1.15761
Pitpnc1	0.9452	0.0548	2.84770617945682	1.08499
Ebp	0.9452	0.0548	2.84770617945682	1.03716
Nfe2	0.9452	0.0548	2.84770617945682	-1.6874
Rnf121	0.9452	0.0548	2.84770617945682	-0.707271
Capn2	0.9452	0.0548	2.84770617945682	-0.461865
Lmtk2	0.945	0.055	2.84385157102512	1.81438
Gm13202	0.945	0.055	2.84385157102512	1.20561
Fcgrt	0.945	0.055	2.84385157102512	1.46017
Apaf1	0.945	0.055	2.84385157102512	-1.13306
Fbln1	0.945	0.055	2.84385157102512	2.78854
Arrdc1	0.945	0.055	2.84385157102512	-1.39251
Kmt5b	0.945	0.055	2.84385157102512	0.670704
Sparc	0.945	0.055	2.84385157102512	1.69577
Hmgb1-ps7	0.945	0.055	2.84385157102512	1.11432
Cisd3	0.945	0.055	2.84385157102512	-1.60286
5430405H02Rik	0.9448	0.0552	2.84001014102495	-1.64624
Tma7-ps	0.9448	0.0552	2.84001014102495	1.51656
Trim44	0.9448	0.0552	2.84001014102495	1.46882
Ctso	0.9448	0.0552	2.84001014102495	-1.04124
Cul2	0.9448	0.0552	2.84001014102495	0.875511
Gm15793	0.9448	0.0552	2.84001014102495	2.22838
Hbb-bh1	0.9448	0.0552	2.84001014102495	1.86127
Sdhaf4	0.9446	0.0554	2.83618179378987	-0.067076
Med14	0.9446	0.0554	2.83618179378987	-0.971862
Gm11824	0.9446	0.0554	2.83618179378987	1.2588
Ccnyl1	0.9446	0.0554	2.83618179378987	-1.28092
Gm12854	0.9446	0.0554	2.83618179378987	1.85495
Ap2b1	0.9446	0.0554	2.83618179378987	-2.1062
Ptn	0.9446	0.0554	2.83618179378987	0.476859
CT010444.1	0.9446	0.0554	2.83618179378987	-0.160202
Plxdc2	0.9446	0.0554	2.83618179378987	1.2289
Gm8894	0.9446	0.0554	2.83618179378987	-2.04784
Gm17511	0.9446	0.0554	2.83618179378987	2.12226
Rnu11	0.9446	0.0554	2.83618179378987	-1.96564
Tars	0.9446	0.0554	2.83618179378987	-1.91534
Mrpl22	0.9446	0.0554	2.83618179378987	0.0597501
Cep85l	0.9446	0.0554	2.83618179378987	0.969329
Gm9791	0.9444	0.0556	2.83236643468746	1.75256
Zfp263	0.9444	0.0556	2.83236643468746	1.63391
Rn7sk	0.9444	0.0556	2.83236643468746	-1.1515
Vps72	0.9444	0.0556	2.83236643468746	-1.60367
Prrc1	0.9444	0.0556	2.83236643468746	-0.818063
Pou3f1	0.9444	0.0556	2.83236643468746	-0.956752
Plod2	0.9444	0.0556	2.83236643468746	0.674824
Gm15570	0.9444	0.0556	2.83236643468746	2.16868
Lsm2	0.9444	0.0556	2.83236643468746	-1.98836
Wdr76	0.9444	0.0556	2.83236643468746	1.81332
Mdn1	0.9444	0.0556	2.83236643468746	-1.29354
Rcan1	0.9444	0.0556	2.83236643468746	1.0552
Ifi204	0.9444	0.0556	2.83236643468746	-1.38102
Vdac3-ps1	0.9444	0.0556	2.83236643468746	1.07103
Trim37	0.9442	0.0558	2.82856397010445	0.875886
Zc3h12c	0.9442	0.0558	2.82856397010445	1.49888
Rbm47	0.9442	0.0558	2.82856397010445	-2.06815
Ehmt2	0.9442	0.0558	2.82856397010445	-2.19795
Gm21959	0.9442	0.0558	2.82856397010445	1.89469
Alas1	0.9442	0.0558	2.82856397010445	1.40394
Rpl18a-ps3	0.9442	0.0558	2.82856397010445	2.14872
Igfbp5	0.9442	0.0558	2.82856397010445	-2.11945
Sec24d	0.9442	0.0558	2.82856397010445	-0.866546
Gm13397	0.9442	0.0558	2.82856397010445	1.92558
Optn	0.944	0.056	2.82477430743216	0.893425
Bgn	0.944	0.056	2.82477430743216	1.24115
Peak1	0.944	0.056	2.82477430743216	-1.83712
Gm9711	0.944	0.056	2.82477430743216	-1.35706
Pcbd2	0.944	0.056	2.82477430743216	-1.80843
2510002D24Rik	0.944	0.056	2.82477430743216	-1.53324
Gm4835	0.944	0.056	2.82477430743216	1.67643
Mmp8	0.944	0.056	2.82477430743216	1.43128
Ltb4r1	0.944	0.056	2.82477430743216	0.924538
Rpl9-ps3	0.944	0.056	2.82477430743216	2.01071
Fst	0.944	0.056	2.82477430743216	0.412907
Perp	0.9438	0.0562	2.82099735505218	-1.5151
Slc7a6os	0.9438	0.0562	2.82099735505218	1.56748
Usp37	0.9438	0.0562	2.82099735505218	-0.913021
Il1r1	0.9438	0.0562	2.82099735505218	0.594877
AC115290.2	0.9438	0.0562	2.82099735505218	1.81185
Itpripl1	0.9438	0.0562	2.82099735505218	1.50336
Aatf	0.9438	0.0562	2.82099735505218	1.83611
Cenpk	0.9438	0.0562	2.82099735505218	0.763565
Plekhg2	0.9438	0.0562	2.82099735505218	-1.00054
Ncapd3	0.9438	0.0562	2.82099735505218	2.0024
Atp11a	0.9438	0.0562	2.82099735505218	0.936575
A630072M18Rik	0.9438	0.0562	2.82099735505218	1.48254
Cnpy4	0.9438	0.0562	2.82099735505218	-0.343815
Gm15778	0.9438	0.0562	2.82099735505218	0.508293
Rarg	0.9438	0.0562	2.82099735505218	0.97126
Zfp830	0.9438	0.0562	2.82099735505218	-1.31146
Atad5	0.9438	0.0562	2.82099735505218	1.92122
Rpl35a-ps5	0.9438	0.0562	2.82099735505218	1.36612
2310009B15Rik	0.9438	0.0562	2.82099735505218	1.30374
Map1s	0.9438	0.0562	2.82099735505218	-0.0989163
Cd151	0.9438	0.0562	2.82099735505218	0.395124
Cds2	0.9436	0.0564	2.81723302232227	-2.25135
Gm6096	0.9436	0.0564	2.81723302232227	1.8608
Insig2	0.9436	0.0564	2.81723302232227	0.63263
Acaa1a	0.9436	0.0564	2.81723302232227	0.0186473
Cystm1	0.9436	0.0564	2.81723302232227	1.91596
Zfp729b	0.9436	0.0564	2.81723302232227	-1.67498
Itsn1	0.9436	0.0564	2.81723302232227	0.857065
Dse	0.9436	0.0564	2.81723302232227	2.09836
Mtx2	0.9436	0.0564	2.81723302232227	-0.342686
Khk	0.9436	0.0564	2.81723302232227	1.01914
Camk1	0.9436	0.0564	2.81723302232227	0.569409
Gm5714	0.9436	0.0564	2.81723302232227	2.07349
Gm10169	0.9436	0.0564	2.81723302232227	0.0529589
Gm28882	0.9436	0.0564	2.81723302232227	0.462873
Arap3	0.9434	0.0566	2.81348121956255	-0.727934
Ppp2cb	0.9434	0.0566	2.81348121956255	0.0225941
Kri1	0.9434	0.0566	2.81348121956255	-2.18212
Tbc1d9	0.9434	0.0566	2.81348121956255	-0.489463
Cltb	0.9434	0.0566	2.81348121956255	1.49444
Med31	0.9434	0.0566	2.81348121956255	0.915848
Dusp4	0.9434	0.0566	2.81348121956255	0.237571
Sft2d2	0.9434	0.0566	2.81348121956255	-1.14989
Efemp1	0.9434	0.0566	2.81348121956255	-0.644122
Nfib	0.9434	0.0566	2.81348121956255	-0.823332
Ifit1	0.9434	0.0566	2.81348121956255	1.09474
CT030657.5	0.9434	0.0566	2.81348121956255	0.710134
Gm43117	0.9434	0.0566	2.81348121956255	0.949875
Adk	0.9434	0.0566	2.81348121956255	0.2619
Pak1	0.9434	0.0566	2.81348121956255	1.451
Raph1	0.9434	0.0566	2.81348121956255	-1.13783
Gm4918	0.9432	0.0568	2.80974185804194	1.35882
Gm7079	0.9432	0.0568	2.80974185804194	1.33812
C1s1	0.9432	0.0568	2.80974185804194	0.705801
Fkbp9	0.9432	0.0568	2.80974185804194	0.0285059
Fxyd2	0.9432	0.0568	2.80974185804194	0.866595
Hs2st1	0.9432	0.0568	2.80974185804194	0.733447
Itk	0.9432	0.0568	2.80974185804194	-1.17732
Gm9230	0.9432	0.0568	2.80974185804194	1.06377
Cd300lf	0.9432	0.0568	2.80974185804194	-0.698239
Cebpa	0.9432	0.0568	2.80974185804194	-1.84021
Hist1h2ai	0.9432	0.0568	2.80974185804194	-1.61219
Ppan	0.9432	0.0568	2.80974185804194	-1.59848
Tusc3	0.9432	0.0568	2.80974185804194	-1.81307
Mpo	0.9432	0.0568	2.80974185804194	-0.0367782
Gart	0.9432	0.0568	2.80974185804194	1.6053
Fkbp11	0.9432	0.0568	2.80974185804194	-0.662308
Rpl17-ps4	0.9432	0.0568	2.80974185804194	1.01632
Colec12	0.9432	0.0568	2.80974185804194	0.694797
Slc30a1	0.943	0.057	2.80601484996478	0.437135
Gm4034	0.943	0.057	2.80601484996478	1.29181
Dcaf5	0.943	0.057	2.80601484996478	0.211175
Tmem173	0.943	0.057	2.80601484996478	-1.47998
Pid1	0.943	0.057	2.80601484996478	-1.69541
Gm24272	0.943	0.057	2.80601484996478	1.58461
Ppp2r5d	0.943	0.057	2.80601484996478	-1.1072
Atg7	0.943	0.057	2.80601484996478	1.78895
Fam76b	0.943	0.057	2.80601484996478	-1.61881
Gm5356	0.943	0.057	2.80601484996478	1.65689
Timm22	0.943	0.057	2.80601484996478	2.22187
Gm11920	0.943	0.057	2.80601484996478	1.18799
Naa35	0.943	0.057	2.80601484996478	-1.83694
2810025M15Rik	0.943	0.057	2.80601484996478	-1.03731
AC099934.6	0.943	0.057	2.80601484996478	-1.86111
AC125020.2	0.943	0.057	2.80601484996478	1.94682
Suv39h1	0.9428	0.0572	2.80230010845777	-1.77886
Sac3d1	0.9428	0.0572	2.80230010845777	-0.287385
Entpd5	0.9428	0.0572	2.80230010845777	0.192577
Gm5909	0.9428	0.0572	2.80230010845777	1.65761
Sgpp1	0.9428	0.0572	2.80230010845777	-0.341049
Slc35e4	0.9428	0.0572	2.80230010845777	0.771544
Mfap5	0.9428	0.0572	2.80230010845777	1.19029
AC124346.1	0.9428	0.0572	2.80230010845777	1.77599
Gm6341	0.9428	0.0572	2.80230010845777	1.93571
Gm7821	0.9428	0.0572	2.80230010845777	2.25478
Gal	0.9428	0.0572	2.80230010845777	0.691278
Tmem65	0.9428	0.0572	2.80230010845777	1.75159
Gm5277	0.9428	0.0572	2.80230010845777	2.05966
Mtmr12	0.9428	0.0572	2.80230010845777	-1.77212
Madd	0.9426	0.0574	2.79859754755705	-0.900347
Anxa4	0.9426	0.0574	2.79859754755705	-1.52668
Fndc1	0.9426	0.0574	2.79859754755705	1.3674
Gm16200	0.9426	0.0574	2.79859754755705	1.14441
Brms1	0.9426	0.0574	2.79859754755705	-1.58833
Slc5a3	0.9426	0.0574	2.79859754755705	-1.90199
Acss1	0.9426	0.0574	2.79859754755705	-0.973601
Snx7	0.9426	0.0574	2.79859754755705	1.38852
Mrc1	0.9426	0.0574	2.79859754755705	1.58998
Lamb2	0.9426	0.0574	2.79859754755705	-1.04968
Clec3b	0.9426	0.0574	2.79859754755705	1.79836
Gm4953	0.9426	0.0574	2.79859754755705	0.464651
Pkd1	0.9426	0.0574	2.79859754755705	-1.35148
AC102228.1	0.9426	0.0574	2.79859754755705	0.770819
Taf5	0.9426	0.0574	2.79859754755705	0.970684
Lin9	0.9424	0.0576	2.79490708219559	1.44937
Ptafr	0.9424	0.0576	2.79490708219559	1.35293
Smox	0.9424	0.0576	2.79490708219559	0.406289
Fam214b	0.9424	0.0576	2.79490708219559	-1.70625
Spred1	0.9424	0.0576	2.79490708219559	-1.29169
Dlgap5	0.9424	0.0576	2.79490708219559	-0.0492354
Egfr	0.9424	0.0576	2.79490708219559	-1.23994
Comp	0.9424	0.0576	2.79490708219559	0.812695
Gm6175	0.9424	0.0576	2.79490708219559	1.90365
1110038F14Rik	0.9424	0.0576	2.79490708219559	-0.338673
Gm12459	0.9424	0.0576	2.79490708219559	0.0433119
Kif23	0.9424	0.0576	2.79490708219559	-0.614412
Hspb8	0.9424	0.0576	2.79490708219559	1.04588
Bicd2	0.9424	0.0576	2.79490708219559	-1.61996
Fam136a	0.9424	0.0576	2.79490708219559	0.948121
Trio	0.9424	0.0576	2.79490708219559	-0.342402
Flnb	0.9424	0.0576	2.79490708219559	-0.692063
Dctn2	0.9422	0.0578	2.7912286281907	-2.16506
Prmt7	0.9422	0.0578	2.7912286281907	-1.38568
Lrrc57	0.9422	0.0578	2.7912286281907	-2.572
Asah1	0.9422	0.0578	2.7912286281907	-0.917604
Rfxap	0.9422	0.0578	2.7912286281907	2.11148
Gm15779	0.9422	0.0578	2.7912286281907	1.78452
Sema4a	0.9422	0.0578	2.7912286281907	-0.430877
Aga	0.9422	0.0578	2.7912286281907	-1.81766
F11r	0.9422	0.0578	2.7912286281907	-1.56761
Ube2c	0.9422	0.0578	2.7912286281907	1.19298
Specc1	0.9422	0.0578	2.7912286281907	-0.722217
Gm12222	0.9422	0.0578	2.7912286281907	0.739889
Xpr1	0.9422	0.0578	2.7912286281907	2.22915
Furin	0.9422	0.0578	2.7912286281907	1.69308
Cmpk2	0.9422	0.0578	2.7912286281907	1.42818
Gm6419	0.9422	0.0578	2.7912286281907	0.324658
Gm10039	0.9422	0.0578	2.7912286281907	1.41783
Kctd5	0.942	0.058	2.78756210223188	-0.934265
Pmp22	0.942	0.058	2.78756210223188	1.74456
Zfp771	0.942	0.058	2.78756210223188	0.931113
Krt14	0.942	0.058	2.78756210223188	-0.0547532
Tmem165	0.942	0.058	2.78756210223188	-0.846903
Zfp51	0.942	0.058	2.78756210223188	-0.533492
Gm8326	0.942	0.058	2.78756210223188	1.611
Ctdsp1	0.942	0.058	2.78756210223188	-0.457283
Ercc6	0.942	0.058	2.78756210223188	-1.17778
Gm18913	0.942	0.058	2.78756210223188	1.62586
Pltp	0.942	0.058	2.78756210223188	0.196601
Lamc1	0.942	0.058	2.78756210223188	1.05397
Gm8069	0.942	0.058	2.78756210223188	0.761293
Spout1	0.942	0.058	2.78756210223188	-0.844531
Ly6g	0.942	0.058	2.78756210223188	0.494271
AC125321.2	0.942	0.058	2.78756210223188	0.63341
Nr1d1	0.942	0.058	2.78756210223188	-0.412123
Cbwd1	0.942	0.058	2.78756210223188	0.846088
Osbpl2	0.942	0.058	2.78756210223188	-0.936773
Gm9435	0.9418	0.0582	2.78390742186874	1.41186
Mrpl16	0.9418	0.0582	2.78390742186874	-0.894987
Ear2	0.9418	0.0582	2.78390742186874	-0.588845
Tbcel	0.9418	0.0582	2.78390742186874	0.611984
Pgrmc2	0.9418	0.0582	2.78390742186874	-1.41746
1700047M11Rik	0.9418	0.0582	2.78390742186874	-1.19707
Il13ra1	0.9418	0.0582	2.78390742186874	1.45115
Pmvk	0.9418	0.0582	2.78390742186874	0.095876
Slc43a3	0.9418	0.0582	2.78390742186874	0.25942
Myo18a	0.9418	0.0582	2.78390742186874	-1.32061
Olfm1	0.9418	0.0582	2.78390742186874	-1.18199
Gm10923	0.9418	0.0582	2.78390742186874	1.11984
Ube2q1	0.9418	0.0582	2.78390742186874	1.64609
Dlat	0.9418	0.0582	2.78390742186874	-1.40664
AC135859.1	0.9418	0.0582	2.78390742186874	1.73943
Ifrd2	0.9416	0.0584	2.78026450549924	0.00513211
AC165292.1	0.9416	0.0584	2.78026450549924	1.42939
Lman1	0.9416	0.0584	2.78026450549924	0.656274
Gm27219	0.9416	0.0584	2.78026450549924	2.11587
Gm27046	0.9416	0.0584	2.78026450549924	2.29639
C1galt1c1	0.9416	0.0584	2.78026450549924	1.81834
Scarna2	0.9416	0.0584	2.78026450549924	-1.89037
Zswim8	0.9416	0.0584	2.78026450549924	-1.00183
Mrps12	0.9416	0.0584	2.78026450549924	1.80281
Cd34	0.9416	0.0584	2.78026450549924	1.23952
Gstm1	0.9416	0.0584	2.78026450549924	0.64645
Gmnn	0.9416	0.0584	2.78026450549924	1.79963
Gpr65	0.9416	0.0584	2.78026450549924	-1.15871
Stxbp5	0.9416	0.0584	2.78026450549924	-0.482522
Gm45795	0.9416	0.0584	2.78026450549924	1.83902
Gm11307	0.9416	0.0584	2.78026450549924	1.77687
Zfp410	0.9416	0.0584	2.78026450549924	-1.10178
Ube2g2	0.9414	0.0586	2.7766332723581	1.9628
Gm12508	0.9414	0.0586	2.7766332723581	-0.44941
Agrn	0.9414	0.0586	2.7766332723581	1.30725
AC152414.3	0.9414	0.0586	2.7766332723581	0.448275
3110040N11Rik	0.9414	0.0586	2.7766332723581	0.427884
Adamts5	0.9414	0.0586	2.7766332723581	0.563071
Ccdc47	0.9414	0.0586	2.7766332723581	-0.112446
Slc17a9	0.9414	0.0586	2.7766332723581	-1.2029
Mapkap1	0.9414	0.0586	2.7766332723581	1.54121
Nf2	0.9414	0.0586	2.7766332723581	0.245913
Palmd	0.9414	0.0586	2.7766332723581	-1.89674
Zfp950	0.9414	0.0586	2.7766332723581	1.80593
Fscn1	0.9414	0.0586	2.7766332723581	-1.38767
Csrp2	0.9414	0.0586	2.7766332723581	1.50076
Fam25c	0.9414	0.0586	2.7766332723581	-0.20318
Pcolce2	0.9414	0.0586	2.7766332723581	-1.58126
Gm43125	0.9414	0.0586	2.7766332723581	0.307542
Ddt	0.9412	0.0588	2.77301364250535	-1.91771
Tnni2	0.9412	0.0588	2.77301364250535	-0.729654
Gm16073	0.9412	0.0588	2.77301364250535	1.51705
Manea	0.9412	0.0588	2.77301364250535	0.743363
Plekha4	0.9412	0.0588	2.77301364250535	1.57197
AC122405.2	0.9412	0.0588	2.77301364250535	1.2563
Nudt6	0.9412	0.0588	2.77301364250535	1.15585
Mrgbp	0.9412	0.0588	2.77301364250535	1.48433
Igfbp4	0.9412	0.0588	2.77301364250535	-1.38963
Gm6377	0.9412	0.0588	2.77301364250535	-0.64107
Sprr1a	0.9412	0.0588	2.77301364250535	-1.68737

## Sheet: Dendritic-cells_Muscle
Symbol	proba_de	proba_not_de	bayes_factor	lfc_mean
Prnp	0.9988	0.0012	6.72422467832508	-3.26519
Gm9791	0.9974	0.0026	5.94963661196419	-1.07161
Cd68	0.9964	0.0036	5.62321217018816	-3.9026
Iglc1	0.9962	0.0038	5.5689443523695	3.73329
1700047M11Rik	0.9954	0.0046	5.37708619906493	-5.61477
Slc48a1	0.995	0.005	5.29330283477674	-5.06259
Has1	0.994	0.006	5.1099760808236	-7.30688
Mmrn2	0.9938	0.0062	5.07698508427764	-6.28037
Prmt5	0.9938	0.0062	5.07698508427764	-4.59282
Adamts4	0.9932	0.0068	4.98400798093326	-7.54671
Hdac3	0.9932	0.0068	4.98400798093326	-2.55865
Mrps22	0.993	0.007	4.95481909648994	-5.56738
Gm10240	0.9926	0.0074	4.89884642166734	2.67701
Cpe	0.9926	0.0074	4.89884642166734	-5.65633
Pcyt1a	0.9924	0.0076	4.87197669881333	-3.1783
Pfdn6	0.992	0.008	4.82028032568646	-3.33482
Gm37770	0.9918	0.0082	4.79538611035605	4.73861
Tgfbr2	0.9918	0.0082	4.79538611035605	-3.36534
Rwdd4a	0.9916	0.0084	4.771086913921	-3.95608
Epcam	0.9916	0.0084	4.771086913921	-4.58669
Tef	0.9914	0.0086	4.74735472962373	-4.89627
Fbln1	0.9912	0.0088	4.72416348255656	-4.05323
Bloc1s6	0.991	0.009	4.70148885597409	0.449752
Prss23	0.9908	0.0092	4.67930813669713	-4.3107
BC005561	0.99	0.01	4.5951188602361	0.833954
Emp3	0.9898	0.0102	4.57511421193894	0.00402818
Per1	0.9898	0.0102	4.57511421193894	3.79134
Mbd6	0.9896	0.0104	4.55549406349805	-3.95186
Gm44419	0.9894	0.0106	4.53624376438694	0.846206
Ppp1r9b	0.989	0.011	4.49879815984507	-4.10068
Bnip1	0.9888	0.0112	4.4805774256589	1.47454
Uhrf2	0.9888	0.0112	4.4805774256589	-3.75927
Necap1	0.9888	0.0112	4.4805774256589	0.281719
Rhoc	0.9886	0.0114	4.46267557839513	-5.18178
Cops7a	0.9886	0.0114	4.46267557839513	5.61208
Ssr2	0.9886	0.0114	4.46267557839513	2.25814
Vps54	0.9884	0.0116	4.4450815240509	-2.18623
Sirt1	0.9884	0.0116	4.4450815240509	-2.7334
Atf7	0.9884	0.0116	4.4450815240509	-0.964349
Pkib	0.9882	0.0118	4.42778473760217	3.09229
Gm15487	0.9878	0.0122	4.39404348681903	-2.83111
Nvl	0.9878	0.0122	4.39404348681903	0.100304
Fam134a	0.9876	0.0124	4.37758048853431	-3.99771
Smoc2	0.9874	0.0126	4.36137762834446	-5.3114
Krt17	0.9872	0.0128	4.34542671110551	-4.98942
Ass1	0.987	0.013	4.32971992287318	-4.86909
Hist1h1a	0.9868	0.0132	4.31424980762117	-3.34105
Zfp830	0.9866	0.0134	4.29900924571022	-3.6552
Rab7b	0.9866	0.0134	4.29900924571022	-3.95305
Fmod	0.9864	0.0136	4.28399143395216	-8.30209
Cthrc1	0.9862	0.0138	4.26918986712938	-4.14125
1110059G10Rik	0.9856	0.0144	4.2260217018992	3.32199
Tmem100	0.9854	0.0146	4.21202544661247	-4.05104
Clcn3	0.9854	0.0146	4.21202544661247	-0.111556
Isyna1	0.9854	0.0146	4.21202544661247	-3.84293
Il1r1	0.9848	0.0152	4.17114249927784	-4.66038
Sash3	0.9844	0.0156	4.14476077339445	-3.79957
Pcolce2	0.9844	0.0156	4.14476077339445	-4.91505
Lat	0.984	0.016	4.11903655997527	-2.99472
Hexb	0.984	0.016	4.11903655997527	3.27915
Setdb2	0.9838	0.0162	4.10641077500381	2.58939
Epha2	0.9838	0.0162	4.10641077500381	-4.48058
Itgb2l	0.9838	0.0162	4.10641077500381	-4.34609
Mthfsl	0.9836	0.0164	4.09393737592271	2.90262
Metap1	0.9834	0.0166	4.08161266737469	-3.80564
Snhg8	0.9832	0.0168	4.06943308677556	-2.08651
Sept1	0.9832	0.0168	4.06943308677556	-2.52606
Cdkal1	0.9832	0.0168	4.06943308677556	2.23285
Flcn	0.9828	0.0172	4.04549568560745	-4.03897
Fosl1	0.9828	0.0172	4.04549568560745	-0.0787756
Igfbp5	0.9826	0.0174	4.03373134897867	-3.53529
Fgd2	0.9826	0.0174	4.03373134897867	0.539166
Tns2	0.9826	0.0174	4.03373134897867	-4.14547
Tex2	0.9824	0.0176	4.02209909734627	0.854512
Gng11	0.9824	0.0176	4.02209909734627	-4.53827
Rdh10	0.9822	0.0178	4.01059594469073	-4.2787
Elof1	0.9822	0.0178	4.01059594469073	3.70025
Dpf2	0.982	0.018	3.9992190050862	-2.84755
Map7d1	0.982	0.018	3.9992190050862	-2.32529
Uap1l1	0.982	0.018	3.9992190050862	-0.168863
Rinl	0.982	0.018	3.9992190050862	-4.59545
Mad2l1	0.9818	0.0182	3.98796548827618	-2.34542
Tpgs2	0.9816	0.0184	3.9768326954911	-4.6018
F630028O10Rik	0.9816	0.0184	3.9768326954911	-3.44876
Trmt112-ps2	0.9814	0.0186	3.96581801549191	-3.7208
Wdr12	0.9814	0.0186	3.96581801549191	3.76654
Nr1d1	0.9814	0.0186	3.96581801549191	-4.82686
Mmp13	0.9814	0.0186	3.96581801549191	-6.24752
Plec	0.9812	0.0188	3.95491892082528	-3.79359
Eftud2	0.9812	0.0188	3.95491892082528	-3.70422
Frg1	0.9812	0.0188	3.95491892082528	-2.52502
Antxr2	0.981	0.019	3.94413296427695	-1.02483
Smad1	0.981	0.019	3.94413296427695	-5.06676
Fam114a1	0.981	0.019	3.94413296427695	4.7358
2310009B15Rik	0.981	0.019	3.94413296427695	-3.40646
Trim7	0.9808	0.0192	3.93345777551077	3.88649
Thap3	0.9808	0.0192	3.93345777551077	-1.20984
Fen1	0.9806	0.0194	3.92289105788191	-2.93718
Caprin2	0.9806	0.0194	3.92289105788191	-3.51708
Casz1	0.9806	0.0194	3.92289105788191	-4.38892
Mctp1	0.9804	0.0196	3.91243058541346	-3.51243
Tmem248	0.9804	0.0196	3.91243058541346	-3.82884
Gm28118	0.9804	0.0196	3.91243058541346	3.08941
2310009A05Rik	0.9802	0.0198	3.90207419992658	3.18642
Phf11d	0.98	0.02	3.89181980831483	-0.464258
Flt1	0.98	0.02	3.89181980831483	-3.64272
Xpa	0.98	0.02	3.89181980831483	0.380268
Klhdc4	0.98	0.02	3.89181980831483	-3.21556
Edrf1	0.9798	0.0202	3.8816653799541	1.60682
Lemd3	0.9798	0.0202	3.8816653799541	-3.09763
Fbln2	0.9798	0.0202	3.8816653799541	-2.87814
March6	0.9796	0.0204	3.87160894424013	-3.48281
Polr2e	0.9796	0.0204	3.87160894424013	0.695573
Gpc1	0.9796	0.0204	3.87160894424013	-0.442802
Atp9b	0.9796	0.0204	3.87160894424013	-0.9127
Sod3	0.9792	0.0208	3.85178245449409	3.64764
Col15a1	0.9792	0.0208	3.85178245449409	-5.21409
Dnajc11	0.9792	0.0208	3.85178245449409	3.43005
Mtap	0.979	0.021	3.84200873883123	4.0906
Adam9	0.9788	0.0212	3.83232568840914	-3.04324
Dmxl1	0.9788	0.0212	3.83232568840914	2.48927
Actl6a	0.9786	0.0214	3.82273159975629	-0.59443
Rps19bp1	0.9786	0.0214	3.82273159975629	-0.354946
Rnf139	0.9786	0.0214	3.82273159975629	-3.19076
Clec5a	0.9784	0.0216	3.81322481694076	-0.899614
Zbtb8os	0.9784	0.0216	3.81322481694076	0.156084
Gm24951	0.9782	0.0218	3.80380372981758	-4.2477
Polr3c	0.9782	0.0218	3.80380372981758	-3.44579
Anapc10	0.978	0.022	3.7944667723561	-2.0798
Opa3	0.9778	0.0222	3.785212421043	-0.150683
Kdsr	0.9778	0.0222	3.785212421043	-0.0224497
Sp3os	0.9778	0.0222	3.785212421043	3.69248
Plekhb2	0.9778	0.0222	3.785212421043	0.153971
Nsmce3	0.9776	0.0224	3.776039193357	3.00919
Gpx3	0.9776	0.0224	3.776039193357	-3.94107
Gm15896	0.9776	0.0224	3.776039193357	2.06477
Ogn	0.9774	0.0226	3.76694564631126	-3.81034
Ubtd2	0.9772	0.0228	3.75793037506011	-3.05884
Ralgds	0.9772	0.0228	3.75793037506011	-0.855423
Sgk1	0.9772	0.0228	3.75793037506011	-2.58625
Rbm27	0.9772	0.0228	3.75793037506011	-0.485962
Gna11	0.9772	0.0228	3.75793037506011	0.151233
Ggh	0.9772	0.0228	3.75793037506011	-2.00686
Ikbkb	0.9772	0.0228	3.75793037506011	-2.79988
Diexf	0.9772	0.0228	3.75793037506011	3.45138
Ctsd	0.977	0.023	3.74899201156653	-2.44743
Erap1	0.977	0.023	3.74899201156653	0.517566
Htra1	0.977	0.023	3.74899201156653	-3.48746
Ldb1	0.9768	0.0232	3.74012922332735	-3.69785
Traf6	0.9768	0.0232	3.74012922332735	-6.32712
Tnfrsf18	0.9768	0.0232	3.74012922332735	2.77584
Gm14048	0.9766	0.0234	3.73134071215318	-3.85631
Perp	0.9766	0.0234	3.73134071215318	-3.68072
Aldh3b1	0.9766	0.0234	3.73134071215318	-4.04256
Ccrl2	0.9766	0.0234	3.73134071215318	0.882289
Cxcr5	0.9764	0.0236	3.72262521300022	3.23813
F2r	0.9764	0.0236	3.72262521300022	-1.67214
Col6a2	0.9764	0.0236	3.72262521300022	-1.15576
Zmat5	0.9764	0.0236	3.72262521300022	2.62307
Gorab	0.9764	0.0236	3.72262521300022	2.80479
Ppm1a	0.9762	0.0238	3.71398149285144	2.53565
Igkv6-15	0.9762	0.0238	3.71398149285144	4.83092
Gm26759	0.9762	0.0238	3.71398149285144	-0.0616753
H2-Oa	0.9762	0.0238	3.71398149285144	2.4381
CT943659.1	0.9762	0.0238	3.71398149285144	3.36291
Scd2	0.976	0.024	3.70540834964447	-4.38096
Glrx2	0.976	0.024	3.70540834964447	-3.05192
Rnaseh2b	0.9758	0.0242	3.69690461124404	3.23874
Surf1	0.9756	0.0244	3.68846913445673	3.50944
Ppp6r3	0.9754	0.0246	3.68010080408586	-3.18483
Dusp5	0.9754	0.0246	3.68010080408586	1.89292
mt-Nd4	0.9754	0.0246	3.68010080408586	-1.70777
Dnase2a	0.9752	0.0248	3.67179853202471	3.10402
Gm12940	0.9752	0.0248	3.67179853202471	2.0688
Brf1	0.9752	0.0248	3.67179853202471	-1.53106
Ear2	0.975	0.025	3.66356125638614	2.08733
Taf4b	0.9748	0.0252	3.65538794066687	-3.57531
Pelp1	0.9748	0.0252	3.65538794066687	-3.7926
Elane	0.9748	0.0252	3.65538794066687	-3.80835
Hook3	0.9748	0.0252	3.65538794066687	2.6783
Fchsd2	0.9748	0.0252	3.65538794066687	-0.815731
Hba-a2	0.9748	0.0252	3.65538794066687	0.69765
Iglj1	0.9748	0.0252	3.65538794066687	4.21539
Nov	0.9748	0.0252	3.65538794066687	-3.21806
Foxo4	0.9748	0.0252	3.65538794066687	-4.2758
Mvp	0.9746	0.0254	3.64727757294483	0.245027
Lgalsl	0.9746	0.0254	3.64727757294483	-1.57846
Upf3b	0.9746	0.0254	3.64727757294483	-3.19396
Otud6b	0.9746	0.0254	3.64727757294483	-3.24026
Nuak2	0.9746	0.0254	3.64727757294483	-3.86886
Pltp	0.9746	0.0254	3.64727757294483	-2.14313
Eif2b4	0.9746	0.0254	3.64727757294483	2.4971
Trmt112	0.9746	0.0254	3.64727757294483	-2.84178
Ifrd2	0.9744	0.0256	3.63922916510792	-0.192247
Ppil1	0.9744	0.0256	3.63922916510792	-4.22314
Dap	0.9744	0.0256	3.63922916510792	-3.86574
Hspb8	0.9742	0.0258	3.63124175211288	-0.223862
Gm16570	0.9742	0.0258	3.63124175211288	1.33067
Erg	0.9742	0.0258	3.63124175211288	-4.04181
Plat	0.9742	0.0258	3.63124175211288	-3.30341
Cdkn2c	0.974	0.026	3.62331439127268	-3.30233
Gpc3	0.974	0.026	3.62331439127268	0.484479
Tsta3	0.974	0.026	3.62331439127268	2.9536
Cables2	0.974	0.026	3.62331439127268	-0.831206
Sec24d	0.9738	0.0262	3.61544616157128	4.11796
Pigq	0.9738	0.0262	3.61544616157128	-0.482839
Fam175b	0.9736	0.0264	3.6076361630044	-2.99583
Ncam1	0.9736	0.0264	3.6076361630044	-1.12126
Tubgcp5	0.9736	0.0264	3.6076361630044	2.75416
Fam208a	0.9736	0.0264	3.6076361630044	3.75188
Fth1	0.9734	0.0266	3.59988351594519	-1.58697
Eif3d	0.9734	0.0266	3.59988351594519	2.34394
Gm12060	0.9734	0.0266	3.59988351594519	3.27786
Bok	0.9734	0.0266	3.59988351594519	-3.68433
Ing5	0.9734	0.0266	3.59988351594519	0.251696
Heatr3	0.9734	0.0266	3.59988351594519	-3.14599
Tbcel	0.9734	0.0266	3.59988351594519	-1.56312
Gm8539	0.9732	0.0268	3.59218736053368	-0.216983
Fxr2	0.9732	0.0268	3.59218736053368	0.246779
Hip1	0.9732	0.0268	3.59218736053368	-3.72767
Slc25a19	0.9732	0.0268	3.59218736053368	3.12349
Chchd2	0.9732	0.0268	3.59218736053368	-1.50236
Slc25a24	0.973	0.027	3.58454685608887	-3.23752
Fhl3	0.973	0.027	3.58454685608887	-1.08941
Hmgxb4	0.973	0.027	3.58454685608887	-0.441855
Arid5a	0.973	0.027	3.58454685608887	-1.74493
DHRSX	0.973	0.027	3.58454685608887	-1.12499
Ibtk	0.9728	0.0272	3.57696118054256	-3.24087
Kxd1	0.9728	0.0272	3.57696118054256	1.10969
Rad17	0.9728	0.0272	3.57696118054256	2.11923
1110037F02Rik	0.9728	0.0272	3.57696118054256	-3.56566
Utrn	0.9726	0.0274	3.56942952989394	-2.42534
Psen1	0.9726	0.0274	3.56942952989394	-3.92109
Mrpl39	0.9726	0.0274	3.56942952989394	-5.30732
Msra	0.9726	0.0274	3.56942952989394	2.3083
Abcd3	0.9724	0.0276	3.56195111768392	-3.71229
Mbp	0.9722	0.0278	3.55452517448855	-3.36852
Rpl35-ps1	0.9722	0.0278	3.55452517448855	1.88339
Letm1	0.9722	0.0278	3.55452517448855	3.25864
Fpr2	0.9722	0.0278	3.55452517448855	1.31192
Dag1	0.9722	0.0278	3.55452517448855	0.931643
Pard6a	0.9722	0.0278	3.55452517448855	3.00849
Spon2	0.9722	0.0278	3.55452517448855	-2.61696
Urm1	0.9722	0.0278	3.55452517448855	-3.94076
Frmd6	0.9722	0.0278	3.55452517448855	-3.82071
Tmem57	0.9722	0.0278	3.55452517448855	-2.37998
Psat1	0.972	0.028	3.54715094743051	-3.38431
Slc9a3r2	0.972	0.028	3.54715094743051	-2.82511
Pttg1ip	0.9718	0.0282	3.53982769970805	0.56068
Ccndbp1	0.9718	0.0282	3.53982769970805	-0.0332624
Prelp	0.9718	0.0282	3.53982769970805	-3.31201
Gpkow	0.9718	0.0282	3.53982769970805	2.48491
Scrib	0.9716	0.0284	3.53255471014054	-2.96455
Fam188a	0.9716	0.0284	3.53255471014054	-2.54174
Gm26735	0.9716	0.0284	3.53255471014054	0.20313
AI467606	0.9716	0.0284	3.53255471014054	-3.17264
Prpf4	0.9714	0.0286	3.52533127272997	1.20291
Rmdn3	0.9714	0.0286	3.52533127272997	4.59747
Cry1	0.9714	0.0286	3.52533127272997	-0.122938
Arc	0.9714	0.0286	3.52533127272997	-3.26032
Vars	0.9714	0.0286	3.52533127272997	3.84389
Usf3	0.9714	0.0286	3.52533127272997	2.45574
Luzp1	0.9712	0.0288	3.51815669623771	-2.68189
Prtn3	0.9712	0.0288	3.51815669623771	-4.20219
Rcan1	0.9712	0.0288	3.51815669623771	-0.552
Alg5	0.9712	0.0288	3.51815669623771	3.22393
Clec2i	0.9712	0.0288	3.51815669623771	2.22142
Gm12791	0.9712	0.0288	3.51815669623771	1.27034
Ufc1	0.9712	0.0288	3.51815669623771	2.51292
Acot8	0.9712	0.0288	3.51815669623771	-3.73657
Scoc	0.9712	0.0288	3.51815669623771	-4.63748
Anxa8	0.9712	0.0288	3.51815669623771	-3.52089
Snhg4	0.971	0.029	3.51103030377598	-3.52051
Pkp4	0.971	0.029	3.51103030377598	-5.07249
Skap1	0.971	0.029	3.51103030377598	-4.07063
Idh3a	0.971	0.029	3.51103030377598	-0.387575
Camk2g	0.971	0.029	3.51103030377598	-1.09292
Raph1	0.971	0.029	3.51103030377598	-2.78491
Grb10	0.971	0.029	3.51103030377598	3.62258
Sesn1	0.9708	0.0292	3.5039514324133	3.49335
Akr1b3	0.9708	0.0292	3.5039514324133	-3.04791
Saa3	0.9708	0.0292	3.5039514324133	-0.884889
AA465934	0.9708	0.0292	3.5039514324133	0.408908
Mpo	0.9708	0.0292	3.5039514324133	-3.84476
Hmga1-rs1	0.9706	0.0294	3.49691943279339	-0.0288096
Prdx4	0.9706	0.0294	3.49691943279339	-2.34427
Oaf	0.9706	0.0294	3.49691943279339	-1.03866
Sgf29	0.9706	0.0294	3.49691943279339	-2.37001
Tiam1	0.9706	0.0294	3.49691943279339	-1.44749
Plau	0.9706	0.0294	3.49691943279339	-0.948736
Fam189b	0.9706	0.0294	3.49691943279339	-2.46422
Cep350	0.9704	0.0296	3.48993366876708	2.202
Fkbp11	0.9704	0.0296	3.48993366876708	3.20284
Gm5869	0.9704	0.0296	3.48993366876708	-3.11748
Frs2	0.9704	0.0296	3.48993366876708	-2.99952
Taf5	0.9704	0.0296	3.48993366876708	-0.839346
Irak4	0.9704	0.0296	3.48993366876708	4.31142
Clu	0.9704	0.0296	3.48993366876708	-3.93159
Map3k20	0.9704	0.0296	3.48993366876708	-3.69513
Arl8b	0.9702	0.0298	3.4829935170365	-2.82823
Rgs5	0.9702	0.0298	3.4829935170365	-3.58881
AC151730.1	0.9702	0.0298	3.4829935170365	3.36046
Cers6	0.9702	0.0298	3.4829935170365	-3.06949
Dpep1	0.9702	0.0298	3.4829935170365	-4.79569
Slf1	0.97	0.03	3.47609836681127	-2.87806
Lysmd3	0.97	0.03	3.47609836681127	0.198548
Chmp6	0.97	0.03	3.47609836681127	-3.06498
Upp1	0.97	0.03	3.47609836681127	-3.99375
Fam168b	0.97	0.03	3.47609836681127	2.51223
Crcp	0.9698	0.0302	3.46924761947606	-3.04809
Srebf2	0.9698	0.0302	3.46924761947606	-3.65957
Mrps9	0.9696	0.0304	3.46244068826909	-2.67395
Mnat1	0.9696	0.0304	3.46244068826909	-2.65661
Mtmr6	0.9696	0.0304	3.46244068826909	-0.698087
Gramd4	0.9696	0.0304	3.46244068826909	0.908202
Aars	0.9696	0.0304	3.46244068826909	-2.52827
Mir17hg	0.9696	0.0304	3.46244068826909	3.33691
Hikeshi	0.9696	0.0304	3.46244068826909	2.55871
Agps	0.9696	0.0304	3.46244068826909	2.75004
Gstm1	0.9696	0.0304	3.46244068826909	-4.20581
Tusc3	0.9696	0.0304	3.46244068826909	-3.87324
Lamb1	0.9694	0.0306	3.45567699797127	-3.38477
Gm19739	0.9694	0.0306	3.45567699797127	4.20634
Cd33	0.9694	0.0306	3.45567699797127	1.93299
Fkbp7	0.9694	0.0306	3.45567699797127	2.99219
Fbxl15	0.9694	0.0306	3.45567699797127	1.68747
mt-Cytb	0.9694	0.0306	3.45567699797127	-1.34839
Adamts2	0.9694	0.0306	3.45567699797127	-0.130367
Hbb-y	0.9694	0.0306	3.45567699797127	-0.138803
Tbk1	0.9692	0.0308	3.44895598460536	2.36165
Ubap2	0.9692	0.0308	3.44895598460536	1.92406
Adam15	0.9692	0.0308	3.44895598460536	-3.49668
Nceh1	0.9692	0.0308	3.44895598460536	-3.31923
Plvap	0.969	0.031	3.44227709514494	-3.99946
Sh3bp1	0.969	0.031	3.44227709514494	-0.977218
Stmn2	0.969	0.031	3.44227709514494	-4.72037
Pycr2	0.969	0.031	3.44227709514494	1.05381
Tnmd	0.969	0.031	3.44227709514494	-3.86885
Krtdap	0.969	0.031	3.44227709514494	-1.63027
Pou3f1	0.969	0.031	3.44227709514494	-1.20974
Mcm3	0.9688	0.0312	3.43563978723272	-3.35407
Tpd52-ps	0.9688	0.0312	3.43563978723272	3.59854
Angptl2	0.9688	0.0312	3.43563978723272	-3.62589
Uxt	0.9688	0.0312	3.43563978723272	-3.75161
Itpripl2	0.9688	0.0312	3.43563978723272	-0.568164
Tnf	0.9688	0.0312	3.43563978723272	-2.78579
Timp3	0.9688	0.0312	3.43563978723272	-3.8811
Pkp3	0.9688	0.0312	3.43563978723272	3.39165
Cul2	0.9688	0.0312	3.43563978723272	3.06748
Tm4sf1	0.9686	0.0314	3.42904352890781	-3.53136
Nit1	0.9686	0.0314	3.42904352890781	1.67986
Rfx7	0.9686	0.0314	3.42904352890781	-3.20214
Cpne8	0.9686	0.0314	3.42904352890781	-4.22573
Gm44076	0.9686	0.0314	3.42904352890781	0.608312
Plet1	0.9684	0.0316	3.4224877983417	-1.27108
Sema4a	0.9684	0.0316	3.4224877983417	1.73302
Wisp2	0.9684	0.0316	3.4224877983417	-3.65182
Clstn1	0.9684	0.0316	3.4224877983417	-2.5171
Rnf4	0.9684	0.0316	3.4224877983417	-2.28815
mt-Tq	0.9682	0.0318	3.41597208358255	-3.04718
Actr1b	0.9682	0.0318	3.41597208358255	2.47324
Ywhaq	0.968	0.032	3.40949588230748	-2.17013
Hemgn	0.968	0.032	3.40949588230748	0.711661
Lamb2	0.968	0.032	3.40949588230748	-2.39102
Gm44010	0.968	0.032	3.40949588230748	-3.51648
Ap1ar	0.9678	0.0322	3.40305870158261	-2.52806
Amotl2	0.9678	0.0322	3.40305870158261	1.5267
Slc26a2	0.9678	0.0322	3.40305870158261	-1.62078
Ltv1	0.9678	0.0322	3.40305870158261	3.65299
Abtb2	0.9678	0.0322	3.40305870158261	-3.21111
Cpq	0.9678	0.0322	3.40305870158261	1.58792
Wipi1	0.9678	0.0322	3.40305870158261	-2.97551
Arl14ep	0.9678	0.0322	3.40305870158261	2.31269
Oxa1l	0.9678	0.0322	3.40305870158261	-1.14702
Cd9-ps	0.9678	0.0322	3.40305870158261	-2.9136
Gm7851	0.9676	0.0324	3.39666005763051	-0.155114
Psmg1	0.9676	0.0324	3.39666005763051	-2.8722
Osm	0.9676	0.0324	3.39666005763051	-2.94292
Gm15974	0.9676	0.0324	3.39666005763051	-0.572522
Prkcdbp	0.9676	0.0324	3.39666005763051	0.0711318
Gm37760	0.9676	0.0324	3.39666005763051	-3.4195
Abr	0.9676	0.0324	3.39666005763051	-3.3319
6330403K07Rik	0.9676	0.0324	3.39666005763051	-4.2203
Gzma	0.9674	0.0326	3.39029947560479	3.40007
Mmp12	0.9674	0.0326	3.39029947560479	-0.766571
Ctsl	0.9674	0.0326	3.39029947560479	-1.72539
Mphosph8	0.9674	0.0326	3.39029947560479	-2.15758
Zc3h11a	0.9674	0.0326	3.39029947560479	3.70573
Sh2d3c	0.9674	0.0326	3.39029947560479	-2.86064
Erc1	0.9674	0.0326	3.39029947560479	2.47232
Polg2	0.9672	0.0328	3.3839764893716	-2.96459
Gm13666	0.9672	0.0328	3.3839764893716	-3.0876
Mafg	0.9672	0.0328	3.3839764893716	-2.64947
Tspan4	0.9672	0.0328	3.3839764893716	-3.63789
Snx6	0.9672	0.0328	3.3839764893716	-2.68805
Lgals3bp	0.9672	0.0328	3.3839764893716	-4.80586
Klf5	0.9672	0.0328	3.3839764893716	-3.29674
Hn1l	0.9672	0.0328	3.3839764893716	2.45391
Fam212a	0.967	0.033	3.37769064129782	-0.506834
Arhgap9	0.967	0.033	3.37769064129782	-2.72721
D10Jhu81e	0.967	0.033	3.37769064129782	2.64344
Pak1	0.967	0.033	3.37769064129782	-1.51046
Cdk5r1	0.967	0.033	3.37769064129782	-1.72201
Aqp3	0.967	0.033	3.37769064129782	2.69833
Hspg2	0.9668	0.0332	3.37144148204551	-3.57277
Haus7	0.9668	0.0332	3.37144148204551	-2.28317
Cyth3	0.9668	0.0332	3.37144148204551	-2.35876
Sh2b3	0.9668	0.0332	3.37144148204551	-2.32371
Unc50	0.9666	0.0334	3.36522857037272	3.08278
Socs7	0.9666	0.0334	3.36522857037272	-2.71403
Ptgr1	0.9666	0.0334	3.36522857037272	-3.51097
Lims1	0.9666	0.0334	3.36522857037272	-0.49108
Galnt6	0.9666	0.0334	3.36522857037272	1.57279
Bod1	0.9666	0.0334	3.36522857037272	-2.79921
Ikbip	0.9664	0.0336	3.35905147294007	-4.52703
Afg3l2	0.9664	0.0336	3.35905147294007	2.32114
Zfyve27	0.9664	0.0336	3.35905147294007	-1.1058
Ndufaf2	0.9664	0.0336	3.35905147294007	-1.66732
Gm14706	0.9664	0.0336	3.35905147294007	-3.46252
Pigp	0.9664	0.0336	3.35905147294007	-3.88845
Tollip	0.9662	0.0338	3.35290976412321	-2.51458
Ltbp1	0.9662	0.0338	3.35290976412321	1.54855
Ctla4	0.9662	0.0338	3.35290976412321	-1.75814
AC125321.1	0.9662	0.0338	3.35290976412321	0.388462
Nabp2	0.9662	0.0338	3.35290976412321	-2.65315
Pim3	0.966	0.034	3.34680302583072	2.06685
Mapk13	0.966	0.034	3.34680302583072	-2.5631
Med14	0.966	0.034	3.34680302583072	0.703547
Prrx1	0.966	0.034	3.34680302583072	3.40836
Rpl26-ps3	0.966	0.034	3.34680302583072	1.6448
Wdr46	0.966	0.034	3.34680302583072	-3.17997
Arnt	0.9658	0.0342	3.34073084732737	-4.09746
Gmcl1	0.9658	0.0342	3.34073084732737	0.580017
Lcor	0.9658	0.0342	3.34073084732737	1.02288
Umps	0.9658	0.0342	3.34073084732737	-3.11411
Racgap1	0.9658	0.0342	3.34073084732737	3.39334
Tbc1d17	0.9658	0.0342	3.34073084732737	-2.88594
Bcl2l1	0.9656	0.0344	3.33469282506259	-0.668654
Crtc2	0.9656	0.0344	3.33469282506259	2.59284
Gnl3l	0.9656	0.0344	3.33469282506259	-1.2805
Vcan	0.9656	0.0344	3.33469282506259	3.01547
Sclt1	0.9656	0.0344	3.33469282506259	0.381315
Gm15335	0.9656	0.0344	3.33469282506259	0.752631
Gm9159	0.9656	0.0344	3.33469282506259	3.00269
Tomm40	0.9656	0.0344	3.33469282506259	-0.388947
Hint3	0.9656	0.0344	3.33469282506259	2.83178
Capza1	0.9654	0.0346	3.32868856250382	-1.82942
Gm9645	0.9654	0.0346	3.32868856250382	1.59555
Tns1	0.9654	0.0346	3.32868856250382	1.64478
Blm	0.9654	0.0346	3.32868856250382	-3.97219
Cryab	0.9654	0.0346	3.32868856250382	-1.42291
Pmp22	0.9654	0.0346	3.32868856250382	-2.99895
Zfp800	0.9654	0.0346	3.32868856250382	-0.543117
Eif4ebp2	0.9654	0.0346	3.32868856250382	-0.152779
Gltp	0.9654	0.0346	3.32868856250382	2.32751
Rsad2	0.9652	0.0348	3.32271766997471	1.64171
Ubc	0.9652	0.0348	3.32271766997471	-1.51035
Gm12999	0.9652	0.0348	3.32271766997471	2.46199
AC110377.1	0.9652	0.0348	3.32271766997471	1.66903
Srpx2	0.9652	0.0348	3.32271766997471	-2.23086
Gm12351	0.9652	0.0348	3.32271766997471	0.907045
Gmnn	0.9652	0.0348	3.32271766997471	2.33775
Tbc1d9	0.9652	0.0348	3.32271766997471	-1.06226
Usp32	0.965	0.035	3.31677976449802	-2.44207
Slc35c2	0.965	0.035	3.31677976449802	-2.86182
Tmem64	0.965	0.035	3.31677976449802	-2.19581
Gm13525	0.965	0.035	3.31677976449802	-2.98916
Suv39h1	0.965	0.035	3.31677976449802	-1.36722
Zfp740	0.965	0.035	3.31677976449802	2.81714
Ramp2	0.965	0.035	3.31677976449802	-3.08596
Rtp4	0.9648	0.0352	3.31087446964284	2.05034
Il2rb	0.9648	0.0352	3.31087446964284	-2.09214
Akap12	0.9648	0.0352	3.31087446964284	-2.72711
Uba7	0.9648	0.0352	3.31087446964284	-0.322619
Gm44180	0.9648	0.0352	3.31087446964284	-0.509591
Nrf1	0.9648	0.0352	3.31087446964284	0.29471
Itk	0.9646	0.0354	3.3050014153763	-3.00928
Tbce	0.9646	0.0354	3.3050014153763	1.54756
BC100530	0.9646	0.0354	3.3050014153763	-0.321793
Col4a2	0.9646	0.0354	3.3050014153763	-4.1448
Clptm1	0.9646	0.0354	3.3050014153763	-2.86724
Thbs1	0.9646	0.0354	3.3050014153763	-3.44134
Fndc3b	0.9646	0.0354	3.3050014153763	1.57874
Olfr1062	0.9646	0.0354	3.3050014153763	3.3353
Mrpl23	0.9646	0.0354	3.3050014153763	-2.74476
Zfp654	0.9644	0.0356	3.29916023791934	-3.21596
Susd3	0.9644	0.0356	3.29916023791934	1.6136
Vamp2	0.9644	0.0356	3.29916023791934	-3.31106
Urod	0.9642	0.0358	3.29335057960659	-1.53304
Tlr2	0.9642	0.0358	3.29335057960659	-1.4831
Krt14	0.9642	0.0358	3.29335057960659	-1.6257
Plod3	0.9642	0.0358	3.29335057960659	-0.120759
Whamm	0.9642	0.0358	3.29335057960659	-2.80433
Tanc2	0.9642	0.0358	3.29335057960659	-3.64356
Uggt1	0.9642	0.0358	3.29335057960659	-3.19908
Gm12643	0.9642	0.0358	3.29335057960659	-3.6002
Ralgapb	0.9642	0.0358	3.29335057960659	-3.15279
Txndc12	0.964	0.036	3.28757208875014	0.138203
Nfu1	0.964	0.036	3.28757208875014	-1.96996
Ppp2r5e	0.964	0.036	3.28757208875014	0.127517
Fermt2	0.964	0.036	3.28757208875014	-3.63578
Car2	0.964	0.036	3.28757208875014	-1.40681
Rnu2-10	0.964	0.036	3.28757208875014	-1.91827
Rbm18	0.964	0.036	3.28757208875014	-4.00155
Tmem176b	0.964	0.036	3.28757208875014	0.124513
Rab26os	0.964	0.036	3.28757208875014	-3.00579
Psmg3	0.964	0.036	3.28757208875014	2.02386
Mmd	0.9638	0.0362	3.28182441950705	2.73299
Rpl31-ps20	0.9638	0.0362	3.28182441950705	1.40989
Adipor2	0.9638	0.0362	3.28182441950705	-1.86715
Pbrm1	0.9638	0.0362	3.28182441950705	2.33927
Fxyd2	0.9638	0.0362	3.28182441950705	-2.96872
Ctu2	0.9638	0.0362	3.28182441950705	-2.75375
Ccnk	0.9638	0.0362	3.28182441950705	2.9696
Apoc1	0.9638	0.0362	3.28182441950705	1.62465
Lfng	0.9638	0.0362	3.28182441950705	-2.91966
Gm11645	0.9638	0.0362	3.28182441950705	1.72714
Alkbh6	0.9636	0.0364	3.27610723175053	-0.571886
Mapk3	0.9636	0.0364	3.27610723175053	-0.350566
Anapc4	0.9636	0.0364	3.27610723175053	1.35905
Mitd1	0.9636	0.0364	3.27610723175053	-2.67997
Stk19	0.9636	0.0364	3.27610723175053	-1.9871
Ngly1	0.9636	0.0364	3.27610723175053	1.14583
Ifnar2	0.9634	0.0366	3.2704201909447	-3.09554
Rhov	0.9634	0.0366	3.2704201909447	-3.33399
Mthfs	0.9634	0.0366	3.2704201909447	2.50064
Rac2	0.9634	0.0366	3.2704201909447	-2.47721
Ifi205	0.9634	0.0366	3.2704201909447	0.695536
Fbxo9	0.9634	0.0366	3.2704201909447	-0.365917
Sphk1	0.9634	0.0366	3.2704201909447	-0.19822
Atf2	0.9634	0.0366	3.2704201909447	-2.50461
Pccb	0.9634	0.0366	3.2704201909447	-2.69425
Sypl	0.9632	0.0368	3.26476296802264	-2.05149
Ldlrap1	0.9632	0.0368	3.26476296802264	2.86664
2610524H06Rik	0.9632	0.0368	3.26476296802264	-2.25841
Leprotl1	0.9632	0.0368	3.26476296802264	-1.33282
Apold1	0.9632	0.0368	3.26476296802264	-0.610494
Inhba	0.9632	0.0368	3.26476296802264	-3.1364
Fkbp8	0.9632	0.0368	3.26476296802264	2.03214
Vdac3-ps1	0.9632	0.0368	3.26476296802264	-1.06791
Dsp	0.963	0.037	3.25913523926788	-0.576775
Cpeb4	0.963	0.037	3.25913523926788	3.43226
Ubfd1	0.963	0.037	3.25913523926788	-0.540673
Gm11401	0.963	0.037	3.25913523926788	3.50526
Gm7897	0.963	0.037	3.25913523926788	2.54034
Agtrap	0.963	0.037	3.25913523926788	-2.46505
Smad5	0.963	0.037	3.25913523926788	-3.31597
Hba-a1	0.963	0.037	3.25913523926788	-0.936967
Eif2b3	0.963	0.037	3.25913523926788	-0.730305
Ifitm1	0.963	0.037	3.25913523926788	1.81293
Ifi214	0.963	0.037	3.25913523926788	1.85535
Fam83g	0.963	0.037	3.25913523926788	-1.68914
Rpl31-ps16	0.963	0.037	3.25913523926788	2.03246
Rnu1a1	0.9628	0.0372	3.25353668619902	-2.67914
Ctnnbip1	0.9628	0.0372	3.25353668619902	-3.03218
Timm9	0.9628	0.0372	3.25353668619902	-2.99985
Ccdc28a	0.9626	0.0374	3.24796699545741	-2.77151
Gm8358	0.9626	0.0374	3.24796699545741	1.54656
Has2	0.9626	0.0374	3.24796699545741	-1.03049
Alas2	0.9626	0.0374	3.24796699545741	-0.0187337
Osbp	0.9626	0.0374	3.24796699545741	-0.762467
Wdr75	0.9626	0.0374	3.24796699545741	-2.76528
Prdx2	0.9626	0.0374	3.24796699545741	0.103646
Gpr137b-ps	0.9624	0.0376	3.2424258586979	2.52282
Gpn2	0.9624	0.0376	3.2424258586979	-3.00138
Tmbim1	0.9624	0.0376	3.2424258586979	-3.12902
Angptl7	0.9624	0.0376	3.2424258586979	-2.97996
Neu1	0.9624	0.0376	3.2424258586979	2.04829
Arl16	0.9624	0.0376	3.2424258586979	-3.6143
Rpl31-ps23	0.9624	0.0376	3.2424258586979	1.31387
Hist1h4i	0.9624	0.0376	3.2424258586979	-2.653
Adi1	0.9622	0.0378	3.23691297248243	-3.28316
Slfn1	0.9622	0.0378	3.23691297248243	-1.94478
Tespa1	0.9622	0.0378	3.23691297248243	-1.96063
Gpr108	0.9622	0.0378	3.23691297248243	-3.41136
Stk26	0.9622	0.0378	3.23691297248243	-2.22437
Pgrmc2	0.9622	0.0378	3.23691297248243	-2.65032
Gm11945	0.9622	0.0378	3.23691297248243	4.39643
Met	0.9622	0.0378	3.23691297248243	2.62641
Urah	0.9622	0.0378	3.23691297248243	-1.2244
Bcl11b	0.9622	0.0378	3.23691297248243	-3.43292
Acsl5	0.962	0.038	3.23142803817647	3.2724
Rnf125	0.962	0.038	3.23142803817647	2.42648
Dhx16	0.962	0.038	3.23142803817647	-3.04716
Cav2	0.962	0.038	3.23142803817647	-3.19349
Usp53	0.962	0.038	3.23142803817647	-3.64593
Tnfrsf26	0.962	0.038	3.23142803817647	-2.72555
Ppp2r3d	0.962	0.038	3.23142803817647	1.02823
Auh	0.962	0.038	3.23142803817647	2.24435
Adamts5	0.962	0.038	3.23142803817647	-3.14736
Cd300lf	0.962	0.038	3.23142803817647	-0.97706
Acadm	0.9618	0.0382	3.22597076184813	0.60707
Hba-ps4	0.9618	0.0382	3.22597076184813	0.0225053
Il18rap	0.9618	0.0382	3.22597076184813	-2.87883
Prpf3	0.9618	0.0382	3.22597076184813	1.28417
S100a14	0.9618	0.0382	3.22597076184813	2.24516
Gm11975	0.9616	0.0384	3.22054085416996	2.84267
AC140264.1	0.9616	0.0384	3.22054085416996	1.12482
Ctsg	0.9616	0.0384	3.22054085416996	-1.43265
App	0.9616	0.0384	3.22054085416996	-0.235416
Bag4	0.9616	0.0384	3.22054085416996	-3.13136
Banp	0.9616	0.0384	3.22054085416996	-2.85833
Arfgap2	0.9616	0.0384	3.22054085416996	2.63888
Npc1	0.9616	0.0384	3.22054085416996	-1.79465
Nfkbil1	0.9616	0.0384	3.22054085416996	-1.65448
Gabpa	0.9614	0.0386	3.21513803032325	-2.24598
Gm16519	0.9614	0.0386	3.21513803032325	-3.20324
Dmkn	0.9614	0.0386	3.21513803032325	-3.28026
Prr14	0.9614	0.0386	3.21513803032325	-3.03899
Fgd3	0.9614	0.0386	3.21513803032325	2.77059
Ranbp3	0.9614	0.0386	3.21513803032325	-2.53229
Hsd17b12	0.9614	0.0386	3.21513803032325	0.239964
Dlat	0.9614	0.0386	3.21513803032325	-2.94883
Gimap1	0.9614	0.0386	3.21513803032325	0.863681
Gm11836	0.9614	0.0386	3.21513803032325	2.69322
Gm12396	0.9614	0.0386	3.21513803032325	2.846
Icam2	0.9614	0.0386	3.21513803032325	-3.54216
Atm	0.9612	0.0388	3.20976200990482	-2.77976
Rtfdc1	0.9612	0.0388	3.20976200990482	0.543832
Pnp	0.9612	0.0388	3.20976200990482	-2.63497
Itpr3	0.9612	0.0388	3.20976200990482	-3.20366
Cmc2	0.9612	0.0388	3.20976200990482	-2.16237
Cep162	0.9612	0.0388	3.20976200990482	2.68472
Rpl38-ps1	0.9612	0.0388	3.20976200990482	3.17772
Siglech	0.9612	0.0388	3.20976200990482	-1.55699
Ubtd1	0.961	0.039	3.20441251683625	-0.741682
Vhl	0.961	0.039	3.20441251683625	-2.40117
Lsm14b	0.9608	0.0392	3.19908927927534	2.37587
Gm3571	0.9608	0.0392	3.19908927927534	0.86624
Rbm45	0.9608	0.0392	3.19908927927534	3.51735
Igkv1-135	0.9608	0.0392	3.19908927927534	1.79132
1700020I14Rik	0.9608	0.0392	3.19908927927534	-0.0712049
D030056L22Rik	0.9606	0.0394	3.19379202952992	-3.77749
Tbl3	0.9606	0.0394	3.19379202952992	-1.82523
R3hcc1l	0.9606	0.0394	3.19379202952992	1.36256
Ifi27	0.9606	0.0394	3.19379202952992	2.13133
Angptl1	0.9606	0.0394	3.19379202952992	-0.766767
Gatm	0.9606	0.0394	3.19379202952992	-0.406358
Ptn	0.9606	0.0394	3.19379202952992	-2.58711
Meaf6	0.9606	0.0394	3.19379202952992	-2.31011
Ak3	0.9606	0.0394	3.19379202952992	0.598607
Carhsp1	0.9606	0.0394	3.19379202952992	-1.86773
Xpo7	0.9604	0.0396	3.18852050397377	-2.54983
Tmem131	0.9604	0.0396	3.18852050397377	0.0524102
Ahcyl1	0.9604	0.0396	3.18852050397377	-0.181473
Ddr2	0.9604	0.0396	3.18852050397377	-2.83766
Rpl39-ps	0.9604	0.0396	3.18852050397377	0.764045
Idh3b	0.9604	0.0396	3.18852050397377	-2.91365
Tsnax	0.9604	0.0396	3.18852050397377	1.64479
Msmo1	0.9604	0.0396	3.18852050397377	0.913971
D830025C05Rik	0.9604	0.0396	3.18852050397377	-3.00854
Bcl9l	0.9604	0.0396	3.18852050397377	-1.56511
Eci1	0.9604	0.0396	3.18852050397377	-1.64447
Gm19566	0.9602	0.0398	3.1832744429647	0.52904
Tpst1	0.9602	0.0398	3.1832744429647	-1.58088
Chd9	0.9602	0.0398	3.1832744429647	-1.62983
Loxl1	0.9602	0.0398	3.1832744429647	-2.05078
Rpl31-ps14	0.9602	0.0398	3.1832744429647	0.337391
Rgs16	0.9602	0.0398	3.1832744429647	0.215239
Mier3	0.9602	0.0398	3.1832744429647	-2.09626
AC155260.1	0.9602	0.0398	3.1832744429647	1.39283
Wdfy1	0.9602	0.0398	3.1832744429647	-3.53632
Iglc3	0.9602	0.0398	3.1832744429647	0.397364
Cystm1	0.9602	0.0398	3.1832744429647	3.29948
Anxa4	0.9602	0.0398	3.1832744429647	-2.96341
Ccr2	0.96	0.04	3.17805359076464	-0.33339
Klf11	0.96	0.04	3.17805359076464	2.2862
Lpcat1	0.96	0.04	3.17805359076464	2.21659
Ighj2	0.96	0.04	3.17805359076464	1.10684
Dhrs4	0.96	0.04	3.17805359076464	-2.92935
Gm22063	0.96	0.04	3.17805359076464	0.235532
Lmo1	0.96	0.04	3.17805359076464	-2.71339
Dcaf10	0.96	0.04	3.17805359076464	-2.30508
Ddx47	0.96	0.04	3.17805359076464	-0.512006
Htra2	0.96	0.04	3.17805359076464	-2.07164
Sgta	0.96	0.04	3.17805359076464	1.10845
Scara5	0.96	0.04	3.17805359076464	-2.93875
2210013O21Rik	0.96	0.04	3.17805359076464	-2.69533
Gm12991	0.96	0.04	3.17805359076464	2.38947
Cav1	0.9598	0.0402	3.17285769546182	-2.91137
Rbck1	0.9598	0.0402	3.17285769546182	3.08239
Gm5575	0.9598	0.0402	3.17285769546182	2.68996
Copz2	0.9598	0.0402	3.17285769546182	-2.97091
P2ry10	0.9598	0.0402	3.17285769546182	2.18276
Dennd5b	0.9598	0.0402	3.17285769546182	2.64104
Actn4	0.9598	0.0402	3.17285769546182	-1.85097
Gm18001	0.9598	0.0402	3.17285769546182	-1.38259
Mafk	0.9598	0.0402	3.17285769546182	-2.57962
Hmgxb3	0.9596	0.0404	3.16768650889472	-2.1496
Nfe2	0.9596	0.0404	3.16768650889472	-2.58587
Olfm1	0.9596	0.0404	3.16768650889472	-0.725009
Tbc1d2b	0.9596	0.0404	3.16768650889472	-0.503238
S100a16	0.9596	0.0404	3.16768650889472	-3.01743
Fbrs	0.9596	0.0404	3.16768650889472	-3.05532
Golph3	0.9596	0.0404	3.16768650889472	2.49359
Slfn8	0.9596	0.0404	3.16768650889472	2.82657
Rnd1	0.9596	0.0404	3.16768650889472	-1.95695
Lox	0.9596	0.0404	3.16768650889472	-1.0461
Gm10080	0.9596	0.0404	3.16768650889472	1.76023
Tk2	0.9596	0.0404	3.16768650889472	-0.182453
Sgms2	0.9594	0.0406	3.16253978657807	-2.24777
Sulf2	0.9594	0.0406	3.16253978657807	0.498432
Pinx1	0.9594	0.0406	3.16253978657807	2.56538
Abca1	0.9594	0.0406	3.16253978657807	3.26418
Ccna2	0.9594	0.0406	3.16253978657807	2.69549
Specc1	0.9594	0.0406	3.16253978657807	0.893714
Flt3l	0.9594	0.0406	3.16253978657807	-3.34034
Gm4374	0.9592	0.0408	3.15741728763054	-0.968663
Fam53c	0.9592	0.0408	3.15741728763054	-2.51073
Ptms	0.9592	0.0408	3.15741728763054	-2.53071
Slc4a1	0.9592	0.0408	3.15741728763054	1.45445
Wwtr1	0.9592	0.0408	3.15741728763054	-2.64048
Igfbp3	0.9592	0.0408	3.15741728763054	-0.0284059
Nipsnap3b	0.9592	0.0408	3.15741728763054	-2.71849
Lamc1	0.9592	0.0408	3.15741728763054	2.96697
Hbb-bt	0.9592	0.0408	3.15741728763054	-0.578285
AC165249.2	0.9592	0.0408	3.15741728763054	-3.89774
Gm9173	0.959	0.041	3.15231877470425	1.32111
Map2k1	0.959	0.041	3.15231877470425	2.10526
Lama4	0.959	0.041	3.15231877470425	2.63953
Eif2b2	0.959	0.041	3.15231877470425	-0.0829134
Lrmp	0.959	0.041	3.15231877470425	-3.17235
Magohb	0.959	0.041	3.15231877470425	-2.48322
Tnpo2	0.959	0.041	3.15231877470425	-2.79952
Ecd	0.959	0.041	3.15231877470425	3.0208
Snx7	0.959	0.041	3.15231877470425	-1.17039
Zfp950	0.959	0.041	3.15231877470425	-0.935468
Stx16	0.959	0.041	3.15231877470425	-2.01294
Nrm	0.9588	0.0412	3.14724401391603	0.029632
Wfdc18	0.9588	0.0412	3.14724401391603	0.601644
Hivep1	0.9588	0.0412	3.14724401391603	-0.898681
Ube4a	0.9588	0.0412	3.14724401391603	1.87598
Ube2z	0.9588	0.0412	3.14724401391603	-2.17403
Fam208b	0.9588	0.0412	3.14724401391603	1.1614
Mafb	0.9588	0.0412	3.14724401391603	-0.203819
Snx8	0.9588	0.0412	3.14724401391603	-2.27296
Cblb	0.9588	0.0412	3.14724401391603	1.75896
Sdccag8	0.9586	0.0414	3.14219277478028	-0.0934555
Fech	0.9586	0.0414	3.14219277478028	-1.05539
Gja1	0.9586	0.0414	3.14219277478028	-1.46704
Nrip1	0.9586	0.0414	3.14219277478028	2.35633
Fibp	0.9586	0.0414	3.14219277478028	-4.05464
Gem	0.9586	0.0414	3.14219277478028	0.757964
Mbip	0.9586	0.0414	3.14219277478028	-1.95703
Dexi	0.9586	0.0414	3.14219277478028	1.46689
Col17a1	0.9584	0.0416	3.13716483014344	-2.65052
Dnajb4	0.9584	0.0416	3.13716483014344	-1.22949
Gdf15	0.9584	0.0416	3.13716483014344	-2.29267
Pik3cb	0.9584	0.0416	3.13716483014344	-2.28398
Htra3	0.9584	0.0416	3.13716483014344	-1.08915
Gm13804	0.9584	0.0416	3.13716483014344	0.986436
Bach2	0.9584	0.0416	3.13716483014344	-0.383007
Iglv1	0.9584	0.0416	3.13716483014344	3.05342
Itga5	0.9584	0.0416	3.13716483014344	2.46959
Hax1	0.9582	0.0418	3.13215995612013	-0.944326
Ubr1	0.9582	0.0418	3.13215995612013	-1.47961
Cish	0.9582	0.0418	3.13215995612013	-0.294301
Gas6	0.9582	0.0418	3.13215995612013	-3.23868
Maip1	0.9582	0.0418	3.13215995612013	2.62312
Gm42870	0.9582	0.0418	3.13215995612013	1.83569
Pkn1	0.9582	0.0418	3.13215995612013	1.91483
Csrp1	0.9582	0.0418	3.13215995612013	-2.34701
Slamf6	0.9582	0.0418	3.13215995612013	1.74461
Fam46c	0.9582	0.0418	3.13215995612013	-1.85031
Atp5l2-ps	0.9582	0.0418	3.13215995612013	-2.99034
Gm9436	0.9582	0.0418	3.13215995612013	2.39668
Mrps10	0.958	0.042	3.12717793203069	-2.80165
C1qb	0.958	0.042	3.12717793203069	2.63245
Coq10b	0.958	0.042	3.12717793203069	2.04275
Naa25	0.958	0.042	3.12717793203069	1.93322
Dynlt1-ps1	0.958	0.042	3.12717793203069	2.20129
Btbd10	0.958	0.042	3.12717793203069	2.22388
Eif2s3x	0.958	0.042	3.12717793203069	-2.71243
Igkj5	0.958	0.042	3.12717793203069	2.7133
Clock	0.958	0.042	3.12717793203069	2.92948
Prcc	0.958	0.042	3.12717793203069	-2.4934
Crip2	0.958	0.042	3.12717793203069	-2.38333
Tnni2	0.958	0.042	3.12717793203069	-2.1015
Ifit1	0.958	0.042	3.12717793203069	-2.99343
AC154785.3	0.958	0.042	3.12717793203069	-0.196543
Zfp948	0.958	0.042	3.12717793203069	-2.7451
Prps1	0.958	0.042	3.12717793203069	-1.75101
AC125321.2	0.958	0.042	3.12717793203069	-2.69923
Acd	0.9578	0.0422	3.12221854034034	-2.7108
Magi3	0.9578	0.0422	3.12221854034034	-3.52359
Zzef1	0.9578	0.0422	3.12221854034034	-1.24191
5430416N02Rik	0.9578	0.0422	3.12221854034034	1.45967
Vps52	0.9578	0.0422	3.12221854034034	-2.85166
Mycbp	0.9578	0.0422	3.12221854034034	2.49055
Gm13487	0.9578	0.0422	3.12221854034034	-2.18295
Dnajb2	0.9578	0.0422	3.12221854034034	0.731732
Dse	0.9578	0.0422	3.12221854034034	2.20159
Lrrk2	0.9578	0.0422	3.12221854034034	-0.656537
Dhx29	0.9578	0.0422	3.12221854034034	2.57271
Zfp560	0.9576	0.0424	3.1172815665996	2.53063
March2	0.9576	0.0424	3.1172815665996	2.35356
Dab2	0.9576	0.0424	3.1172815665996	-1.57675
Gm13009	0.9576	0.0424	3.1172815665996	1.62731
Ergic2	0.9576	0.0424	3.1172815665996	-2.23306
Cpsf1	0.9576	0.0424	3.1172815665996	1.45092
Rnf5	0.9576	0.0424	3.1172815665996	-3.03279
Mbd3	0.9576	0.0424	3.1172815665996	-0.581194
Sdpr	0.9576	0.0424	3.1172815665996	-1.68748
Nid1	0.9576	0.0424	3.1172815665996	4.337
Pus7	0.9574	0.0426	3.11236679938628	1.98131
Bmt2	0.9574	0.0426	3.11236679938628	0.285521
Mtch1	0.9574	0.0426	3.11236679938628	-1.80098
AC154994.2	0.9574	0.0426	3.11236679938628	1.73795
Cep19	0.9574	0.0426	3.11236679938628	-2.82134
Gfpt2	0.9574	0.0426	3.11236679938628	0.625873
Mark3	0.9574	0.0426	3.11236679938628	-3.06771
Itgav	0.9574	0.0426	3.11236679938628	-3.64353
Orm1	0.9574	0.0426	3.11236679938628	3.0927
E2f1	0.9574	0.0426	3.11236679938628	2.11432
Arhgef7	0.9574	0.0426	3.11236679938628	-3.17222
Fam25c	0.9574	0.0426	3.11236679938628	2.26657
Cstf2	0.9574	0.0426	3.11236679938628	2.00077
Pdcd7	0.9574	0.0426	3.11236679938628	-2.21286
Polr3b	0.9572	0.0428	3.10747403024877	2.72058
Prok2	0.9572	0.0428	3.10747403024877	-0.199549
Gm7299	0.9572	0.0428	3.10747403024877	-1.17353
Ptbp2	0.9572	0.0428	3.10747403024877	-2.03779
Dynlt1f	0.9572	0.0428	3.10747403024877	2.23805
Traf1	0.9572	0.0428	3.10747403024877	1.04867
AC164702.2	0.9572	0.0428	3.10747403024877	-2.91395
Parp2	0.957	0.043	3.1026030536506	1.87845
Phb2	0.957	0.043	3.1026030536506	1.83777
Cask	0.957	0.043	3.1026030536506	-1.81438
Fam193b	0.957	0.043	3.1026030536506	-1.38654
Gm18033	0.957	0.043	3.1026030536506	-2.46478
Cxcl3	0.957	0.043	3.1026030536506	-1.87396
Ncf4	0.957	0.043	3.1026030536506	-2.61509
Zfp180	0.957	0.043	3.1026030536506	2.59781
B4galt7	0.9568	0.0432	3.09775366691635	1.69671
Snca	0.9568	0.0432	3.09775366691635	0.997809
Tacstd2	0.9568	0.0432	3.09775366691635	2.70615
Pik3r5	0.9568	0.0432	3.09775366691635	-1.18011
Gsap	0.9568	0.0432	3.09775366691635	-1.21695
Sox4	0.9568	0.0432	3.09775366691635	2.65515
Efr3a	0.9568	0.0432	3.09775366691635	-0.152367
Gm45552	0.9568	0.0432	3.09775366691635	1.17508
Cd93	0.9568	0.0432	3.09775366691635	-3.4499
Tecpr1	0.9568	0.0432	3.09775366691635	-0.843265
Ankrd33b	0.9566	0.0434	3.09292567017881	-0.467659
Tyms	0.9566	0.0434	3.09292567017881	1.71693
Fam110a	0.9566	0.0434	3.09292567017881	-2.12485
Rpl23a-ps13	0.9566	0.0434	3.09292567017881	1.25908
AC115037.2	0.9566	0.0434	3.09292567017881	2.91248
Dusp4	0.9566	0.0434	3.09292567017881	2.50199
Cd300c2	0.9566	0.0434	3.09292567017881	1.74675
Atp2a2	0.9566	0.0434	3.09292567017881	-2.06934
Rrs1	0.9566	0.0434	3.09292567017881	-2.78961
Pex13	0.9566	0.0434	3.09292567017881	0.423189
Arhgap18	0.9566	0.0434	3.09292567017881	-1.3893
Mpz	0.9566	0.0434	3.09292567017881	-2.46354
Tcf7	0.9566	0.0434	3.09292567017881	-0.974817
Arl1	0.9566	0.0434	3.09292567017881	1.8878
Thumpd1	0.9564	0.0436	3.08811886632729	0.999817
Rrm2b	0.9564	0.0436	3.08811886632729	1.93958
Gclc	0.9564	0.0436	3.08811886632729	-2.55467
Shmt2	0.9564	0.0436	3.08811886632729	-3.18982
Dusp7	0.9564	0.0436	3.08811886632729	-1.93129
Fpr1	0.9564	0.0436	3.08811886632729	0.0485248
Dars	0.9564	0.0436	3.08811886632729	1.64927
A930005H10Rik	0.9564	0.0436	3.08811886632729	1.138
Fam172a	0.9564	0.0436	3.08811886632729	2.37339
Clec2d	0.9564	0.0436	3.08811886632729	1.90313
AC171206.4	0.9564	0.0436	3.08811886632729	-0.59024
Sfn	0.9564	0.0436	3.08811886632729	-2.72954
Rab33b	0.9562	0.0438	3.08333306095719	-1.92023
Snrpa	0.9562	0.0438	3.08333306095719	-1.411
Dpt	0.9562	0.0438	3.08333306095719	-2.73717
Asph	0.9562	0.0438	3.08333306095719	-3.7738
Spc25	0.9562	0.0438	3.08333306095719	-2.76807
AC158545.1	0.9562	0.0438	3.08333306095719	-2.04865
Setd3	0.9562	0.0438	3.08333306095719	-2.42627
BC004004	0.9562	0.0438	3.08333306095719	1.55834
Gabpb2	0.9562	0.0438	3.08333306095719	-0.310503
Uqcc3	0.956	0.044	3.07856806232069	-2.03176
Rarg	0.956	0.044	3.07856806232069	-2.55896
Ebag9	0.956	0.044	3.07856806232069	-2.22331
Pno1	0.956	0.044	3.07856806232069	-0.236967
Hist1h1c	0.956	0.044	3.07856806232069	-1.62748
Sfrp1	0.956	0.044	3.07856806232069	-1.27713
Gpr141	0.956	0.044	3.07856806232069	-2.59165
Padi4	0.956	0.044	3.07856806232069	-2.83173
Itgb1bp1	0.956	0.044	3.07856806232069	1.26289
Htatip2	0.956	0.044	3.07856806232069	-1.28656
Stat2	0.956	0.044	3.07856806232069	-2.52291
Surf2	0.956	0.044	3.07856806232069	-2.0319
Asprv1	0.9558	0.0442	3.07382368127853	-2.19472
Gm10288	0.9558	0.0442	3.07382368127853	2.07782
Ndufaf3	0.9558	0.0442	3.07382368127853	0.899582
Wdr5	0.9558	0.0442	3.07382368127853	-1.6072
Gm5566	0.9558	0.0442	3.07382368127853	1.96876
Krt79	0.9558	0.0442	3.07382368127853	-0.132111
Dscr3	0.9558	0.0442	3.07382368127853	2.95904
Cep290	0.9558	0.0442	3.07382368127853	2.9943
Gm24245	0.9558	0.0442	3.07382368127853	2.62048
Ctbp2	0.9558	0.0442	3.07382368127853	-2.32355
Tmem120a	0.9558	0.0442	3.07382368127853	2.76405
C1qc	0.9556	0.0444	3.06909973125291	-0.801365
Olr1	0.9556	0.0444	3.06909973125291	-1.35061
Gabbr1	0.9556	0.0444	3.06909973125291	-2.38582
Slc25a33	0.9556	0.0444	3.06909973125291	-3.77809
Sned1	0.9556	0.0444	3.06909973125291	-2.51058
Gpat3	0.9556	0.0444	3.06909973125291	-1.00535
Pitpnc1	0.9556	0.0444	3.06909973125291	-2.77084
Mfge8	0.9556	0.0444	3.06909973125291	-0.977569
Tor1b	0.9556	0.0444	3.06909973125291	0.552933
Fam214b	0.9556	0.0444	3.06909973125291	-3.27618
Nfib	0.9556	0.0444	3.06909973125291	-2.75247
Ski	0.9556	0.0444	3.06909973125291	-0.505823
Rab12	0.9556	0.0444	3.06909973125291	1.16641
Usp10	0.9554	0.0446	3.06439602818144	1.92032
Gm24272	0.9554	0.0446	3.06439602818144	1.1813
Arhgef12	0.9554	0.0446	3.06439602818144	2.59754
Fam210b	0.9554	0.0446	3.06439602818144	1.64822
Rbp7	0.9554	0.0446	3.06439602818144	-1.52736
Ptpn12	0.9554	0.0446	3.06439602818144	-2.22122
Hist2h2ac	0.9552	0.0448	3.05971239047215	-2.38316
Tes	0.9552	0.0448	3.05971239047215	-1.86281
Cinp	0.9552	0.0448	3.05971239047215	-2.30889
Txlng	0.9552	0.0448	3.05971239047215	-0.502993
Aqp1	0.9552	0.0448	3.05971239047215	-1.26418
Gm15753	0.9552	0.0448	3.05971239047215	0.558216
Rasa1	0.9552	0.0448	3.05971239047215	0.517804
E030030I06Rik	0.9552	0.0448	3.05971239047215	-1.05927
Haus6	0.9552	0.0448	3.05971239047215	1.37726
n-R5s2	0.9552	0.0448	3.05971239047215	-2.56646
Tceal8	0.9552	0.0448	3.05971239047215	-1.95376
Sdha	0.9552	0.0448	3.05971239047215	-2.02215
Gm5870	0.955	0.045	3.05504863895942	0.423889
Atxn7l3	0.955	0.045	3.05504863895942	1.95112
Sept9	0.955	0.045	3.05504863895942	0.304957
Snd1	0.955	0.045	3.05504863895942	1.60389
Rab29	0.955	0.045	3.05504863895942	-2.69736
Tacc3	0.955	0.045	3.05504863895942	-0.082904
Bgn	0.955	0.045	3.05504863895942	1.02654
Thy1	0.955	0.045	3.05504863895942	-2.87267
Uvssa	0.955	0.045	3.05504863895942	-1.53588
Gpatch4	0.955	0.045	3.05504863895942	-0.945279
Smim3	0.955	0.045	3.05504863895942	0.396999
Tmem173	0.955	0.045	3.05504863895942	2.41158
Mesdc2	0.955	0.045	3.05504863895942	-2.25051
Donson	0.9548	0.0452	3.05040459686097	-0.0235041
Rc3h2	0.9548	0.0452	3.05040459686097	-0.49299
Crlf2	0.9548	0.0452	3.05040459686097	-1.58238
Cdk17	0.9548	0.0452	3.05040459686097	-2.07323
Slc35e4	0.9548	0.0452	3.05040459686097	-1.23502
Agpat2	0.9548	0.0452	3.05040459686097	-2.19835
Noc4l	0.9548	0.0452	3.05040459686097	0.187627
Apobec1	0.9548	0.0452	3.05040459686097	-2.09407
Gmeb2	0.9548	0.0452	3.05040459686097	-2.81315
Mtf1	0.9546	0.0454	3.04578008973579	0.203231
Aldh7a1	0.9546	0.0454	3.04578008973579	0.522454
Abcb7	0.9546	0.0454	3.04578008973579	-2.6517
Ldah	0.9546	0.0454	3.04578008973579	1.82898
Akt2	0.9546	0.0454	3.04578008973579	-2.48148
AC138459.1	0.9546	0.0454	3.04578008973579	1.5566
Gm20072	0.9546	0.0454	3.04578008973579	2.62766
Lactb2	0.9546	0.0454	3.04578008973579	2.30928
Map4k5	0.9544	0.0456	3.04117494544293	-2.14253
Prkaa1	0.9544	0.0456	3.04117494544293	-2.01094
Rdh12	0.9544	0.0456	3.04117494544293	-2.84248
Gm6166	0.9544	0.0456	3.04117494544293	-0.545441
Gna15	0.9544	0.0456	3.04117494544293	-3.55907
Bcl7c	0.9544	0.0456	3.04117494544293	0.316957
Mmp9	0.9544	0.0456	3.04117494544293	-2.34991
Mrps12	0.9544	0.0456	3.04117494544293	0.409304
Nfya	0.9544	0.0456	3.04117494544293	-2.811
Tgm2	0.9542	0.0458	3.03658899410126	-1.80734
Erlin1	0.9542	0.0458	3.03658899410126	3.08945
mt-Tp	0.9542	0.0458	3.03658899410126	-2.72286
Grasp	0.9542	0.0458	3.03658899410126	-2.56154
Pyurf	0.9542	0.0458	3.03658899410126	-0.700512
Dirc2	0.9542	0.0458	3.03658899410126	-1.43032
Hbb-bh1	0.9542	0.0458	3.03658899410126	1.0047
Tmem43	0.9542	0.0458	3.03658899410126	-0.315574
Fcmr	0.9542	0.0458	3.03658899410126	-2.35613
Manea	0.9542	0.0458	3.03658899410126	-0.675651
AI314180	0.9542	0.0458	3.03658899410126	1.37107
Dlgap4	0.9542	0.0458	3.03658899410126	1.94126
Gm16305	0.9542	0.0458	3.03658899410126	-1.20774
Rtn4	0.9542	0.0458	3.03658899410126	-1.41319
Gm5558	0.954	0.046	3.03202206805009	-2.16614
AC159622.1	0.954	0.046	3.03202206805009	-1.99203
Bbx	0.954	0.046	3.03202206805009	-2.83148
Limk2	0.954	0.046	3.03202206805009	1.65075
Col5a3	0.954	0.046	3.03202206805009	1.91133
Ddx56	0.954	0.046	3.03202206805009	-3.14701
Lamp2	0.954	0.046	3.03202206805009	0.0515077
Tnfrsf13b	0.954	0.046	3.03202206805009	-2.83763
Rffl	0.954	0.046	3.03202206805009	1.17643
Ranbp10	0.954	0.046	3.03202206805009	-3.30375
Mast4	0.954	0.046	3.03202206805009	1.77681
Pus1	0.954	0.046	3.03202206805009	2.18199
Glrx5	0.954	0.046	3.03202206805009	0.332687
Aatf	0.954	0.046	3.03202206805009	-2.54283
Rcn3	0.954	0.046	3.03202206805009	-0.776431
Nprl2	0.954	0.046	3.03202206805009	-1.77536
Eif2b1	0.954	0.046	3.03202206805009	2.26183
Ypel5	0.9538	0.0462	3.02747400181062	-1.78489
Cyth2	0.9538	0.0462	3.02747400181062	-1.77993
Nsfl1c	0.9538	0.0462	3.02747400181062	-0.00846072
Amd1	0.9538	0.0462	3.02747400181062	2.21545
Kidins220	0.9538	0.0462	3.02747400181062	-2.64045
Pmpca	0.9538	0.0462	3.02747400181062	0.205328
C1galt1c1	0.9538	0.0462	3.02747400181062	2.47747
Nbl1	0.9538	0.0462	3.02747400181062	0.62273
Cdkn1c	0.9538	0.0462	3.02747400181062	-1.00065
Erlec1	0.9538	0.0462	3.02747400181062	-0.838643
Mfap4	0.9536	0.0464	3.02294463204823	-1.09166
Prpf31	0.9536	0.0464	3.02294463204823	1.94237
Papd4	0.9536	0.0464	3.02294463204823	-2.58942
Mirt1	0.9536	0.0464	3.02294463204823	-2.71736
Gm12219	0.9536	0.0464	3.02294463204823	1.59211
Btf3	0.9536	0.0464	3.02294463204823	-1.59646
Strip1	0.9536	0.0464	3.02294463204823	-1.12014
Btla	0.9536	0.0464	3.02294463204823	2.61724
Gm12583	0.9536	0.0464	3.02294463204823	2.77755
Gm17150	0.9536	0.0464	3.02294463204823	-1.70906
Flrt3	0.9536	0.0464	3.02294463204823	1.52508
Lrrc8a	0.9536	0.0464	3.02294463204823	-2.56897
Fam105a	0.9536	0.0464	3.02294463204823	-1.68624
Mppe1	0.9536	0.0464	3.02294463204823	0.289156
Unk	0.9534	0.0466	3.01843379753565	1.00311
Socs4	0.9534	0.0466	3.01843379753565	-3.09815
Mospd2	0.9534	0.0466	3.01843379753565	-1.64705
Sqle	0.9534	0.0466	3.01843379753565	1.84778
Dhx30	0.9534	0.0466	3.01843379753565	0.0490422
Rbm15	0.9534	0.0466	3.01843379753565	-1.27338
Wwc2	0.9534	0.0466	3.01843379753565	-3.1508
Pls3	0.9534	0.0466	3.01843379753565	-2.58629
Blcap	0.9534	0.0466	3.01843379753565	-2.19523
Trim39	0.9532	0.0468	3.01394133911677	-2.55093
Gm6311	0.9532	0.0468	3.01394133911677	-2.27182
Slc39a10	0.9532	0.0468	3.01394133911677	-2.17119
Rpl28	0.9532	0.0468	3.01394133911677	-0.579553
Dimt1	0.9532	0.0468	3.01394133911677	2.99608
Ckap4	0.9532	0.0468	3.01394133911677	-2.08749
Pdcl	0.9532	0.0468	3.01394133911677	0.46129
Slc12a6	0.9532	0.0468	3.01394133911677	-1.72046
Gm5277	0.9532	0.0468	3.01394133911677	0.744514
Prep	0.9532	0.0468	3.01394133911677	-1.09133
Cdca4	0.9532	0.0468	3.01394133911677	-0.720507
Mex3b	0.9532	0.0468	3.01394133911677	-0.0349905
Abcb1b	0.9532	0.0468	3.01394133911677	1.79872
Mettl2	0.9532	0.0468	3.01394133911677	-2.18901
Gm11759	0.9532	0.0468	3.01394133911677	1.44966
Atxn2	0.9532	0.0468	3.01394133911677	-3.25753
Spout1	0.9532	0.0468	3.01394133911677	2.54159
Herpud2	0.953	0.047	3.00946709967139	-2.29526
Npm3-ps1	0.953	0.047	3.00946709967139	-1.57637
Trmt13	0.953	0.047	3.00946709967139	1.83538
Trappc5	0.953	0.047	3.00946709967139	0.898335
Esco2	0.953	0.047	3.00946709967139	1.31062
Gkap1	0.953	0.047	3.00946709967139	-3.13718
Kdm2b	0.953	0.047	3.00946709967139	-3.21078
Skiv2l	0.953	0.047	3.00946709967139	2.55828
Nbeal1	0.953	0.047	3.00946709967139	2.41567
Smarcad1	0.953	0.047	3.00946709967139	0.758176
Ctdsp2	0.953	0.047	3.00946709967139	-3.23059
Hadh	0.953	0.047	3.00946709967139	2.47469
Col18a1	0.953	0.047	3.00946709967139	1.5606
Ccdc77	0.9528	0.0472	3.00501092408058	2.74313
Serinc5	0.9528	0.0472	3.00501092408058	-2.12568
Madd	0.9528	0.0472	3.00501092408058	1.43542
Papd5	0.9528	0.0472	3.00501092408058	-2.79588
Rmnd5b	0.9528	0.0472	3.00501092408058	-3.60507
Snx14	0.9528	0.0472	3.00501092408058	-0.834345
Pdcd2	0.9528	0.0472	3.00501092408058	-0.665952
2900097C17Rik	0.9528	0.0472	3.00501092408058	-2.7812
Nckap1	0.9528	0.0472	3.00501092408058	-2.49742
Zdhhc3	0.9528	0.0472	3.00501092408058	1.2393
Ptprs	0.9528	0.0472	3.00501092408058	0.175057
Ryk	0.9528	0.0472	3.00501092408058	3.00946
Tnpo1	0.9528	0.0472	3.00501092408058	-2.12158
Ppm1b	0.9526	0.0474	3.00057265919287	2.4016
Nckap1l	0.9526	0.0474	3.00057265919287	-2.00366
Txnl1	0.9526	0.0474	3.00057265919287	-2.27674
Bmyc	0.9526	0.0474	3.00057265919287	1.1645
I830077J02Rik	0.9526	0.0474	3.00057265919287	-2.78177
Myc	0.9526	0.0474	3.00057265919287	2.50601
Hmgb1-rs17	0.9526	0.0474	3.00057265919287	1.49538
Utp20	0.9526	0.0474	3.00057265919287	-2.82437
Mrps28	0.9526	0.0474	3.00057265919287	-1.87703
Cse1l	0.9526	0.0474	3.00057265919287	-1.66511
Zfc3h1	0.9526	0.0474	3.00057265919287	1.69342
Ppa2	0.9526	0.0474	3.00057265919287	-2.65531
Gm15417	0.9526	0.0474	3.00057265919287	-0.853303
Tmem230	0.9526	0.0474	3.00057265919287	-1.9184
Gm43772	0.9526	0.0474	3.00057265919287	-2.66778
Thyn1	0.9524	0.0476	2.99615215379111	-2.36389
Dhcr7	0.9524	0.0476	2.99615215379111	2.06935
Mpv17	0.9524	0.0476	2.99615215379111	-1.0324
Ipcef1	0.9524	0.0476	2.99615215379111	-1.95625
Ccdc50-ps	0.9524	0.0476	2.99615215379111	-1.82311
Sun2	0.9524	0.0476	2.99615215379111	-2.54358
Ywhae	0.9524	0.0476	2.99615215379111	-1.37146
Gm11989	0.9524	0.0476	2.99615215379111	-1.77503
Comp	0.9524	0.0476	2.99615215379111	-1.17942
Atl3	0.9524	0.0476	2.99615215379111	1.68507
Ufl1	0.9524	0.0476	2.99615215379111	0.957051
Tmem5	0.9524	0.0476	2.99615215379111	-0.867367
Fnbp1l	0.9524	0.0476	2.99615215379111	-3.2189
Atg7	0.9522	0.0478	2.99174925856001	2.22821
Atxn1	0.9522	0.0478	2.99174925856001	2.11099
Sept6	0.9522	0.0478	2.99174925856001	1.42935
Ints7	0.9522	0.0478	2.99174925856001	1.48872
AC131717.2	0.9522	0.0478	2.99174925856001	-1.28015
Enpp1	0.9522	0.0478	2.99174925856001	1.11728
Sgce	0.9522	0.0478	2.99174925856001	1.27853
Ttc17	0.9522	0.0478	2.99174925856001	-2.71905
Irx3	0.9522	0.0478	2.99174925856001	-0.700137
Hbb-bs	0.9522	0.0478	2.99174925856001	-0.794232
Gm13331	0.9522	0.0478	2.99174925856001	0.356621
Nrros	0.9522	0.0478	2.99174925856001	-0.981507
Ddb1	0.9522	0.0478	2.99174925856001	1.54722
Mrps18a	0.9522	0.0478	2.99174925856001	-2.48056
Ms4a3	0.9522	0.0478	2.99174925856001	-0.479547
Wdr37	0.9522	0.0478	2.99174925856001	-0.275665
Med1	0.9522	0.0478	2.99174925856001	0.477792
Trim35	0.9522	0.0478	2.99174925856001	-2.38726
Nkg7	0.952	0.048	2.98736382605436	-0.629179
Atf6b	0.952	0.048	2.98736382605436	2.76867
St3gal4	0.952	0.048	2.98736382605436	-0.266597
Plekha1	0.952	0.048	2.98736382605436	-2.28734
Lgmn	0.952	0.048	2.98736382605436	2.03296
Trbj2-1	0.952	0.048	2.98736382605436	-0.995134
Pank3	0.952	0.048	2.98736382605436	-1.00298
Gca	0.952	0.048	2.98736382605436	2.04328
Hmgb1-ps7	0.952	0.048	2.98736382605436	2.15173
Gm7809	0.952	0.048	2.98736382605436	-1.95106
Mrpl35	0.952	0.048	2.98736382605436	-2.3113
Col16a1	0.9518	0.0482	2.98299571066801	0.758149
Col14a1	0.9518	0.0482	2.98299571066801	-2.27473
Usp45	0.9518	0.0482	2.98299571066801	0.787893
Hbb-bh3	0.9518	0.0482	2.98299571066801	1.00311
Lrrc8c	0.9518	0.0482	2.98299571066801	-2.31363
Sdc2	0.9518	0.0482	2.98299571066801	-1.56047
Zfp729b	0.9518	0.0482	2.98299571066801	-1.77942
Ormdl2	0.9518	0.0482	2.98299571066801	-2.29502
Cd59a	0.9518	0.0482	2.98299571066801	-2.44131
Msr1	0.9518	0.0482	2.98299571066801	-1.44501
Myo9b	0.9518	0.0482	2.98299571066801	0.51116
Oser1	0.9518	0.0482	2.98299571066801	-2.55317
H2-Q5	0.9516	0.0484	2.97864476860329	-2.19757
Gpr171	0.9516	0.0484	2.97864476860329	1.57033
Rab31	0.9516	0.0484	2.97864476860329	-2.83033
Ap1s1	0.9516	0.0484	2.97864476860329	-0.815746
Traf3ip3	0.9516	0.0484	2.97864476860329	-2.21435
Tinagl1	0.9516	0.0484	2.97864476860329	-2.70906
Gm4835	0.9516	0.0484	2.97864476860329	-0.529833
Slc25a28	0.9516	0.0484	2.97864476860329	2.59304
Bcl11a	0.9516	0.0484	2.97864476860329	-0.333604
Rdh11	0.9516	0.0484	2.97864476860329	-2.17454
Sftpc	0.9516	0.0484	2.97864476860329	2.18871
Gm15484	0.9514	0.0486	2.97431085784126	1.55354
Caml	0.9514	0.0486	2.97431085784126	-0.802179
Icos	0.9514	0.0486	2.97431085784126	-2.05489
Gm17212	0.9514	0.0486	2.97431085784126	0.291961
Acot7	0.9514	0.0486	2.97431085784126	-2.36983
Mff	0.9514	0.0486	2.97431085784126	-3.3668
1700021F05Rik	0.9514	0.0486	2.97431085784126	1.277
Rcl1	0.9514	0.0486	2.97431085784126	-2.07948
Prrc1	0.9514	0.0486	2.97431085784126	0.933455
Pam16	0.9514	0.0486	2.97431085784126	-0.918669
Shtn1	0.9514	0.0486	2.97431085784126	-1.09325
Smim12	0.9514	0.0486	2.97431085784126	-2.20786
Fam129b	0.9512	0.0488	2.9699938381125	-2.54187
Rarres2	0.9512	0.0488	2.9699938381125	-2.77103
Dalrd3	0.9512	0.0488	2.9699938381125	2.45699
Sh3pxd2a	0.9512	0.0488	2.9699938381125	-2.32307
Manbal	0.9512	0.0488	2.9699938381125	1.08966
Rhbdf2	0.9512	0.0488	2.9699938381125	-2.13147
Socs2	0.9512	0.0488	2.9699938381125	-1.747
Cln3	0.9512	0.0488	2.9699938381125	-1.87857
Xpot	0.9512	0.0488	2.9699938381125	-0.553934
Synj2bp	0.9512	0.0488	2.9699938381125	2.17596
Gm4644	0.9512	0.0488	2.9699938381125	2.69776
Cnot10	0.9512	0.0488	2.9699938381125	1.17477
Ankrd13a	0.9512	0.0488	2.9699938381125	-2.09709
Gm27219	0.9512	0.0488	2.9699938381125	-1.67878
Notch1	0.9512	0.0488	2.9699938381125	-1.66631
Gm44666	0.951	0.049	2.9656935708684	-0.996993
Grpel2	0.951	0.049	2.9656935708684	0.346726
Tk1	0.951	0.049	2.9656935708684	-1.12711
Agfg1	0.951	0.049	2.9656935708684	2.20476
Rpl7a-ps9	0.951	0.049	2.9656935708684	-1.67484
Gm6501	0.951	0.049	2.9656935708684	-1.91195
Trrap	0.951	0.049	2.9656935708684	-2.00863
Lpar1	0.951	0.049	2.9656935708684	-0.15431
Ppcdc	0.951	0.049	2.9656935708684	-2.39431
Gas1	0.951	0.049	2.9656935708684	-0.367292
Iars	0.951	0.049	2.9656935708684	-2.43468
Qdpr	0.951	0.049	2.9656935708684	-1.72438
Daglb	0.951	0.049	2.9656935708684	0.915822
Abl1	0.951	0.049	2.9656935708684	-3.54365
Acaa1a	0.951	0.049	2.9656935708684	1.79365
Gm5857	0.951	0.049	2.9656935708684	1.85327
Strn4	0.951	0.049	2.9656935708684	-2.17143
Cnpy4	0.9508	0.0492	2.96140991925322	-0.321535
Ireb2	0.9508	0.0492	2.96140991925322	-1.71566
Pfkfb3	0.9508	0.0492	2.96140991925322	-2.30582
Rabepk	0.9508	0.0492	2.96140991925322	-0.735919
Ifi211	0.9508	0.0492	2.96140991925322	2.22134
Slc3a2	0.9508	0.0492	2.96140991925322	-0.937302
C1ra	0.9508	0.0492	2.96140991925322	1.30271
Pde6h	0.9508	0.0492	2.96140991925322	2.48245
Adprhl2	0.9508	0.0492	2.96140991925322	-2.22384
Gpat4	0.9508	0.0492	2.96140991925322	-1.49127
Fkbp4	0.9508	0.0492	2.96140991925322	-0.881553
Il1b	0.9508	0.0492	2.96140991925322	2.6953
Vat1	0.9508	0.0492	2.96140991925322	0.0418668
C4b	0.9508	0.0492	2.96140991925322	-1.39472
Itsn1	0.9508	0.0492	2.96140991925322	1.72558
Polr2m	0.9506	0.0494	2.95714274807657	-1.7704
Csnk1d	0.9506	0.0494	2.95714274807657	-1.50268
Pvr	0.9506	0.0494	2.95714274807657	-2.45513
Hist1h3d	0.9506	0.0494	2.95714274807657	2.37491
Sdhaf1	0.9506	0.0494	2.95714274807657	-1.86363
Wdr70	0.9506	0.0494	2.95714274807657	-0.907205
Ammecr1	0.9506	0.0494	2.95714274807657	1.20468
Rps18-ps3	0.9506	0.0494	2.95714274807657	2.19153
Diablo	0.9506	0.0494	2.95714274807657	-1.7156
Gm11631	0.9506	0.0494	2.95714274807657	-2.08503
Pou2f2	0.9506	0.0494	2.95714274807657	2.37212
Gm5914	0.9506	0.0494	2.95714274807657	-2.30549
Dgcr6	0.9506	0.0494	2.95714274807657	0.888656
Zfp609	0.9504	0.0496	2.9528919237865	1.99075
Gm9516	0.9504	0.0496	2.9528919237865	1.25216
Cisd3	0.9504	0.0496	2.9528919237865	-1.79147
Mrpl48-ps	0.9504	0.0496	2.9528919237865	-1.28491
AC134329.1	0.9504	0.0496	2.9528919237865	0.286781
Ccdc117	0.9504	0.0496	2.9528919237865	-0.096064
Desi2	0.9504	0.0496	2.9528919237865	0.0681257
Smco4	0.9504	0.0496	2.9528919237865	-0.970953
Rhoq	0.9504	0.0496	2.9528919237865	-1.57832
Gimap9	0.9504	0.0496	2.9528919237865	0.187999
Maged1	0.9504	0.0496	2.9528919237865	-0.135828
Il13ra1	0.9504	0.0496	2.9528919237865	-2.26448
Cpt1a	0.9504	0.0496	2.9528919237865	0.0200181
Utp11	0.9504	0.0496	2.9528919237865	1.89573
Serpinb2	0.9502	0.0498	2.94865731444312	0.710787
Leng1	0.9502	0.0498	2.94865731444312	-2.56345
Qpct	0.9502	0.0498	2.94865731444312	-1.54881
Traf5	0.9502	0.0498	2.94865731444312	2.94018
Naa16	0.9502	0.0498	2.94865731444312	-0.244416
Bak1	0.9502	0.0498	2.94865731444312	-0.466657
Dennd6a	0.9502	0.0498	2.94865731444312	-1.35556
Ccdc28b	0.9502	0.0498	2.94865731444312	2.02562
Mmp8	0.9502	0.0498	2.94865731444312	-0.485987
Rab34	0.9502	0.0498	2.94865731444312	0.567548
Etfdh	0.9502	0.0498	2.94865731444312	-2.3796
Gpr18	0.9502	0.0498	2.94865731444312	-0.757852
Slc7a6os	0.9502	0.0498	2.94865731444312	2.36137
Tnrc6c	0.95	0.05	2.94443878969278	-2.19322
AC152414.3	0.95	0.05	2.94443878969278	-0.690819
Srek1ip1	0.95	0.05	2.94443878969278	0.458144
Gm6485	0.95	0.05	2.94443878969278	1.52711
Napg	0.95	0.05	2.94443878969278	0.570224
Pigx	0.95	0.05	2.94443878969278	-1.69821
Scaf8	0.95	0.05	2.94443878969278	-1.20349
Hist1h2al	0.95	0.05	2.94443878969278	0.0462492
Ctdp1	0.95	0.05	2.94443878969278	-2.58516
Ap3s1	0.95	0.05	2.94443878969278	-2.05585
Tmem147	0.9498	0.0502	2.9402362207427	-2.57567
Wdfy4	0.9498	0.0502	2.9402362207427	-1.64053
Rcor1	0.9498	0.0502	2.9402362207427	-2.68024
Gusb	0.9498	0.0502	2.9402362207427	-0.250541
AI413582	0.9498	0.0502	2.9402362207427	1.8492
AC123064.1	0.9498	0.0502	2.9402362207427	-2.20532
Ttbk2	0.9498	0.0502	2.9402362207427	-2.15349
Gm5406	0.9498	0.0502	2.9402362207427	-0.07892
Stat4	0.9498	0.0502	2.9402362207427	0.609827
Tsfm	0.9498	0.0502	2.9402362207427	-0.362318
Rasgef1b	0.9498	0.0502	2.9402362207427	2.28522
Snx20	0.9498	0.0502	2.9402362207427	1.15841
Gm20768	0.9498	0.0502	2.9402362207427	-1.40651
Errfi1	0.9498	0.0502	2.9402362207427	-1.83688
Twist1	0.9498	0.0502	2.9402362207427	-2.07259
Lyz1	0.9498	0.0502	2.9402362207427	1.62564
Pon2	0.9498	0.0502	2.9402362207427	3.59572
Cd28	0.9498	0.0502	2.9402362207427	-0.833763
Mrpl58	0.9498	0.0502	2.9402362207427	2.36885
Ace	0.9496	0.0504	2.93604948033621	0.0391217
Phactr4	0.9496	0.0504	2.93604948033621	-1.98529
Fxyd3	0.9496	0.0504	2.93604948033621	-1.99643
Gm11869	0.9496	0.0504	2.93604948033621	-1.46802
Tcf20	0.9496	0.0504	2.93604948033621	-2.09034
Bloc1s4	0.9496	0.0504	2.93604948033621	0.218313
Gng2	0.9496	0.0504	2.93604948033621	1.78814
Gypa	0.9496	0.0504	2.93604948033621	-1.657
Fam98a	0.9496	0.0504	2.93604948033621	-1.60813
Lef1	0.9496	0.0504	2.93604948033621	0.585633
Alyref2	0.9496	0.0504	2.93604948033621	-1.06283
Mtif2	0.9496	0.0504	2.93604948033621	2.12943
Ptger4	0.9496	0.0504	2.93604948033621	-0.24193
Slc25a17	0.9496	0.0504	2.93604948033621	-1.86963
Lta4h	0.9496	0.0504	2.93604948033621	-2.10611
Cpeb2	0.9496	0.0504	2.93604948033621	1.23931
Tbc1d10a	0.9496	0.0504	2.93604948033621	-1.84288
Plekha4	0.9494	0.0506	2.93187844272833	-2.61066
Tmem203	0.9494	0.0506	2.93187844272833	-1.66867
Git2	0.9494	0.0506	2.93187844272833	1.96056
Kansl1l	0.9494	0.0506	2.93187844272833	-2.21445
Uchl4	0.9494	0.0506	2.93187844272833	1.00729
Camsap2	0.9494	0.0506	2.93187844272833	1.26028
Mrpl37	0.9494	0.0506	2.93187844272833	-1.26233
Tpt1-ps5	0.9494	0.0506	2.93187844272833	1.87029
Ppp1r35	0.9494	0.0506	2.93187844272833	0.533678
Med11	0.9494	0.0506	2.93187844272833	-2.32239
Ccdc58	0.9494	0.0506	2.93187844272833	-2.4657
Gm8976	0.9492	0.0508	2.92772298366199	-1.3603
Col6a3	0.9492	0.0508	2.92772298366199	1.92599
Kat2b	0.9492	0.0508	2.92772298366199	-0.831802
Rc3h1	0.9492	0.0508	2.92772298366199	0.396944
Rnf14	0.9492	0.0508	2.92772298366199	-2.35115
Ric8a	0.9492	0.0508	2.92772298366199	-2.39851
Ptprb	0.9492	0.0508	2.92772298366199	-1.53709
Phykpl	0.9492	0.0508	2.92772298366199	1.25059
Slc7a1	0.9492	0.0508	2.92772298366199	-2.87062
Caap1	0.9492	0.0508	2.92772298366199	-0.59118
Zfp410	0.9492	0.0508	2.92772298366199	-0.558564
Fam174a	0.9492	0.0508	2.92772298366199	-1.42925
Gm20536	0.9492	0.0508	2.92772298366199	-2.49621
Hgs	0.9492	0.0508	2.92772298366199	0.477627
Slc44a2	0.9492	0.0508	2.92772298366199	-1.63479
Tm9sf4	0.9492	0.0508	2.92772298366199	2.31885
Tagap	0.9492	0.0508	2.92772298366199	2.00945
Gm10180	0.949	0.051	2.9235829803446	1.84772
Nrp2	0.949	0.051	2.9235829803446	-1.26262
Gm13450	0.949	0.051	2.9235829803446	1.09437
Dock8	0.949	0.051	2.9235829803446	-2.09657
Gm15808	0.949	0.051	2.9235829803446	-0.497046
Gbp4	0.949	0.051	2.9235829803446	-1.65739
Eapp	0.949	0.051	2.9235829803446	-1.67713
Atp11a	0.949	0.051	2.9235829803446	2.1603
Sap30l	0.949	0.051	2.9235829803446	-2.07413
Prpf18	0.949	0.051	2.9235829803446	-2.24912
Gm12090	0.949	0.051	2.9235829803446	-1.64346
Ascc1	0.949	0.051	2.9235829803446	2.45665
Gngt2	0.949	0.051	2.9235829803446	1.71986
Gm16221	0.949	0.051	2.9235829803446	2.35726
Morc3	0.949	0.051	2.9235829803446	-1.30187
Paip2b	0.949	0.051	2.9235829803446	-1.58966
Msantd4	0.949	0.051	2.9235829803446	0.212822
Cobll1	0.9488	0.0512	2.91945831142515	-2.22929
Ptpmt1	0.9488	0.0512	2.91945831142515	-1.13463
Xrcc1	0.9488	0.0512	2.91945831142515	2.72014
Ctgf	0.9488	0.0512	2.91945831142515	-2.06171
Psme3	0.9488	0.0512	2.91945831142515	-2.28039
Phf2	0.9488	0.0512	2.91945831142515	-1.08796
Bpgm	0.9488	0.0512	2.91945831142515	-2.71145
Tnfrsf12a	0.9488	0.0512	2.91945831142515	-2.81648
Etfa	0.9488	0.0512	2.91945831142515	2.44473
Serpinb5	0.9488	0.0512	2.91945831142515	-0.826938
Zfp990	0.9488	0.0512	2.91945831142515	-1.64513
Gm6028	0.9488	0.0512	2.91945831142515	1.65771
Entpd2	0.9488	0.0512	2.91945831142515	0.283511
Mdp1	0.9488	0.0512	2.91945831142515	0.800744
H2afy	0.9488	0.0512	2.91945831142515	-1.6015
Parp14	0.9488	0.0512	2.91945831142515	1.58455
Zufsp	0.9488	0.0512	2.91945831142515	-0.575786
Nt5dc3	0.9486	0.0514	2.9153488569717	-0.918987
Specc1l	0.9486	0.0514	2.9153488569717	0.0163359
Gm2735	0.9486	0.0514	2.9153488569717	1.4964
Rcn1	0.9486	0.0514	2.9153488569717	2.56798
Lonp2	0.9486	0.0514	2.9153488569717	-0.864801
Vps35	0.9486	0.0514	2.9153488569717	-1.99294
Dr1	0.9486	0.0514	2.9153488569717	-0.106593
Batf	0.9486	0.0514	2.9153488569717	3.36463
Nudt5	0.9486	0.0514	2.9153488569717	2.53277
Bicc1	0.9486	0.0514	2.9153488569717	0.479798
Itfg1	0.9486	0.0514	2.9153488569717	1.70123
Diaph2	0.9486	0.0514	2.9153488569717	1.63342
Slc23a2	0.9486	0.0514	2.9153488569717	-1.12004
CR974486.2	0.9486	0.0514	2.9153488569717	0.206013
Mkl1	0.9486	0.0514	2.9153488569717	2.34175
Ints8	0.9486	0.0514	2.9153488569717	0.245002
Preb	0.9486	0.0514	2.9153488569717	-1.12038
Ddx55	0.9486	0.0514	2.9153488569717	1.44053
2210016L21Rik	0.9484	0.0516	2.91125449844938	1.17436
Zc3h6	0.9484	0.0516	2.91125449844938	-0.965661
Pigk	0.9484	0.0516	2.91125449844938	2.4954
Rhot1	0.9484	0.0516	2.91125449844938	2.74364
Spta1	0.9484	0.0516	2.91125449844938	-0.53539
Tmed1	0.9484	0.0516	2.91125449844938	0.773327
Hist1h4n	0.9484	0.0516	2.91125449844938	-1.85235
Ptpn2	0.9484	0.0516	2.91125449844938	-0.606915
Cdh11	0.9484	0.0516	2.91125449844938	0.596153
Mdk	0.9484	0.0516	2.91125449844938	-0.444646
Acot13	0.9484	0.0516	2.91125449844938	-2.86509
Slc2a1	0.9484	0.0516	2.91125449844938	0.162372
Tapt1	0.9484	0.0516	2.91125449844938	-1.98203
Ipmk	0.9484	0.0516	2.91125449844938	-2.02693
Ypel3	0.9484	0.0516	2.91125449844938	0.80771
Xylt1	0.9484	0.0516	2.91125449844938	-1.90516
Zfp367	0.9482	0.0518	2.90717511869871	1.78259
Snrpb	0.9482	0.0518	2.90717511869871	-1.71621
Mrpl3	0.9482	0.0518	2.90717511869871	-1.22847
Tmem109	0.9482	0.0518	2.90717511869871	1.73147
5430405H02Rik	0.9482	0.0518	2.90717511869871	-2.45256
Dpysl2	0.9482	0.0518	2.90717511869871	-2.27868
Gyg	0.9482	0.0518	2.90717511869871	1.6236
Smim26	0.9482	0.0518	2.90717511869871	-2.94729
Pcgf5	0.9482	0.0518	2.90717511869871	-2.6676
Borcs7	0.9482	0.0518	2.90717511869871	1.83659
Zfp746	0.9482	0.0518	2.90717511869871	0.691538
Gm2214	0.9482	0.0518	2.90717511869871	0.0661219
Dtd1	0.9482	0.0518	2.90717511869871	1.95101
Uckl1	0.9482	0.0518	2.90717511869871	1.68971
Nsmce4a	0.9482	0.0518	2.90717511869871	-0.817975
Thoc6	0.9482	0.0518	2.90717511869871	1.29349
Mad2l2	0.9482	0.0518	2.90717511869871	-2.51534
Col11a1	0.9482	0.0518	2.90717511869871	-1.24043
Clec7a	0.9482	0.0518	2.90717511869871	-1.26746
Entpd1	0.9482	0.0518	2.90717511869871	-2.86386
Endog	0.948	0.052	2.90311060191444	-1.24274
Ric8b	0.948	0.052	2.90311060191444	-2.24333
Thap7	0.948	0.052	2.90311060191444	-1.64133
Rrp9	0.948	0.052	2.90311060191444	-2.13461
Pum1	0.948	0.052	2.90311060191444	-1.93042
Ncor2	0.948	0.052	2.90311060191444	1.06788
Fam49b	0.948	0.052	2.90311060191444	1.70901
Eif4e3	0.948	0.052	2.90311060191444	-0.94401
Gm25313	0.948	0.052	2.90311060191444	-2.09534
Crim1	0.948	0.052	2.90311060191444	-1.37596
Vcam1	0.948	0.052	2.90311060191444	0.340015
Tmem108	0.948	0.052	2.90311060191444	-1.62914
Pqlc1	0.948	0.052	2.90311060191444	1.22318
Alyref	0.948	0.052	2.90311060191444	1.75576
Mkl2	0.948	0.052	2.90311060191444	1.14753
Dnah8	0.948	0.052	2.90311060191444	-0.917306
Malt1	0.948	0.052	2.90311060191444	1.76439
Ehd2	0.948	0.052	2.90311060191444	1.45619
Cdc42bpa	0.9478	0.0522	2.89906083362478	1.41132
Pfdn2	0.9478	0.0522	2.89906083362478	1.93046
Cdk5	0.9478	0.0522	2.89906083362478	-2.75149
Mrps36	0.9478	0.0522	2.89906083362478	-1.58424
Socs5	0.9478	0.0522	2.89906083362478	-0.825875
Col6a1	0.9478	0.0522	2.89906083362478	1.50413
Gm7899	0.9478	0.0522	2.89906083362478	-1.95331
Aga	0.9478	0.0522	2.89906083362478	-0.778269
Npdc1	0.9478	0.0522	2.89906083362478	-2.26759
2410002F23Rik	0.9478	0.0522	2.89906083362478	0.842707
Gm15987	0.9478	0.0522	2.89906083362478	-0.335766
Ubr4	0.9478	0.0522	2.89906083362478	0.89052
Tppp3	0.9478	0.0522	2.89906083362478	-1.84119
Mob1a	0.9478	0.0522	2.89906083362478	2.00844
Mgat4a	0.9478	0.0522	2.89906083362478	1.97566
Mfsd5	0.9478	0.0522	2.89906083362478	-1.79665
E2f5	0.9476	0.0524	2.89502570067093	2.17304
BC017643	0.9476	0.0524	2.89502570067093	-2.37287
Ino80d	0.9476	0.0524	2.89502570067093	-0.0559197
Gm13428	0.9476	0.0524	2.89502570067093	1.59373
2300009A05Rik	0.9476	0.0524	2.89502570067093	0.397972
Tmem170b	0.9476	0.0524	2.89502570067093	0.217108
Ivns1abp	0.9476	0.0524	2.89502570067093	-1.59021
Gm11456	0.9476	0.0524	2.89502570067093	1.94968
Gpn3	0.9476	0.0524	2.89502570067093	1.8506
G3bp1	0.9476	0.0524	2.89502570067093	-1.6048
Gm26339	0.9476	0.0524	2.89502570067093	0.441453
Snx30	0.9476	0.0524	2.89502570067093	-0.325824
Fcnb	0.9476	0.0524	2.89502570067093	-0.675884
Palld	0.9476	0.0524	2.89502570067093	0.696222
Ddx3y	0.9476	0.0524	2.89502570067093	0.117355
Cd7	0.9476	0.0524	2.89502570067093	1.99562
Bag5	0.9476	0.0524	2.89502570067093	-1.0467
Ezh1	0.9476	0.0524	2.89502570067093	2.42973
Trak1	0.9474	0.0526	2.89100509118714	-1.69841
Atp13a2	0.9474	0.0526	2.89100509118714	-1.30349
1600002K03Rik	0.9474	0.0526	2.89100509118714	-0.639536
Birc2	0.9474	0.0526	2.89100509118714	-1.34547
Gtf2h2	0.9474	0.0526	2.89100509118714	1.22239
Fam220a	0.9474	0.0526	2.89100509118714	-0.930445
Crip1	0.9474	0.0526	2.89100509118714	-1.30918
Btbd1	0.9474	0.0526	2.89100509118714	-2.05509
Nup214	0.9474	0.0526	2.89100509118714	-1.09908
Gid4	0.9474	0.0526	2.89100509118714	-2.1771
Cyhr1	0.9474	0.0526	2.89100509118714	-0.0328098
Etv6	0.9472	0.0528	2.88699889458104	-0.242889
Dnajc1	0.9472	0.0528	2.88699889458104	2.30468
Ada	0.9472	0.0528	2.88699889458104	-0.180659
Rexo4	0.9472	0.0528	2.88699889458104	1.10345
Dlc1	0.9472	0.0528	2.88699889458104	-2.03723
Plekhf2	0.9472	0.0528	2.88699889458104	-2.99087
Lncpint	0.9472	0.0528	2.88699889458104	-0.28089
Lpl	0.9472	0.0528	2.88699889458104	0.837477
Cd38	0.9472	0.0528	2.88699889458104	1.59196
Lin54	0.9472	0.0528	2.88699889458104	1.25082
Ndufs2	0.9472	0.0528	2.88699889458104	1.72576
Gm23973	0.9472	0.0528	2.88699889458104	1.00377
Fn1	0.9472	0.0528	2.88699889458104	-2.65598
Nlrp3	0.9472	0.0528	2.88699889458104	2.02116
Hmox2	0.947	0.053	2.88300700151439	1.59614
Ankib1	0.947	0.053	2.88300700151439	2.05555
Rin2	0.947	0.053	2.88300700151439	1.85089
Rnase4	0.947	0.053	2.88300700151439	-2.14614
Chchd10	0.947	0.053	2.88300700151439	-1.97717
Elk4	0.947	0.053	2.88300700151439	-2.01665
Rps13-ps7	0.947	0.053	2.88300700151439	-1.15539
AC132304.2	0.947	0.053	2.88300700151439	-0.188399
Stfa2l1	0.947	0.053	2.88300700151439	-0.258985
Gm13862	0.947	0.053	2.88300700151439	-1.7567
Cygb	0.947	0.053	2.88300700151439	1.65783
Tmed4	0.947	0.053	2.88300700151439	2.06176
Gm7867	0.947	0.053	2.88300700151439	-1.68052
Serping1	0.947	0.053	2.88300700151439	-1.97197
Ulk1	0.947	0.053	2.88300700151439	-1.4099
Adprm	0.947	0.053	2.88300700151439	0.612066
Gm12728	0.947	0.053	2.88300700151439	-1.74923
Fam63b	0.947	0.053	2.88300700151439	-2.21826
Dkc1	0.947	0.053	2.88300700151439	-1.56267
Tfdp1	0.947	0.053	2.88300700151439	0.95543
Commd7	0.947	0.053	2.88300700151439	1.86483
Gm9517	0.947	0.053	2.88300700151439	-1.03243
Ercc1	0.9468	0.0532	2.87902930388422	1.67947
Gtf3a	0.9468	0.0532	2.87902930388422	0.92287
Fancm	0.9468	0.0532	2.87902930388422	1.10174
Tmem2	0.9468	0.0532	2.87902930388422	-2.42193
Ubr5	0.9468	0.0532	2.87902930388422	2.36435
Bag3	0.9468	0.0532	2.87902930388422	-2.0014
Gpx7	0.9468	0.0532	2.87902930388422	-1.70951
Tbl1x	0.9468	0.0532	2.87902930388422	-2.57445
Spns1	0.9468	0.0532	2.87902930388422	-0.795856
Neat1	0.9468	0.0532	2.87902930388422	-2.041
Ptprf	0.9468	0.0532	2.87902930388422	-1.49357
Nek9	0.9468	0.0532	2.87902930388422	-0.306154
Crtc3	0.9468	0.0532	2.87902930388422	-1.94054
Loxl2	0.9466	0.0534	2.87506569480422	0.106159
Tjp1	0.9466	0.0534	2.87506569480422	-2.8047
Gm44640	0.9466	0.0534	2.87506569480422	-0.377041
Hdac4	0.9466	0.0534	2.87506569480422	-0.98123
Gm42464	0.9466	0.0534	2.87506569480422	1.82723
Pdpn	0.9466	0.0534	2.87506569480422	-0.0547863
Usp7	0.9466	0.0534	2.87506569480422	0.926712
Tardbp	0.9466	0.0534	2.87506569480422	-1.88676
9330162G02Rik	0.9466	0.0534	2.87506569480422	-1.94742
Ino80	0.9466	0.0534	2.87506569480422	2.45951
Ifi47	0.9466	0.0534	2.87506569480422	-2.09985
Phtf1	0.9466	0.0534	2.87506569480422	-2.00713
Cept1	0.9466	0.0534	2.87506569480422	-0.0747021
Setd1a	0.9466	0.0534	2.87506569480422	2.04981
Trmt10c	0.9466	0.0534	2.87506569480422	0.522687
Gm15921	0.9466	0.0534	2.87506569480422	0.370378
Tbc1d4	0.9466	0.0534	2.87506569480422	-0.406227
AC102369.3	0.9466	0.0534	2.87506569480422	0.985784
Myo1g	0.9464	0.0536	2.87111606858663	1.32526
Esyt1	0.9464	0.0536	2.87111606858663	-2.2384
Gcsh	0.9464	0.0536	2.87111606858663	-1.51881
Cxcl16	0.9464	0.0536	2.87111606858663	-2.02896
Galnt7	0.9464	0.0536	2.87111606858663	1.86149
Dnajc13	0.9464	0.0536	2.87111606858663	2.15541
Fkbp5	0.9464	0.0536	2.87111606858663	-1.91217
Postn	0.9464	0.0536	2.87111606858663	-0.488356
Sfmbt1	0.9464	0.0536	2.87111606858663	-1.32864
Gpank1	0.9464	0.0536	2.87111606858663	-1.815
Gm5353	0.9464	0.0536	2.87111606858663	-1.05203
Sfrp4	0.9464	0.0536	2.87111606858663	1.64176
Rngtt	0.9464	0.0536	2.87111606858663	-0.0164009
Gm9687	0.9464	0.0536	2.87111606858663	0.064692
Capn2	0.9464	0.0536	2.87111606858663	-1.92814
Btbd7	0.9464	0.0536	2.87111606858663	-2.18229
Cnppd1	0.9464	0.0536	2.87111606858663	-1.99351
Snapc1	0.9464	0.0536	2.87111606858663	-1.99258
Slc4a2	0.9462	0.0538	2.86718032072431	-1.29287
Exoc5	0.9462	0.0538	2.86718032072431	0.808855
Pgk1	0.9462	0.0538	2.86718032072431	-1.65995
Rhoh	0.9462	0.0538	2.86718032072431	-2.46102
Armc1	0.9462	0.0538	2.86718032072431	-2.29642
Gm9392	0.9462	0.0538	2.86718032072431	1.83522
N6amt1	0.9462	0.0538	2.86718032072431	-1.31594
Rpl31-ps18	0.9462	0.0538	2.86718032072431	0.798501
Ncbp3	0.9462	0.0538	2.86718032072431	0.286936
Trim37	0.9462	0.0538	2.86718032072431	0.774594
Cenpw	0.9462	0.0538	2.86718032072431	-0.751584
Mb21d1	0.9462	0.0538	2.86718032072431	-3.21325
Cbl	0.9462	0.0538	2.86718032072431	-2.07646
Uty	0.9462	0.0538	2.86718032072431	2.06221
Sgk3	0.946	0.054	2.86325834787326	1.16944
Atp2b4	0.946	0.054	2.86325834787326	-1.46379
Psen2	0.946	0.054	2.86325834787326	0.20183
Ankrd54	0.946	0.054	2.86325834787326	-0.785671
Col5a2	0.946	0.054	2.86325834787326	-1.9586
Vprbp	0.946	0.054	2.86325834787326	-0.226748
Ubac2	0.946	0.054	2.86325834787326	-0.265878
Lgr4	0.946	0.054	2.86325834787326	0.55359
Ffar2	0.946	0.054	2.86325834787326	-1.13319
Nrbf2	0.946	0.054	2.86325834787326	1.8263
Hist1h2bj	0.946	0.054	2.86325834787326	-1.9546
Cd19	0.946	0.054	2.86325834787326	-1.68699
B230219D22Rik	0.946	0.054	2.86325834787326	-2.92677
Snord55	0.9458	0.0542	2.85935004783541	-2.23291
Aldh9a1	0.9458	0.0542	2.85935004783541	-2.39512
CAAA01147332.1	0.9458	0.0542	2.85935004783541	0.400875
Prmt3	0.9458	0.0542	2.85935004783541	-0.37703
Ndufb3	0.9458	0.0542	2.85935004783541	1.80868
Gm43291	0.9458	0.0542	2.85935004783541	-2.52893
2310033P09Rik	0.9458	0.0542	2.85935004783541	-0.975009
Sh2d1a	0.9458	0.0542	2.85935004783541	2.22147
CT573034.2	0.9458	0.0542	2.85935004783541	1.22124
Tpm2	0.9458	0.0542	2.85935004783541	2.10566
Gm8121	0.9458	0.0542	2.85935004783541	2.16802
Ckap5	0.9458	0.0542	2.85935004783541	-1.50046
Krt5	0.9458	0.0542	2.85935004783541	0.310605
Spopl	0.9458	0.0542	2.85935004783541	-0.857394
Ubr7	0.9458	0.0542	2.85935004783541	-2.22754
Gm22513	0.9458	0.0542	2.85935004783541	-0.675042
Izumo4	0.9458	0.0542	2.85935004783541	-0.776796
Pla2g16	0.9458	0.0542	2.85935004783541	-1.3321
Ugdh	0.9458	0.0542	2.85935004783541	-0.812976
Adsl	0.9458	0.0542	2.85935004783541	-0.974758
Icosl	0.9456	0.0544	2.85545531954172	-1.77176
Pex3	0.9456	0.0544	2.85545531954172	1.1442
Retnla	0.9456	0.0544	2.85545531954172	-1.85723
Rgl1	0.9456	0.0544	2.85545531954172	-2.99088
Col1a2	0.9456	0.0544	2.85545531954172	0.841774
Fkbp9	0.9456	0.0544	2.85545531954172	-3.03369
Med29	0.9456	0.0544	2.85545531954172	-0.575883
Ppp1cc	0.9456	0.0544	2.85545531954172	-2.32258
Gm43309	0.9456	0.0544	2.85545531954172	2.4355
Irf2bp1	0.9456	0.0544	2.85545531954172	-1.36025
Sp4	0.9456	0.0544	2.85545531954172	-1.37654
Cxxc5	0.9456	0.0544	2.85545531954172	-2.06099
Fbxo4	0.9456	0.0544	2.85545531954172	0.684577
Trappc10	0.9456	0.0544	2.85545531954172	0.673686
Ms4a6c	0.9456	0.0544	2.85545531954172	0.366565
Haus3	0.9456	0.0544	2.85545531954172	-1.98582
Tap1	0.9456	0.0544	2.85545531954172	0.554053
Mrpl47	0.9456	0.0544	2.85545531954172	1.57736
Cdh13	0.9456	0.0544	2.85545531954172	-1.34014
Coro1c	0.9454	0.0546	2.85157406303564	-0.546086
Ighg3	0.9454	0.0546	2.85157406303564	0.962818
Nup160	0.9454	0.0546	2.85157406303564	-1.93485
Fam50a	0.9454	0.0546	2.85157406303564	0.268677
Rcbtb2	0.9454	0.0546	2.85157406303564	-2.11705
Arhgap21	0.9454	0.0546	2.85157406303564	-2.39004
Cd34	0.9454	0.0546	2.85157406303564	-0.763309
Gm22068	0.9454	0.0546	2.85157406303564	-1.7612
Gm15607	0.9454	0.0546	2.85157406303564	0.993958
Mrpl22	0.9454	0.0546	2.85157406303564	-1.6631
Gbp9	0.9454	0.0546	2.85157406303564	-0.478869
Ppp2r5d	0.9454	0.0546	2.85157406303564	-1.19923
Gm7204	0.9454	0.0546	2.85157406303564	1.2881
Dusp11	0.9454	0.0546	2.85157406303564	1.55943
Ctsz	0.9454	0.0546	2.85157406303564	0.58147
Polr1a	0.9454	0.0546	2.85157406303564	-0.427377
Gm25360	0.9454	0.0546	2.85157406303564	-2.10586
Prdx3	0.9454	0.0546	2.85157406303564	0.118535
Fam20b	0.9454	0.0546	2.85157406303564	1.84066
Agrn	0.9454	0.0546	2.85157406303564	-0.669668
Gas2l3	0.9452	0.0548	2.84770617945682	-1.76028
Mxra8	0.9452	0.0548	2.84770617945682	0.282443
Gm14517	0.9452	0.0548	2.84770617945682	1.22211
Gm7079	0.9452	0.0548	2.84770617945682	1.41453
Ercc6l2	0.9452	0.0548	2.84770617945682	-0.805675
Usp19	0.9452	0.0548	2.84770617945682	-2.0302
Adm	0.9452	0.0548	2.84770617945682	2.27532
Snora73b	0.9452	0.0548	2.84770617945682	-1.66944
Nudt6	0.9452	0.0548	2.84770617945682	0.845857
Gm9774	0.9452	0.0548	2.84770617945682	-1.71876
Dst	0.9452	0.0548	2.84770617945682	-1.85483
Tpbg	0.9452	0.0548	2.84770617945682	1.56537
C1qtnf12	0.9452	0.0548	2.84770617945682	-0.938238
F13a1	0.9452	0.0548	2.84770617945682	-1.61982
Actn1	0.9452	0.0548	2.84770617945682	-1.64017
Tmx2	0.9452	0.0548	2.84770617945682	1.7894
Ssbp1	0.9452	0.0548	2.84770617945682	2.08006
Rabif	0.945	0.055	2.84385157102512	-1.69671
Slc5a3	0.945	0.055	2.84385157102512	-1.67604
mt-Ts2	0.945	0.055	2.84385157102512	-1.42687
Gm15566	0.945	0.055	2.84385157102512	1.79553
Pcyt2	0.945	0.055	2.84385157102512	-2.21518
Tfeb	0.945	0.055	2.84385157102512	1.64405
Ift46	0.945	0.055	2.84385157102512	-1.98476
Ctps2	0.945	0.055	2.84385157102512	-2.01601
Cd3g	0.9448	0.0552	2.84001014102495	-0.0300793
Ate1	0.9448	0.0552	2.84001014102495	-2.14211
Rnf220	0.9448	0.0552	2.84001014102495	-2.52527
Sharpin	0.9448	0.0552	2.84001014102495	-0.0852735
Gm45051	0.9448	0.0552	2.84001014102495	1.11574
Gm13156	0.9448	0.0552	2.84001014102495	1.34733
Piezo1	0.9448	0.0552	2.84001014102495	-0.0656502
Pi4k2b	0.9448	0.0552	2.84001014102495	-1.73254
Ifi30	0.9448	0.0552	2.84001014102495	0.727094
Phc2	0.9448	0.0552	2.84001014102495	0.380002
Sh2b1	0.9448	0.0552	2.84001014102495	0.490278
Acod1	0.9448	0.0552	2.84001014102495	2.13424
Trappc6a	0.9448	0.0552	2.84001014102495	1.41357
Krt10	0.9448	0.0552	2.84001014102495	-2.06788
Gm9769	0.9448	0.0552	2.84001014102495	-1.7026
4833439L19Rik	0.9448	0.0552	2.84001014102495	-3.12822
Gm10653	0.9448	0.0552	2.84001014102495	0.577451
Tgfbr3	0.9446	0.0554	2.83618179378987	0.148767
Zfp511	0.9446	0.0554	2.83618179378987	-2.06994
Sass6	0.9446	0.0554	2.83618179378987	-0.541781
Pax5	0.9446	0.0554	2.83618179378987	-1.87504
Sdc1	0.9446	0.0554	2.83618179378987	-0.790075
Stat5b	0.9446	0.0554	2.83618179378987	-0.550149
Iglj3	0.9446	0.0554	2.83618179378987	-0.829874
Atp13a1	0.9446	0.0554	2.83618179378987	1.71766
Rfxap	0.9446	0.0554	2.83618179378987	-1.15361
Adprh	0.9446	0.0554	2.83618179378987	-1.7657
Rny3	0.9446	0.0554	2.83618179378987	-2.36407
Ggta1	0.9446	0.0554	2.83618179378987	-0.690017
Fam49a	0.9446	0.0554	2.83618179378987	-1.70043
Psmb9	0.9446	0.0554	2.83618179378987	0.316362
Ints2	0.9446	0.0554	2.83618179378987	-2.67113
Gm14650	0.9446	0.0554	2.83618179378987	-1.99675
Ylpm1	0.9446	0.0554	2.83618179378987	0.88518
Pi4k2a	0.9446	0.0554	2.83618179378987	-0.497071
Abcg2	0.9446	0.0554	2.83618179378987	1.1128
A330069E16Rik	0.9446	0.0554	2.83618179378987	-1.49459
Polr2h	0.9444	0.0556	2.83236643468746	-2.40503
Chtf8	0.9444	0.0556	2.83236643468746	-1.82526
Nr2c2	0.9444	0.0556	2.83236643468746	3.54262
Wbp1l	0.9444	0.0556	2.83236643468746	2.30083
Fgfbp1	0.9444	0.0556	2.83236643468746	-2.0272
Thbs2	0.9444	0.0556	2.83236643468746	2.66813
Acsl1	0.9444	0.0556	2.83236643468746	-1.72586
Acp1	0.9444	0.0556	2.83236643468746	1.7645
Kmt2b	0.9444	0.0556	2.83236643468746	2.45377
Itpkb	0.9444	0.0556	2.83236643468746	0.155101
Gm45080	0.9444	0.0556	2.83236643468746	-2.58277
Gm6517	0.9444	0.0556	2.83236643468746	1.89448
Cenpk	0.9444	0.0556	2.83236643468746	-0.523755
Agpat5	0.9444	0.0556	2.83236643468746	0.656521
Cfp	0.9444	0.0556	2.83236643468746	1.60198
Sugt1	0.9444	0.0556	2.83236643468746	1.78672
Gm14450	0.9444	0.0556	2.83236643468746	0.840456
Ddah2	0.9444	0.0556	2.83236643468746	-2.18462
Gm9396	0.9442	0.0558	2.82856397010445	-2.41686
Epsti1	0.9442	0.0558	2.82856397010445	2.1998
Ldhb	0.9442	0.0558	2.82856397010445	-1.52472
Aspn	0.9442	0.0558	2.82856397010445	-2.24939
Cbll1	0.9442	0.0558	2.82856397010445	1.6071
Gimap8	0.9442	0.0558	2.82856397010445	-2.63651
Oraov1	0.9442	0.0558	2.82856397010445	2.22685
Nono	0.9442	0.0558	2.82856397010445	-1.06767
Rmdn1	0.9442	0.0558	2.82856397010445	-1.75968
Arfrp1	0.9442	0.0558	2.82856397010445	-2.67523
Plscr1	0.9442	0.0558	2.82856397010445	1.89078
Gm6272	0.9442	0.0558	2.82856397010445	1.44888
Mcm5	0.9442	0.0558	2.82856397010445	-0.695447
Acox3	0.9442	0.0558	2.82856397010445	-1.85254
Tia1	0.9442	0.0558	2.82856397010445	-0.635501
Ccdc66	0.9442	0.0558	2.82856397010445	0.178938
Gm8463	0.944	0.056	2.82477430743216	-1.50134
Tmem154	0.944	0.056	2.82477430743216	2.26301
Gm4294	0.944	0.056	2.82477430743216	1.64533
Gramd3	0.944	0.056	2.82477430743216	0.952403
Fuca2	0.944	0.056	2.82477430743216	-1.75272
Setbp1	0.944	0.056	2.82477430743216	0.584014
Gtf3c3	0.944	0.056	2.82477430743216	-2.22463
Gm7123	0.944	0.056	2.82477430743216	1.6236
Dnajc24	0.944	0.056	2.82477430743216	0.559166
Tnnt1	0.944	0.056	2.82477430743216	0.030209
Car1	0.944	0.056	2.82477430743216	-1.37712
Ttn	0.944	0.056	2.82477430743216	-1.37729
Cnpy3	0.944	0.056	2.82477430743216	-0.0592974
Gm13750	0.944	0.056	2.82477430743216	1.59852
Traf2	0.944	0.056	2.82477430743216	0.718755
Dnmt3a	0.944	0.056	2.82477430743216	-0.621956
Crot	0.944	0.056	2.82477430743216	-0.175293
Gm7412	0.944	0.056	2.82477430743216	-0.679921
Ap1g1	0.944	0.056	2.82477430743216	-1.83714
Mreg	0.944	0.056	2.82477430743216	-0.247913
Gm4974	0.944	0.056	2.82477430743216	-0.887986
Fbl	0.944	0.056	2.82477430743216	0.437662
Farsa	0.944	0.056	2.82477430743216	0.641216
2310035C23Rik	0.9438	0.0562	2.82099735505218	1.57002
Hspa4l	0.9438	0.0562	2.82099735505218	-1.75076
Gm15604	0.9438	0.0562	2.82099735505218	-1.77403
Cenpf	0.9438	0.0562	2.82099735505218	1.19225
Gm16200	0.9438	0.0562	2.82099735505218	-1.5459
Pcolce	0.9438	0.0562	2.82099735505218	-1.77732
Casd1	0.9438	0.0562	2.82099735505218	2.11139
Gm15210	0.9438	0.0562	2.82099735505218	-2.10889
Snx10	0.9438	0.0562	2.82099735505218	-1.93387
Rpl30-ps9	0.9438	0.0562	2.82099735505218	1.01892
Rspry1	0.9438	0.0562	2.82099735505218	1.23732
AL607105.1	0.9438	0.0562	2.82099735505218	1.40594
Gm37025	0.9438	0.0562	2.82099735505218	-0.0535158
Mfap1a	0.9438	0.0562	2.82099735505218	-1.85153
Txk	0.9438	0.0562	2.82099735505218	1.51284
Zkscan1	0.9438	0.0562	2.82099735505218	0.792063
Akap11	0.9436	0.0564	2.81723302232227	-2.20269
Myef2	0.9436	0.0564	2.81723302232227	1.98361
Dvl1	0.9436	0.0564	2.81723302232227	2.70564
Lamtor1	0.9436	0.0564	2.81723302232227	1.65541
Cyp51	0.9436	0.0564	2.81723302232227	1.95431
Rps19-ps10	0.9436	0.0564	2.81723302232227	1.28103
Gm5297	0.9436	0.0564	2.81723302232227	-0.718653
Eif3j1	0.9436	0.0564	2.81723302232227	-2.20765
Ipo5	0.9436	0.0564	2.81723302232227	1.42205
BC064078	0.9436	0.0564	2.81723302232227	1.65587
Rpl31-ps24	0.9436	0.0564	2.81723302232227	-1.11702
Aamdc	0.9436	0.0564	2.81723302232227	-1.46353
Rbm15b	0.9436	0.0564	2.81723302232227	-0.594245
Gm11643	0.9436	0.0564	2.81723302232227	-0.19436
Stk35	0.9436	0.0564	2.81723302232227	-1.25773
Cpxm1	0.9436	0.0564	2.81723302232227	1.13287
Ifit3	0.9436	0.0564	2.81723302232227	-1.26142
Rfk	0.9436	0.0564	2.81723302232227	-1.88712
Igsf8	0.9436	0.0564	2.81723302232227	-2.79638
Ubl4a	0.9434	0.0566	2.81348121956255	-2.22755
Cpsf3	0.9434	0.0566	2.81348121956255	2.05848
Gm26722	0.9434	0.0566	2.81348121956255	-1.07783
Cfh	0.9434	0.0566	2.81348121956255	-1.14765
Zfp787	0.9434	0.0566	2.81348121956255	-0.0474468
Rfc2	0.9434	0.0566	2.81348121956255	1.41469
Vamp4	0.9434	0.0566	2.81348121956255	2.03669
Gm12630	0.9434	0.0566	2.81348121956255	-2.11126
Naa30	0.9434	0.0566	2.81348121956255	-0.788419
Ogfrl1	0.9434	0.0566	2.81348121956255	1.00555
Prmt7	0.9434	0.0566	2.81348121956255	-0.0862225
Mrps11	0.9434	0.0566	2.81348121956255	-0.412339
2700049A03Rik	0.9434	0.0566	2.81348121956255	-2.09836
Gm12882	0.9434	0.0566	2.81348121956255	1.21606
Rangap1	0.9434	0.0566	2.81348121956255	-1.97581
Sos2	0.9434	0.0566	2.81348121956255	-0.558994
Gm12947	0.9434	0.0566	2.81348121956255	1.13581
Zfp236	0.9434	0.0566	2.81348121956255	-0.502007
Nr4a2	0.9434	0.0566	2.81348121956255	-1.42775
Hars	0.9432	0.0568	2.80974185804194	1.71542
Smarcb1	0.9432	0.0568	2.80974185804194	1.26345
Hs2st1	0.9432	0.0568	2.80974185804194	1.45344
Gm10923	0.9432	0.0568	2.80974185804194	2.19236
Zfp281	0.9432	0.0568	2.80974185804194	-2.60827
Creb1	0.9432	0.0568	2.80974185804194	-1.63484
Med19	0.9432	0.0568	2.80974185804194	-1.73968
Bcl2a1a	0.9432	0.0568	2.80974185804194	2.03869
9130208D14Rik	0.9432	0.0568	2.80974185804194	-1.74806
Rce1	0.9432	0.0568	2.80974185804194	2.49946
Rabgap1l	0.9432	0.0568	2.80974185804194	-1.77349
Rnh1	0.9432	0.0568	2.80974185804194	-1.68075
Phyh	0.9432	0.0568	2.80974185804194	0.434442
Gm16134	0.943	0.057	2.80601484996478	2.14438
Il7r	0.943	0.057	2.80601484996478	1.70554
Cenpp	0.943	0.057	2.80601484996478	2.23197
Adgrf5	0.943	0.057	2.80601484996478	-1.96812
Slc17a9	0.943	0.057	2.80601484996478	2.30589
Cers2	0.943	0.057	2.80601484996478	-2.20442
Tgs1	0.943	0.057	2.80601484996478	-0.212605
Cers4	0.943	0.057	2.80601484996478	-0.462116
Fam134c	0.943	0.057	2.80601484996478	-2.05668
Fxn	0.943	0.057	2.80601484996478	0.090123
Tsen34	0.943	0.057	2.80601484996478	-1.18411
Rpl3	0.943	0.057	2.80601484996478	1.02136
Cmtr1	0.943	0.057	2.80601484996478	0.197444
Tnnc2	0.943	0.057	2.80601484996478	-2.02699
Fst	0.943	0.057	2.80601484996478	-1.28594
Rbm6	0.943	0.057	2.80601484996478	2.19594
Tmem219	0.943	0.057	2.80601484996478	-0.941807
Tstd2	0.943	0.057	2.80601484996478	-2.2222
Map2k4	0.9428	0.0572	2.80230010845777	0.334302
Fem1c	0.9428	0.0572	2.80230010845777	-2.03134
Hist1h3e	0.9428	0.0572	2.80230010845777	-1.49129
Eln	0.9428	0.0572	2.80230010845777	-0.276109
Washc1	0.9428	0.0572	2.80230010845777	0.589942
Pstk	0.9428	0.0572	2.80230010845777	0.247662
Tshz2	0.9428	0.0572	2.80230010845777	-0.371786
Enpp2	0.9428	0.0572	2.80230010845777	2.13492
St3gal6	0.9428	0.0572	2.80230010845777	0.753692
Mgll	0.9428	0.0572	2.80230010845777	-1.31909
Mtfr1	0.9428	0.0572	2.80230010845777	-0.308281
Gm8369	0.9428	0.0572	2.80230010845777	1.55991
Klf16	0.9428	0.0572	2.80230010845777	-2.29227
Lage3	0.9428	0.0572	2.80230010845777	-0.722787
Faim	0.9426	0.0574	2.79859754755705	-1.80872
Tet2	0.9426	0.0574	2.79859754755705	-2.68983
Usp12	0.9426	0.0574	2.79859754755705	-3.52693
Cks1b	0.9426	0.0574	2.79859754755705	-2.65297
Fth-ps3	0.9426	0.0574	2.79859754755705	-2.58762
Nfil3	0.9426	0.0574	2.79859754755705	-0.617864
Brms1l	0.9426	0.0574	2.79859754755705	-2.55006
Chsy1	0.9426	0.0574	2.79859754755705	-1.0066
Rnf121	0.9426	0.0574	2.79859754755705	-1.23746
Ip6k2	0.9426	0.0574	2.79859754755705	1.79647
Dyrk2	0.9426	0.0574	2.79859754755705	-1.6785
Cog8	0.9426	0.0574	2.79859754755705	3.6028
Stx2	0.9426	0.0574	2.79859754755705	-1.66514
Selenoi	0.9426	0.0574	2.79859754755705	-1.14746
Ppp2r1a	0.9426	0.0574	2.79859754755705	-1.32183
Ints12	0.9426	0.0574	2.79859754755705	0.918485
Gm20900	0.9426	0.0574	2.79859754755705	0.171007
Med4	0.9426	0.0574	2.79859754755705	1.58708
Map1s	0.9424	0.0576	2.79490708219559	-1.56739
Rprl3	0.9424	0.0576	2.79490708219559	1.75741
Zzz3	0.9424	0.0576	2.79490708219559	-0.462549
F10	0.9424	0.0576	2.79490708219559	-2.38457
Coq9	0.9424	0.0576	2.79490708219559	-0.0672424
Dcps	0.9424	0.0576	2.79490708219559	-2.01101
Pphln1	0.9424	0.0576	2.79490708219559	-2.24595
Clns1a	0.9424	0.0576	2.79490708219559	0.109483
Nfrkb	0.9424	0.0576	2.79490708219559	-0.746472
Ccnt1	0.9424	0.0576	2.79490708219559	-1.70931
Lin37	0.9424	0.0576	2.79490708219559	0.883923
Pmm2	0.9424	0.0576	2.79490708219559	1.2852
Sept10	0.9424	0.0576	2.79490708219559	0.912965
Ppp2r3a	0.9424	0.0576	2.79490708219559	0.814089
Slc11a1	0.9422	0.0578	2.7912286281907	-2.12702
Adar	0.9422	0.0578	2.7912286281907	-0.834848
Hnrnpr	0.9422	0.0578	2.7912286281907	-0.718835
Tmem94	0.9422	0.0578	2.7912286281907	0.411338
Mdn1	0.9422	0.0578	2.7912286281907	1.01598
Msl3	0.9422	0.0578	2.7912286281907	-1.7877
1810032O08Rik	0.9422	0.0578	2.7912286281907	-0.214873
Ahi1	0.9422	0.0578	2.7912286281907	1.90191
Med8	0.9422	0.0578	2.7912286281907	1.93381
Timp1	0.9422	0.0578	2.7912286281907	-1.24937
Gt(ROSA)26Sor	0.9422	0.0578	2.7912286281907	1.331
Gm14269	0.9422	0.0578	2.7912286281907	1.98725
Polr3gl	0.9422	0.0578	2.7912286281907	-1.79001
Gm7785	0.9422	0.0578	2.7912286281907	1.49836
Slc25a46	0.9422	0.0578	2.7912286281907	-1.21583
Ubr3	0.9422	0.0578	2.7912286281907	1.63078
Map4k1	0.942	0.058	2.78756210223188	-1.60467
Gtpbp2	0.942	0.058	2.78756210223188	-0.510326
Islr	0.942	0.058	2.78756210223188	-0.88465
AL603745.1	0.942	0.058	2.78756210223188	0.32362
Arrb2	0.942	0.058	2.78756210223188	0.957983
Elovl6	0.942	0.058	2.78756210223188	-1.75269
Gnl2	0.942	0.058	2.78756210223188	1.56977
Yars2	0.942	0.058	2.78756210223188	-0.41512
Mthfd2	0.942	0.058	2.78756210223188	-1.2292
Twnk	0.942	0.058	2.78756210223188	2.21461
Gm12892	0.942	0.058	2.78756210223188	-0.262624
Elovl1	0.942	0.058	2.78756210223188	-0.76413
Gm18913	0.942	0.058	2.78756210223188	-1.71437
Exosc10	0.942	0.058	2.78756210223188	0.813376
Timm23	0.942	0.058	2.78756210223188	-2.43287
Zfhx3	0.942	0.058	2.78756210223188	1.36068
Pigt	0.942	0.058	2.78756210223188	-0.722338
Zfp335	0.9418	0.0582	2.78390742186874	-0.621517
Tmem40	0.9418	0.0582	2.78390742186874	1.78921
Phgdh	0.9418	0.0582	2.78390742186874	-0.502192
Eci2	0.9418	0.0582	2.78390742186874	-2.4795
S1pr4	0.9418	0.0582	2.78390742186874	-0.57284
Gm15497	0.9418	0.0582	2.78390742186874	1.32329
Gm38247	0.9418	0.0582	2.78390742186874	-1.78332
Abhd2	0.9418	0.0582	2.78390742186874	0.866084
Cd27	0.9418	0.0582	2.78390742186874	-0.303002
Mrps30	0.9418	0.0582	2.78390742186874	-1.91615
Asf1b	0.9418	0.0582	2.78390742186874	-1.49577
Prkar2a	0.9418	0.0582	2.78390742186874	2.12315
Mtor	0.9418	0.0582	2.78390742186874	-2.6948
Pik3ip1	0.9418	0.0582	2.78390742186874	0.762815
Tm2d1	0.9418	0.0582	2.78390742186874	2.12153
Hdac2	0.9418	0.0582	2.78390742186874	-1.53753
Ehmt2	0.9418	0.0582	2.78390742186874	0.611973
Mrc1	0.9418	0.0582	2.78390742186874	-0.724766
Zfp944	0.9416	0.0584	2.78026450549924	-0.40977
Snapin	0.9416	0.0584	2.78026450549924	1.23627
Sfxn1	0.9416	0.0584	2.78026450549924	0.664014
Dram1	0.9416	0.0584	2.78026450549924	-0.0971662
Uxs1	0.9416	0.0584	2.78026450549924	2.01437
Dnajc2	0.9416	0.0584	2.78026450549924	-0.547941
Tmem238	0.9416	0.0584	2.78026450549924	0.250193
Zfpl1	0.9416	0.0584	2.78026450549924	-1.41908
Atp8b4	0.9416	0.0584	2.78026450549924	-2.27354
Nf2	0.9416	0.0584	2.78026450549924	0.71732
Birc3	0.9416	0.0584	2.78026450549924	2.02536
Abhd16a	0.9416	0.0584	2.78026450549924	-1.24722
C7	0.9416	0.0584	2.78026450549924	-0.264985
Cldn1	0.9416	0.0584	2.78026450549924	1.8912
Trem3	0.9416	0.0584	2.78026450549924	-1.45515
Brd9	0.9416	0.0584	2.78026450549924	2.06481
Gm7658	0.9414	0.0586	2.7766332723581	-2.28673
Mapkapk3	0.9414	0.0586	2.7766332723581	1.13418
Xcl1	0.9414	0.0586	2.7766332723581	-1.3826
Eif2b5	0.9414	0.0586	2.7766332723581	1.49632
Fkbp2	0.9414	0.0586	2.7766332723581	-0.569832
Xpc	0.9414	0.0586	2.7766332723581	-2.43501
Phf1	0.9414	0.0586	2.7766332723581	-1.32328
Trim33	0.9414	0.0586	2.7766332723581	1.02135
Sft2d2	0.9414	0.0586	2.7766332723581	1.42621
2410089E03Rik	0.9414	0.0586	2.7766332723581	-2.01659
Kat5	0.9414	0.0586	2.7766332723581	0.153738
Unc45a	0.9414	0.0586	2.7766332723581	-2.44287
Sfswap	0.9414	0.0586	2.7766332723581	-1.93245
Gm37009	0.9414	0.0586	2.7766332723581	-1.05617
Dsc3	0.9414	0.0586	2.7766332723581	-1.4327
Ppm1d	0.9414	0.0586	2.7766332723581	0.688817
Slain2	0.9412	0.0588	2.77301364250535	-1.37794
Drg1	0.9412	0.0588	2.77301364250535	1.40072
2510039O18Rik	0.9412	0.0588	2.77301364250535	-2.19093
Fcer2a	0.9412	0.0588	2.77301364250535	0.392426
mt-Tm	0.9412	0.0588	2.77301364250535	-1.25282
Yipf6	0.9412	0.0588	2.77301364250535	-0.263733
Gimap5	0.9412	0.0588	2.77301364250535	1.48451
Dynlt1a	0.9412	0.0588	2.77301364250535	1.53845
Wdr76	0.9412	0.0588	2.77301364250535	-0.172051
Sparcl1	0.9412	0.0588	2.77301364250535	-1.88379
Pde8a	0.9412	0.0588	2.77301364250535	0.0569142
Arhgap4	0.9412	0.0588	2.77301364250535	1.80721
Stambpl1	0.9412	0.0588	2.77301364250535	-1.8029
[truncated: 982 more rows]

## Sheet: Dendritic-cells_Spleen
Symbol	proba_de	proba_not_de	bayes_factor	lfc_mean
Nploc4	0.992	0.008	4.82028032568646	-1.90184
Gm16218	0.9918	0.0082	4.79538611035605	2.36509
Eci2	0.9914	0.0086	4.74735472962373	-4.2499
Socs2	0.9898	0.0102	4.57511421193894	5.4263
Adam15	0.9882	0.0118	4.42778473760217	5.71003
Vgll4	0.9846	0.0154	4.15786731871049	-2.94494
Hba-a2	0.9828	0.0172	4.04549568560745	4.98143
Prrx1	0.9816	0.0184	3.9768326954911	4.1545
Col18a1	0.9814	0.0186	3.96581801549191	6.21298
Diablo	0.9804	0.0196	3.91243058541346	-1.51257
Plat	0.98	0.02	3.89181980831483	-1.8798
Avl9	0.98	0.02	3.89181980831483	3.10206
Gm12163	0.9798	0.0202	3.8816653799541	3.83351
Mfap5	0.9796	0.0204	3.87160894424013	4.13887
Usp36	0.9792	0.0208	3.85178245449409	-2.60288
1700025G04Rik	0.9792	0.0208	3.85178245449409	-1.80893
Gm15417	0.9792	0.0208	3.85178245449409	-3.73633
Utp11	0.9778	0.0222	3.785212421043	-2.72304
Islr	0.9778	0.0222	3.785212421043	4.06357
Scara3	0.9778	0.0222	3.785212421043	3.82923
Sgce	0.9778	0.0222	3.785212421043	3.78318
Flrt3	0.9776	0.0224	3.776039193357	3.73329
Mmp3	0.9762	0.0238	3.71398149285144	2.88507
Cp	0.976	0.024	3.70540834964447	3.80977
Rnase2a	0.976	0.024	3.70540834964447	3.63607
Ift43	0.9756	0.0244	3.68846913445673	2.83626
Gtf2h2	0.9756	0.0244	3.68846913445673	3.36843
Rps27a-ps1	0.9754	0.0246	3.68010080408586	3.28257
Mbd6	0.9754	0.0246	3.68010080408586	2.78422
Lama4	0.9754	0.0246	3.68010080408586	3.95011
Lgals3bp	0.9748	0.0252	3.65538794066687	3.91938
Zfp263	0.9748	0.0252	3.65538794066687	3.85279
Perp	0.9748	0.0252	3.65538794066687	-3.7913
Nup62	0.9744	0.0256	3.63922916510792	2.83958
Gm5306	0.9744	0.0256	3.63922916510792	4.06003
Xaf1	0.9742	0.0258	3.63124175211288	2.92829
Gm29492	0.974	0.026	3.62331439127268	3.00545
AC140264.1	0.9734	0.0266	3.59988351594519	-3.06603
Gm13428	0.9728	0.0272	3.57696118054256	2.98389
Gm12516	0.9726	0.0274	3.56942952989394	1.51474
Rfxap	0.9726	0.0274	3.56942952989394	2.99205
Ryk	0.9726	0.0274	3.56942952989394	2.98515
Mfge8	0.9724	0.0276	3.56195111768392	2.73732
Hipk3	0.972	0.028	3.54715094743051	2.85109
Gm45405	0.9718	0.0282	3.53982769970805	4.34058
Secisbp2l	0.9716	0.0284	3.53255471014054	-2.41915
Blmh	0.9716	0.0284	3.53255471014054	-3.06842
Gm40319	0.9716	0.0284	3.53255471014054	3.11991
Vcan	0.9716	0.0284	3.53255471014054	3.45883
Oaf	0.9716	0.0284	3.53255471014054	-0.811804
Isy1	0.9714	0.0286	3.52533127272997	2.86717
Cmss1	0.9714	0.0286	3.52533127272997	-3.85048
Gm9402	0.9712	0.0288	3.51815669623771	3.79673
Ifi27l2a	0.9712	0.0288	3.51815669623771	2.23937
Ilf3	0.971	0.029	3.51103030377598	-2.1977
Prelp	0.971	0.029	3.51103030377598	2.98928
Spp1	0.9708	0.0292	3.5039514324133	2.3569
Heca	0.9706	0.0294	3.49691943279339	2.922
AC112680.2	0.9706	0.0294	3.49691943279339	3.69737
Twnk	0.9704	0.0296	3.48993366876708	-2.59934
Trrap	0.9704	0.0296	3.48993366876708	-2.64788
Xdh	0.9702	0.0298	3.4829935170365	3.12727
Synrg	0.9702	0.0298	3.4829935170365	1.96855
Gm20940	0.97	0.03	3.47609836681127	3.27006
A330069E16Rik	0.97	0.03	3.47609836681127	-2.56317
Dsc3	0.9696	0.0304	3.46244068826909	-3.74036
Phf11d	0.9694	0.0306	3.45567699797127	3.89606
Ogn	0.9694	0.0306	3.45567699797127	1.45985
Mustn1	0.9694	0.0306	3.45567699797127	2.99802
Ctgf	0.9692	0.0308	3.44895598460536	3.25093
Lipg	0.9692	0.0308	3.44895598460536	2.50834
Ltb4r1	0.969	0.031	3.44227709514494	3.13466
Entpd2	0.969	0.031	3.44227709514494	3.251
Gm14005	0.9688	0.0312	3.43563978723272	-3.06364
Cdh13	0.9688	0.0312	3.43563978723272	-2.90678
Vasn	0.9688	0.0312	3.43563978723272	3.72216
AL603745.1	0.9688	0.0312	3.43563978723272	3.07179
Apold1	0.9686	0.0314	3.42904352890781	1.74924
Mmp13	0.9686	0.0314	3.42904352890781	2.65132
Palmd	0.9686	0.0314	3.42904352890781	-3.22996
Loxl2	0.9684	0.0316	3.4224877983417	4.13542
Ifit3	0.9682	0.0318	3.41597208358255	3.36128
Fxyd3	0.9682	0.0318	3.41597208358255	-2.31379
Gm6341	0.968	0.032	3.40949588230748	2.13688
Anxa8	0.968	0.032	3.40949588230748	-4.28506
Arl14ep	0.9678	0.0322	3.40305870158261	3.184
Thoc6	0.9678	0.0322	3.40305870158261	-3.22388
Rcn3	0.9678	0.0322	3.40305870158261	-3.02165
Atad5	0.9678	0.0322	3.40305870158261	3.40471
Gm20673	0.9676	0.0324	3.39666005763051	-3.16358
Olfml2b	0.9674	0.0326	3.39029947560479	2.94883
Gm16261	0.9674	0.0326	3.39029947560479	3.10657
Cxadr	0.9674	0.0326	3.39029947560479	-2.20651
Tacstd2	0.9672	0.0328	3.3839764893716	-3.64959
Cd300a	0.9672	0.0328	3.3839764893716	2.7805
Gm39288	0.9672	0.0328	3.3839764893716	2.83484
Pef1	0.967	0.033	3.37769064129782	2.97518
Il1rn	0.967	0.033	3.37769064129782	3.11071
Nelfcd	0.967	0.033	3.37769064129782	2.7099
Nfx1	0.9668	0.0332	3.37144148204551	-2.35277
Ctbp2	0.9668	0.0332	3.37144148204551	-3.02181
Fndc3b	0.9666	0.0334	3.36522857037272	2.077
Alas2	0.9666	0.0334	3.36522857037272	3.268
Cmtm3	0.9666	0.0334	3.36522857037272	-2.85734
Cask	0.9664	0.0336	3.35905147294007	-2.27979
Aktip	0.9664	0.0336	3.35905147294007	-3.03088
Gpx8	0.966	0.034	3.34680302583072	2.45794
Tns2	0.966	0.034	3.34680302583072	-1.79713
Prmt5	0.966	0.034	3.34680302583072	2.71004
Rps3a2	0.9658	0.0342	3.34073084732737	3.11168
AC159622.1	0.9658	0.0342	3.34073084732737	2.23947
Eaf1	0.9656	0.0344	3.33469282506259	3.01238
Tex2	0.9656	0.0344	3.33469282506259	3.02085
Myof	0.9654	0.0346	3.32868856250382	-2.31648
Lin9	0.9654	0.0346	3.32868856250382	1.83825
Ccdc25	0.9654	0.0346	3.32868856250382	2.26463
AU022252	0.9652	0.0348	3.32271766997471	-3.11858
Gm16570	0.9652	0.0348	3.32271766997471	3.69077
Matn2	0.9652	0.0348	3.32271766997471	3.15186
Prelid2	0.9652	0.0348	3.32271766997471	-2.98961
Skiv2l	0.965	0.035	3.31677976449802	-1.99111
Rras2	0.965	0.035	3.31677976449802	-2.07483
Srpx2	0.965	0.035	3.31677976449802	2.31768
Mpz	0.965	0.035	3.31677976449802	3.01277
Clu	0.965	0.035	3.31677976449802	2.70404
Rn7sk	0.965	0.035	3.31677976449802	-1.2707
Stx2	0.9648	0.0352	3.31087446964284	2.94097
Col5a3	0.9648	0.0352	3.31087446964284	3.31227
Cryab	0.9648	0.0352	3.31087446964284	3.18183
Hbb-bh3	0.9648	0.0352	3.31087446964284	3.04821
Mtmr12	0.9648	0.0352	3.31087446964284	-3.01257
Adamts2	0.9648	0.0352	3.31087446964284	-2.39202
Tk1	0.9648	0.0352	3.31087446964284	0.358616
Ace	0.9648	0.0352	3.31087446964284	3.1041
Arrdc1	0.9648	0.0352	3.31087446964284	-2.15815
AC158592.2	0.9648	0.0352	3.31087446964284	0.922259
Imp4	0.9648	0.0352	3.31087446964284	-2.2393
Prtn3	0.9646	0.0354	3.3050014153763	2.64643
Mdn1	0.9646	0.0354	3.3050014153763	-1.75368
Hbb-bh1	0.9646	0.0354	3.3050014153763	2.68817
Tpt1-ps6	0.9646	0.0354	3.3050014153763	2.76719
Gm13804	0.9646	0.0354	3.3050014153763	2.55369
Gm7897	0.9644	0.0356	3.29916023791934	-3.03366
Cebpa	0.9644	0.0356	3.29916023791934	-3.51988
Lef1	0.9644	0.0356	3.29916023791934	3.0522
Sept10	0.9642	0.0358	3.29335057960659	2.9282
Gm11483	0.9642	0.0358	3.29335057960659	1.79483
Kif11	0.964	0.036	3.28757208875014	2.85285
Acot13	0.9638	0.0362	3.28182441950705	-1.00341
Ahr	0.9638	0.0362	3.28182441950705	-1.77943
Gm8894	0.9638	0.0362	3.28182441950705	-2.96495
6430548M08Rik	0.9638	0.0362	3.28182441950705	2.46261
Elane	0.9638	0.0362	3.28182441950705	2.09365
Pros1	0.9638	0.0362	3.28182441950705	2.92155
Wdr76	0.9638	0.0362	3.28182441950705	2.83244
Gm3571	0.9636	0.0364	3.27610723175053	3.2983
Hspd1-ps3	0.9636	0.0364	3.27610723175053	1.8479
Atp5l2-ps	0.9636	0.0364	3.27610723175053	-3.31522
5430405H02Rik	0.9634	0.0366	3.2704201909447	-2.87379
Ddx60	0.9634	0.0366	3.2704201909447	2.75093
Gm6096	0.9634	0.0366	3.2704201909447	2.3163
Mex3b	0.9632	0.0368	3.26476296802264	2.47276
Gpatch4	0.9632	0.0368	3.26476296802264	0.911208
Ccl7	0.9632	0.0368	3.26476296802264	-2.42856
Lsm2	0.9632	0.0368	3.26476296802264	-2.37262
Itpripl1	0.9632	0.0368	3.26476296802264	2.83932
Prkaa1	0.9632	0.0368	3.26476296802264	-1.91585
Hba-ps4	0.963	0.037	3.25913523926788	2.64776
Snx27	0.963	0.037	3.25913523926788	2.44194
Fmod	0.963	0.037	3.25913523926788	1.93306
Pus7	0.9628	0.0372	3.25353668619902	-2.30472
Cnot8	0.9628	0.0372	3.25353668619902	-2.26938
Klf11	0.9628	0.0372	3.25353668619902	3.57764
Ifit1	0.9628	0.0372	3.25353668619902	2.64009
Cpxm1	0.9628	0.0372	3.25353668619902	2.97105
Mrpl49	0.9626	0.0374	3.24796699545741	1.96242
Atp8b2	0.9626	0.0374	3.24796699545741	3.12423
Loxl1	0.9624	0.0376	3.2424258586979	2.33705
Gid8	0.9624	0.0376	3.2424258586979	2.32311
Egfr	0.9624	0.0376	3.2424258586979	-2.83901
Gm4910	0.9622	0.0378	3.23691297248243	2.5009
H2-Q3	0.9622	0.0378	3.23691297248243	2.7212
Zfp729b	0.9622	0.0378	3.23691297248243	-2.35987
Tlcd2	0.9622	0.0378	3.23691297248243	2.52147
Ggta1	0.9622	0.0378	3.23691297248243	2.59411
Gm5558	0.9622	0.0378	3.23691297248243	2.36998
C4b	0.962	0.038	3.23142803817647	-1.55702
Rsad2	0.962	0.038	3.23142803817647	3.0752
Enpp2	0.962	0.038	3.23142803817647	2.10385
Gm13433	0.962	0.038	3.23142803817647	2.53567
Rgs5	0.9618	0.0382	3.22597076184813	3.2075
Sftpc	0.9618	0.0382	3.22597076184813	2.83356
Ctdsp1	0.9618	0.0382	3.22597076184813	-2.36554
Tagln	0.9618	0.0382	3.22597076184813	2.7366
Plekhb2	0.9618	0.0382	3.22597076184813	2.6946
Zbtb24	0.9616	0.0384	3.22054085416996	2.96443
Atad2	0.9616	0.0384	3.22054085416996	2.33992
Gm15390	0.9612	0.0388	3.20976200990482	-3.07484
Gm5426	0.9612	0.0388	3.20976200990482	-2.68616
Gid4	0.961	0.039	3.20441251683625	-2.83997
Sphk1	0.961	0.039	3.20441251683625	1.82708
Ap1s1	0.961	0.039	3.20441251683625	-1.42193
C1galt1	0.961	0.039	3.20441251683625	2.36174
Rnf185	0.961	0.039	3.20441251683625	-1.92084
Slc17a9	0.961	0.039	3.20441251683625	-2.98922
Gtpbp1	0.961	0.039	3.20441251683625	2.85355
Sacs	0.961	0.039	3.20441251683625	-1.87896
Exoc4	0.961	0.039	3.20441251683625	-2.90182
Gm18913	0.9608	0.0392	3.19908927927534	3.18814
Zfp644	0.9608	0.0392	3.19908927927534	-2.36038
Meg3	0.9608	0.0392	3.19908927927534	2.17469
Slc15a3	0.9608	0.0392	3.19908927927534	2.14955
Gm11223	0.9606	0.0394	3.19379202952992	4.03101
Xylt1	0.9606	0.0394	3.19379202952992	-2.63229
CAAA01147332.1	0.9606	0.0394	3.19379202952992	2.78699
Htra1	0.9604	0.0396	3.18852050397377	-2.73028
Oas1a	0.9604	0.0396	3.18852050397377	2.94705
Cldn4	0.9604	0.0396	3.18852050397377	-2.49988
Manea	0.9604	0.0396	3.18852050397377	2.44727
Zfp740	0.9602	0.0398	3.1832744429647	-2.74589
Tmem5	0.9602	0.0398	3.1832744429647	-2.6452
Znhit2	0.9602	0.0398	3.1832744429647	2.97695
Ddr2	0.9602	0.0398	3.1832744429647	3.25102
Mtmr2	0.96	0.04	3.17805359076464	-2.34316
Ccs	0.96	0.04	3.17805359076464	2.09939
1600002K03Rik	0.96	0.04	3.17805359076464	2.70117
Ttc39b	0.96	0.04	3.17805359076464	-2.18541
Tnfaip1	0.96	0.04	3.17805359076464	3.05048
Tjp1	0.96	0.04	3.17805359076464	2.72962
Ric8b	0.96	0.04	3.17805359076464	2.61893
Arhgap10	0.9598	0.0402	3.17285769546182	-2.62675
Rp2	0.9598	0.0402	3.17285769546182	2.49523
Tnnc2	0.9598	0.0402	3.17285769546182	2.43322
Tns1	0.9598	0.0402	3.17285769546182	2.84096
Lmo1	0.9598	0.0402	3.17285769546182	2.02893
Rpl12-ps1	0.9596	0.0404	3.16768650889472	2.71638
Slc29a1	0.9596	0.0404	3.16768650889472	2.22144
Jag1	0.9596	0.0404	3.16768650889472	2.96297
Prkcdbp	0.9596	0.0404	3.16768650889472	2.90026
Gm5070	0.9594	0.0406	3.16253978657807	1.54671
Tmem100	0.9594	0.0406	3.16253978657807	-2.60799
Ppif	0.9594	0.0406	3.16253978657807	-1.36185
Tinf2	0.9594	0.0406	3.16253978657807	-1.74943
Ctso	0.9594	0.0406	3.16253978657807	-1.55101
Gm13875	0.9592	0.0408	3.15741728763054	-2.61388
Cdc20	0.959	0.041	3.15231877470425	2.51902
Ciapin1	0.959	0.041	3.15231877470425	0.930383
Asprv1	0.959	0.041	3.15231877470425	2.7786
Gins2	0.959	0.041	3.15231877470425	-2.77695
Hmgb1-ps7	0.9588	0.0412	3.14724401391603	2.3847
Hbb-y	0.9588	0.0412	3.14724401391603	2.83807
Myo9a	0.9588	0.0412	3.14724401391603	2.47278
Tmem251	0.9588	0.0412	3.14724401391603	-2.51217
Ftsj3	0.9588	0.0412	3.14724401391603	2.87645
Ccdc9	0.9586	0.0414	3.14219277478028	-2.15617
Gm15531	0.9586	0.0414	3.14219277478028	2.26939
Gm6788	0.9586	0.0414	3.14219277478028	1.54313
Sparc	0.9584	0.0416	3.13716483014344	1.80781
Gpc3	0.9584	0.0416	3.13716483014344	1.21609
Prss23	0.9584	0.0416	3.13716483014344	2.4766
Gm13202	0.9584	0.0416	3.13716483014344	0.850005
Tars	0.9582	0.0418	3.13215995612013	-2.73652
2310009B15Rik	0.958	0.042	3.12717793203069	2.19086
Rnu1a1	0.958	0.042	3.12717793203069	-2.18688
Mettl2	0.958	0.042	3.12717793203069	2.99684
Gm4705	0.958	0.042	3.12717793203069	1.29006
Snx7	0.958	0.042	3.12717793203069	2.96142
Csf3r	0.958	0.042	3.12717793203069	-0.814365
Rnf14	0.958	0.042	3.12717793203069	-0.152473
Gas6	0.958	0.042	3.12717793203069	-2.54106
Map3k3	0.9578	0.0422	3.12221854034034	-0.990342
Mmp9	0.9576	0.0424	3.1172815665996	3.00383
Ube2g1	0.9576	0.0424	3.1172815665996	1.59983
Bicd2	0.9574	0.0426	3.11236679938628	-1.87279
Angptl2	0.9574	0.0426	3.11236679938628	2.77656
Ccrl2	0.9574	0.0426	3.11236679938628	-2.76188
Gja1	0.9574	0.0426	3.11236679938628	2.11152
Il18rap	0.9574	0.0426	3.11236679938628	2.31111
Adamts4	0.9574	0.0426	3.11236679938628	-1.0543
AC125020.2	0.9572	0.0428	3.10747403024877	2.56632
Ankrd33b	0.9572	0.0428	3.10747403024877	-2.49454
Eln	0.9572	0.0428	3.10747403024877	2.27891
AC115290.2	0.9572	0.0428	3.10747403024877	2.75742
Ptprf	0.9572	0.0428	3.10747403024877	2.87927
Taf2	0.957	0.043	3.1026030536506	2.0678
Mir17hg	0.957	0.043	3.1026030536506	2.11816
Slfn10-ps	0.957	0.043	3.1026030536506	-2.45241
Gm17136	0.957	0.043	3.1026030536506	-2.0211
Col15a1	0.957	0.043	3.1026030536506	1.78137
Ifi204	0.957	0.043	3.1026030536506	-2.61939
Dcaf13	0.957	0.043	3.1026030536506	-2.45094
Gm12791	0.957	0.043	3.1026030536506	-2.43641
Gm6702	0.957	0.043	3.1026030536506	2.37997
Gm7730	0.9568	0.0432	3.09775366691635	1.91191
CT030657.5	0.9568	0.0432	3.09775366691635	1.14023
Fcgrt	0.9568	0.0432	3.09775366691635	2.36339
Gm8524	0.9568	0.0432	3.09775366691635	1.81324
Gm8748	0.9568	0.0432	3.09775366691635	2.14129
Gna15	0.9568	0.0432	3.09775366691635	-1.45582
Hba-a1	0.9568	0.0432	3.09775366691635	2.72654
Zc3h12c	0.9568	0.0432	3.09775366691635	1.22438
C330006A16Rik	0.9568	0.0432	3.09775366691635	-2.38757
Has2	0.9566	0.0434	3.09292567017881	-1.07247
Prkca	0.9566	0.0434	3.09292567017881	-2.92521
Kdm2b	0.9566	0.0434	3.09292567017881	-1.38602
Mapk7	0.9566	0.0434	3.09292567017881	-1.85025
Gm20900	0.9566	0.0434	3.09292567017881	-2.18171
Rabif	0.9564	0.0436	3.08811886632729	-2.81539
BC100530	0.9562	0.0438	3.08333306095719	0.540119
Trappc6b	0.9562	0.0438	3.08333306095719	-2.70009
Nfs1	0.9562	0.0438	3.08333306095719	1.51009
Tmem173	0.9562	0.0438	3.08333306095719	-2.18795
Cog3	0.9562	0.0438	3.08333306095719	2.21395
Stmn2	0.9562	0.0438	3.08333306095719	2.07666
Mcm2	0.9562	0.0438	3.08333306095719	2.51353
Gm12165	0.956	0.044	3.07856806232069	2.30288
Tppp3	0.956	0.044	3.07856806232069	2.15469
E330009J07Rik	0.956	0.044	3.07856806232069	-1.462
Gramd1a	0.9558	0.0442	3.07382368127853	-1.99616
Pam	0.9558	0.0442	3.07382368127853	-2.38261
Hyou1	0.9558	0.0442	3.07382368127853	-1.68328
Col5a1	0.9558	0.0442	3.07382368127853	-1.20113
Ear2	0.9556	0.0444	3.06909973125291	-1.88343
Rbm47	0.9556	0.0444	3.06909973125291	-1.94624
Sh3bp1	0.9556	0.0444	3.06909973125291	2.04952
Dhrs3	0.9556	0.0444	3.06909973125291	2.65012
Ccpg1	0.9556	0.0444	3.06909973125291	2.72237
Gm45380	0.9556	0.0444	3.06909973125291	1.71322
Ppcdc	0.9556	0.0444	3.06909973125291	-1.38627
Pvr	0.9556	0.0444	3.06909973125291	-2.24543
Txk	0.9554	0.0446	3.06439602818144	-2.74612
Nop2	0.9554	0.0446	3.06439602818144	1.78857
AC140851.2	0.9554	0.0446	3.06439602818144	2.08657
Abcc5	0.9554	0.0446	3.06439602818144	2.35692
Rpsa-ps4	0.9554	0.0446	3.06439602818144	1.769
Amd1	0.9552	0.0448	3.05971239047215	2.39788
Gm7785	0.9552	0.0448	3.05971239047215	2.5351
Vps72	0.9552	0.0448	3.05971239047215	-1.09742
Snord49b	0.9552	0.0448	3.05971239047215	-2.22805
Igkv10-96	0.9552	0.0448	3.05971239047215	-2.27161
Gm24265	0.9552	0.0448	3.05971239047215	-2.15976
Yrdc	0.9552	0.0448	3.05971239047215	1.34711
Gsto1	0.9552	0.0448	3.05971239047215	1.45903
Pias2	0.955	0.045	3.05504863895942	-2.13272
Aqp3	0.955	0.045	3.05504863895942	-2.132
Cpe	0.955	0.045	3.05504863895942	0.985851
Tinagl1	0.955	0.045	3.05504863895942	1.75263
Gm24245	0.955	0.045	3.05504863895942	-0.164558
Rps18-ps2	0.955	0.045	3.05504863895942	2.42783
Cuedc2	0.955	0.045	3.05504863895942	-1.89648
Kctd10	0.9548	0.0452	3.05040459686097	-1.48302
Klf5	0.9548	0.0452	3.05040459686097	1.77817
Brox	0.9548	0.0452	3.05040459686097	2.46334
Lmtk2	0.9546	0.0454	3.04578008973579	1.95305
Ctsg	0.9546	0.0454	3.04578008973579	1.62883
Necap1	0.9546	0.0454	3.04578008973579	2.44101
Ncoa4	0.9546	0.0454	3.04578008973579	2.53435
Abcg2	0.9546	0.0454	3.04578008973579	2.32783
Gm15766	0.9546	0.0454	3.04578008973579	1.54657
Sox9	0.9546	0.0454	3.04578008973579	2.06055
AC102582.1	0.9544	0.0456	3.04117494544293	-1.53777
Usp37	0.9544	0.0456	3.04117494544293	1.84428
Cd34	0.9544	0.0456	3.04117494544293	0.716794
Zwint	0.9544	0.0456	3.04117494544293	-1.77838
Hgs	0.9544	0.0456	3.04117494544293	2.44212
Rpl31-ps23	0.9544	0.0456	3.04117494544293	2.16853
Sec23ip	0.9544	0.0456	3.04117494544293	1.34878
Tmem165	0.9544	0.0456	3.04117494544293	-1.82567
Prmt7	0.9542	0.0458	3.03658899410126	-1.90264
Zfp110	0.9542	0.0458	3.03658899410126	-1.75076
Rce1	0.9542	0.0458	3.03658899410126	-2.27962
Lpp	0.9542	0.0458	3.03658899410126	2.22103
Map1s	0.954	0.046	3.03202206805009	1.503
Gm4974	0.954	0.046	3.03202206805009	-0.632544
1500011K16Rik	0.954	0.046	3.03202206805009	-2.56353
Rbm4b	0.954	0.046	3.03202206805009	2.29985
Aftph	0.954	0.046	3.03202206805009	1.80795
Gm8069	0.9538	0.0462	3.02747400181062	2.43205
Angptl7	0.9538	0.0462	3.02747400181062	-0.665574
Igfbp2	0.9538	0.0462	3.02747400181062	-0.96973
Phf11b	0.9538	0.0462	3.02747400181062	2.38706
Fndc1	0.9538	0.0462	3.02747400181062	2.01829
Wwc2	0.9538	0.0462	3.02747400181062	-2.49558
Ralgapb	0.9538	0.0462	3.02747400181062	2.89202
Nckap1	0.9538	0.0462	3.02747400181062	2.00458
Pdlim7	0.9538	0.0462	3.02747400181062	-1.72083
Stfa2l1	0.9538	0.0462	3.02747400181062	0.536336
Rpl26-ps2	0.9538	0.0462	3.02747400181062	2.24903
Gm17150	0.9536	0.0464	3.02294463204823	1.19707
Pfdn2	0.9536	0.0464	3.02294463204823	2.10283
Rps15-ps2	0.9536	0.0464	3.02294463204823	1.58206
Daam1	0.9536	0.0464	3.02294463204823	-2.01566
Mrpl39	0.9536	0.0464	3.02294463204823	-0.729169
Tmcc3	0.9536	0.0464	3.02294463204823	-1.08988
Agrn	0.9536	0.0464	3.02294463204823	2.27032
Unc119b	0.9536	0.0464	3.02294463204823	2.12417
Gm12219	0.9534	0.0466	3.01843379753565	0.587532
Gm11878	0.9534	0.0466	3.01843379753565	2.40735
Gm5471	0.9534	0.0466	3.01843379753565	-2.19285
H1f0	0.9532	0.0468	3.01394133911677	-1.65165
AC154994.2	0.9532	0.0468	3.01394133911677	1.51076
Gm11131	0.9532	0.0468	3.01394133911677	1.56753
Gm13862	0.9532	0.0468	3.01394133911677	-2.39576
Fam117b	0.9532	0.0468	3.01394133911677	2.21331
Gm12060	0.9532	0.0468	3.01394133911677	1.49118
Furin	0.953	0.047	3.00946709967139	1.76614
Ndufaf2	0.953	0.047	3.00946709967139	1.97502
Gm4918	0.953	0.047	3.00946709967139	1.96531
Nfrkb	0.953	0.047	3.00946709967139	1.88315
Rcn1	0.953	0.047	3.00946709967139	2.21512
Hbb-bt	0.953	0.047	3.00946709967139	2.37487
Odf2	0.9528	0.0472	3.00501092408058	2.32203
Ppfibp2	0.9528	0.0472	3.00501092408058	2.09021
Gm12989	0.9528	0.0472	3.00501092408058	2.35823
Slc7a6os	0.9528	0.0472	3.00501092408058	2.1006
Tbc1d23	0.9528	0.0472	3.00501092408058	-2.07949
Washc1	0.9528	0.0472	3.00501092408058	-1.22905
Adi1	0.9526	0.0474	3.00057265919287	-2.58472
Cd27	0.9526	0.0474	3.00057265919287	-1.48562
Arg2	0.9526	0.0474	3.00057265919287	1.32565
Dusp16	0.9526	0.0474	3.00057265919287	-2.66836
Samd4b	0.9526	0.0474	3.00057265919287	0.638208
Rhov	0.9526	0.0474	3.00057265919287	0.993755
Myo6	0.9524	0.0476	2.99615215379111	-1.59795
Rps13-ps5	0.9524	0.0476	2.99615215379111	0.970994
Igfbp3	0.9524	0.0476	2.99615215379111	2.15357
Zfp672	0.9524	0.0476	2.99615215379111	2.40079
Ighg1	0.9524	0.0476	2.99615215379111	-0.323834
Vwa1	0.9524	0.0476	2.99615215379111	2.06305
Uck2	0.9524	0.0476	2.99615215379111	1.96508
Gm6419	0.9524	0.0476	2.99615215379111	1.16438
Krt79	0.9524	0.0476	2.99615215379111	-2.29801
Sap18	0.9524	0.0476	2.99615215379111	-1.41013
Tmem65	0.9524	0.0476	2.99615215379111	1.77545
AC152414.3	0.9524	0.0476	2.99615215379111	-2.05669
Hlx	0.9524	0.0476	2.99615215379111	0.783201
Hbb-bs	0.9524	0.0476	2.99615215379111	2.59615
Pfkfb3	0.9524	0.0476	2.99615215379111	2.19981
Tifa	0.9522	0.0478	2.99174925856001	1.98315
Rpl31-ps21	0.9522	0.0478	2.99174925856001	2.10849
Gm12892	0.9522	0.0478	2.99174925856001	2.77545
Icos	0.9522	0.0478	2.99174925856001	2.07648
Traf4	0.9522	0.0478	2.99174925856001	1.87389
Rab9	0.952	0.048	2.98736382605436	-1.25606
Spta1	0.952	0.048	2.98736382605436	2.08326
Suds3	0.952	0.048	2.98736382605436	-2.0233
Ecm1	0.952	0.048	2.98736382605436	1.55807
Gga1	0.952	0.048	2.98736382605436	2.29802
Zdhhc18	0.952	0.048	2.98736382605436	-2.37543
Lhfp	0.952	0.048	2.98736382605436	1.8462
Scnm1	0.9518	0.0482	2.98299571066801	-2.46081
Gm12459	0.9518	0.0482	2.98299571066801	-1.94048
Gm12422	0.9518	0.0482	2.98299571066801	0.858907
Rpl28	0.9518	0.0482	2.98299571066801	1.70218
Rnu12	0.9516	0.0484	2.97864476860329	-2.42532
Gm12355	0.9516	0.0484	2.97864476860329	0.38463
Gm8115	0.9516	0.0484	2.97864476860329	-2.60887
Trafd1	0.9516	0.0484	2.97864476860329	2.20196
2210013O21Rik	0.9516	0.0484	2.97864476860329	1.44492
Slc31a2	0.9516	0.0484	2.97864476860329	0.51002
Cdr2	0.9516	0.0484	2.97864476860329	-1.00106
Gm15044	0.9516	0.0484	2.97864476860329	-2.07331
Tmem107	0.9516	0.0484	2.97864476860329	0.300738
Cisd3	0.9516	0.0484	2.97864476860329	-2.42957
Rrn3	0.9516	0.0484	2.97864476860329	-2.08804
Pde8a	0.9514	0.0486	2.97431085784126	-2.33367
Pink1	0.9514	0.0486	2.97431085784126	-1.3651
Rcan1	0.9514	0.0486	2.97431085784126	1.71052
Lamb2	0.9514	0.0486	2.97431085784126	-1.8468
Rhoq	0.9514	0.0486	2.97431085784126	1.44825
Gm1840	0.9514	0.0486	2.97431085784126	1.61111
Gm4045	0.9514	0.0486	2.97431085784126	0.841697
Gorab	0.9514	0.0486	2.97431085784126	1.78422
Rpl31-ps20	0.9512	0.0488	2.9699938381125	1.37668
Gna11	0.9512	0.0488	2.9699938381125	2.81603
Kif2a	0.9512	0.0488	2.9699938381125	-2.09764
AC151730.1	0.9512	0.0488	2.9699938381125	2.15641
Gm45734	0.9512	0.0488	2.9699938381125	2.27433
Gm44076	0.9512	0.0488	2.9699938381125	3.00309
Arhgap29	0.9512	0.0488	2.9699938381125	2.09072
Gas1	0.9512	0.0488	2.9699938381125	0.829404
Aldh9a1	0.9512	0.0488	2.9699938381125	-1.27025
Mogs	0.951	0.049	2.9656935708684	-2.09724
Isg15	0.951	0.049	2.9656935708684	1.93868
Ube3b	0.951	0.049	2.9656935708684	-2.22952
Rnft1	0.951	0.049	2.9656935708684	1.75244
Fam98c	0.951	0.049	2.9656935708684	1.92532
Stxbp3	0.951	0.049	2.9656935708684	-1.94495
Cygb	0.9508	0.0492	2.96140991925322	-0.893211
Ighg3	0.9508	0.0492	2.96140991925322	-1.21766
Pccb	0.9508	0.0492	2.96140991925322	2.4354
Gm37760	0.9508	0.0492	2.96140991925322	-2.3924
Eif2ak1	0.9508	0.0492	2.96140991925322	1.96157
Col4a2	0.9506	0.0494	2.95714274807657	-1.0569
Sparcl1	0.9506	0.0494	2.95714274807657	2.27645
Prrc1	0.9506	0.0494	2.95714274807657	-2.32023
Prpf18	0.9506	0.0494	2.95714274807657	-0.27002
Cenph	0.9506	0.0494	2.95714274807657	1.99505
Clec3b	0.9506	0.0494	2.95714274807657	1.7226
Rin2	0.9506	0.0494	2.95714274807657	2.74982
Chtf8	0.9504	0.0496	2.9528919237865	-1.15374
Gm3148	0.9504	0.0496	2.9528919237865	2.48956
Cacul1	0.9504	0.0496	2.9528919237865	-2.32835
Ift74	0.9504	0.0496	2.9528919237865	-1.35204
Gm6654	0.9504	0.0496	2.9528919237865	0.642818
Sec14l1	0.9504	0.0496	2.9528919237865	2.1635
Prok2	0.9504	0.0496	2.9528919237865	0.153116
AC158239.2	0.9504	0.0496	2.9528919237865	1.88123
Rbmx	0.9504	0.0496	2.9528919237865	-2.12037
Gm9002	0.9504	0.0496	2.9528919237865	1.63388
Gm7823	0.9502	0.0498	2.94865731444312	2.10365
Rpl15-ps4	0.9502	0.0498	2.94865731444312	1.90472
Plp2	0.9502	0.0498	2.94865731444312	-1.49283
Psmd10	0.9502	0.0498	2.94865731444312	-2.08676
Anapc7	0.9502	0.0498	2.94865731444312	2.06838
Gm12922	0.95	0.05	2.94443878969278	-2.15829
Rbm45	0.95	0.05	2.94443878969278	2.07136
Gm22063	0.95	0.05	2.94443878969278	-1.5793
Ecm2	0.95	0.05	2.94443878969278	1.92257
Ahi1	0.95	0.05	2.94443878969278	2.06294
Cpd	0.95	0.05	2.94443878969278	2.1145
Cnbd2	0.95	0.05	2.94443878969278	0.720685
Plekha1	0.95	0.05	2.94443878969278	1.67799
Map3k5	0.95	0.05	2.94443878969278	1.85232
Cxcl14	0.95	0.05	2.94443878969278	1.81982
Slc30a1	0.95	0.05	2.94443878969278	1.5305
Toporsos	0.9498	0.0502	2.9402362207427	-2.20253
Sgf29	0.9498	0.0502	2.9402362207427	1.93812
Il13ra1	0.9498	0.0502	2.9402362207427	2.28935
Serpinb2	0.9498	0.0502	2.9402362207427	-2.13913
Tmem43	0.9498	0.0502	2.9402362207427	-1.63983
Rnf121	0.9498	0.0502	2.9402362207427	0.972734
Ndufa4l2	0.9498	0.0502	2.9402362207427	2.09931
Fut8	0.9498	0.0502	2.9402362207427	-1.59306
Gm4294	0.9498	0.0502	2.9402362207427	2.44412
Plpp3	0.9498	0.0502	2.9402362207427	1.40848
F13a1	0.9498	0.0502	2.9402362207427	1.40874
Gpn3	0.9498	0.0502	2.9402362207427	2.71515
Parl	0.9498	0.0502	2.9402362207427	1.04526
Areg	0.9496	0.0504	2.93604948033621	-1.31296
Rpl31-ps14	0.9496	0.0504	2.93604948033621	0.978458
Gm13450	0.9496	0.0504	2.93604948033621	-2.11578
Tmem120a	0.9496	0.0504	2.93604948033621	-1.97829
Slc39a10	0.9496	0.0504	2.93604948033621	-0.341285
AC164702.2	0.9494	0.0506	2.93187844272833	1.79837
Slc25a24	0.9494	0.0506	2.93187844272833	1.79838
Smox	0.9494	0.0506	2.93187844272833	1.97988
Ubac1	0.9494	0.0506	2.93187844272833	2.0844
Man2a2	0.9494	0.0506	2.93187844272833	-2.474
Col16a1	0.9494	0.0506	2.93187844272833	1.08213
CT010444.1	0.9494	0.0506	2.93187844272833	-1.43585
Usp18	0.9492	0.0508	2.92772298366199	2.37092
Gm45795	0.9492	0.0508	2.92772298366199	2.13381
Cadm1	0.9492	0.0508	2.92772298366199	2.17595
Gm5396	0.9492	0.0508	2.92772298366199	1.91731
Cox10	0.9492	0.0508	2.92772298366199	2.07324
Gm5853	0.9492	0.0508	2.92772298366199	2.03328
Gm38274	0.9492	0.0508	2.92772298366199	1.85299
Pogz	0.9492	0.0508	2.92772298366199	1.83683
Pisd	0.9492	0.0508	2.92772298366199	-0.168243
Dse	0.949	0.051	2.9235829803446	1.97117
Ascc1	0.949	0.051	2.9235829803446	-1.35827
Smoc2	0.949	0.051	2.9235829803446	2.31724
Fastk	0.949	0.051	2.9235829803446	2.20139
Irx3	0.949	0.051	2.9235829803446	0.122116
Gm45162	0.9488	0.0512	2.91945831142515	-0.613412
Tusc3	0.9488	0.0512	2.91945831142515	-1.61452
Meaf6	0.9488	0.0512	2.91945831142515	2.19775
Klhl21	0.9488	0.0512	2.91945831142515	2.26684
Slc40a1	0.9488	0.0512	2.91945831142515	0.72222
Bcl11b	0.9488	0.0512	2.91945831142515	0.994686
Heatr3	0.9488	0.0512	2.91945831142515	1.09101
Fgfr1op	0.9488	0.0512	2.91945831142515	2.00225
Kidins220	0.9488	0.0512	2.91945831142515	1.74505
Gm16416	0.9486	0.0514	2.9153488569717	-1.57358
Sfrp1	0.9486	0.0514	2.9153488569717	2.1196
Klc1	0.9486	0.0514	2.9153488569717	-2.016
BC064078	0.9486	0.0514	2.9153488569717	2.26337
Gm9791	0.9486	0.0514	2.9153488569717	-0.303249
Cdipt	0.9484	0.0516	2.91125449844938	2.29049
Rfwd3	0.9484	0.0516	2.91125449844938	0.925433
Spryd7	0.9484	0.0516	2.91125449844938	2.6309
Rpl17-ps9	0.9484	0.0516	2.91125449844938	1.02291
Pcolce2	0.9484	0.0516	2.91125449844938	-2.25778
Tsnax	0.9484	0.0516	2.91125449844938	-1.43179
Armc1	0.9484	0.0516	2.91125449844938	1.63422
Serinc5	0.9484	0.0516	2.91125449844938	-1.75745
Mgll	0.9484	0.0516	2.91125449844938	-0.696406
Tubgcp5	0.9484	0.0516	2.91125449844938	1.03271
Tbk1	0.9484	0.0516	2.91125449844938	-2.15673
Cdc27	0.9484	0.0516	2.91125449844938	2.04184
Ythdf3	0.9484	0.0516	2.91125449844938	-1.6494
Plet1	0.9484	0.0516	2.91125449844938	1.91287
Yod1	0.9482	0.0518	2.90717511869871	1.83424
Osm	0.9482	0.0518	2.90717511869871	1.73246
Uckl1	0.9482	0.0518	2.90717511869871	-1.38396
Retnla	0.9482	0.0518	2.90717511869871	-0.150776
Fam83g	0.9482	0.0518	2.90717511869871	0.966847
Gm4950	0.9482	0.0518	2.90717511869871	3.03621
Prg4	0.9482	0.0518	2.90717511869871	1.48444
Brms1	0.948	0.052	2.90311060191444	-2.12586
Unc45a	0.948	0.052	2.90311060191444	0.694337
Cep85l	0.948	0.052	2.90311060191444	-0.424885
Med25	0.948	0.052	2.90311060191444	-1.73154
Arnt	0.948	0.052	2.90311060191444	0.738941
Gal	0.948	0.052	2.90311060191444	1.87002
Asb13	0.948	0.052	2.90311060191444	-1.68286
Aamdc	0.948	0.052	2.90311060191444	0.583263
Mmp8	0.948	0.052	2.90311060191444	1.87225
Lox	0.9478	0.0522	2.89906083362478	-0.823535
Ppil1	0.9478	0.0522	2.89906083362478	-0.262094
Npc1	0.9478	0.0522	2.89906083362478	1.85031
C1qc	0.9478	0.0522	2.89906083362478	-1.77674
Ppp4r1	0.9478	0.0522	2.89906083362478	-1.75868
Cdh5	0.9478	0.0522	2.89906083362478	0.798864
Ddt	0.9478	0.0522	2.89906083362478	-1.80147
Fxyd2	0.9476	0.0524	2.89502570067093	1.59099
Gm13665	0.9476	0.0524	2.89502570067093	1.22038
Mysm1	0.9476	0.0524	2.89502570067093	-1.63142
Utp6	0.9476	0.0524	2.89502570067093	-1.68709
Prkce	0.9474	0.0526	2.89100509118714	2.03024
Plau	0.9474	0.0526	2.89100509118714	1.7599
Hyi	0.9474	0.0526	2.89100509118714	1.44036
Smarcad1	0.9474	0.0526	2.89100509118714	-2.29895
Gm6311	0.9474	0.0526	2.89100509118714	2.02469
Vpreb3	0.9474	0.0526	2.89100509118714	1.96716
Rnf11	0.9474	0.0526	2.89100509118714	-1.33532
Tmem147	0.9474	0.0526	2.89100509118714	1.53551
Gm8225	0.9474	0.0526	2.89100509118714	2.30119
Cxcl3	0.9472	0.0528	2.88699889458104	-1.30826
Gab3	0.9472	0.0528	2.88699889458104	-1.04417
Slc43a3	0.9472	0.0528	2.88699889458104	1.52282
Fam76b	0.9472	0.0528	2.88699889458104	-2.15782
4921531C22Rik	0.947	0.053	2.88300700151439	-0.962357
Ctla2a	0.947	0.053	2.88300700151439	-1.45213
F3	0.947	0.053	2.88300700151439	1.96761
Gm11643	0.947	0.053	2.88300700151439	1.38084
Il2rb	0.947	0.053	2.88300700151439	1.64013
Wfdc18	0.947	0.053	2.88300700151439	0.31118
Myo9b	0.947	0.053	2.88300700151439	1.89165
Dlc1	0.947	0.053	2.88300700151439	2.20162
Cd151	0.947	0.053	2.88300700151439	0.611075
Hint3	0.947	0.053	2.88300700151439	1.5882
Nup107	0.947	0.053	2.88300700151439	-2.33163
Npm3-ps1	0.947	0.053	2.88300700151439	1.41965
Cib2	0.947	0.053	2.88300700151439	-1.4628
Bcl2l1	0.947	0.053	2.88300700151439	1.84136
Prkd3	0.947	0.053	2.88300700151439	-0.910703
Abca1	0.947	0.053	2.88300700151439	-2.20748
Zfp592	0.9468	0.0532	2.87902930388422	1.59965
Ssfa2	0.9468	0.0532	2.87902930388422	-2.07599
Acyp2	0.9468	0.0532	2.87902930388422	1.05895
Gm12366	0.9468	0.0532	2.87902930388422	0.0732784
Ngly1	0.9468	0.0532	2.87902930388422	0.193458
4932422M17Rik	0.9468	0.0532	2.87902930388422	-1.85272
Cenpl	0.9468	0.0532	2.87902930388422	1.52349
Hnrnpll	0.9468	0.0532	2.87902930388422	1.87776
Tmed4	0.9468	0.0532	2.87902930388422	-1.55453
Gm38574	0.9468	0.0532	2.87902930388422	1.80441
Gm15549	0.9468	0.0532	2.87902930388422	0.970627
Dgcr6	0.9466	0.0534	2.87506569480422	1.90697
BC031181	0.9466	0.0534	2.87506569480422	1.91034
Hgsnat	0.9466	0.0534	2.87506569480422	0.837204
Col5a2	0.9466	0.0534	2.87506569480422	-1.39748
Mesdc1	0.9466	0.0534	2.87506569480422	1.36913
Pdgfra	0.9466	0.0534	2.87506569480422	-0.984577
Gm5620	0.9466	0.0534	2.87506569480422	-1.22014
Snca	0.9466	0.0534	2.87506569480422	2.27811
Gm12947	0.9466	0.0534	2.87506569480422	1.51162
CT571245.5	0.9466	0.0534	2.87506569480422	1.94738
Larp1	0.9466	0.0534	2.87506569480422	2.42424
Klrk1	0.9464	0.0536	2.87111606858663	1.28635
Ckap2	0.9464	0.0536	2.87111606858663	1.92003
Mcmbp	0.9464	0.0536	2.87111606858663	-2.11455
Gsr	0.9464	0.0536	2.87111606858663	1.5552
Gm18001	0.9464	0.0536	2.87111606858663	0.695865
Ddx55	0.9464	0.0536	2.87111606858663	1.28052
Tlr2	0.9464	0.0536	2.87111606858663	1.83552
Orm1	0.9464	0.0536	2.87111606858663	-1.30956
Rpl15-ps1	0.9464	0.0536	2.87111606858663	2.4442
AC156273.2	0.9464	0.0536	2.87111606858663	1.85417
Akt2	0.9464	0.0536	2.87111606858663	1.66794
Aldh3b1	0.9464	0.0536	2.87111606858663	0.464951
Cwc22	0.9462	0.0538	2.86718032072431	0.486849
Cmc2	0.9462	0.0538	2.86718032072431	1.91137
Lin54	0.9462	0.0538	2.86718032072431	-1.76761
Actl6a	0.9462	0.0538	2.86718032072431	-1.56321
Oraov1	0.9462	0.0538	2.86718032072431	-1.29331
Camsap2	0.9462	0.0538	2.86718032072431	2.0832
Hmgb1-rs17	0.9462	0.0538	2.86718032072431	1.84744
Plekhg2	0.9462	0.0538	2.86718032072431	0.87084
Gm11473	0.9462	0.0538	2.86718032072431	0.0774011
Mafg	0.9462	0.0538	2.86718032072431	1.19648
Iigp1	0.9462	0.0538	2.86718032072431	0.520968
Mrpl22	0.9462	0.0538	2.86718032072431	1.45654
Ier5l	0.9462	0.0538	2.86718032072431	1.76164
Cyth3	0.946	0.054	2.86325834787326	1.66784
Slc2a1	0.946	0.054	2.86325834787326	-0.773534
Prorsd1	0.946	0.054	2.86325834787326	-1.53854
Nudcd2	0.946	0.054	2.86325834787326	1.32639
Rpgrip1	0.946	0.054	2.86325834787326	1.52073
Copz2	0.946	0.054	2.86325834787326	-2.12011
Rpp38	0.946	0.054	2.86325834787326	-2.40963
Gm7867	0.9458	0.0542	2.85935004783541	1.63545
Serpinh1	0.9458	0.0542	2.85935004783541	1.57805
Cnot10	0.9458	0.0542	2.85935004783541	-1.40655
Tnfrsf1a	0.9458	0.0542	2.85935004783541	-1.14084
Gm5617	0.9458	0.0542	2.85935004783541	-1.74992
Psmd1	0.9458	0.0542	2.85935004783541	2.11398
AI413582	0.9458	0.0542	2.85935004783541	-1.94947
Tpbg	0.9458	0.0542	2.85935004783541	1.88384
2810025M15Rik	0.9458	0.0542	2.85935004783541	-1.71385
Gm11824	0.9458	0.0542	2.85935004783541	1.69204
Gm11920	0.9456	0.0544	2.85545531954172	-1.78138
Lage3	0.9456	0.0544	2.85545531954172	0.0943555
Pclaf	0.9456	0.0544	2.85545531954172	1.06609
Amotl2	0.9456	0.0544	2.85545531954172	1.96427
Rps23-ps2	0.9456	0.0544	2.85545531954172	1.73285
Slc9a7	0.9456	0.0544	2.85545531954172	1.85749
Gbp7	0.9456	0.0544	2.85545531954172	1.90574
Gm37025	0.9456	0.0544	2.85545531954172	0.276391
Smad5	0.9456	0.0544	2.85545531954172	-1.02973
Zfp609	0.9456	0.0544	2.85545531954172	-1.85713
Ly6g	0.9456	0.0544	2.85545531954172	0.340251
Coq10b	0.9454	0.0546	2.85157406303564	-0.282717
Raph1	0.9454	0.0546	2.85157406303564	-2.31758
Gm43309	0.9454	0.0546	2.85157406303564	-1.91302
Ighj2	0.9454	0.0546	2.85157406303564	0.815672
Idnk	0.9454	0.0546	2.85157406303564	-1.90253
Igfbp4	0.9454	0.0546	2.85157406303564	0.840704
Stx11	0.9454	0.0546	2.85157406303564	-1.67378
Gm13551	0.9454	0.0546	2.85157406303564	1.05802
Abr	0.9454	0.0546	2.85157406303564	1.9331
Fam192a	0.9452	0.0548	2.84770617945682	-1.65976
Kif15	0.9452	0.0548	2.84770617945682	1.30254
Igkv1-135	0.9452	0.0548	2.84770617945682	0.546
Trim39	0.9452	0.0548	2.84770617945682	0.512444
Cltb	0.9452	0.0548	2.84770617945682	1.63152
Igfbp7	0.9452	0.0548	2.84770617945682	1.97095
Msr1	0.9452	0.0548	2.84770617945682	0.141755
Bckdha	0.9452	0.0548	2.84770617945682	-1.12969
Gm14138	0.9452	0.0548	2.84770617945682	-0.805261
Slc25a5-ps	0.9452	0.0548	2.84770617945682	-1.57696
Cldn1	0.9452	0.0548	2.84770617945682	1.04554
Serpinb8	0.9452	0.0548	2.84770617945682	0.781728
Anxa3	0.9452	0.0548	2.84770617945682	2.21632
Pdgfrl	0.9452	0.0548	2.84770617945682	1.83222
Rpl10	0.945	0.055	2.84385157102512	-0.998411
Poldip2	0.945	0.055	2.84385157102512	0.21883
Gm7821	0.945	0.055	2.84385157102512	2.22058
Hs6st1	0.945	0.055	2.84385157102512	1.74378
Utp4	0.945	0.055	2.84385157102512	-2.15204
Cenpk	0.945	0.055	2.84385157102512	2.04963
Atg4b	0.945	0.055	2.84385157102512	-2.08513
Pla2g12a	0.945	0.055	2.84385157102512	-1.2591
Gpc1	0.945	0.055	2.84385157102512	1.40117
Ankra2	0.945	0.055	2.84385157102512	-1.79117
Gm5453	0.945	0.055	2.84385157102512	1.5318
Anp32b-ps1	0.945	0.055	2.84385157102512	1.56432
Atr	0.945	0.055	2.84385157102512	1.65483
Trim37	0.9448	0.0552	2.84001014102495	-1.47926
Gnpnat1	0.9448	0.0552	2.84001014102495	1.28427
AC154785.3	0.9448	0.0552	2.84001014102495	1.42083
Tvp23b	0.9448	0.0552	2.84001014102495	1.72431
Sipa1l1	0.9448	0.0552	2.84001014102495	1.67664
Qpct	0.9448	0.0552	2.84001014102495	0.444514
Gm9436	0.9448	0.0552	2.84001014102495	0.176908
Rpl9-ps3	0.9448	0.0552	2.84001014102495	2.33415
Pid1	0.9446	0.0554	2.83618179378987	-1.43113
Thbs3	0.9446	0.0554	2.83618179378987	0.196901
Rbm8a2	0.9446	0.0554	2.83618179378987	1.15834
Serpine1	0.9446	0.0554	2.83618179378987	-1.0379
Tfeb	0.9446	0.0554	2.83618179378987	-1.22426
Hltf	0.9446	0.0554	2.83618179378987	-1.74869
Gm7412	0.9446	0.0554	2.83618179378987	-0.80226
Nr4a2	0.9446	0.0554	2.83618179378987	1.41758
Tnmd	0.9446	0.0554	2.83618179378987	1.63246
Grb10	0.9446	0.0554	2.83618179378987	1.23759
Fpr1	0.9446	0.0554	2.83618179378987	1.48097
Hist2h2ac	0.9446	0.0554	2.83618179378987	-2.21043
Shtn1	0.9446	0.0554	2.83618179378987	-0.245945
Rpl31-ps9	0.9446	0.0554	2.83618179378987	2.1718
Tia1	0.9446	0.0554	2.83618179378987	-1.72187
1810041H14Rik	0.9446	0.0554	2.83618179378987	-0.50301
Phtf1	0.9446	0.0554	2.83618179378987	0.0605789
Pltp	0.9446	0.0554	2.83618179378987	-0.964546
Pja2	0.9444	0.0556	2.83236643468746	1.80301
Acaa1a	0.9444	0.0556	2.83236643468746	-1.15608
Lamc1	0.9444	0.0556	2.83236643468746	1.57052
Hax1	0.9444	0.0556	2.83236643468746	-1.26834
Fbxl12	0.9444	0.0556	2.83236643468746	0.35946
Cobll1	0.9444	0.0556	2.83236643468746	0.820367
Ogfrl1	0.9444	0.0556	2.83236643468746	-0.247675
Lrrc59	0.9444	0.0556	2.83236643468746	1.75103
Zfp654	0.9444	0.0556	2.83236643468746	-1.88059
Fam3c	0.9444	0.0556	2.83236643468746	1.04527
S100a16	0.9444	0.0556	2.83236643468746	0.555265
AC132344.3	0.9444	0.0556	2.83236643468746	1.59145
Sqle	0.9444	0.0556	2.83236643468746	0.0214659
Crot	0.9444	0.0556	2.83236643468746	1.46498
Gm29725	0.9442	0.0558	2.82856397010445	-2.15798
Gpr180	0.9442	0.0558	2.82856397010445	-2.15649
Ebp	0.9442	0.0558	2.82856397010445	1.74126
Foxo4	0.9442	0.0558	2.82856397010445	0.971355
Hbegf	0.9442	0.0558	2.82856397010445	1.01899
Sike1	0.9442	0.0558	2.82856397010445	-1.44224
Hist1h2bn	0.9442	0.0558	2.82856397010445	1.57111
Il1b	0.9442	0.0558	2.82856397010445	-1.24599
Inpp5f	0.9442	0.0558	2.82856397010445	-1.39256
Gm17971	0.9442	0.0558	2.82856397010445	1.05781
Zfp593	0.9442	0.0558	2.82856397010445	1.51899
Hist1h2al	0.9442	0.0558	2.82856397010445	0.693577
Zfp51	0.9442	0.0558	2.82856397010445	-0.709934
Itfg1	0.9442	0.0558	2.82856397010445	1.88137
Rpl30-ps11	0.944	0.056	2.82477430743216	1.99088
A130010J15Rik	0.944	0.056	2.82477430743216	-1.72432
Gpaa1	0.944	0.056	2.82477430743216	-1.14625
Dtd1	0.944	0.056	2.82477430743216	1.75933
Tmem109	0.944	0.056	2.82477430743216	-1.88543
Got2	0.944	0.056	2.82477430743216	-0.621318
Mpo	0.944	0.056	2.82477430743216	0.194005
Rgs16	0.944	0.056	2.82477430743216	0.860334
Trim44	0.9438	0.0562	2.82099735505218	1.97014
Tcf20	0.9438	0.0562	2.82099735505218	-1.64718
Slc26a2	0.9438	0.0562	2.82099735505218	0.949987
Gm4374	0.9438	0.0562	2.82099735505218	-0.496303
Gse1	0.9438	0.0562	2.82099735505218	1.38212
Ahsa2	0.9438	0.0562	2.82099735505218	1.60776
Zmym5	0.9438	0.0562	2.82099735505218	-0.989745
Osbpl2	0.9438	0.0562	2.82099735505218	-1.95934
Mrpl16	0.9438	0.0562	2.82099735505218	-1.0729
Cdc123	0.9436	0.0564	2.81723302232227	-1.72021
Znhit3	0.9436	0.0564	2.81723302232227	1.95433
Dnase2a	0.9436	0.0564	2.81723302232227	-0.718504
Cdk5rap3	0.9436	0.0564	2.81723302232227	-2.12839
AC153929.1	0.9436	0.0564	2.81723302232227	2.27589
Gm4835	0.9436	0.0564	2.81723302232227	1.89637
Tspan14	0.9436	0.0564	2.81723302232227	1.55812
Ppcs	0.9436	0.0564	2.81723302232227	1.98442
Alg5	0.9436	0.0564	2.81723302232227	-1.67943
Serpina3n	0.9436	0.0564	2.81723302232227	0.864986
Gm10146	0.9436	0.0564	2.81723302232227	0.807825
Gm12035	0.9434	0.0566	2.81348121956255	1.89616
B230208H11Rik	0.9434	0.0566	2.81348121956255	1.59528
Krcc1	0.9434	0.0566	2.81348121956255	1.68434
Gm7327	0.9434	0.0566	2.81348121956255	0.83108
Gfod1	0.9434	0.0566	2.81348121956255	1.75045
Ss18	0.9434	0.0566	2.81348121956255	2.16091
Asf1b	0.9434	0.0566	2.81348121956255	1.47487
Haus8	0.9434	0.0566	2.81348121956255	-0.666897
Spns1	0.9434	0.0566	2.81348121956255	1.56652
Ptn	0.9434	0.0566	2.81348121956255	-0.0892698
Copg1	0.9434	0.0566	2.81348121956255	-1.91004
Gm8539	0.9434	0.0566	2.81348121956255	1.89443
Cfh	0.9434	0.0566	2.81348121956255	0.125288
Gm5870	0.9432	0.0568	2.80974185804194	-1.37007
Fem1b	0.9432	0.0568	2.80974185804194	-2.0752
Olr1	0.9432	0.0568	2.80974185804194	-0.661967
Gm9701	0.9432	0.0568	2.80974185804194	1.21329
Sft2d2	0.9432	0.0568	2.80974185804194	1.22944
Fech	0.9432	0.0568	2.80974185804194	1.9095
Gm12643	0.9432	0.0568	2.80974185804194	-2.00845
Gm12020	0.9432	0.0568	2.80974185804194	2.13666
Gm11979	0.943	0.057	2.80601484996478	0.407096
CT868733.2	0.943	0.057	2.80601484996478	-1.02016
Gm45070	0.943	0.057	2.80601484996478	1.9371
Gm13525	0.943	0.057	2.80601484996478	-2.68067
Map1lc3a	0.943	0.057	2.80601484996478	-2.00838
Rarres2	0.943	0.057	2.80601484996478	-0.15032
Ass1	0.943	0.057	2.80601484996478	0.0703363
Gm7857	0.943	0.057	2.80601484996478	1.07958
1700021F05Rik	0.943	0.057	2.80601484996478	-0.744167
G0s2	0.943	0.057	2.80601484996478	1.77546
Lemd2	0.943	0.057	2.80601484996478	-1.54744
Tulp4	0.943	0.057	2.80601484996478	-1.18678
Gng11	0.943	0.057	2.80601484996478	1.46497
Htra3	0.943	0.057	2.80601484996478	-0.163642
Ckap4	0.9428	0.0572	2.80230010845777	-1.61392
Nlrp3	0.9428	0.0572	2.80230010845777	-1.57757
Rwdd1	0.9428	0.0572	2.80230010845777	-1.84772
Gm14269	0.9428	0.0572	2.80230010845777	2.00591
Samd1	0.9428	0.0572	2.80230010845777	1.61107
Gm8019	0.9428	0.0572	2.80230010845777	1.58371
Yae1d1	0.9428	0.0572	2.80230010845777	-0.0173298
Urah	0.9428	0.0572	2.80230010845777	0.067982
Hs2st1	0.9428	0.0572	2.80230010845777	1.73419
Setd1a	0.9428	0.0572	2.80230010845777	-1.52468
Pex13	0.9428	0.0572	2.80230010845777	1.715
Shc1	0.9428	0.0572	2.80230010845777	-0.498084
Khk	0.9428	0.0572	2.80230010845777	1.56356
Xpa	0.9426	0.0574	2.79859754755705	-1.9265
Tpst1	0.9426	0.0574	2.79859754755705	1.93019
Gm8217	0.9426	0.0574	2.79859754755705	2.09341
Mfsd7b	0.9426	0.0574	2.79859754755705	-1.45585
Rps13-ps7	0.9426	0.0574	2.79859754755705	0.0448161
Ptprb	0.9426	0.0574	2.79859754755705	1.05025
Ahdc1	0.9426	0.0574	2.79859754755705	-1.32486
Zfp771	0.9426	0.0574	2.79859754755705	1.32465
Gm44389	0.9426	0.0574	2.79859754755705	-1.89687
Pla2g7	0.9426	0.0574	2.79859754755705	-1.67315
Rhoh	0.9426	0.0574	2.79859754755705	1.20297
Atp6ap1	0.9424	0.0576	2.79490708219559	-1.66137
Sac3d1	0.9424	0.0576	2.79490708219559	-0.996144
Itga5	0.9424	0.0576	2.79490708219559	-0.827174
Cds2	0.9424	0.0576	2.79490708219559	-2.23859
Gm12025	0.9424	0.0576	2.79490708219559	1.46124
Rab34	0.9424	0.0576	2.79490708219559	1.35992
Gm15661	0.9424	0.0576	2.79490708219559	1.94537
Optn	0.9424	0.0576	2.79490708219559	0.785646
Slc11a1	0.9424	0.0576	2.79490708219559	-1.5772
Gm13342	0.9424	0.0576	2.79490708219559	1.4736
Specc1	0.9424	0.0576	2.79490708219559	0.606211
Gm13216	0.9424	0.0576	2.79490708219559	1.70835
Pdcl	0.9424	0.0576	2.79490708219559	-0.413709
Gca	0.9424	0.0576	2.79490708219559	1.54812
Fam114a1	0.9424	0.0576	2.79490708219559	-0.254032
Fbln1	0.9422	0.0578	2.7912286281907	1.69084
Gm14231	0.9422	0.0578	2.7912286281907	1.29271
Rbp7	0.9422	0.0578	2.7912286281907	-0.120416
Zmpste24	0.9422	0.0578	2.7912286281907	-1.43781
Pinx1	0.9422	0.0578	2.7912286281907	-1.01756
Gdf15	0.9422	0.0578	2.7912286281907	1.31081
Mcm5	0.9422	0.0578	2.7912286281907	2.02155
Myl9	0.9422	0.0578	2.7912286281907	1.32691
Nudt14	0.9422	0.0578	2.7912286281907	-1.74415
Ndufaf6	0.9422	0.0578	2.7912286281907	1.67516
Cd300c2	0.9422	0.0578	2.7912286281907	-0.988306
Stambpl1	0.9422	0.0578	2.7912286281907	-1.79969
Eif4ebp1	0.942	0.058	2.78756210223188	-1.5942
AW549877	0.942	0.058	2.78756210223188	0.568442
Ifrd2	0.942	0.058	2.78756210223188	-0.682725
Sgpp1	0.942	0.058	2.78756210223188	1.34688
Gm12508	0.942	0.058	2.78756210223188	0.950714
Rpl23a-ps2	0.942	0.058	2.78756210223188	-1.32233
Etfrf1	0.942	0.058	2.78756210223188	-2.05123
Apeh	0.942	0.058	2.78756210223188	2.43224
Mcm6	0.9418	0.0582	2.78390742186874	0.928747
Slc16a3	0.9418	0.0582	2.78390742186874	2.29952
Gm6142	0.9418	0.0582	2.78390742186874	0.683685
Gm6272	0.9418	0.0582	2.78390742186874	-2.16029
Dcaf5	0.9418	0.0582	2.78390742186874	1.60093
Rps12-ps3	0.9418	0.0582	2.78390742186874	-0.0496707
Evi5	0.9418	0.0582	2.78390742186874	-0.943374
mt-Tm	0.9418	0.0582	2.78390742186874	-1.64889
Serf1	0.9418	0.0582	2.78390742186874	0.907849
Cherp	0.9418	0.0582	2.78390742186874	-1.62345
March2	0.9418	0.0582	2.78390742186874	2.13669
Rnf122	0.9416	0.0584	2.78026450549924	-1.92514
Lasp1	0.9416	0.0584	2.78026450549924	1.62407
AC100406.1	0.9416	0.0584	2.78026450549924	-1.86364
Zfp869	0.9416	0.0584	2.78026450549924	0.832952
Cln5	0.9416	0.0584	2.78026450549924	0.97319
Has1	0.9416	0.0584	2.78026450549924	0.505742
Tfrc	0.9416	0.0584	2.78026450549924	1.60821
Gm45446	0.9416	0.0584	2.78026450549924	0.784561
Mmp12	0.9416	0.0584	2.78026450549924	1.91974
Flnb	0.9414	0.0586	2.7766332723581	0.9659
Trmt10c	0.9414	0.0586	2.7766332723581	1.73511
Ccl3	0.9414	0.0586	2.7766332723581	-1.92456
Bod1	0.9414	0.0586	2.7766332723581	-0.988963
Gm15570	0.9414	0.0586	2.7766332723581	1.32571
Sesn3	0.9414	0.0586	2.7766332723581	-2.13228
BC002163	0.9414	0.0586	2.7766332723581	-1.99984
Lrrc42	0.9414	0.0586	2.7766332723581	0.626452
BC005561	0.9414	0.0586	2.7766332723581	-1.88975
Rras	0.9414	0.0586	2.7766332723581	-1.64178
Pim2	0.9414	0.0586	2.7766332723581	1.72962
Mtfr1l	0.9414	0.0586	2.7766332723581	1.40409
Cdc42bpa	0.9414	0.0586	2.7766332723581	1.23074
Immp2l	0.9414	0.0586	2.7766332723581	-1.16408
Fam216a	0.9414	0.0586	2.7766332723581	-1.03658
Gpn2	0.9412	0.0588	2.77301364250535	0.716343
Itpa	0.9412	0.0588	2.77301364250535	1.61188
Lyz1	0.9412	0.0588	2.77301364250535	0.297861
Gstm5	0.9412	0.0588	2.77301364250535	-1.43247
Ino80e	0.9412	0.0588	2.77301364250535	1.3309
Abcb10	0.9412	0.0588	2.77301364250535	1.14728
AC125321.1	0.9412	0.0588	2.77301364250535	1.0713
Igf2r	0.9412	0.0588	2.77301364250535	-1.83133
Hsph1	0.9412	0.0588	2.77301364250535	0.731433
Ctla4	0.9412	0.0588	2.77301364250535	0.682161
Pstk	0.9412	0.0588	2.77301364250535	-1.56893
Zbtb21	0.9412	0.0588	2.77301364250535	-1.75832
Gm36189	0.9412	0.0588	2.77301364250535	-2.33829
Fam136a	0.9412	0.0588	2.77301364250535	1.78223
Antxr2	0.9412	0.0588	2.77301364250535	-1.71307
Mtx2	0.941	0.059	2.76940553681514	-1.499
Iglv1	0.941	0.059	2.76940553681514	1.64594
Golim4	0.941	0.059	2.76940553681514	1.87704
Gm6630	0.941	0.059	2.76940553681514	2.03723
Ccdc50-ps	0.941	0.059	2.76940553681514	0.268047
Rbm15b	0.941	0.059	2.76940553681514	2.17918
Eef1e1	0.941	0.059	2.76940553681514	-1.07292
Blcap	0.941	0.059	2.76940553681514	0.558066
Actn1	0.941	0.059	2.76940553681514	1.57852
Lpxn	0.941	0.059	2.76940553681514	-1.15413
Ltbp1	0.9408	0.0592	2.76580887696475	-0.793888
Gm12222	0.9408	0.0592	2.76580887696475	-0.785859
Rbmx2	0.9408	0.0592	2.76580887696475	-1.37172
Gm27219	0.9408	0.0592	2.76580887696475	1.90892
Fmnl3	0.9408	0.0592	2.76580887696475	0.0258235
Ints2	0.9408	0.0592	2.76580887696475	1.05959
Gimap8	0.9408	0.0592	2.76580887696475	1.18442
Btbd10	0.9408	0.0592	2.76580887696475	1.41313
1110038F14Rik	0.9408	0.0592	2.76580887696475	-1.10891
AC079681.1	0.9408	0.0592	2.76580887696475	1.5413
Prkci	0.9408	0.0592	2.76580887696475	-1.78227
Frs2	0.9408	0.0592	2.76580887696475	-0.155349
Med27	0.9406	0.0594	2.76222358542371	1.11409
Naa25	0.9406	0.0594	2.76222358542371	1.06702
Sned1	0.9406	0.0594	2.76222358542371	0.964887
Tbc1d9	0.9406	0.0594	2.76222358542371	-0.187115
Gm27178	0.9406	0.0594	2.76222358542371	-0.609528
Ergic3	0.9406	0.0594	2.76222358542371	1.79695
Slc48a1	0.9406	0.0594	2.76222358542371	1.72593
Ccl8	0.9406	0.0594	2.76222358542371	-0.535158
P2rx4	0.9406	0.0594	2.76222358542371	-1.38994
Gm16148	0.9406	0.0594	2.76222358542371	1.4743
Inafm2	0.9406	0.0594	2.76222358542371	1.65659
Rnu5g	0.9404	0.0596	2.75864958544316	-2.03982
Tmem2	0.9404	0.0596	2.75864958544316	-0.0559493
Blzf1	0.9404	0.0596	2.75864958544316	1.79141
Sirpa	0.9404	0.0596	2.75864958544316	1.85078
Sprr1a	0.9404	0.0596	2.75864958544316	-0.454338
1110065P20Rik	0.9404	0.0596	2.75864958544316	-1.45374
Gm8394	0.9404	0.0596	2.75864958544316	1.18671
Pdlim2	0.9404	0.0596	2.75864958544316	1.31639
Sema3c	0.9404	0.0596	2.75864958544316	1.65495
Pafah1b2	0.9404	0.0596	2.75864958544316	-1.2877
Srpk3	0.9404	0.0596	2.75864958544316	-1.81444
Cd7	0.9404	0.0596	2.75864958544316	1.47894
B230219D22Rik	0.9404	0.0596	2.75864958544316	1.85561
Cycs-ps2	0.9402	0.0598	2.75508680104541	1.7776
Thap2	0.9402	0.0598	2.75508680104541	-0.444799
P2ry10	0.9402	0.0598	2.75508680104541	1.7598
Ptdss1	0.9402	0.0598	2.75508680104541	-1.41534
Fcgr3	0.9402	0.0598	2.75508680104541	1.82469
AC102369.3	0.9402	0.0598	2.75508680104541	1.33464
Eif3j2	0.9402	0.0598	2.75508680104541	-1.97967
Spata24	0.9402	0.0598	2.75508680104541	-1.37059
Nde1	0.9402	0.0598	2.75508680104541	1.29187
Car1	0.9402	0.0598	2.75508680104541	1.0004
Rpl30-ps9	0.9402	0.0598	2.75508680104541	-0.269067
Dscr3	0.9402	0.0598	2.75508680104541	-0.0505692
Rab29	0.9402	0.0598	2.75508680104541	0.136853
Tiam1	0.9402	0.0598	2.75508680104541	0.987393
Krt17	0.9402	0.0598	2.75508680104541	-1.48632
Ak3	0.9402	0.0598	2.75508680104541	1.72439
Gm12999	0.9402	0.0598	2.75508680104541	2.10101
Eif2s3x	0.94	0.06	2.75153515701359	1.5159
Gm15745	0.94	0.06	2.75153515701359	2.33425
Ccny	0.94	0.06	2.75153515701359	2.2193
Tnpo1	0.94	0.06	2.75153515701359	1.55078
Gm17087	0.94	0.06	2.75153515701359	-1.71917
Pitpnc1	0.94	0.06	2.75153515701359	-0.492136
Fes	0.94	0.06	2.75153515701359	1.23604
Ahsa1	0.94	0.06	2.75153515701359	1.70016
Timp1	0.94	0.06	2.75153515701359	0.134582
Ormdl2	0.94	0.06	2.75153515701359	1.10715
Rnd1	0.94	0.06	2.75153515701359	-0.372233
Rogdi	0.94	0.06	2.75153515701359	1.46752
Sox4	0.9398	0.0602	2.74799457888156	0.124282
Ppp2r5d	0.9398	0.0602	2.74799457888156	-0.829283
Pitpnm1	0.9398	0.0602	2.74799457888156	1.82562
Gm8326	0.9398	0.0602	2.74799457888156	0.290028
Rrm1	0.9398	0.0602	2.74799457888156	0.549213
Gm32158	0.9398	0.0602	2.74799457888156	0.896296
AC171206.4	0.9398	0.0602	2.74799457888156	0.767893
Hk3	0.9398	0.0602	2.74799457888156	-0.373986
Cdkn2c	0.9398	0.0602	2.74799457888156	0.764991
Gramd4	0.9398	0.0602	2.74799457888156	-0.726632
Cxcr2	0.9398	0.0602	2.74799457888156	0.193599
Golga3	0.9398	0.0602	2.74799457888156	-1.70214
Nubp2	0.9398	0.0602	2.74799457888156	1.10651
Rps18-ps3	0.9396	0.0604	2.74446499292391	1.63328
Slco3a1	0.9396	0.0604	2.74446499292391	0.585041
Camk2n1	0.9396	0.0604	2.74446499292391	0.510955
Gm7634	0.9396	0.0604	2.74446499292391	1.58046
Gm12231	0.9396	0.0604	2.74446499292391	-1.61997
Mcoln2	0.9396	0.0604	2.74446499292391	1.08496
Col6a1	0.9396	0.0604	2.74446499292391	-1.08878
Ercc6	0.9396	0.0604	2.74446499292391	0.419492
Unc50	0.9396	0.0604	2.74446499292391	1.52239
Gnl1	0.9396	0.0604	2.74446499292391	1.99458
Cpsf7	0.9396	0.0604	2.74446499292391	-1.61514
Nfil3	0.9394	0.0606	2.74094632614623	1.94115
Padi4	0.9394	0.0606	2.74094632614623	2.08242
Usf3	0.9394	0.0606	2.74094632614623	-0.614891
Sfrp4	0.9394	0.0606	2.74094632614623	0.641856
Rarg	0.9394	0.0606	2.74094632614623	1.46549
Clec5a	0.9394	0.0606	2.74094632614623	-0.969545
Mppe1	0.9394	0.0606	2.74094632614623	1.69114
Tfpt	0.9394	0.0606	2.74094632614623	-1.31857
Thoc3	0.9394	0.0606	2.74094632614623	-1.65004
Gm6429	0.9394	0.0606	2.74094632614623	-1.03852
Endog	0.9394	0.0606	2.74094632614623	-1.83043
Exosc2	0.9394	0.0606	2.74094632614623	1.20472
Osgin1	0.9392	0.0608	2.7374385062754	-1.21913
Cnot9	0.9392	0.0608	2.7374385062754	-0.589314
Tpt1-ps5	0.9392	0.0608	2.7374385062754	1.70488
Spred1	0.9392	0.0608	2.7374385062754	-1.64405
Strn4	0.9392	0.0608	2.7374385062754	-0.746751
Scaper	0.9392	0.0608	2.7374385062754	-1.46079
Mapk13	0.9392	0.0608	2.7374385062754	1.75918
Arc	0.9392	0.0608	2.7374385062754	-0.585893
AC134596.1	0.9392	0.0608	2.7374385062754	1.74266
Gm17066	0.9392	0.0608	2.7374385062754	-0.713301
Krt15	0.9392	0.0608	2.7374385062754	-0.0146741
Ulk1	0.9392	0.0608	2.7374385062754	-1.23213
Rps8-ps1	0.9392	0.0608	2.7374385062754	1.29283
Rpl18a-ps3	0.9392	0.0608	2.7374385062754	1.64655
Chmp7	0.939	0.061	2.73394146175017	0.832344
Epha2	0.939	0.061	2.73394146175017	-1.8442
Atp5f1	0.939	0.061	2.73394146175017	-1.14308
Zfp335	0.939	0.061	2.73394146175017	-0.57513
Cav1	0.939	0.061	2.73394146175017	0.411267
Actr6	0.939	0.061	2.73394146175017	-0.922786
Sf3a2	0.939	0.061	2.73394146175017	-0.667763
Aip	0.939	0.061	2.73394146175017	-1.72195
Gpat4	0.939	0.061	2.73394146175017	-1.68346
Rpl28-ps1	0.939	0.061	2.73394146175017	0.613017
Gm16519	0.9388	0.0612	2.7304551217118	0.500233
Trak1	0.9388	0.0612	2.7304551217118	-1.20926
Abi3bp	0.9388	0.0612	2.7304551217118	-0.623058
Gm29199	0.9388	0.0612	2.7304551217118	0.459579
Gm9493	0.9388	0.0612	2.7304551217118	1.48332
Fam25c	0.9388	0.0612	2.7304551217118	0.771304
Gm26735	0.9388	0.0612	2.7304551217118	-0.596356
Gm3508	0.9388	0.0612	2.7304551217118	-1.04084
Gm16073	0.9388	0.0612	2.7304551217118	0.450231
Srfbp1	0.9388	0.0612	2.7304551217118	1.83502
Pigt	0.9386	0.0614	2.72697941599495	1.14678
Hydin	0.9386	0.0614	2.72697941599495	1.77224
Nsun2	0.9386	0.0614	2.72697941599495	-1.71071
Col6a2	0.9386	0.0614	2.72697941599495	1.15446
Ifit1bl2	0.9386	0.0614	2.72697941599495	1.06327
Tm2d3	0.9386	0.0614	2.72697941599495	1.46029
Faf2	0.9386	0.0614	2.72697941599495	-1.72407
Atxn1	0.9386	0.0614	2.72697941599495	1.4116
Nkg7	0.9386	0.0614	2.72697941599495	-1.22626
Gt(ROSA)26Sor	0.9386	0.0614	2.72697941599495	-1.32659
Bmpr1a	0.9386	0.0614	2.72697941599495	1.07765
Aak1	0.9386	0.0614	2.72697941599495	2.36483
Gm37636	0.9386	0.0614	2.72697941599495	0.473371
Rpl7a-ps12	0.9386	0.0614	2.72697941599495	-0.880567
Cped1	0.9386	0.0614	2.72697941599495	1.56204
Gm5384	0.9384	0.0616	2.72351427511858	1.46875
Sap30l	0.9384	0.0616	2.72351427511858	-0.641991
2700049A03Rik	0.9384	0.0616	2.72351427511858	1.55215
Fam20b	0.9384	0.0616	2.72351427511858	-1.39958
3110040N11Rik	0.9384	0.0616	2.72351427511858	0.340252
Keap1	0.9384	0.0616	2.72351427511858	-1.00469
Gm6139	0.9384	0.0616	2.72351427511858	-0.106767
Ffar2	0.9384	0.0616	2.72351427511858	-1.16739
Dnajb14	0.9384	0.0616	2.72351427511858	-1.67378
Gm14279	0.9384	0.0616	2.72351427511858	1.41782
Zfyve27	0.9384	0.0616	2.72351427511858	-1.17252
Elp2	0.9384	0.0616	2.72351427511858	-2.33756
Cttnbp2nl	0.9384	0.0616	2.72351427511858	0.650436
Commd2	0.9384	0.0616	2.72351427511858	0.916844
Gm10073	0.9384	0.0616	2.72351427511858	1.67162
Ube2z	0.9384	0.0616	2.72351427511858	1.54463
Htt	0.9384	0.0616	2.72351427511858	-1.36092
Gm16303	0.9384	0.0616	2.72351427511858	1.25012
Tgfbi	0.9384	0.0616	2.72351427511858	1.57679
Gm27046	0.9382	0.0618	2.72005963027714	1.9993
Ppm1g	0.9382	0.0618	2.72005963027714	1.22466
Col6a3	0.9382	0.0618	2.72005963027714	0.823052
Gmnn	0.9382	0.0618	2.72005963027714	1.36212
Acbd3	0.9382	0.0618	2.72005963027714	-1.39992
Rpl31-ps4	0.9382	0.0618	2.72005963027714	-1.90555
Atf6b	0.9382	0.0618	2.72005963027714	-1.58981
Eif2b3	0.9382	0.0618	2.72005963027714	-1.35569
Antxr1	0.9382	0.0618	2.72005963027714	0.260993
Hmga1-rs1	0.9382	0.0618	2.72005963027714	1.11923
Mrps12	0.9382	0.0618	2.72005963027714	1.74977
Chfr	0.9382	0.0618	2.72005963027714	1.43372
Olfml3	0.9382	0.0618	2.72005963027714	1.29763
Gm43772	0.9382	0.0618	2.72005963027714	1.66242
Dyrk2	0.9382	0.0618	2.72005963027714	-0.740056
AC153825.1	0.9382	0.0618	2.72005963027714	1.02128
Papd4	0.9382	0.0618	2.72005963027714	1.75165
Mob2	0.9382	0.0618	2.72005963027714	1.75097
Thbs2	0.9382	0.0618	2.72005963027714	-1.13885
Adamts1	0.9382	0.0618	2.72005963027714	1.84403
Tgfbr1	0.938	0.062	2.7166154133318	-1.40532
Adamts5	0.938	0.062	2.7166154133318	0.610145
Ubtd2	0.938	0.062	2.7166154133318	-0.18185
Gm9333	0.938	0.062	2.7166154133318	2.07283
Gm9013	0.938	0.062	2.7166154133318	1.40535
Gm16305	0.938	0.062	2.7166154133318	0.321412
Ptpmt1	0.938	0.062	2.7166154133318	0.27241
Mad2l1	0.938	0.062	2.7166154133318	1.74419
Snapin	0.938	0.062	2.7166154133318	0.726534
Gm17450	0.938	0.062	2.7166154133318	1.88399
Maged1	0.938	0.062	2.7166154133318	-1.30898
Timm22	0.9378	0.0622	2.71318155680191	1.7308
Ube2g2	0.9378	0.0622	2.71318155680191	1.88058
Dcaf10	0.9378	0.0622	2.71318155680191	-1.00855
Adss	0.9378	0.0622	2.71318155680191	-1.20477
AC152979.5	0.9378	0.0622	2.71318155680191	1.33197
Abcb1b	0.9378	0.0622	2.71318155680191	-1.90951
Gm15148	0.9378	0.0622	2.71318155680191	1.16153
Mospd1	0.9378	0.0622	2.71318155680191	0.728407
Ly6a	0.9376	0.0624	2.7097579938565	1.82672
Dennd6a	0.9376	0.0624	2.7097579938565	0.7811
Gm12630	0.9376	0.0624	2.7097579938565	1.35177
Thap4	0.9376	0.0624	2.7097579938565	1.42273
Pcmtd2	0.9376	0.0624	2.7097579938565	-1.70458
Gm20536	0.9376	0.0624	2.7097579938565	1.07194
Scarna2	0.9376	0.0624	2.7097579938565	-1.39516
Rps12-ps26	0.9376	0.0624	2.7097579938565	1.20732
Pi4kb	0.9376	0.0624	2.7097579938565	-1.28856
9030624J02Rik	0.9376	0.0624	2.7097579938565	-1.29101
Cdk5r1	0.9376	0.0624	2.7097579938565	-0.582705
Krt5	0.9376	0.0624	2.7097579938565	0.856036
Prkch	0.9376	0.0624	2.7097579938565	-1.22864
B230369F24Rik	0.9376	0.0624	2.7097579938565	0.0501557
Dusp4	0.9374	0.0626	2.70634465830596	-0.944205
Gart	0.9374	0.0626	2.70634465830596	1.72521
Capn2	0.9374	0.0626	2.70634465830596	-0.298259
Mdk	0.9374	0.0626	2.70634465830596	-0.449124
Gm8722	0.9374	0.0626	2.70634465830596	1.17448
Atp5l-ps1	0.9374	0.0626	2.70634465830596	0.80956
I830127L07Rik	0.9374	0.0626	2.70634465830596	1.19702
Gm12583	0.9374	0.0626	2.70634465830596	-0.71086
Bmp1	0.9374	0.0626	2.70634465830596	0.563472
Rab12	0.9374	0.0626	2.70634465830596	1.6465
Pbx1	0.9374	0.0626	2.70634465830596	0.0861025
Tnni2	0.9374	0.0626	2.70634465830596	-0.321771
Nov	0.9374	0.0626	2.70634465830596	1.24103
Gm18445	0.9374	0.0626	2.70634465830596	0.0653822
Arrdc2	0.9374	0.0626	2.70634465830596	-1.13697
Mllt3	0.9374	0.0626	2.70634465830596	-1.51017
Mis18a	0.9374	0.0626	2.70634465830596	0.123327
Ciita	0.9374	0.0626	2.70634465830596	-0.296977
Drg1	0.9374	0.0626	2.70634465830596	1.90913
Gm24616	0.9372	0.0628	2.70294148459391	-0.712228
Fxyd1	0.9372	0.0628	2.70294148459391	0.520958
Mtap	0.9372	0.0628	2.70294148459391	0.887612
Kazald1	0.9372	0.0628	2.70294148459391	-1.18586
Rps2-ps11	0.9372	0.0628	2.70294148459391	1.096
Psat1	0.9372	0.0628	2.70294148459391	-1.90503
Sh3gl1	0.9372	0.0628	2.70294148459391	1.80959
Gm14688	0.9372	0.0628	2.70294148459391	-0.701719
Gm7760	0.9372	0.0628	2.70294148459391	1.98537
Hmbs	0.9372	0.0628	2.70294148459391	1.32999
Atp5sl	0.9372	0.0628	2.70294148459391	-0.73705
Cthrc1	0.9372	0.0628	2.70294148459391	-1.78058
Gm5601	0.9372	0.0628	2.70294148459391	-0.666418
B3glct	0.9372	0.0628	2.70294148459391	0.726342
Gm5045	0.9372	0.0628	2.70294148459391	0.774529
Parp14	0.9372	0.0628	2.70294148459391	2.10796
Ube2c	0.9372	0.0628	2.70294148459391	1.12171
Zfp266	0.9372	0.0628	2.70294148459391	0.0545096
Hist1h2ak	0.9372	0.0628	2.70294148459391	1.75291
Gm11599	0.9372	0.0628	2.70294148459391	0.985293
Tgm2	0.937	0.063	2.6995484077891	-1.08943
Gm14248	0.937	0.063	2.6995484077891	1.53006
Phf8	0.937	0.063	2.6995484077891	-1.61274

## Sheet: Endothelial-cells_Joint
Symbol	proba_de	proba_not_de	bayes_factor	lfc_mean
Cd274	0.9934	0.0066	5.01406224855693	6.88145
Cers4	0.9924	0.0076	4.87197669881333	1.98665
Edc4	0.9922	0.0078	4.84579969419955	5.33186
Hacd3	0.9918	0.0082	4.79538611035605	-2.18472
Snx20	0.9904	0.0096	4.63634477188734	4.08215
2300009A05Rik	0.9896	0.0104	4.55549406349805	5.38983
Snca	0.9884	0.0116	4.4450815240509	6.74954
Efl1	0.9884	0.0116	4.4450815240509	4.22165
Dnttip1	0.9884	0.0116	4.4450815240509	3.18371
Gm16437	0.9872	0.0128	4.34542671110551	3.94298
Postn	0.9868	0.0132	4.31424980762117	4.78428
Ly6g	0.9864	0.0136	4.28399143395216	3.65184
Cstf2	0.9858	0.0142	4.240210835583	4.0044
Mapk8	0.9856	0.0144	4.2260217018992	4.74083
Ramp3	0.9854	0.0146	4.21202544661247	7.30405
Agfg2	0.985	0.015	4.18459078355572	-4.65313
Orm1	0.9848	0.0152	4.17114249927784	4.95619
Ubac2	0.9846	0.0154	4.15786731871049	3.79506
Fastk	0.9844	0.0156	4.14476077339445	5.45153
Ddx56	0.9842	0.0158	4.1318185656483	-4.49455
Xaf1	0.9836	0.0164	4.09393737592271	3.95663
Vpreb3	0.9836	0.0164	4.09393737592271	6.20809
Itk	0.9836	0.0164	4.09393737592271	4.08475
Zbp1	0.983	0.017	4.05739519802877	3.46624
5730508B09Rik	0.983	0.017	4.05739519802877	2.4703
Snd1	0.9828	0.0172	4.04549568560745	3.92564
Asprv1	0.9826	0.0174	4.03373134897867	5.65009
Mppe1	0.9824	0.0176	4.02209909734627	5.27163
Mtx2	0.9822	0.0178	4.01059594469073	5.14128
Aldh7a1	0.9816	0.0184	3.9768326954911	4.40215
Nprl2	0.9812	0.0188	3.95491892082528	4.05591
Gpx3	0.981	0.019	3.94413296427695	-3.5186
Cd19	0.9802	0.0198	3.90207419992658	3.37446
Spast	0.9802	0.0198	3.90207419992658	-3.51627
Slfn1	0.9802	0.0198	3.90207419992658	3.45554
Ppp2r5d	0.98	0.02	3.89181980831483	4.69032
Irak2	0.9798	0.0202	3.8816653799541	2.99101
Tnc	0.9798	0.0202	3.8816653799541	5.08134
Napg	0.9796	0.0204	3.87160894424013	2.55295
Ssh2	0.9794	0.0206	3.86164858824624	1.7245
Rhof	0.9794	0.0206	3.86164858824624	3.60692
Usp18	0.979	0.021	3.84200873883123	4.40123
Zfp62	0.9788	0.0212	3.83232568840914	-1.10433
Ufsp2	0.9786	0.0214	3.82273159975629	-3.64406
Agpat3	0.9784	0.0216	3.81322481694076	-2.41762
Spata24	0.9782	0.0218	3.80380372981758	4.76848
Got1	0.9782	0.0218	3.80380372981758	4.4454
Fez2	0.978	0.022	3.7944667723561	-2.49644
Phf11b	0.978	0.022	3.7944667723561	3.65671
F10	0.9778	0.0222	3.785212421043	4.58754
Alkbh2	0.9776	0.0224	3.776039193357	5.00268
AI504432	0.9774	0.0226	3.76694564631126	-4.50147
Ube3c	0.9774	0.0226	3.76694564631126	3.97271
Entpd5	0.9768	0.0232	3.74012922332735	3.85164
Cxcr2	0.9768	0.0232	3.74012922332735	2.57733
Sp3	0.9768	0.0232	3.74012922332735	-2.6811
Slc17a9	0.9766	0.0234	3.73134071215318	4.51832
Caml	0.9766	0.0234	3.73134071215318	2.71049
Inpp5a	0.9766	0.0234	3.73134071215318	4.01654
Hdc	0.9764	0.0236	3.72262521300022	3.95303
Ube4a	0.9762	0.0238	3.71398149285144	4.01507
Ttc17	0.9762	0.0238	3.71398149285144	4.24046
Slc9a7	0.9762	0.0238	3.71398149285144	4.60693
Rap2b	0.976	0.024	3.70540834964447	-1.41062
Ppp1r21	0.976	0.024	3.70540834964447	4.07155
Dhps	0.976	0.024	3.70540834964447	-2.60563
Cnot9	0.976	0.024	3.70540834964447	-3.72325
Aig1	0.976	0.024	3.70540834964447	4.35858
Dnajc11	0.9758	0.0242	3.69690461124404	3.34157
Gm20406	0.9758	0.0242	3.69690461124404	3.74543
Skiv2l2	0.9758	0.0242	3.69690461124404	3.45505
Frat2	0.9756	0.0244	3.68846913445673	3.72022
Cep135	0.9756	0.0244	3.68846913445673	3.93169
Stat5b	0.9754	0.0246	3.68010080408586	4.47079
C130026I21Rik	0.9754	0.0246	3.68010080408586	3.83511
Lgmn	0.9752	0.0248	3.67179853202471	2.67845
Evi5	0.9752	0.0248	3.67179853202471	3.51939
Impa2	0.975	0.025	3.66356125638614	3.8966
Dr1	0.9746	0.0254	3.64727757294483	3.87367
Mpst	0.9746	0.0254	3.64727757294483	3.33939
Tpx2	0.9744	0.0256	3.63922916510792	4.18566
Tmem263	0.9744	0.0256	3.63922916510792	3.34483
Gba	0.9742	0.0258	3.63124175211288	3.8335
Col12a1	0.9742	0.0258	3.63124175211288	3.13487
Prpf31	0.9738	0.0262	3.61544616157128	3.86812
Prmt3	0.9738	0.0262	3.61544616157128	-3.81434
Sgpp1	0.9738	0.0262	3.61544616157128	-3.29698
Mmp13	0.9738	0.0262	3.61544616157128	3.5005
Lpcat3	0.9736	0.0264	3.6076361630044	3.37601
Dpep1	0.9736	0.0264	3.6076361630044	-3.22195
Slfn4	0.9734	0.0266	3.59988351594519	4.00379
Safb2	0.9734	0.0266	3.59988351594519	-2.17897
Fam207a	0.9734	0.0266	3.59988351594519	4.28165
Spc25	0.9734	0.0266	3.59988351594519	3.69089
Dck	0.9732	0.0268	3.59218736053368	3.12599
Ddx58	0.9732	0.0268	3.59218736053368	3.75384
Cd300c2	0.9732	0.0268	3.59218736053368	3.88753
Gm9825	0.9732	0.0268	3.59218736053368	2.39901
Gm6428	0.973	0.027	3.58454685608887	-0.608903
Ahsa1	0.973	0.027	3.58454685608887	-1.96665
Dcaf15	0.973	0.027	3.58454685608887	4.24488
B4galt7	0.973	0.027	3.58454685608887	2.31162
Chmp1a	0.973	0.027	3.58454685608887	3.35499
Dynlt1a	0.9728	0.0272	3.57696118054256	3.64368
Mrps23	0.9726	0.0274	3.56942952989394	3.38822
Rpl24	0.9726	0.0274	3.56942952989394	3.66939
Asnsd1	0.9726	0.0274	3.56942952989394	2.82465
Anapc1	0.9724	0.0276	3.56195111768392	3.95931
B4galnt1	0.9724	0.0276	3.56195111768392	3.07334
Adam19	0.9724	0.0276	3.56195111768392	3.33316
Il1f9	0.9722	0.0278	3.55452517448855	3.095
Ganab	0.9722	0.0278	3.55452517448855	2.83672
Kctd5	0.9722	0.0278	3.55452517448855	3.38011
Slc40a1	0.9722	0.0278	3.55452517448855	4.10569
CT025556.2	0.9722	0.0278	3.55452517448855	-3.87565
Atp6v1c1	0.972	0.028	3.54715094743051	-2.65709
St6galnac4	0.972	0.028	3.54715094743051	3.49158
Atp5l-ps1	0.9718	0.0282	3.53982769970805	-2.68045
Trim7	0.9718	0.0282	3.53982769970805	3.87055
Fasn	0.9718	0.0282	3.53982769970805	3.16525
Fyttd1	0.9718	0.0282	3.53982769970805	-2.692
Agpat2	0.9718	0.0282	3.53982769970805	3.43358
Padi4	0.9718	0.0282	3.53982769970805	4.03393
Dctpp1	0.9716	0.0284	3.53255471014054	-3.3987
Prpf18	0.9716	0.0284	3.53255471014054	2.29122
Rbm15	0.9714	0.0286	3.52533127272997	3.31203
Dapp1	0.9714	0.0286	3.52533127272997	4.54927
Gimap4	0.9714	0.0286	3.52533127272997	2.93331
Plekha2	0.9714	0.0286	3.52533127272997	3.48136
Irf7	0.9714	0.0286	3.52533127272997	2.42939
Mogs	0.9712	0.0288	3.51815669623771	3.10443
Hps3	0.971	0.029	3.51103030377598	-2.88755
Polr3d	0.9708	0.0292	3.5039514324133	3.77456
Pigx	0.9708	0.0292	3.5039514324133	-3.23455
Themis2	0.9706	0.0294	3.49691943279339	3.67203
Rfwd3	0.9706	0.0294	3.49691943279339	3.27602
Pmvk	0.9706	0.0294	3.49691943279339	3.10871
Hgs	0.9706	0.0294	3.49691943279339	3.20703
Ppp1r16b	0.9706	0.0294	3.49691943279339	2.061
Mum1	0.9704	0.0296	3.48993366876708	-3.50966
Rnase2a	0.9704	0.0296	3.48993366876708	3.49014
Gm24245	0.9704	0.0296	3.48993366876708	-0.269266
Cdc14a	0.9704	0.0296	3.48993366876708	3.22488
Saa3	0.9704	0.0296	3.48993366876708	2.94782
Slc4a1	0.9702	0.0298	3.4829935170365	3.73443
Sav1	0.9702	0.0298	3.4829935170365	3.18635
Necap1	0.9702	0.0298	3.4829935170365	3.52792
Bop1	0.97	0.03	3.47609836681127	3.09946
Rbm4b	0.97	0.03	3.47609836681127	-3.52886
AC125321.1	0.97	0.03	3.47609836681127	3.61808
Rab27a	0.97	0.03	3.47609836681127	3.70708
Net1	0.9698	0.0302	3.46924761947606	1.46882
Tnks	0.9698	0.0302	3.46924761947606	3.07691
Adpgk	0.9698	0.0302	3.46924761947606	2.9962
Oas1a	0.9696	0.0304	3.46244068826909	3.81566
Phf21a	0.9696	0.0304	3.46244068826909	3.26523
Gm13340	0.9696	0.0304	3.46244068826909	-2.96793
Rnu2-10	0.9696	0.0304	3.46244068826909	-3.50307
Lpcat1	0.9694	0.0306	3.45567699797127	3.19283
Pola1	0.9694	0.0306	3.45567699797127	-2.79334
Mta3	0.9692	0.0308	3.44895598460536	3.67228
Pdrg1	0.9692	0.0308	3.44895598460536	-2.36073
Stfa2l1	0.9692	0.0308	3.44895598460536	3.46254
Lsm12	0.9692	0.0308	3.44895598460536	-2.39854
Nbn	0.9692	0.0308	3.44895598460536	3.04555
Gtpbp1	0.9692	0.0308	3.44895598460536	1.71363
Pold1	0.969	0.031	3.44227709514494	-2.77156
Sfrp1	0.969	0.031	3.44227709514494	3.32395
Tnfaip1	0.969	0.031	3.44227709514494	4.1339
Fam214a	0.969	0.031	3.44227709514494	3.89379
Hs6st1	0.969	0.031	3.44227709514494	3.05287
Rfk	0.969	0.031	3.44227709514494	-2.0799
Man1b1	0.9688	0.0312	3.43563978723272	2.85414
Taldo1	0.9686	0.0314	3.42904352890781	1.69946
Med11	0.9686	0.0314	3.42904352890781	-2.09325
Il7r	0.9686	0.0314	3.42904352890781	3.189
A530032D15Rik	0.9686	0.0314	3.42904352890781	3.91091
Rnf122	0.9686	0.0314	3.42904352890781	3.21121
Sulf2	0.9684	0.0316	3.4224877983417	2.83772
Gm45109	0.9684	0.0316	3.4224877983417	2.85718
E2f5	0.9684	0.0316	3.4224877983417	2.68886
Il18rap	0.9684	0.0316	3.4224877983417	3.46115
Rbbp8	0.9684	0.0316	3.4224877983417	2.54727
Gm43780	0.9684	0.0316	3.4224877983417	-2.7784
Ppcs	0.9682	0.0318	3.41597208358255	4.06197
Dapl1	0.9682	0.0318	3.41597208358255	3.34863
Dlgap5	0.9682	0.0318	3.41597208358255	2.78403
Taok3	0.968	0.032	3.40949588230748	2.45288
S100a14	0.968	0.032	3.40949588230748	3.16751
Zrsr1	0.968	0.032	3.40949588230748	3.29233
Kmt5a	0.968	0.032	3.40949588230748	2.13517
H2-Q3	0.9678	0.0322	3.40305870158261	4.04832
2610524H06Rik	0.9678	0.0322	3.40305870158261	-3.07708
Eaf2	0.9678	0.0322	3.40305870158261	2.87057
Tstd2	0.9678	0.0322	3.40305870158261	-2.96981
Ptcd3	0.9678	0.0322	3.40305870158261	-1.48833
Batf3	0.9678	0.0322	3.40305870158261	-3.09497
Nrbf2	0.9678	0.0322	3.40305870158261	2.61987
Ppox	0.9678	0.0322	3.40305870158261	3.27842
Helz	0.9678	0.0322	3.40305870158261	5.02112
Rab28	0.9678	0.0322	3.40305870158261	3.40547
Lat	0.9678	0.0322	3.40305870158261	3.06213
Cdt1	0.9676	0.0324	3.39666005763051	3.05536
Ndufs1	0.9676	0.0324	3.39666005763051	0.415941
Exoc3	0.9676	0.0324	3.39666005763051	-2.63242
Gfer	0.9676	0.0324	3.39666005763051	3.4737
Gm15800	0.9674	0.0326	3.39029947560479	3.53843
Gm9645	0.9674	0.0326	3.39029947560479	-2.92053
Epcam	0.9674	0.0326	3.39029947560479	3.90606
Cdc26	0.9672	0.0328	3.3839764893716	3.45016
Fopnl	0.9672	0.0328	3.3839764893716	2.63848
Gm14269	0.9672	0.0328	3.3839764893716	3.37744
Cxxc1	0.967	0.033	3.37769064129782	2.79086
Slc25a38	0.967	0.033	3.37769064129782	3.29768
Ctso	0.967	0.033	3.37769064129782	-2.84721
Mlycd	0.967	0.033	3.37769064129782	3.01901
Ssbp3	0.9668	0.0332	3.37144148204551	3.07914
Echs1	0.9668	0.0332	3.37144148204551	-2.57975
Pepd	0.9668	0.0332	3.37144148204551	-3.09702
Mpnd	0.9666	0.0334	3.36522857037272	2.64421
Mrpl35	0.9666	0.0334	3.36522857037272	-3.18417
Cxcl3	0.9666	0.0334	3.36522857037272	3.42507
Klrk1	0.9666	0.0334	3.36522857037272	-1.57375
Ccndbp1	0.9666	0.0334	3.36522857037272	-1.19698
Cpox	0.9666	0.0334	3.36522857037272	-3.13882
Col18a1	0.9664	0.0336	3.35905147294007	3.59453
Kif20b	0.9664	0.0336	3.35905147294007	-2.07632
Sfrp4	0.9664	0.0336	3.35905147294007	2.86531
Socs5	0.9664	0.0336	3.35905147294007	-2.89074
Traf5	0.9662	0.0338	3.35290976412321	2.92561
Rhbdf2	0.9662	0.0338	3.35290976412321	-2.78527
Gm5812	0.9662	0.0338	3.35290976412321	2.62017
Pycard	0.9662	0.0338	3.35290976412321	2.55861
Pink1	0.9662	0.0338	3.35290976412321	-1.97015
Mmp19	0.9662	0.0338	3.35290976412321	2.85885
Brox	0.9662	0.0338	3.35290976412321	-0.19488
Tmc6	0.966	0.034	3.34680302583072	2.98879
Adgrg1	0.9658	0.0342	3.34073084732737	2.61043
Myo10	0.9658	0.0342	3.34073084732737	3.00218
Hist1h3c	0.9656	0.0344	3.33469282506259	3.90735
Dusp4	0.9656	0.0344	3.33469282506259	1.80135
Atic	0.9656	0.0344	3.33469282506259	3.0118
Ffar2	0.9656	0.0344	3.33469282506259	3.3055
Adprm	0.9656	0.0344	3.33469282506259	3.06175
Gm19246	0.9656	0.0344	3.33469282506259	-2.16067
Rmdn3	0.9654	0.0346	3.32868856250382	2.76191
Cmc2	0.9654	0.0346	3.32868856250382	3.31741
Nsmce4a	0.9654	0.0346	3.32868856250382	-2.24268
Trbj2-1	0.9652	0.0348	3.32271766997471	-2.43671
Tnfrsf18	0.9652	0.0348	3.32271766997471	2.81622
Ccr1	0.9652	0.0348	3.32271766997471	2.57108
Gm4602	0.9652	0.0348	3.32271766997471	-2.87647
Ssbp1	0.9652	0.0348	3.32271766997471	3.03819
Psme3	0.965	0.035	3.31677976449802	-2.81881
Rfx7	0.965	0.035	3.31677976449802	-3.60261
Mpp1	0.965	0.035	3.31677976449802	2.57072
Gm7899	0.9648	0.0352	3.31087446964284	-2.83168
Krcc1	0.9648	0.0352	3.31087446964284	-2.31266
Fen1	0.9646	0.0354	3.3050014153763	2.12321
2310001H17Rik	0.9646	0.0354	3.3050014153763	2.55692
Eef1e1	0.9646	0.0354	3.3050014153763	-2.35888
Mir17hg	0.9646	0.0354	3.3050014153763	1.99034
Coa5	0.9646	0.0354	3.3050014153763	-2.66055
Areg	0.9646	0.0354	3.3050014153763	2.24963
1600002K03Rik	0.9644	0.0356	3.29916023791934	2.40744
Tsr1	0.9644	0.0356	3.29916023791934	2.35324
Bod1	0.9644	0.0356	3.29916023791934	-2.51819
Gm7384	0.9642	0.0358	3.29335057960659	-2.6899
Exosc1	0.9642	0.0358	3.29335057960659	-2.87861
Borcs7	0.9642	0.0358	3.29335057960659	-2.72865
Hcls1	0.9642	0.0358	3.29335057960659	3.01437
Sprr1a	0.9642	0.0358	3.29335057960659	0.102373
Arl16	0.9642	0.0358	3.29335057960659	-1.89798
B3glct	0.9642	0.0358	3.29335057960659	3.42246
Dhx38	0.9642	0.0358	3.29335057960659	2.67452
Gxylt1	0.9642	0.0358	3.29335057960659	2.66358
Aldh3b1	0.964	0.036	3.28757208875014	3.23974
Izumo4	0.964	0.036	3.28757208875014	2.49594
Elovl6	0.964	0.036	3.28757208875014	3.0709
Dimt1	0.964	0.036	3.28757208875014	2.81226
Map3k2	0.964	0.036	3.28757208875014	-2.43075
Il6ra	0.964	0.036	3.28757208875014	-2.24854
Hilpda	0.964	0.036	3.28757208875014	2.65294
Cd7	0.964	0.036	3.28757208875014	3.07639
Hist1h2ak	0.964	0.036	3.28757208875014	3.22304
Gmip	0.964	0.036	3.28757208875014	2.54095
Arhgap4	0.9638	0.0362	3.28182441950705	3.20437
Cmas	0.9638	0.0362	3.28182441950705	2.67319
Fam76b	0.9638	0.0362	3.28182441950705	2.86842
Cenpa	0.9638	0.0362	3.28182441950705	-1.38282
Igkv1-135	0.9636	0.0364	3.27610723175053	2.7464
Ccdc6	0.9636	0.0364	3.27610723175053	3.30726
Rps27a-ps1	0.9636	0.0364	3.27610723175053	0.117648
Brd8	0.9636	0.0364	3.27610723175053	2.06173
Psmd7	0.9636	0.0364	3.27610723175053	-0.966203
Acaa1a	0.9634	0.0366	3.2704201909447	2.76955
Trappc1	0.9634	0.0366	3.2704201909447	2.55993
Ctps2	0.9634	0.0366	3.2704201909447	-3.41784
Prkar2a	0.9634	0.0366	3.2704201909447	3.23957
Atp11c	0.9634	0.0366	3.2704201909447	-2.68327
Maml2	0.9634	0.0366	3.2704201909447	2.89848
Ikbkb	0.9634	0.0366	3.2704201909447	1.86685
Fkbp11	0.9632	0.0368	3.26476296802264	2.77503
Rasgrp2	0.9632	0.0368	3.26476296802264	1.97254
Mapk8ip3	0.9632	0.0368	3.26476296802264	-2.48186
Wfdc21	0.9632	0.0368	3.26476296802264	2.49381
A330069E16Rik	0.9632	0.0368	3.26476296802264	1.70884
Trmt1	0.963	0.037	3.25913523926788	3.11192
U2surp	0.963	0.037	3.25913523926788	-1.81215
Git1	0.963	0.037	3.25913523926788	2.6288
Ncoa2	0.963	0.037	3.25913523926788	2.38894
Rpl30-ps6	0.963	0.037	3.25913523926788	-2.94814
Ccnt2	0.963	0.037	3.25913523926788	1.54351
A130071D04Rik	0.9628	0.0372	3.25353668619902	2.87372
Plbd1	0.9628	0.0372	3.25353668619902	2.58248
Rnaseh2b	0.9628	0.0372	3.25353668619902	3.14852
S100a8	0.9628	0.0372	3.25353668619902	2.90424
Dpm2	0.9628	0.0372	3.25353668619902	-1.71889
Asb6	0.9628	0.0372	3.25353668619902	-1.40791
Trem3	0.9628	0.0372	3.25353668619902	2.93069
Wdr36	0.9626	0.0374	3.24796699545741	2.55886
Lnpk	0.9626	0.0374	3.24796699545741	-2.42168
Ifit1bl2	0.9626	0.0374	3.24796699545741	3.18244
Snx8	0.9626	0.0374	3.24796699545741	-2.0625
AC158592.2	0.9626	0.0374	3.24796699545741	-2.20182
Rabif	0.9626	0.0374	3.24796699545741	3.46239
Arl4c	0.9626	0.0374	3.24796699545741	-2.77694
Aagab	0.9626	0.0374	3.24796699545741	2.53929
Tma7-ps	0.9626	0.0374	3.24796699545741	-2.98359
Mgst2	0.9624	0.0376	3.2424258586979	2.94203
Mvb12a	0.9624	0.0376	3.2424258586979	2.99716
2210013O21Rik	0.9624	0.0376	3.2424258586979	-2.96433
Gm13578	0.9624	0.0376	3.2424258586979	-2.06487
Rpl21-ps5	0.9624	0.0376	3.2424258586979	-2.97183
Rmdn1	0.9624	0.0376	3.2424258586979	2.11225
Vwa1	0.9624	0.0376	3.2424258586979	-2.19041
Efr3a	0.9624	0.0376	3.2424258586979	-2.18717
Hsf2	0.9624	0.0376	3.2424258586979	-2.28053
Fscn1	0.9624	0.0376	3.2424258586979	-2.44732
A830080D01Rik	0.9622	0.0378	3.23691297248243	1.36206
Slamf6	0.9622	0.0378	3.23691297248243	3.39494
Gm44411	0.9622	0.0378	3.23691297248243	0.162532
AC165292.1	0.9622	0.0378	3.23691297248243	-1.8403
Prorsd1	0.9622	0.0378	3.23691297248243	3.01376
Trim24	0.9622	0.0378	3.23691297248243	-2.13987
Atg5	0.9622	0.0378	3.23691297248243	-2.17789
Dcaf6	0.962	0.038	3.23142803817647	2.77067
Bpgm	0.962	0.038	3.23142803817647	2.3155
Rnu5g	0.962	0.038	3.23142803817647	3.20235
Thap12	0.962	0.038	3.23142803817647	-2.66402
Lgals3bp	0.9618	0.0382	3.22597076184813	2.74036
Rrn3	0.9618	0.0382	3.22597076184813	3.30065
Scaf4	0.9618	0.0382	3.22597076184813	2.49536
Fam192a	0.9618	0.0382	3.22597076184813	-2.80307
Fam129c	0.9618	0.0382	3.22597076184813	1.8293
Heatr1	0.9618	0.0382	3.22597076184813	2.46974
Mis18a	0.9616	0.0384	3.22054085416996	-1.30873
Slc9a8	0.9616	0.0384	3.22054085416996	2.03161
Gab3	0.9616	0.0384	3.22054085416996	2.20212
Gfod1	0.9616	0.0384	3.22054085416996	2.8043
Slco4a1	0.9616	0.0384	3.22054085416996	2.17531
H2-T24	0.9616	0.0384	3.22054085416996	2.89501
Fam114a2	0.9614	0.0386	3.21513803032325	2.59763
Atg2a	0.9614	0.0386	3.21513803032325	3.2057
Nudt6	0.9612	0.0388	3.20976200990482	-3.17289
Fam98c	0.9612	0.0388	3.20976200990482	2.50204
Cxcr5	0.9612	0.0388	3.20976200990482	2.89178
Bag6	0.9612	0.0388	3.20976200990482	2.28443
Sars	0.9612	0.0388	3.20976200990482	2.0165
Lage3	0.961	0.039	3.20441251683625	2.83232
Hist1h2bn	0.961	0.039	3.20441251683625	2.48187
Csrp2	0.961	0.039	3.20441251683625	2.86688
Zfp180	0.961	0.039	3.20441251683625	2.55486
Adam8	0.961	0.039	3.20441251683625	3.00694
Nkg7	0.961	0.039	3.20441251683625	-2.63001
Tprkb	0.9608	0.0392	3.19908927927534	2.81193
Top3b	0.9608	0.0392	3.19908927927534	3.37914
Pea15a	0.9608	0.0392	3.19908927927534	-2.53902
St3gal5	0.9608	0.0392	3.19908927927534	1.48718
Tbc1d9	0.9608	0.0392	3.19908927927534	2.56773
Pinx1	0.9608	0.0392	3.19908927927534	-2.81958
Pcsk7	0.9606	0.0394	3.19379202952992	-2.84061
Rnps1	0.9606	0.0394	3.19379202952992	2.63254
Igkv10-96	0.9606	0.0394	3.19379202952992	0.884751
Bmt2	0.9606	0.0394	3.19379202952992	-2.97513
Clec4e	0.9606	0.0394	3.19379202952992	2.23632
Gm4045	0.9604	0.0396	3.18852050397377	-2.37709
Zfp646	0.9604	0.0396	3.18852050397377	-3.09017
Fam208a	0.9604	0.0396	3.18852050397377	2.94173
Hmmr	0.9604	0.0396	3.18852050397377	2.70827
Tubgcp4	0.9602	0.0398	3.1832744429647	2.15989
Prkag1	0.9602	0.0398	3.1832744429647	0.773357
Gpr171	0.9602	0.0398	3.1832744429647	3.26969
Zcchc17	0.9602	0.0398	3.1832744429647	-1.73754
Mmp8	0.9602	0.0398	3.1832744429647	2.52233
A130010J15Rik	0.9602	0.0398	3.1832744429647	1.25144
Mmp9	0.96	0.04	3.17805359076464	3.30964
Ms4a4b	0.96	0.04	3.17805359076464	-2.14799
Rgl2	0.96	0.04	3.17805359076464	2.2977
Amd1	0.96	0.04	3.17805359076464	3.16517
Pspc1	0.96	0.04	3.17805359076464	-1.507
Lin9	0.96	0.04	3.17805359076464	-1.30777
Fam102a	0.96	0.04	3.17805359076464	2.26765
Sike1	0.9598	0.0402	3.17285769546182	2.68905
Sh2d1a	0.9598	0.0402	3.17285769546182	2.58659
Ppil1	0.9598	0.0402	3.17285769546182	0.431919
1700017B05Rik	0.9598	0.0402	3.17285769546182	2.18782
Rnf138	0.9598	0.0402	3.17285769546182	-2.53536
Snrnp200	0.9598	0.0402	3.17285769546182	-1.88567
Cdk9	0.9598	0.0402	3.17285769546182	2.04234
Hist1h2bm	0.9598	0.0402	3.17285769546182	2.79965
Dera	0.9598	0.0402	3.17285769546182	-2.93524
Ltn1	0.9598	0.0402	3.17285769546182	2.88892
AC159892.1	0.9596	0.0404	3.16768650889472	-1.55548
Pisd	0.9596	0.0404	3.16768650889472	-2.30491
2210016L21Rik	0.9596	0.0404	3.16768650889472	-2.50672
Cldn4	0.9596	0.0404	3.16768650889472	2.33275
Hmgb1-rs17	0.9596	0.0404	3.16768650889472	-2.71992
Cd300a	0.9596	0.0404	3.16768650889472	1.46019
C1qb	0.9594	0.0406	3.16253978657807	1.58538
Rassf5	0.9594	0.0406	3.16253978657807	2.65837
Kdm4c	0.9594	0.0406	3.16253978657807	1.49553
Btaf1	0.9594	0.0406	3.16253978657807	-2.65704
Inpp5k	0.9594	0.0406	3.16253978657807	2.99978
Fem1c	0.9594	0.0406	3.16253978657807	2.30276
Rps6ka5	0.9594	0.0406	3.16253978657807	0.107036
Gzma	0.9592	0.0408	3.15741728763054	-2.6774
Psen1	0.9592	0.0408	3.15741728763054	-2.33743
Gm22068	0.9592	0.0408	3.15741728763054	2.60345
Mtx1	0.9592	0.0408	3.15741728763054	-1.30106
Tubgcp2	0.9592	0.0408	3.15741728763054	-2.54764
Wdr46	0.959	0.041	3.15231877470425	-3.24892
Fgfbp1	0.959	0.041	3.15231877470425	4.10162
Slc23a2	0.959	0.041	3.15231877470425	2.67258
Fcrla	0.959	0.041	3.15231877470425	-1.84939
Traf1	0.959	0.041	3.15231877470425	-2.52883
Nup214	0.9588	0.0412	3.14724401391603	2.71783
CT571245.5	0.9588	0.0412	3.14724401391603	-2.59568
Tmem176a	0.9588	0.0412	3.14724401391603	2.00629
Gpn2	0.9588	0.0412	3.14724401391603	-2.07684
Scaf8	0.9588	0.0412	3.14724401391603	-1.46869
Usf3	0.9588	0.0412	3.14724401391603	3.1116
Shc1	0.9588	0.0412	3.14724401391603	2.4309
Kat7	0.9588	0.0412	3.14724401391603	-2.2428
Pmaip1	0.9588	0.0412	3.14724401391603	2.28529
Atxn3	0.9588	0.0412	3.14724401391603	2.81068
Gm7760	0.9588	0.0412	3.14724401391603	-3.02117
2700099C18Rik	0.9586	0.0414	3.14219277478028	1.05679
Srpx2	0.9586	0.0414	3.14219277478028	2.48794
Cd3g	0.9586	0.0414	3.14219277478028	2.11597
Sirt7	0.9586	0.0414	3.14219277478028	-1.91349
Igsf8	0.9586	0.0414	3.14219277478028	-1.41555
A930015D03Rik	0.9586	0.0414	3.14219277478028	2.00684
Pygl	0.9586	0.0414	3.14219277478028	3.19921
Hddc2	0.9584	0.0416	3.13716483014344	-0.814195
Msantd4	0.9584	0.0416	3.13716483014344	2.75948
Acss1	0.9584	0.0416	3.13716483014344	2.94593
Cyld	0.9584	0.0416	3.13716483014344	-2.00426
Snx6	0.9584	0.0416	3.13716483014344	-1.88229
Golt1b	0.9584	0.0416	3.13716483014344	-0.503628
Gm15570	0.9584	0.0416	3.13716483014344	-2.91302
Psmb8	0.9584	0.0416	3.13716483014344	2.18137
Hnrnpll	0.9584	0.0416	3.13716483014344	-2.66863
Arl14ep	0.9584	0.0416	3.13716483014344	-1.24121
Usp42	0.9582	0.0418	3.13215995612013	-2.48269
Gm17136	0.9582	0.0418	3.13215995612013	2.19784
Nup88	0.9582	0.0418	3.13215995612013	-2.21768
Trim30a	0.9582	0.0418	3.13215995612013	2.08777
Bcl7a	0.9582	0.0418	3.13215995612013	1.63221
Gm8802	0.9582	0.0418	3.13215995612013	2.94931
Fes	0.9582	0.0418	3.13215995612013	2.49116
Fas	0.9582	0.0418	3.13215995612013	-2.8923
Psip1	0.9582	0.0418	3.13215995612013	2.50323
Ahcy	0.9582	0.0418	3.13215995612013	2.48598
Mesdc2	0.9582	0.0418	3.13215995612013	-1.81606
Thyn1	0.958	0.042	3.12717793203069	2.78139
Col16a1	0.958	0.042	3.12717793203069	2.57831
Yif1b	0.958	0.042	3.12717793203069	2.15062
Vrk3	0.958	0.042	3.12717793203069	-2.55512
6430548M08Rik	0.958	0.042	3.12717793203069	2.68447
Tmem230	0.958	0.042	3.12717793203069	2.9935
Ccnyl1	0.9578	0.0422	3.12221854034034	2.77115
Osbpl2	0.9578	0.0422	3.12221854034034	2.52762
Mylpf	0.9578	0.0422	3.12221854034034	2.69678
Gm9294	0.9578	0.0422	3.12221854034034	-2.75449
Gm12622	0.9578	0.0422	3.12221854034034	-2.60158
Phyh	0.9578	0.0422	3.12221854034034	-2.39501
S100a9	0.9578	0.0422	3.12221854034034	2.45276
Emp2	0.9578	0.0422	3.12221854034034	2.23548
Dlg1	0.9578	0.0422	3.12221854034034	1.65343
Gm5620	0.9576	0.0424	3.1172815665996	-2.61894
Rab12	0.9576	0.0424	3.1172815665996	-2.00609
Fut8	0.9576	0.0424	3.1172815665996	-1.72581
Fam69a	0.9576	0.0424	3.1172815665996	2.38791
Ttc9c	0.9576	0.0424	3.1172815665996	-2.94067
Nt5c2	0.9574	0.0426	3.11236679938628	-0.55771
Gm45319	0.9574	0.0426	3.11236679938628	-2.80069
Rgs19	0.9574	0.0426	3.11236679938628	2.75565
Rab33b	0.9574	0.0426	3.11236679938628	-2.57389
Tvp23b	0.9574	0.0426	3.11236679938628	-2.57053
Washc3	0.9574	0.0426	3.11236679938628	0.592714
Trim39	0.9574	0.0426	3.11236679938628	2.26878
Gal	0.9574	0.0426	3.11236679938628	-3.0999
Mydgf	0.9574	0.0426	3.11236679938628	2.45399
Sft2d2	0.9574	0.0426	3.11236679938628	2.47773
Il1b	0.9574	0.0426	3.11236679938628	2.66142
Psmd9	0.9574	0.0426	3.11236679938628	2.6757
Ighj2	0.9572	0.0428	3.10747403024877	-1.73686
Ndufa4l2	0.9572	0.0428	3.10747403024877	1.75856
Spib	0.9572	0.0428	3.10747403024877	0.736708
Upp1	0.9572	0.0428	3.10747403024877	2.18636
Tdpx-ps1	0.9572	0.0428	3.10747403024877	1.99638
Pnkp	0.9572	0.0428	3.10747403024877	2.39202
Gm16372	0.9572	0.0428	3.10747403024877	2.99907
Pcolce2	0.9572	0.0428	3.10747403024877	-2.39887
Dleu2	0.957	0.043	3.1026030536506	2.19609
Pml	0.957	0.043	3.1026030536506	-2.64163
Thap3	0.957	0.043	3.1026030536506	-3.27287
Suds3	0.957	0.043	3.1026030536506	-2.12605
Clu	0.957	0.043	3.1026030536506	-2.58378
Ighj4	0.957	0.043	3.1026030536506	1.41308
Kpna1	0.957	0.043	3.1026030536506	-1.93295
Acad9	0.957	0.043	3.1026030536506	0.233969
Rcor1	0.957	0.043	3.1026030536506	-2.29059
Thbs4	0.957	0.043	3.1026030536506	2.38408
Limd2	0.957	0.043	3.1026030536506	1.81391
Fam210a	0.957	0.043	3.1026030536506	2.14628
Zfp672	0.957	0.043	3.1026030536506	2.95553
Knl1	0.9568	0.0432	3.09775366691635	-2.39221
Kmt2b	0.9568	0.0432	3.09775366691635	2.3826
Pias2	0.9568	0.0432	3.09775366691635	1.91469
Dynlt1f	0.9568	0.0432	3.09775366691635	2.44518
Prrc2a	0.9568	0.0432	3.09775366691635	2.07293
Gm8399	0.9568	0.0432	3.09775366691635	-2.13014
Rcn1	0.9568	0.0432	3.09775366691635	2.53196
Atad1	0.9566	0.0434	3.09292567017881	1.35149
Aatf	0.9566	0.0434	3.09292567017881	-0.573437
Cyp4f18	0.9566	0.0434	3.09292567017881	2.75164
Gimap5	0.9566	0.0434	3.09292567017881	2.54696
Ube2d-ps	0.9566	0.0434	3.09292567017881	1.17976
Ly86	0.9566	0.0434	3.09292567017881	2.56836
Otud6b	0.9566	0.0434	3.09292567017881	2.2589
Kcnn4	0.9566	0.0434	3.09292567017881	3.2467
Sp100	0.9566	0.0434	3.09292567017881	2.1232
Gm5244	0.9566	0.0434	3.09292567017881	-1.88569
Smco4	0.9566	0.0434	3.09292567017881	-0.0570303
Timm23	0.9564	0.0436	3.08811886632729	2.55288
Cog8	0.9564	0.0436	3.08811886632729	2.22558
Ncoa4	0.9564	0.0436	3.08811886632729	-2.33705
Stx2	0.9564	0.0436	3.08811886632729	0.185719
Ggta1	0.9564	0.0436	3.08811886632729	2.76742
Med4	0.9564	0.0436	3.08811886632729	-2.52906
Hint3	0.9564	0.0436	3.08811886632729	-2.02238
Dlat	0.9564	0.0436	3.08811886632729	2.40015
Ighg3	0.9562	0.0438	3.08333306095719	1.5204
Tpst1	0.9562	0.0438	3.08333306095719	-0.829644
Ptgr1	0.9562	0.0438	3.08333306095719	2.09095
Gm2522	0.9562	0.0438	3.08333306095719	-1.58725
Tomm34	0.9562	0.0438	3.08333306095719	2.52384
Gm5876	0.9562	0.0438	3.08333306095719	-2.4111
Slmap	0.9562	0.0438	3.08333306095719	-2.32489
Arap1	0.9562	0.0438	3.08333306095719	2.2319
Samm50	0.9562	0.0438	3.08333306095719	1.92988
Exosc4	0.9562	0.0438	3.08333306095719	2.76882
Impa1	0.9562	0.0438	3.08333306095719	-1.78967
Cdk1	0.9562	0.0438	3.08333306095719	1.26394
Csf3r	0.956	0.044	3.07856806232069	2.20411
Simc1	0.956	0.044	3.07856806232069	2.72552
Anapc7	0.956	0.044	3.07856806232069	1.74031
CR974486.2	0.956	0.044	3.07856806232069	-2.14755
Triobp	0.956	0.044	3.07856806232069	-0.548967
Itgbl1	0.956	0.044	3.07856806232069	0.50163
Cog2	0.956	0.044	3.07856806232069	-2.4758
Idh3a	0.956	0.044	3.07856806232069	1.88333
Psmg3	0.956	0.044	3.07856806232069	2.48751
Cdc20	0.956	0.044	3.07856806232069	1.45502
Hist1h1d	0.956	0.044	3.07856806232069	2.10833
Gusb	0.956	0.044	3.07856806232069	2.14651
Rpp30	0.956	0.044	3.07856806232069	2.72083
Ptov1	0.9558	0.0442	3.07382368127853	-2.2005
Ppa2	0.9558	0.0442	3.07382368127853	-2.40138
Ddx42	0.9558	0.0442	3.07382368127853	1.97923
Cept1	0.9558	0.0442	3.07382368127853	-3.02502
Fkbp5	0.9558	0.0442	3.07382368127853	2.91136
5830432E09Rik	0.9558	0.0442	3.07382368127853	2.89628
Sp3os	0.9558	0.0442	3.07382368127853	2.44911
Btla	0.9558	0.0442	3.07382368127853	2.9029
Pag1	0.9556	0.0444	3.06909973125291	2.51984
Pno1	0.9556	0.0444	3.06909973125291	-1.89468
Afg3l2	0.9556	0.0444	3.06909973125291	2.24324
Gm44030	0.9556	0.0444	3.06909973125291	-2.4041
Zcchc8	0.9556	0.0444	3.06909973125291	2.44062
Lta4h	0.9556	0.0444	3.06909973125291	2.06623
Snrpa	0.9556	0.0444	3.06909973125291	2.49005
Bcl11a	0.9556	0.0444	3.06909973125291	-2.40583
Hsdl2	0.9554	0.0446	3.06439602818144	-1.06823
Ncapd3	0.9554	0.0446	3.06439602818144	3.02576
Uqcc3	0.9554	0.0446	3.06439602818144	2.07926
Nup160	0.9554	0.0446	3.06439602818144	-1.41948
Nmt2	0.9554	0.0446	3.06439602818144	-2.4283
Tmem126b	0.9552	0.0448	3.05971239047215	2.58636
Lmbrd1	0.9552	0.0448	3.05971239047215	-1.60168
Hba-a2	0.9552	0.0448	3.05971239047215	0.220305
Zfp560	0.9552	0.0448	3.05971239047215	-2.62904
Pcmtd1	0.9552	0.0448	3.05971239047215	2.29931
Gm9002	0.9552	0.0448	3.05971239047215	-2.26977
CT943659.1	0.9552	0.0448	3.05971239047215	-1.17255
Eif4e3	0.9552	0.0448	3.05971239047215	-1.99644
Gm12989	0.9552	0.0448	3.05971239047215	2.1408
Tbc1d17	0.9552	0.0448	3.05971239047215	-3.32677
Arhgap24	0.955	0.045	3.05504863895942	2.1362
Hspb11	0.955	0.045	3.05504863895942	2.89716
Gm9644	0.955	0.045	3.05504863895942	-2.45909
Lrrc42	0.955	0.045	3.05504863895942	2.14487
Gm37760	0.955	0.045	3.05504863895942	2.63577
Atf6b	0.955	0.045	3.05504863895942	-2.3152
Mbd2	0.955	0.045	3.05504863895942	-1.77583
Tpgs2	0.9548	0.0452	3.05040459686097	0.896172
Aif1	0.9548	0.0452	3.05040459686097	2.6223
Stambpl1	0.9548	0.0452	3.05040459686097	2.17985
Gm11688	0.9548	0.0452	3.05040459686097	-1.72263
Snx18	0.9548	0.0452	3.05040459686097	-1.69946
Gm25313	0.9548	0.0452	3.05040459686097	-1.27773
Rnf5	0.9548	0.0452	3.05040459686097	2.57468
Acod1	0.9548	0.0452	3.05040459686097	3.4312
Frrs1	0.9548	0.0452	3.05040459686097	-1.18207
Snhg12	0.9548	0.0452	3.05040459686097	-1.74639
Traf3ip3	0.9546	0.0454	3.04578008973579	-2.42273
Tmem203	0.9546	0.0454	3.04578008973579	-0.557676
Gm7936	0.9546	0.0454	3.04578008973579	2.64149
Rpe	0.9546	0.0454	3.04578008973579	2.74237
Mrpl21	0.9546	0.0454	3.04578008973579	1.89279
Rif1	0.9546	0.0454	3.04578008973579	2.31315
Gid4	0.9546	0.0454	3.04578008973579	1.27852
CT010449.1	0.9546	0.0454	3.04578008973579	-1.88226
Pank4	0.9546	0.0454	3.04578008973579	2.52209
Rnu11	0.9546	0.0454	3.04578008973579	2.05432
Lncpint	0.9546	0.0454	3.04578008973579	2.51678
Atp13a1	0.9544	0.0456	3.04117494544293	2.75467
Zfp410	0.9544	0.0456	3.04117494544293	-0.609421
Gm14585	0.9544	0.0456	3.04117494544293	-2.13101
Ccdc84	0.9544	0.0456	3.04117494544293	2.28806
Ccng1	0.9544	0.0456	3.04117494544293	-2.23214
Tmem106b	0.9544	0.0456	3.04117494544293	1.82097
Parp2	0.9544	0.0456	3.04117494544293	2.5326
Mgrn1	0.9544	0.0456	3.04117494544293	2.05519
Hpcal1	0.9544	0.0456	3.04117494544293	2.42506
Rpl10a-ps2	0.9544	0.0456	3.04117494544293	-2.78908
Ppif	0.9542	0.0458	3.03658899410126	-2.42105
Rpa2	0.9542	0.0458	3.03658899410126	-0.994862
H1f0	0.9542	0.0458	3.03658899410126	2.62427
Stat5a	0.9542	0.0458	3.03658899410126	1.14424
Itpa-ps1	0.9542	0.0458	3.03658899410126	-1.81834
Usp4	0.9542	0.0458	3.03658899410126	-0.891063
Rps13-ps6	0.9542	0.0458	3.03658899410126	-2.83887
Immp2l	0.9542	0.0458	3.03658899410126	-1.37315
Hebp1	0.9542	0.0458	3.03658899410126	2.44716
Htra2	0.9542	0.0458	3.03658899410126	2.20999
Cnot6	0.9542	0.0458	3.03658899410126	-2.1209
Ccdc50-ps	0.9542	0.0458	3.03658899410126	-1.95497
Gm45405	0.9542	0.0458	3.03658899410126	-2.34287
Wdr76	0.9542	0.0458	3.03658899410126	1.91544
Atg3	0.954	0.046	3.03202206805009	1.81569
Cep120	0.954	0.046	3.03202206805009	0.653168
Ubp1	0.954	0.046	3.03202206805009	-1.91549
Cul2	0.954	0.046	3.03202206805009	-1.48432
Poldip2	0.954	0.046	3.03202206805009	-2.58309
Gm11703	0.9538	0.0462	3.02747400181062	-2.18954
Pard6a	0.9538	0.0462	3.02747400181062	2.71844
Nufip1	0.9538	0.0462	3.02747400181062	2.90309
Wdr70	0.9538	0.0462	3.02747400181062	0.950029
Clpb	0.9538	0.0462	3.02747400181062	-2.43825
Nudt19	0.9538	0.0462	3.02747400181062	-2.50405
Ppp3r1	0.9538	0.0462	3.02747400181062	-1.79468
Gbp7	0.9538	0.0462	3.02747400181062	2.48527
Ubald1	0.9538	0.0462	3.02747400181062	1.34768
Gm13342	0.9536	0.0464	3.02294463204823	-1.59229
Gbp9	0.9536	0.0464	3.02294463204823	-0.977789
Gm11826	0.9536	0.0464	3.02294463204823	-2.3905
Itpripl1	0.9536	0.0464	3.02294463204823	-0.822684
Copg1	0.9536	0.0464	3.02294463204823	2.22206
Satb1	0.9536	0.0464	3.02294463204823	-2.25168
Haus8	0.9536	0.0464	3.02294463204823	1.82804
Mdm2	0.9536	0.0464	3.02294463204823	2.00374
Rbp7	0.9536	0.0464	3.02294463204823	-1.59179
Urm1	0.9536	0.0464	3.02294463204823	-1.78535
Rpl7a-ps9	0.9536	0.0464	3.02294463204823	2.20019
Fam174a	0.9536	0.0464	3.02294463204823	-1.6268
Rpl31-ps9	0.9536	0.0464	3.02294463204823	-2.6248
Mrps30	0.9534	0.0466	3.01843379753565	0.963428
Gm14650	0.9534	0.0466	3.01843379753565	1.57193
Rrp9	0.9534	0.0466	3.01843379753565	2.02533
Ccdc28a	0.9534	0.0466	3.01843379753565	2.35338
Snrnp40	0.9534	0.0466	3.01843379753565	-1.51024
Gm8210	0.9534	0.0466	3.01843379753565	-2.4247
Gm15921	0.9534	0.0466	3.01843379753565	-2.09649
Gm12508	0.9534	0.0466	3.01843379753565	-2.006
Helz2	0.9534	0.0466	3.01843379753565	2.86687
Noc4l	0.9534	0.0466	3.01843379753565	0.234885
Gm13916	0.9534	0.0466	3.01843379753565	-0.159353
Zufsp	0.9534	0.0466	3.01843379753565	2.59774
Col6a3	0.9534	0.0466	3.01843379753565	1.98599
Heatr3	0.9534	0.0466	3.01843379753565	-0.120155
Cmtr1	0.9534	0.0466	3.01843379753565	2.63665
Crlf2	0.9534	0.0466	3.01843379753565	1.53826
Nfya	0.9534	0.0466	3.01843379753565	-1.90725
Ssbp4	0.9532	0.0468	3.01394133911677	-1.48534
Mfap4	0.9532	0.0468	3.01394133911677	2.62531
Prelid3b	0.9532	0.0468	3.01394133911677	1.90646
Hdac7	0.9532	0.0468	3.01394133911677	2.15793
Gatm	0.9532	0.0468	3.01394133911677	0.527204
Ppm1m	0.9532	0.0468	3.01394133911677	-0.765965
Tfip11	0.9532	0.0468	3.01394133911677	-1.73077
Akirin2	0.9532	0.0468	3.01394133911677	2.38842
Map4k5	0.9532	0.0468	3.01394133911677	2.07274
Lmo1	0.9532	0.0468	3.01394133911677	-2.00274
Ift27	0.9532	0.0468	3.01394133911677	1.99748
Gm7312	0.9532	0.0468	3.01394133911677	-0.307851
St3gal1	0.9532	0.0468	3.01394133911677	2.9394
Rab22a	0.9532	0.0468	3.01394133911677	-2.70895
Bcl11b	0.953	0.047	3.00946709967139	0.653891
Gpr180	0.953	0.047	3.00946709967139	-0.159242
Ahr	0.953	0.047	3.00946709967139	1.31118
Cbx1	0.953	0.047	3.00946709967139	-2.45952
Ifi27l2a	0.953	0.047	3.00946709967139	1.93385
Gm12657	0.953	0.047	3.00946709967139	2.59004
Gm7504	0.953	0.047	3.00946709967139	-2.25272
Smim12	0.953	0.047	3.00946709967139	-0.877361
Vps13a	0.953	0.047	3.00946709967139	-2.64581
Hscb	0.9528	0.0472	3.00501092408058	-1.70574
Trim44	0.9528	0.0472	3.00501092408058	3.04294
Bcl2a1d	0.9528	0.0472	3.00501092408058	2.21751
Pigp	0.9528	0.0472	3.00501092408058	-1.68626
Gm22513	0.9528	0.0472	3.00501092408058	2.06351
Kif11	0.9528	0.0472	3.00501092408058	-0.727648
Nlrp3	0.9528	0.0472	3.00501092408058	2.53289
Prdm1	0.9528	0.0472	3.00501092408058	0.367412
Lmtk2	0.9528	0.0472	3.00501092408058	-2.32298
Ccny	0.9528	0.0472	3.00501092408058	-1.85974
Zfp688	0.9528	0.0472	3.00501092408058	2.22637
Klhdc3	0.9528	0.0472	3.00501092408058	2.52638
Dscr3	0.9528	0.0472	3.00501092408058	-0.430824
Smarcd2	0.9526	0.0474	3.00057265919287	1.90614
Fam45a	0.9526	0.0474	3.00057265919287	2.45532
Erlin1	0.9526	0.0474	3.00057265919287	-2.10238
Mmp3	0.9526	0.0474	3.00057265919287	1.80498
Leng1	0.9526	0.0474	3.00057265919287	-2.13882
Gm32158	0.9526	0.0474	3.00057265919287	-0.25506
Nubp2	0.9526	0.0474	3.00057265919287	-1.171
Fbxl14	0.9526	0.0474	3.00057265919287	0.0336077
Ear2	0.9526	0.0474	3.00057265919287	0.515213
Zbtb7b	0.9526	0.0474	3.00057265919287	2.12497
Gm7291	0.9526	0.0474	3.00057265919287	2.04758
Gm12806	0.9526	0.0474	3.00057265919287	-2.40353
Hk3	0.9526	0.0474	3.00057265919287	1.20906
Ndufaf4	0.9524	0.0476	2.99615215379111	-1.52164
AC154994.2	0.9524	0.0476	2.99615215379111	1.02395
Prkcsh	0.9524	0.0476	2.99615215379111	2.59524
Eps15l1	0.9524	0.0476	2.99615215379111	2.33925
Rdh12	0.9524	0.0476	2.99615215379111	-2.29075
Limk2	0.9524	0.0476	2.99615215379111	2.66268
Gm5714	0.9524	0.0476	2.99615215379111	-2.53495
Gm16221	0.9524	0.0476	2.99615215379111	-1.95578
Fst	0.9524	0.0476	2.99615215379111	-1.56582
Arhgap18	0.9524	0.0476	2.99615215379111	-1.10852
Ckap5	0.9522	0.0478	2.99174925856001	-2.27834
Arap3	0.9522	0.0478	2.99174925856001	1.50046
Gpatch4	0.9522	0.0478	2.99174925856001	1.78852
Gimap8	0.9522	0.0478	2.99174925856001	1.28926
Fpr1	0.9522	0.0478	2.99174925856001	1.64158
Tmem94	0.9522	0.0478	2.99174925856001	2.4964
Gm37070	0.9522	0.0478	2.99174925856001	-2.15573
Ipo8	0.9522	0.0478	2.99174925856001	2.44456
Bola1	0.9522	0.0478	2.99174925856001	2.15565
Cd151	0.952	0.048	2.98736382605436	0.474317
Prpf38a	0.952	0.048	2.98736382605436	0.936831
Pus1	0.952	0.048	2.98736382605436	2.73297
Col11a1	0.952	0.048	2.98736382605436	1.38291
Megf9	0.952	0.048	2.98736382605436	2.39507
Rpl31-ps4	0.952	0.048	2.98736382605436	-1.59299
AC164702.2	0.952	0.048	2.98736382605436	-0.508411
AU022252	0.952	0.048	2.98736382605436	2.75221
Krt14	0.952	0.048	2.98736382605436	1.66837
Papd5	0.952	0.048	2.98736382605436	1.20687
Mettl26	0.952	0.048	2.98736382605436	2.01566
Asb13	0.952	0.048	2.98736382605436	1.1396
Isyna1	0.952	0.048	2.98736382605436	-2.13546
Tsnax	0.9518	0.0482	2.98299571066801	-1.63535
Ercc6	0.9518	0.0482	2.98299571066801	1.48503
Cyhr1	0.9518	0.0482	2.98299571066801	1.42645
Hipk3	0.9518	0.0482	2.98299571066801	-2.53237
Adsl	0.9518	0.0482	2.98299571066801	-2.49155
Atg101	0.9518	0.0482	2.98299571066801	1.80873
Gm12366	0.9518	0.0482	2.98299571066801	-0.0236766
Yae1d1	0.9518	0.0482	2.98299571066801	2.9287
Tpgs1	0.9518	0.0482	2.98299571066801	-2.16609
Elane	0.9518	0.0482	2.98299571066801	1.84032
9130208D14Rik	0.9518	0.0482	2.98299571066801	1.72877
Utp14b	0.9518	0.0482	2.98299571066801	2.26085
Srsf10	0.9516	0.0484	2.97864476860329	-1.54433
Samd9l	0.9516	0.0484	2.97864476860329	1.80951
Nfe2	0.9516	0.0484	2.97864476860329	-0.653796
Gm4759	0.9516	0.0484	2.97864476860329	1.69437
Polg	0.9516	0.0484	2.97864476860329	2.08583
Gm7658	0.9516	0.0484	2.97864476860329	-1.99318
Col1a1	0.9516	0.0484	2.97864476860329	2.58946
Abcc5	0.9516	0.0484	2.97864476860329	2.2855
Rrp36	0.9516	0.0484	2.97864476860329	1.82047
Rpl31-ps13	0.9516	0.0484	2.97864476860329	-2.023
Suv39h1	0.9516	0.0484	2.97864476860329	-0.153042
Gm45772	0.9516	0.0484	2.97864476860329	-2.11059
Utp20	0.9516	0.0484	2.97864476860329	-1.78858
Arg2	0.9514	0.0486	2.97431085784126	1.97013
Ppp1cc	0.9514	0.0486	2.97431085784126	2.23753
Rtca	0.9514	0.0486	2.97431085784126	2.18252
Traf7	0.9514	0.0486	2.97431085784126	2.06027
Ankrd44	0.9514	0.0486	2.97431085784126	2.53884
Maf	0.9514	0.0486	2.97431085784126	1.84038
Gm8062	0.9514	0.0486	2.97431085784126	-2.20305
Phf11d	0.9514	0.0486	2.97431085784126	1.73586
Dhx40	0.9514	0.0486	2.97431085784126	-2.45831
9530068E07Rik	0.9514	0.0486	2.97431085784126	1.96988
Phospho2	0.9514	0.0486	2.97431085784126	-0.142623
Olr1	0.9514	0.0486	2.97431085784126	-1.31859
Gm16463	0.9514	0.0486	2.97431085784126	-1.43902
Arrdc3	0.9512	0.0488	2.9699938381125	2.34522
Gm4974	0.9512	0.0488	2.9699938381125	-1.54677
E2f1	0.9512	0.0488	2.9699938381125	1.82858
Nop2	0.9512	0.0488	2.9699938381125	-0.130004
Selenoi	0.9512	0.0488	2.9699938381125	1.76513
Pyurf	0.9512	0.0488	2.9699938381125	0.513961
Tnfaip8l2	0.9512	0.0488	2.9699938381125	2.31296
Slc43a3	0.9512	0.0488	2.9699938381125	-2.31552
Patl1	0.9512	0.0488	2.9699938381125	1.74632
Gm26740	0.9512	0.0488	2.9699938381125	2.11535
Ppme1	0.9512	0.0488	2.9699938381125	-2.64708
Dcps	0.9512	0.0488	2.9699938381125	2.64909
Rnpepl1	0.9512	0.0488	2.9699938381125	-2.32702
Pxk	0.9512	0.0488	2.9699938381125	2.76915
Cipc	0.951	0.049	2.9656935708684	2.15949
Mbd6	0.951	0.049	2.9656935708684	2.48417
Uck2	0.951	0.049	2.9656935708684	2.49005
Cd3e	0.951	0.049	2.9656935708684	0.446005
Lrrc47	0.951	0.049	2.9656935708684	-2.45227
Sac3d1	0.951	0.049	2.9656935708684	0.676465
Diablo	0.951	0.049	2.9656935708684	2.43958
Cadm1	0.951	0.049	2.9656935708684	2.48389
Gm5050	0.951	0.049	2.9656935708684	-1.32522
Gm4734	0.951	0.049	2.9656935708684	-0.860225
Slc27a4	0.951	0.049	2.9656935708684	2.30846
Cdk6	0.951	0.049	2.9656935708684	-1.27655
Skiv2l	0.951	0.049	2.9656935708684	2.09888
Ccdc50	0.951	0.049	2.9656935708684	-2.35938
Tfeb	0.951	0.049	2.9656935708684	1.39011
Usp33	0.951	0.049	2.9656935708684	1.92794
Relt	0.9508	0.0492	2.96140991925322	2.08527
Mettl10	0.9508	0.0492	2.96140991925322	1.51696
Fcgrt	0.9508	0.0492	2.96140991925322	-2.09114
Sdha	0.9508	0.0492	2.96140991925322	-1.96718
Tbc1d5	0.9508	0.0492	2.96140991925322	-2.08635
Rlf	0.9508	0.0492	2.96140991925322	1.66586
Mettl6	0.9508	0.0492	2.96140991925322	0.81492
Arhgap21	0.9508	0.0492	2.96140991925322	-1.26765
Arf3	0.9506	0.0494	2.95714274807657	-1.24937
Mad2l2	0.9506	0.0494	2.95714274807657	-2.44805
Ifit3	0.9506	0.0494	2.95714274807657	1.95277
Gm4874	0.9506	0.0494	2.95714274807657	1.28706
Rpl15-ps4	0.9506	0.0494	2.95714274807657	2.21554
Rad17	0.9506	0.0494	2.95714274807657	-2.29547
Ly96	0.9506	0.0494	2.95714274807657	0.275817
Cep350	0.9506	0.0494	2.95714274807657	-2.22808
Rgs5	0.9506	0.0494	2.95714274807657	1.17576
Gm9372	0.9506	0.0494	2.95714274807657	-0.784493
Naa38	0.9506	0.0494	2.95714274807657	2.40939
Cdh11	0.9506	0.0494	2.95714274807657	2.61923
Coq9	0.9506	0.0494	2.95714274807657	-2.09727
Zfp330	0.9506	0.0494	2.95714274807657	2.37955
Hbb-y	0.9504	0.0496	2.9528919237865	0.0801759
Prps1	0.9504	0.0496	2.9528919237865	0.424302
Nol11	0.9504	0.0496	2.9528919237865	2.25654
Ubl5	0.9504	0.0496	2.9528919237865	1.19709
Gm5370	0.9504	0.0496	2.9528919237865	-2.76465
Lcn2	0.9504	0.0496	2.9528919237865	2.39337
Pex13	0.9504	0.0496	2.9528919237865	-0.806661
Cenpk	0.9504	0.0496	2.9528919237865	-2.38522
Irx3	0.9504	0.0496	2.9528919237865	-1.45575
Rpl18a-ps4	0.9504	0.0496	2.9528919237865	-1.63789
Slu7	0.9504	0.0496	2.9528919237865	-0.400344
Rpf2	0.9504	0.0496	2.9528919237865	-1.91126
Rnf125	0.9504	0.0496	2.9528919237865	0.620993
Dennd6a	0.9504	0.0496	2.9528919237865	-1.39328
Fubp3	0.9504	0.0496	2.9528919237865	2.16072
Chtf8	0.9502	0.0498	2.94865731444312	-2.29069
Zfp51	0.9502	0.0498	2.94865731444312	-1.26208
Hmgb1-ps8	0.9502	0.0498	2.94865731444312	-0.489858
Gm14044	0.9502	0.0498	2.94865731444312	-0.386122
Cdk2	0.9502	0.0498	2.94865731444312	2.49051
Tsen34	0.9502	0.0498	2.94865731444312	-0.919439
Prkca	0.9502	0.0498	2.94865731444312	1.24356
Rhoc	0.9502	0.0498	2.94865731444312	2.28128
Fkbp15	0.9502	0.0498	2.94865731444312	2.15423
Kif21b	0.9502	0.0498	2.94865731444312	1.97442
Colgalt1	0.95	0.05	2.94443878969278	-1.778
Gm18445	0.95	0.05	2.94443878969278	-2.05095
Kdm5c	0.95	0.05	2.94443878969278	1.81406
Pde12	0.95	0.05	2.94443878969278	-0.925842
Plod2	0.95	0.05	2.94443878969278	2.33019
Plk4	0.95	0.05	2.94443878969278	1.81728
Gm14983	0.95	0.05	2.94443878969278	-2.1185
Slfn9	0.95	0.05	2.94443878969278	1.88289
2510039O18Rik	0.95	0.05	2.94443878969278	-2.33975
Ccm2	0.95	0.05	2.94443878969278	-1.92287
Specc1	0.95	0.05	2.94443878969278	1.81875
Dsc3	0.9498	0.0502	2.9402362207427	1.47056
Col3a1	0.9498	0.0502	2.9402362207427	1.97674
Crebbp	0.9498	0.0502	2.9402362207427	-2.04943
Clec4d	0.9498	0.0502	2.9402362207427	2.16983
Scrib	0.9498	0.0502	2.9402362207427	1.67501
Gm10224	0.9498	0.0502	2.9402362207427	-1.80861
Sec24c	0.9498	0.0502	2.9402362207427	2.33115
Lpl	0.9498	0.0502	2.9402362207427	1.96559
Ppp1r11	0.9498	0.0502	2.9402362207427	-2.08962
Lamtor4	0.9498	0.0502	2.9402362207427	2.05149
Cerk	0.9498	0.0502	2.9402362207427	-1.77985
Gm30708	0.9496	0.0504	2.93604948033621	0.175477
Nploc4	0.9496	0.0504	2.93604948033621	1.89182
N6amt1	0.9496	0.0504	2.93604948033621	2.23012
Cdc27	0.9496	0.0504	2.93604948033621	2.08871
Dynlt1b	0.9496	0.0504	2.93604948033621	1.93868
Nhlrc2	0.9496	0.0504	2.93604948033621	-2.40852
Slc25a20	0.9496	0.0504	2.93604948033621	-2.47709
Ahi1	0.9496	0.0504	2.93604948033621	-1.63936
Taf7	0.9496	0.0504	2.93604948033621	-2.15662
Pck2	0.9494	0.0506	2.93187844272833	1.08353
Gm17066	0.9494	0.0506	2.93187844272833	1.93778
Gm9367	0.9494	0.0506	2.93187844272833	-2.24205
AC154713.1	0.9494	0.0506	2.93187844272833	-0.502194
Rbmx2	0.9494	0.0506	2.93187844272833	1.87583
Ppic	0.9492	0.0508	2.92772298366199	2.05546
Pop7	0.9492	0.0508	2.92772298366199	2.39191
Commd6	0.9492	0.0508	2.92772298366199	-1.9778
Elf4	0.9492	0.0508	2.92772298366199	2.24024
Cnot10	0.9492	0.0508	2.92772298366199	-1.18006
Dyrk1a	0.9492	0.0508	2.92772298366199	-0.66896
Smu1	0.9492	0.0508	2.92772298366199	-2.27756
Procr	0.9492	0.0508	2.92772298366199	-0.654848
Sos2	0.9492	0.0508	2.92772298366199	-1.92715
Dcaf10	0.9492	0.0508	2.92772298366199	-1.13753
0610007P14Rik	0.9492	0.0508	2.92772298366199	2.11815
Usp25	0.9492	0.0508	2.92772298366199	2.27791
Arhgef7	0.9492	0.0508	2.92772298366199	-1.83043
Ubl4a	0.9492	0.0508	2.92772298366199	-2.64628
Itgav	0.9492	0.0508	2.92772298366199	2.0258
Taf6l	0.9492	0.0508	2.92772298366199	-0.900444
Trabd	0.9492	0.0508	2.92772298366199	1.26273
Gm14407	0.9492	0.0508	2.92772298366199	1.51505
Gm11969	0.949	0.051	2.9235829803446	0.227349
Pgp	0.949	0.051	2.9235829803446	-2.02522
BC100530	0.949	0.051	2.9235829803446	1.30483
Irf2bp1	0.949	0.051	2.9235829803446	2.11983
Trim26	0.949	0.051	2.9235829803446	-1.98505
Gm19566	0.949	0.051	2.9235829803446	-1.30499
Idh2	0.949	0.051	2.9235829803446	2.55175
Eva1b	0.949	0.051	2.9235829803446	-1.4029
Brd7	0.949	0.051	2.9235829803446	1.9932
Gdf15	0.949	0.051	2.9235829803446	-2.17553
Pi4k2a	0.949	0.051	2.9235829803446	-2.57465
CR974589.1	0.949	0.051	2.9235829803446	-2.24632
Col5a2	0.9488	0.0512	2.91945831142515	2.37714
Dhrs4	0.9488	0.0512	2.91945831142515	1.88255
Lrrc8c	0.9488	0.0512	2.91945831142515	-1.77026
Ndufb2	0.9488	0.0512	2.91945831142515	1.54654
Rbm48	0.9488	0.0512	2.91945831142515	1.21795
Cpsf1	0.9488	0.0512	2.91945831142515	1.33908
Trmt10a	0.9488	0.0512	2.91945831142515	2.14043
Phf20	0.9488	0.0512	2.91945831142515	-2.45174
Ak3	0.9488	0.0512	2.91945831142515	1.61766
Gm16062	0.9488	0.0512	2.91945831142515	1.74047
Gm26735	0.9488	0.0512	2.91945831142515	2.60896
Cand1	0.9488	0.0512	2.91945831142515	2.09283
Abca1	0.9488	0.0512	2.91945831142515	0.547197
Etfrf1	0.9488	0.0512	2.91945831142515	2.56956
Srpk2	0.9486	0.0514	2.9153488569717	1.82414
Itpripl2	0.9486	0.0514	2.9153488569717	2.59142
Fndc3a	0.9486	0.0514	2.9153488569717	2.00078
Arhgef6	0.9486	0.0514	2.9153488569717	-2.67207
Atp6v0a2	0.9486	0.0514	2.9153488569717	2.08524
Plrg1	0.9486	0.0514	2.9153488569717	2.10234
Dbnl	0.9486	0.0514	2.9153488569717	-1.59105
Stmn2	0.9486	0.0514	2.9153488569717	-0.121317
Mfsd1	0.9486	0.0514	2.9153488569717	1.3887
9030624J02Rik	0.9486	0.0514	2.9153488569717	-1.79619
Hist1h4a	0.9484	0.0516	2.91125449844938	2.21396
Pcmtd2	0.9484	0.0516	2.91125449844938	-2.23947
Tapt1	0.9484	0.0516	2.91125449844938	-2.03448
Nt5c3b	0.9484	0.0516	2.91125449844938	2.08156
Pla2g7	0.9484	0.0516	2.91125449844938	-0.216381
Sharpin	0.9484	0.0516	2.91125449844938	-1.35099
Ckap2	0.9484	0.0516	2.91125449844938	-0.447704
Gm6166	0.9484	0.0516	2.91125449844938	1.41843
Gm13508	0.9482	0.0518	2.90717511869871	-1.64258
Gm15390	0.9482	0.0518	2.90717511869871	-0.949704
Uckl1	0.9482	0.0518	2.90717511869871	2.01872
Cnot11	0.9482	0.0518	2.90717511869871	-0.935822
Trmt112-ps2	0.9482	0.0518	2.90717511869871	2.25624
Lef1	0.9482	0.0518	2.90717511869871	-1.38668
Plekha1	0.9482	0.0518	2.90717511869871	-2.13919
Lrrc59	0.9482	0.0518	2.90717511869871	-1.21825
Zfp990	0.9482	0.0518	2.90717511869871	-2.44279
AU019823	0.9482	0.0518	2.90717511869871	1.5909
Gm37025	0.9482	0.0518	2.90717511869871	0.725649
Lats1	0.9482	0.0518	2.90717511869871	-0.713984
Dynlt1-ps1	0.9482	0.0518	2.90717511869871	1.91311
Surf2	0.948	0.052	2.90311060191444	1.35871
Slc44a2	0.948	0.052	2.90311060191444	2.15557
AC151730.1	0.948	0.052	2.90311060191444	2.19286
Pltp	0.948	0.052	2.90311060191444	1.85012
Strn4	0.948	0.052	2.90311060191444	0.865089
Senp1	0.948	0.052	2.90311060191444	1.74845
Lonp2	0.948	0.052	2.90311060191444	-2.69168
Atxn1	0.948	0.052	2.90311060191444	2.08885
Prmt1	0.948	0.052	2.90311060191444	-1.88259
Fam212a	0.948	0.052	2.90311060191444	0.238848
Eif3j1	0.948	0.052	2.90311060191444	-1.83033
Zfp931	0.948	0.052	2.90311060191444	-1.5995
Hist1h4n	0.948	0.052	2.90311060191444	1.18853
Sclt1	0.948	0.052	2.90311060191444	0.312329
Fcnb	0.948	0.052	2.90311060191444	1.8162
Gm7823	0.9478	0.0522	2.89906083362478	2.49759
Gm5406	0.9478	0.0522	2.89906083362478	1.15679
Hbb-bh3	0.9478	0.0522	2.89906083362478	-1.13322
B230208H11Rik	0.9478	0.0522	2.89906083362478	2.49189
Fem1b	0.9478	0.0522	2.89906083362478	1.34208
4933434E20Rik	0.9478	0.0522	2.89906083362478	-1.70022
Bcl6	0.9478	0.0522	2.89906083362478	2.1369
Ifitm6	0.9478	0.0522	2.89906083362478	1.66224
Gsn	0.9478	0.0522	2.89906083362478	-1.93666
Gna11	0.9478	0.0522	2.89906083362478	-0.056818
Cnr2	0.9478	0.0522	2.89906083362478	1.50852
Sun2	0.9478	0.0522	2.89906083362478	-2.05208
Tgm2	0.9478	0.0522	2.89906083362478	-1.68239
Plin3	0.9478	0.0522	2.89906083362478	1.11917
Cd3d	0.9476	0.0524	2.89502570067093	2.17353
Txlng	0.9476	0.0524	2.89502570067093	-2.49267
Rpl21-ps12	0.9476	0.0524	2.89502570067093	-0.524765
Crlf3	0.9476	0.0524	2.89502570067093	1.80564
Piezo1	0.9476	0.0524	2.89502570067093	-1.98771
Prkrip1	0.9476	0.0524	2.89502570067093	1.82682
Tpt1-ps5	0.9476	0.0524	2.89502570067093	1.48816
Sik3	0.9476	0.0524	2.89502570067093	1.76562
Zfp236	0.9476	0.0524	2.89502570067093	-1.3849
Ik	0.9476	0.0524	2.89502570067093	-1.60396
Gm7897	0.9476	0.0524	2.89502570067093	-1.86498
Igkv6-15	0.9476	0.0524	2.89502570067093	-0.395806
Gm6272	0.9476	0.0524	2.89502570067093	2.40262
Seh1l	0.9476	0.0524	2.89502570067093	-1.5352
Mios	0.9476	0.0524	2.89502570067093	-2.29168
Lilr4b	0.9476	0.0524	2.89502570067093	1.74613
Psmg4	0.9476	0.0524	2.89502570067093	-2.06065
Gm28118	0.9474	0.0526	2.89100509118714	-1.99415
F630028O10Rik	0.9474	0.0526	2.89100509118714	-2.47872
Lrrc8a	0.9474	0.0526	2.89100509118714	-0.921977
Abcb7	0.9474	0.0526	2.89100509118714	-0.340685
Hbb-bh1	0.9474	0.0526	2.89100509118714	-0.396689
Mmp12	0.9474	0.0526	2.89100509118714	1.62859
Tacstd2	0.9474	0.0526	2.89100509118714	-2.15838
Mapre2	0.9474	0.0526	2.89100509118714	2.18551
Naa16	0.9474	0.0526	2.89100509118714	-1.79808
Dcp2	0.9474	0.0526	2.89100509118714	-2.13491
Zfp110	0.9474	0.0526	2.89100509118714	-2.14403
Tfdp1	0.9474	0.0526	2.89100509118714	1.24896
Gm5045	0.9474	0.0526	2.89100509118714	-0.155188
Gm14279	0.9474	0.0526	2.89100509118714	-1.72682
AC124360.2	0.9474	0.0526	2.89100509118714	-1.9582
Mad2l1	0.9474	0.0526	2.89100509118714	1.7347
Gm11473	0.9474	0.0526	2.89100509118714	-0.368197
Manea	0.9474	0.0526	2.89100509118714	1.57805
Chil3	0.9474	0.0526	2.89100509118714	1.56997
Zbtb38	0.9474	0.0526	2.89100509118714	2.45191
Hsd17b10	0.9474	0.0526	2.89100509118714	-1.97741
Gm14966	0.9474	0.0526	2.89100509118714	0.772804
Cinp	0.9474	0.0526	2.89100509118714	2.17186
Dnajb2	0.9474	0.0526	2.89100509118714	2.54211
Ddi2	0.9472	0.0528	2.88699889458104	1.91163
Gm44010	0.9472	0.0528	2.88699889458104	-0.27774
Llph-ps2	0.9472	0.0528	2.88699889458104	0.109543
Gm12351	0.9472	0.0528	2.88699889458104	-2.06076
Ifi47	0.9472	0.0528	2.88699889458104	2.13383
Camk2n1	0.9472	0.0528	2.88699889458104	1.76885
Rpl26-ps4	0.9472	0.0528	2.88699889458104	-1.98609
Gm7334	0.9472	0.0528	2.88699889458104	-1.01918
Prmt7	0.9472	0.0528	2.88699889458104	1.81515
Ankle2	0.9472	0.0528	2.88699889458104	-1.91375
Gm8326	0.9472	0.0528	2.88699889458104	-1.81387
Gm11920	0.9472	0.0528	2.88699889458104	-2.10202
Gm7502	0.9472	0.0528	2.88699889458104	-2.14635
Cdca4	0.9472	0.0528	2.88699889458104	-0.620679
Heatr6	0.9472	0.0528	2.88699889458104	1.83368
5031439G07Rik	0.947	0.053	2.88300700151439	0.523563
Pccb	0.947	0.053	2.88300700151439	2.37955
Naa15	0.947	0.053	2.88300700151439	-1.43986
Kif23	0.947	0.053	2.88300700151439	2.32579
Pds5b	0.947	0.053	2.88300700151439	2.25457
AU020206	0.947	0.053	2.88300700151439	2.2147
Khk	0.947	0.053	2.88300700151439	1.21402
Alas2	0.947	0.053	2.88300700151439	1.78937
Fam208b	0.947	0.053	2.88300700151439	0.442899
Rin2	0.947	0.053	2.88300700151439	0.98038
Sept6	0.947	0.053	2.88300700151439	-1.82028
CT030249.1	0.947	0.053	2.88300700151439	-1.66118
Surf1	0.947	0.053	2.88300700151439	1.52111
Iqcb1	0.9468	0.0532	2.87902930388422	-2.38098
Gadd45gip1	0.9468	0.0532	2.87902930388422	2.3201
Qdpr	0.9468	0.0532	2.87902930388422	1.80263
Gm16082	0.9468	0.0532	2.87902930388422	-1.45193
n-R5s2	0.9468	0.0532	2.87902930388422	1.96237
Tk1	0.9468	0.0532	2.87902930388422	-1.00448
Siah2	0.9468	0.0532	2.87902930388422	2.03034
Fbxo22	0.9468	0.0532	2.87902930388422	2.31111
Tmem251	0.9468	0.0532	2.87902930388422	0.524775
Gm11604	0.9468	0.0532	2.87902930388422	-1.29608
Rpl26-ps3	0.9468	0.0532	2.87902930388422	-1.34337
Gm6913	0.9468	0.0532	2.87902930388422	-0.528081
Orc2	0.9468	0.0532	2.87902930388422	-0.482635
Esco2	0.9468	0.0532	2.87902930388422	2.30594
Gm13166	0.9468	0.0532	2.87902930388422	-1.27698
Pank2	0.9466	0.0534	2.87506569480422	0.240709
Med14	0.9466	0.0534	2.87506569480422	1.2814
Rnf6	0.9466	0.0534	2.87506569480422	-1.85084
Abtb2	0.9466	0.0534	2.87506569480422	-2.06089
Cenpl	0.9466	0.0534	2.87506569480422	-1.82694
Rps3a2	0.9466	0.0534	2.87506569480422	1.69572
Mrpl50	0.9466	0.0534	2.87506569480422	-1.33227
AC099934.6	0.9466	0.0534	2.87506569480422	-1.36776
Snapc3	0.9466	0.0534	2.87506569480422	-0.135936
Hist1h4h	0.9466	0.0534	2.87506569480422	1.71948
Plxnc1	0.9466	0.0534	2.87506569480422	2.04284
Gm8520	0.9466	0.0534	2.87506569480422	1.96399
Taf11	0.9466	0.0534	2.87506569480422	-1.69053
Mmrn2	0.9466	0.0534	2.87506569480422	2.12794
Thbs2	0.9466	0.0534	2.87506569480422	1.12193
Ppa1	0.9466	0.0534	2.87506569480422	1.7727
Ppp1r7	0.9466	0.0534	2.87506569480422	2.35303
Cd28	0.9466	0.0534	2.87506569480422	-1.88563
Blcap	0.9466	0.0534	2.87506569480422	1.75684
Gm10557	0.9464	0.0536	2.87111606858663	1.1123
Brcc3	0.9464	0.0536	2.87111606858663	2.47115
Nemf	0.9464	0.0536	2.87111606858663	-2.3019
Gm5070	0.9464	0.0536	2.87111606858663	0.811623
Entpd2	0.9464	0.0536	2.87111606858663	0.874464
Cdkn3	0.9464	0.0536	2.87111606858663	1.52193
1110032A03Rik	0.9464	0.0536	2.87111606858663	-1.60605
Tifa	0.9464	0.0536	2.87111606858663	1.8182
Tagln	0.9464	0.0536	2.87111606858663	-0.890532
Ppp2r2d	0.9464	0.0536	2.87111606858663	1.72942
Pglyrp1	0.9464	0.0536	2.87111606858663	2.16502
Klhl24	0.9464	0.0536	2.87111606858663	1.83416
Mtmr3	0.9464	0.0536	2.87111606858663	-0.494888
Pdxk	0.9464	0.0536	2.87111606858663	2.17242
Adamts4	0.9464	0.0536	2.87111606858663	-0.444104
Gm13551	0.9462	0.0538	2.86718032072431	-1.42464
Ntan1	0.9462	0.0538	2.86718032072431	-1.91383
Ttc39b	0.9462	0.0538	2.86718032072431	2.59635
Gm13433	0.9462	0.0538	2.86718032072431	-0.644082
Gm11483	0.9462	0.0538	2.86718032072431	-1.87873
Sparc	0.9462	0.0538	2.86718032072431	1.71046
Lactb	0.9462	0.0538	2.86718032072431	1.71773
Gm14173	0.9462	0.0538	2.86718032072431	-2.13563
Dse	0.9462	0.0538	2.86718032072431	2.13735
Ankrd16	0.9462	0.0538	2.86718032072431	0.471083
Gm4963	0.9462	0.0538	2.86718032072431	1.70885
Fmod	0.9462	0.0538	2.86718032072431	-1.42468
Osgin2	0.9462	0.0538	2.86718032072431	2.2322
Wdr33	0.9462	0.0538	2.86718032072431	-1.49111
Rpl15-ps1	0.9462	0.0538	2.86718032072431	0.759117
Gm11979	0.9462	0.0538	2.86718032072431	-0.307377
Gm7327	0.946	0.054	2.86325834787326	1.92378
Rbm47	0.946	0.054	2.86325834787326	1.06741
2810004N23Rik	0.946	0.054	2.86325834787326	2.01727
Thap4	0.946	0.054	2.86325834787326	1.97263
Senp3	0.946	0.054	2.86325834787326	-0.0658104
Mbtps1	0.946	0.054	2.86325834787326	2.3073
Akap9	0.946	0.054	2.86325834787326	-1.90596
Gm12757	0.946	0.054	2.86325834787326	-1.11857
Rps6	0.946	0.054	2.86325834787326	-2.02356
Cisd1	0.946	0.054	2.86325834787326	-1.77084
Rfc3	0.946	0.054	2.86325834787326	0.340976
Gm17825	0.946	0.054	2.86325834787326	-1.77763
Samd1	0.946	0.054	2.86325834787326	-1.97062
Fzd5	0.946	0.054	2.86325834787326	-2.32677
Plvap	0.946	0.054	2.86325834787326	-0.142702
Ccl5	0.946	0.054	2.86325834787326	-1.77197
Med24	0.9458	0.0542	2.85935004783541	-2.30252
Ciita	0.9458	0.0542	2.85935004783541	2.65391
Babam1	0.9458	0.0542	2.85935004783541	1.85593
Sidt2	0.9458	0.0542	2.85935004783541	2.15488
Dcaf5	0.9458	0.0542	2.85935004783541	1.17732
Sik2	0.9458	0.0542	2.85935004783541	-1.29063
Frs2	0.9458	0.0542	2.85935004783541	1.89815
Acox1	0.9458	0.0542	2.85935004783541	-1.80578
Icam2	0.9458	0.0542	2.85935004783541	1.2546
Slc31a2	0.9458	0.0542	2.85935004783541	0.360616
Pafah1b3	0.9458	0.0542	2.85935004783541	0.778045
Gm10335	0.9458	0.0542	2.85935004783541	1.25564
Cyth2	0.9456	0.0544	2.85545531954172	2.11819
Paxip1	0.9456	0.0544	2.85545531954172	-2.08842
Gm4705	0.9456	0.0544	2.85545531954172	0.726758
Exosc10	0.9456	0.0544	2.85545531954172	2.32488
Tiam1	0.9456	0.0544	2.85545531954172	1.66218
C1qc	0.9456	0.0544	2.85545531954172	1.87885
Ankra2	0.9456	0.0544	2.85545531954172	2.18083
Rbmx	0.9456	0.0544	2.85545531954172	1.74791
Rps8-ps3	0.9456	0.0544	2.85545531954172	-2.13872
Stard3nl	0.9456	0.0544	2.85545531954172	1.5082
Flt3l	0.9456	0.0544	2.85545531954172	-1.5612
Gm42835	0.9454	0.0546	2.85157406303564	1.25762
Acot7	0.9454	0.0546	2.85157406303564	1.00444
Cox6b2	0.9454	0.0546	2.85157406303564	2.14352
Krt10	0.9454	0.0546	2.85157406303564	0.841762
Gm5471	0.9454	0.0546	2.85157406303564	-1.27447
Rps6-ps4	0.9454	0.0546	2.85157406303564	-2.01104
Gm15694	0.9454	0.0546	2.85157406303564	-1.4951
Apold1	0.9454	0.0546	2.85157406303564	1.12257
Gm44024	0.9454	0.0546	2.85157406303564	-0.403304
Vps35	0.9454	0.0546	2.85157406303564	-2.01536
Ada	0.9454	0.0546	2.85157406303564	2.21049
Elovl5	0.9454	0.0546	2.85157406303564	1.1883
Rbl2	0.9452	0.0548	2.84770617945682	1.45558
Col4a2	0.9452	0.0548	2.84770617945682	2.18737
Lhfpl2	0.9452	0.0548	2.84770617945682	1.88071
Map2k2	0.9452	0.0548	2.84770617945682	-1.82976
Rps18-ps2	0.9452	0.0548	2.84770617945682	-0.858518
Tmem147	0.9452	0.0548	2.84770617945682	-1.13912
Ubtd2	0.9452	0.0548	2.84770617945682	1.89338
Hist2h2bb	0.9452	0.0548	2.84770617945682	0.811737
Epsti1	0.9452	0.0548	2.84770617945682	1.99446
Rprd1b	0.9452	0.0548	2.84770617945682	-0.638621
Rab32	0.9452	0.0548	2.84770617945682	2.04975
Il10ra	0.9452	0.0548	2.84770617945682	0.592026
Gm38022	0.9452	0.0548	2.84770617945682	-1.20192
Ormdl2	0.9452	0.0548	2.84770617945682	-0.923859
Ldlrap1	0.9452	0.0548	2.84770617945682	-2.22977
Iglj1	0.9452	0.0548	2.84770617945682	1.91198
Rpl31-ps23	0.9452	0.0548	2.84770617945682	-0.152763
Tgs1	0.9452	0.0548	2.84770617945682	-2.01817
Map3k20	0.9452	0.0548	2.84770617945682	-2.17829
Gabpb2	0.9452	0.0548	2.84770617945682	-1.40469
Arfgap2	0.9452	0.0548	2.84770617945682	2.17956
Txndc12	0.9452	0.0548	2.84770617945682	-1.17975
Mesdc1	0.9452	0.0548	2.84770617945682	-1.2376
BC064078	0.9452	0.0548	2.84770617945682	-1.54443
Cox5a	0.9452	0.0548	2.84770617945682	1.87111
Gpr137b-ps	0.9452	0.0548	2.84770617945682	2.78679
BC004004	0.9452	0.0548	2.84770617945682	-1.47431
Atg16l1	0.9452	0.0548	2.84770617945682	2.40915
Has1	0.9452	0.0548	2.84770617945682	-0.204385
Sod3	0.9452	0.0548	2.84770617945682	2.04811
Gm13750	0.9452	0.0548	2.84770617945682	-0.483579
Mettl16	0.9452	0.0548	2.84770617945682	-0.469646
Gm24951	0.9452	0.0548	2.84770617945682	-1.9383
Gcsh	0.945	0.055	2.84385157102512	-2.4107
Gm12254	0.945	0.055	2.84385157102512	-1.75807
Ormdl3	0.945	0.055	2.84385157102512	0.599094
Gm14989	0.945	0.055	2.84385157102512	-0.74871
Tmcc1	0.945	0.055	2.84385157102512	1.82958
3110040N11Rik	0.945	0.055	2.84385157102512	2.22765
Zhx1	0.945	0.055	2.84385157102512	-1.16521
Abcb1b	0.945	0.055	2.84385157102512	-1.81514
Mpz	0.945	0.055	2.84385157102512	-1.46086
Urah	0.945	0.055	2.84385157102512	1.05019
Rab3gap2	0.945	0.055	2.84385157102512	3.32065
Cep290	0.945	0.055	2.84385157102512	1.83138
Pld3	0.945	0.055	2.84385157102512	2.27535
Cops2	0.945	0.055	2.84385157102512	-0.767411
Akap10	0.945	0.055	2.84385157102512	2.28369
Map1s	0.945	0.055	2.84385157102512	-1.18248
Gca	0.945	0.055	2.84385157102512	1.69687
Rere	0.945	0.055	2.84385157102512	-2.04179
Rfc1	0.9448	0.0552	2.84001014102495	1.655
Polr3f	0.9448	0.0552	2.84001014102495	-1.3697
Zmym4	0.9448	0.0552	2.84001014102495	-1.94693
Ltf	0.9448	0.0552	2.84001014102495	1.80542
Gtf3c2	0.9448	0.0552	2.84001014102495	1.47284
Ppil2	0.9448	0.0552	2.84001014102495	1.81743
Tapbpl	0.9448	0.0552	2.84001014102495	1.49129
Nuak2	0.9448	0.0552	2.84001014102495	1.96783
1700073E17Rik	0.9448	0.0552	2.84001014102495	-1.93951
Nfs1	0.9448	0.0552	2.84001014102495	-2.08148
Serpinb8	0.9448	0.0552	2.84001014102495	-0.73648
Mthfd2	0.9448	0.0552	2.84001014102495	1.96265
Msr1	0.9448	0.0552	2.84001014102495	2.22984
Snf8	0.9448	0.0552	2.84001014102495	0.0266132
1110059G10Rik	0.9448	0.0552	2.84001014102495	-1.46274
Tmed4	0.9448	0.0552	2.84001014102495	-1.08612
Gm9173	0.9448	0.0552	2.84001014102495	-1.61639
Brpf1	0.9448	0.0552	2.84001014102495	-0.235498
Yipf1	0.9448	0.0552	2.84001014102495	-0.578974
Stab2	0.9446	0.0554	2.83618179378987	2.26702
Rab9	0.9446	0.0554	2.83618179378987	1.11491
Rgl1	0.9446	0.0554	2.83618179378987	-0.5589
Hsph1	0.9446	0.0554	2.83618179378987	-2.11351
Snhg4	0.9446	0.0554	2.83618179378987	-1.43399
Gm12760	0.9446	0.0554	2.83618179378987	-2.05715
Gm45080	0.9446	0.0554	2.83618179378987	0.35528
Ifit1	0.9446	0.0554	2.83618179378987	1.46767
Coq2	0.9446	0.0554	2.83618179378987	1.1897
Polr3c	0.9446	0.0554	2.83618179378987	0.897975
Cog3	0.9446	0.0554	2.83618179378987	-0.199878
Smc2	0.9446	0.0554	2.83618179378987	-1.24759
Camk1d	0.9446	0.0554	2.83618179378987	-1.45801
1500011K16Rik	0.9446	0.0554	2.83618179378987	-0.965526
Spp1	0.9446	0.0554	2.83618179378987	1.7843
Gm5356	0.9446	0.0554	2.83618179378987	1.04326
Ccl6	0.9446	0.0554	2.83618179378987	1.74288
Gm10499	0.9446	0.0554	2.83618179378987	2.05856
Gm14859	0.9446	0.0554	2.83618179378987	-1.01128
Cxcl10	0.9446	0.0554	2.83618179378987	1.60976
Gm14138	0.9446	0.0554	2.83618179378987	-1.812
Gm42845	0.9446	0.0554	2.83618179378987	1.73292
Lrmp	0.9444	0.0556	2.83236643468746	0.417161
Paip2b	0.9444	0.0556	2.83236643468746	1.69902
Usp24	0.9444	0.0556	2.83236643468746	1.93071
Elp5	0.9444	0.0556	2.83236643468746	-1.81802
Gm4754	0.9444	0.0556	2.83236643468746	-1.89636
Clec2d	0.9444	0.0556	2.83236643468746	-1.31238
Gm13498	0.9444	0.0556	2.83236643468746	-1.88841
AC147512.2	0.9444	0.0556	2.83236643468746	-2.31104
Zfp869	0.9444	0.0556	2.83236643468746	0.198178
Aaed1	0.9444	0.0556	2.83236643468746	2.63233
Col17a1	0.9444	0.0556	2.83236643468746	-0.798159
Sap30l	0.9444	0.0556	2.83236643468746	0.2923
Ttf1	0.9444	0.0556	2.83236643468746	0.794753
Tnnc2	0.9444	0.0556	2.83236643468746	1.43107
AC154248.1	0.9444	0.0556	2.83236643468746	-1.9392
Saysd1	0.9444	0.0556	2.83236643468746	1.82815
Gm21959	0.9444	0.0556	2.83236643468746	-0.285255
2810403A07Rik	0.9444	0.0556	2.83236643468746	-1.91876
Gpaa1	0.9444	0.0556	2.83236643468746	-2.23739
Hbs1l	0.9444	0.0556	2.83236643468746	1.28535
Cdk5r1	0.9442	0.0558	2.82856397010445	-0.462244
Gm19585	0.9442	0.0558	2.82856397010445	-2.67404
Map4k2	0.9442	0.0558	2.82856397010445	1.52728
Gm43125	0.9442	0.0558	2.82856397010445	-2.11128
Gm20900	0.9442	0.0558	2.82856397010445	-1.70368
Oxa1l	0.9442	0.0558	2.82856397010445	-1.85154
AC100406.3	0.9442	0.0558	2.82856397010445	-1.87085
Rpl30-ps11	0.9442	0.0558	2.82856397010445	2.07576
Adm	0.9442	0.0558	2.82856397010445	-1.3365
AC171206.4	0.9442	0.0558	2.82856397010445	-1.99809
Prex1	0.9442	0.0558	2.82856397010445	2.40981
1700047M11Rik	0.9442	0.0558	2.82856397010445	1.7249
Batf	0.9442	0.0558	2.82856397010445	2.77621
Gm7123	0.9442	0.0558	2.82856397010445	2.03352
Phc2	0.9442	0.0558	2.82856397010445	1.86304
Hbb-bt	0.9442	0.0558	2.82856397010445	1.32171
Sdc1	0.9442	0.0558	2.82856397010445	-1.94743
Rdh10	0.944	0.056	2.82477430743216	-2.03342
Gm8213	0.944	0.056	2.82477430743216	-1.71243
Fermt3	0.944	0.056	2.82477430743216	-2.32328
Msra	0.944	0.056	2.82477430743216	2.17579
Ccdc137	0.944	0.056	2.82477430743216	-0.201678
Olfml2b	0.944	0.056	2.82477430743216	0.70488
Bnip1	0.944	0.056	2.82477430743216	1.74734
Anxa8	0.944	0.056	2.82477430743216	-0.966065
Noc3l	0.944	0.056	2.82477430743216	1.70681
C1galt1c1	0.944	0.056	2.82477430743216	-0.128223
Ccpg1	0.944	0.056	2.82477430743216	-1.66271
Tnpo1	0.944	0.056	2.82477430743216	-1.64983
Rbpj	0.944	0.056	2.82477430743216	-1.73893
Prkce	0.944	0.056	2.82477430743216	1.28171
Tubgcp3	0.944	0.056	2.82477430743216	-1.2447
Csk	0.944	0.056	2.82477430743216	1.87459
Gm15753	0.944	0.056	2.82477430743216	-0.651578
Ddx52	0.944	0.056	2.82477430743216	1.79694
Cdk5rap2	0.944	0.056	2.82477430743216	-2.19935
Ice1	0.944	0.056	2.82477430743216	2.07826
Tmem176b	0.944	0.056	2.82477430743216	2.1981
3110043O21Rik	0.9438	0.0562	2.82099735505218	-0.45656
Med29	0.9438	0.0562	2.82099735505218	1.44204
Gm12852	0.9438	0.0562	2.82099735505218	-0.374675
1500015O10Rik	0.9438	0.0562	2.82099735505218	-1.76854
Gm24049	0.9438	0.0562	2.82099735505218	-1.67757
Lgals8	0.9438	0.0562	2.82099735505218	1.9901
Qpct	0.9438	0.0562	2.82099735505218	-2.08137
Tspyl1	0.9438	0.0562	2.82099735505218	-1.83633
Sept10	0.9438	0.0562	2.82099735505218	0.556668
Iars	0.9438	0.0562	2.82099735505218	-2.42959
Gorasp2	0.9438	0.0562	2.82099735505218	-1.67157
Gm7785	0.9438	0.0562	2.82099735505218	1.07516
Rbck1	0.9438	0.0562	2.82099735505218	-0.422587
Ttc4	0.9438	0.0562	2.82099735505218	1.75338
Lin37	0.9438	0.0562	2.82099735505218	2.35965
Isg15	0.9438	0.0562	2.82099735505218	1.6847
Pacsin2	0.9438	0.0562	2.82099735505218	2.09479
Agpat1	0.9438	0.0562	2.82099735505218	1.71473
Spata13	0.9438	0.0562	2.82099735505218	1.91089
Ddx39	0.9438	0.0562	2.82099735505218	1.93606
Snn	0.9438	0.0562	2.82099735505218	1.13641
AC149090.1	0.9438	0.0562	2.82099735505218	2.05095
Cnp	0.9438	0.0562	2.82099735505218	-2.21649
Cops8	0.9436	0.0564	2.81723302232227	2.00487
Lcor	0.9436	0.0564	2.81723302232227	2.22695
Rnf44	0.9436	0.0564	2.81723302232227	1.91781
Hist1h2an	0.9436	0.0564	2.81723302232227	1.42543
Gm11803	0.9436	0.0564	2.81723302232227	-1.26239
Mrpl16	0.9436	0.0564	2.81723302232227	1.26627
Cp	0.9436	0.0564	2.81723302232227	0.465816
Ints7	0.9436	0.0564	2.81723302232227	1.02061
Fbxl12	0.9436	0.0564	2.81723302232227	-1.67157
Slc25a33	0.9436	0.0564	2.81723302232227	-1.07756
Gm7634	0.9436	0.0564	2.81723302232227	1.61912
Ighg1	0.9436	0.0564	2.81723302232227	1.68116
Pptc7	0.9436	0.0564	2.81723302232227	2.08618
Ufl1	0.9436	0.0564	2.81723302232227	-0.955027
Erich1	0.9436	0.0564	2.81723302232227	0.09948
Mrps15	0.9436	0.0564	2.81723302232227	1.9502
Tecpr1	0.9436	0.0564	2.81723302232227	1.87801
Ccrl2	0.9436	0.0564	2.81723302232227	1.02329
Ero1lb	0.9436	0.0564	2.81723302232227	-0.00776895
Rpl18a-ps3	0.9434	0.0566	2.81348121956255	-0.721294
Stard5	0.9434	0.0566	2.81348121956255	-1.23362
Kazald1	0.9434	0.0566	2.81348121956255	2.22228
Ncf2	0.9434	0.0566	2.81348121956255	2.20464
Tubgcp5	0.9434	0.0566	2.81348121956255	1.71334
Gm16134	0.9434	0.0566	2.81348121956255	-0.854819
Vcam1	0.9434	0.0566	2.81348121956255	0.883086
Blm	0.9434	0.0566	2.81348121956255	2.09694
Zfp746	0.9434	0.0566	2.81348121956255	1.96018
Rmnd5b	0.9434	0.0566	2.81348121956255	1.52709
Ccdc167	0.9434	0.0566	2.81348121956255	1.83563
Thap11	0.9434	0.0566	2.81348121956255	-0.789969
Tspan4	0.9434	0.0566	2.81348121956255	1.64979
Polr2b	0.9434	0.0566	2.81348121956255	-2.01466
Ptpn7	0.9432	0.0568	2.80974185804194	-1.34034
Thbs3	0.9432	0.0568	2.80974185804194	1.54908
Zhx2	0.9432	0.0568	2.80974185804194	1.24674
Ms4a3	0.9432	0.0568	2.80974185804194	1.72711
Txk	0.9432	0.0568	2.80974185804194	0.366116
Wdr45	0.9432	0.0568	2.80974185804194	-2.14854
Foxn3	0.9432	0.0568	2.80974185804194	-1.34794
Tmem87b	0.9432	0.0568	2.80974185804194	-1.89783
Rnf145	0.9432	0.0568	2.80974185804194	-1.30326
Gm15877	0.9432	0.0568	2.80974185804194	-1.51968
AC131717.2	0.9432	0.0568	2.80974185804194	-0.549229
AC115290.2	0.9432	0.0568	2.80974185804194	0.739246
Pbx2	0.9432	0.0568	2.80974185804194	1.59758
Gm9761	0.9432	0.0568	2.80974185804194	-0.68199
Gpr174	0.943	0.057	2.80601484996478	0.376746
H2-M3	0.943	0.057	2.80601484996478	1.93526
Atxn2	0.943	0.057	2.80601484996478	1.75262
Gm10136	0.943	0.057	2.80601484996478	-1.64393
Apeh	0.943	0.057	2.80601484996478	-1.6628
Tnfrsf1b	0.943	0.057	2.80601484996478	-0.480008
Ndc80	0.943	0.057	2.80601484996478	-1.8217
Dtd1	0.943	0.057	2.80601484996478	1.21876
Sfxn1	0.943	0.057	2.80601484996478	-1.71724
Rpl19-ps12	0.943	0.057	2.80601484996478	0.416119
E030030I06Rik	0.943	0.057	2.80601484996478	2.13031
Gars	0.943	0.057	2.80601484996478	1.83419
Zfp664	0.943	0.057	2.80601484996478	-1.28952
Sos1	0.943	0.057	2.80601484996478	0.65793
Crot	0.943	0.057	2.80601484996478	-0.360916
Gm8451	0.943	0.057	2.80601484996478	-0.205814
Col5a1	0.943	0.057	2.80601484996478	2.1296
Timmdc1	0.943	0.057	2.80601484996478	0.983471
Lyrm2	0.943	0.057	2.80601484996478	2.22942
Nckap1l	0.943	0.057	2.80601484996478	-0.601878
Slc39a10	0.943	0.057	2.80601484996478	-1.36937
Renbp	0.943	0.057	2.80601484996478	0.995428
Casp6	0.9428	0.0572	2.80230010845777	-1.2444
Mfsd14b	0.9428	0.0572	2.80230010845777	1.65141
Gm4374	0.9428	0.0572	2.80230010845777	0.929849
Gsr	0.9428	0.0572	2.80230010845777	1.49472
Ctla4	0.9428	0.0572	2.80230010845777	-1.40142
Smim15	0.9428	0.0572	2.80230010845777	-2.01584
Ppp1r35	0.9428	0.0572	2.80230010845777	2.13233
Gm12222	0.9428	0.0572	2.80230010845777	1.39588
Gm12754	0.9428	0.0572	2.80230010845777	-1.66915
Sgce	0.9428	0.0572	2.80230010845777	1.18339
Rpl13-ps5	0.9428	0.0572	2.80230010845777	-1.57636
Dpf2	0.9428	0.0572	2.80230010845777	2.05927
Dnase2a	0.9428	0.0572	2.80230010845777	1.83621
Tcerg1	0.9428	0.0572	2.80230010845777	1.90552
Pdgfa	0.9428	0.0572	2.80230010845777	-1.44355
Zcchc7	0.9428	0.0572	2.80230010845777	-2.1009
Slc16a10	0.9428	0.0572	2.80230010845777	2.2041
Gm8355	0.9426	0.0574	2.79859754755705	-2.15883
Eif2b3	0.9426	0.0574	2.79859754755705	-1.02266
1190002N15Rik	0.9426	0.0574	2.79859754755705	0.312725
Gm42870	0.9426	0.0574	2.79859754755705	1.24024
Cygb	0.9426	0.0574	2.79859754755705	-0.998053
Rapgef1	0.9426	0.0574	2.79859754755705	-1.78702
Serpinb5	0.9426	0.0574	2.79859754755705	-1.08854
Xlr4b	0.9426	0.0574	2.79859754755705	1.1898
Pik3cb	0.9426	0.0574	2.79859754755705	2.52405
Lrrk2	0.9426	0.0574	2.79859754755705	1.4248
Mrpl4	0.9424	0.0576	2.79490708219559	-1.41336
Wdfy4	0.9424	0.0576	2.79490708219559	0.122223
Mtmr14	0.9424	0.0576	2.79490708219559	-1.4149
Ppm1b	0.9424	0.0576	2.79490708219559	1.57422
Atp13a2	0.9424	0.0576	2.79490708219559	1.94452
Gm8463	0.9424	0.0576	2.79490708219559	0.676756
Cish	0.9424	0.0576	2.79490708219559	0.906382
Pitpnc1	0.9424	0.0576	2.79490708219559	-2.09125
Hba-ps4	0.9424	0.0576	2.79490708219559	-0.388827
Dtl	0.9424	0.0576	2.79490708219559	1.9957
Hck	0.9424	0.0576	2.79490708219559	1.2126
Galnt11	0.9424	0.0576	2.79490708219559	2.2551
Fgd4	0.9424	0.0576	2.79490708219559	0.248729
Fibp	0.9424	0.0576	2.79490708219559	-1.968
Gm18913	0.9424	0.0576	2.79490708219559	1.37921
Hist1h2ab	0.9424	0.0576	2.79490708219559	1.9669
2410015M20Rik	0.9424	0.0576	2.79490708219559	1.57469
Mapk7	0.9424	0.0576	2.79490708219559	-1.58629
Col1a2	0.9424	0.0576	2.79490708219559	1.92566
Chpt1	0.9422	0.0578	2.7912286281907	-0.31662
Gm13268	0.9422	0.0578	2.7912286281907	-1.04919
Rin3	0.9422	0.0578	2.7912286281907	1.9178
Ubap2	0.9422	0.0578	2.7912286281907	2.03183
Ss18	0.9422	0.0578	2.7912286281907	0.758763
Ncoa7	0.9422	0.0578	2.7912286281907	-2.08449
Pitpnm1	0.9422	0.0578	2.7912286281907	-0.801308
AC140264.1	0.9422	0.0578	2.7912286281907	-0.164816
Ifih1	0.9422	0.0578	2.7912286281907	2.00692
Wdfy1	0.9422	0.0578	2.7912286281907	0.370697
Rtcb	0.9422	0.0578	2.7912286281907	0.270071
Syne2	0.942	0.058	2.78756210223188	-2.09382
Loxl2	0.942	0.058	2.78756210223188	-0.270264
Traf2	0.942	0.058	2.78756210223188	1.22947
Gsk3a	0.942	0.058	2.78756210223188	1.78144
Supt20	0.942	0.058	2.78756210223188	-1.64485
4930453N24Rik	0.942	0.058	2.78756210223188	-0.832555
Gm6139	0.942	0.058	2.78756210223188	0.921173
Slc35d1	0.942	0.058	2.78756210223188	1.21702
Wdr3	0.942	0.058	2.78756210223188	-1.05989
Pwwp2a	0.942	0.058	2.78756210223188	-1.50153
Acp1	0.942	0.058	2.78756210223188	1.41707
Havcr2	0.942	0.058	2.78756210223188	-0.0200745
Zfp944	0.942	0.058	2.78756210223188	0.675655
Rrm2b	0.942	0.058	2.78756210223188	-1.98586
Socs7	0.942	0.058	2.78756210223188	-1.00146
Med7	0.9418	0.0582	2.78390742186874	-1.94788
Pdzd11	0.9418	0.0582	2.78390742186874	2.08053
Smox	0.9418	0.0582	2.78390742186874	0.663523
Cr2	0.9418	0.0582	2.78390742186874	-2.32112
Mpo	0.9418	0.0582	2.78390742186874	1.19384
1810013L24Rik	0.9418	0.0582	2.78390742186874	-0.269776
G0s2	0.9418	0.0582	2.78390742186874	1.85949
H2-T10	0.9418	0.0582	2.78390742186874	1.72721
AI413582	0.9418	0.0582	2.78390742186874	2.38325
Unc45a	0.9418	0.0582	2.78390742186874	0.746726
Mthfsl	0.9418	0.0582	2.78390742186874	2.03483
Rit1	0.9418	0.0582	2.78390742186874	0.248154
AC112680.2	0.9418	0.0582	2.78390742186874	1.87599
Gm7846	0.9416	0.0584	2.78026450549924	-0.611301
Rabep1	0.9416	0.0584	2.78026450549924	-1.56075
Wdr4	0.9416	0.0584	2.78026450549924	1.47771
Rpl5-ps1	0.9416	0.0584	2.78026450549924	-1.46494
Nsmaf	0.9416	0.0584	2.78026450549924	1.47406
Slc25a28	0.9416	0.0584	2.78026450549924	0.836363
Chil1	0.9416	0.0584	2.78026450549924	1.59622
Cmss1	0.9416	0.0584	2.78026450549924	1.22796
Rpl35a-ps7	0.9416	0.0584	2.78026450549924	-1.75723
Fip1l1	0.9416	0.0584	2.78026450549924	-1.62181
Gm4017	0.9416	0.0584	2.78026450549924	-0.75779
Tpd52	0.9416	0.0584	2.78026450549924	2.28567
Rrm1	0.9416	0.0584	2.78026450549924	-1.63353
Cops3	0.9416	0.0584	2.78026450549924	1.83238
Gm11645	0.9416	0.0584	2.78026450549924	-1.75326
Gm4825	0.9414	0.0586	2.7766332723581	-0.403465
Parp14	0.9414	0.0586	2.7766332723581	1.72358
Msrb1	0.9414	0.0586	2.7766332723581	1.75437
B230219D22Rik	0.9414	0.0586	2.7766332723581	-1.45037
Rpl17-ps9	0.9414	0.0586	2.7766332723581	-0.214449
Cd3eap	0.9414	0.0586	2.7766332723581	-0.946703
Runx3	0.9414	0.0586	2.7766332723581	-1.42736
Orc3	0.9414	0.0586	2.7766332723581	-1.82328
Gm5135	0.9414	0.0586	2.7766332723581	-0.958868
Glod4	0.9414	0.0586	2.7766332723581	1.69118
Gm17430	0.9414	0.0586	2.7766332723581	-1.72127
Eif2ak1	0.9414	0.0586	2.7766332723581	1.36507
Zwint	0.9414	0.0586	2.7766332723581	1.67308
Cry1	0.9414	0.0586	2.7766332723581	-1.64848
Cfp	0.9414	0.0586	2.7766332723581	2.14507
Desi1	0.9414	0.0586	2.7766332723581	1.68799
Gm13862	0.9414	0.0586	2.7766332723581	-0.99448
Gm3148	0.9412	0.0588	2.77301364250535	-1.89987
Gm12020	0.9412	0.0588	2.77301364250535	-1.94674
Usp37	0.9412	0.0588	2.77301364250535	-0.229735
Hvcn1	0.9412	0.0588	2.77301364250535	-1.76796
Gm7688	0.9412	0.0588	2.77301364250535	-1.67962
Mical1	0.9412	0.0588	2.77301364250535	1.29799
H2-Bl	0.9412	0.0588	2.77301364250535	1.63895
Sesn2	0.9412	0.0588	2.77301364250535	0.947714
Gm6621	0.9412	0.0588	2.77301364250535	-1.49536
Bambi	0.9412	0.0588	2.77301364250535	-2.0708
AW549877	0.9412	0.0588	2.77301364250535	0.123429
Gm12312	0.9412	0.0588	2.77301364250535	1.18311
Slfn10-ps	0.9412	0.0588	2.77301364250535	1.55746
Atp9b	0.9412	0.0588	2.77301364250535	-0.717527
Mmadhc	0.9412	0.0588	2.77301364250535	1.17324
Rps15a-ps1	0.9412	0.0588	2.77301364250535	-0.924748
Ints12	0.9412	0.0588	2.77301364250535	2.09853
Ncln	0.9412	0.0588	2.77301364250535	-1.96104
Gngt2	0.9412	0.0588	2.77301364250535	1.57596
Rpl35-ps1	0.9412	0.0588	2.77301364250535	-1.55934
Taf6	0.9412	0.0588	2.77301364250535	0.958624
Tlk2	0.9412	0.0588	2.77301364250535	1.94409
Pmpca	0.9412	0.0588	2.77301364250535	-1.39476
Trio	0.9412	0.0588	2.77301364250535	1.80725
Hmbs	0.9412	0.0588	2.77301364250535	1.82001
Cxxc5	0.9412	0.0588	2.77301364250535	-1.74719
AL603745.1	0.9412	0.0588	2.77301364250535	-1.15556
Sgf29	0.941	0.059	2.76940553681514	1.7694
Arrdc2	0.941	0.059	2.76940553681514	-1.97451
Gm7821	0.941	0.059	2.76940553681514	1.24227
Bag5	0.941	0.059	2.76940553681514	-2.22621
Lig3	0.941	0.059	2.76940553681514	1.60046
Usp5	0.941	0.059	2.76940553681514	1.54567
Gm13194	0.941	0.059	2.76940553681514	-2.24975
Gm12013	0.941	0.059	2.76940553681514	1.98193
Gm2735	0.941	0.059	2.76940553681514	-1.45205
Ndufa10	0.941	0.059	2.76940553681514	-0.696275
Gm17807	0.941	0.059	2.76940553681514	-1.87618
P2rx4	0.941	0.059	2.76940553681514	-1.60808
Angptl1	0.941	0.059	2.76940553681514	1.46454
Spout1	0.941	0.059	2.76940553681514	1.42695
Perp	0.941	0.059	2.76940553681514	0.735055
Gm15432	0.9408	0.0592	2.76580887696475	0.479549
Arid3a	0.9408	0.0592	2.76580887696475	0.225309
Gm30023	0.9408	0.0592	2.76580887696475	-1.69021
Trem1	0.9408	0.0592	2.76580887696475	2.01423
Vsir	0.9408	0.0592	2.76580887696475	1.44156
Tbc1d10a	0.9408	0.0592	2.76580887696475	1.49769
Ddt	0.9408	0.0592	2.76580887696475	2.33792
Selenot	0.9408	0.0592	2.76580887696475	1.07135
Tmem170b	0.9408	0.0592	2.76580887696475	1.78165
Rangap1	0.9408	0.0592	2.76580887696475	-2.11227
Nup210	0.9408	0.0592	2.76580887696475	0.682699
Taf4	0.9408	0.0592	2.76580887696475	2.04957
Caprin2	0.9408	0.0592	2.76580887696475	0.877173
Ogt	0.9408	0.0592	2.76580887696475	1.73083
Flrt3	0.9408	0.0592	2.76580887696475	0.755114
Gm13192	0.9408	0.0592	2.76580887696475	-0.732785
Siglech	0.9408	0.0592	2.76580887696475	-0.20926
Gm45380	0.9406	0.0594	2.76222358542371	-1.09142
Ipo9	0.9406	0.0594	2.76222358542371	1.46824
Hbp1	0.9406	0.0594	2.76222358542371	-2.07455
Sacs	0.9406	0.0594	2.76222358542371	-0.351767
Gm12791	0.9406	0.0594	2.76222358542371	-0.605112
Inpp4b	0.9406	0.0594	2.76222358542371	2.09273
Sdhaf4	0.9406	0.0594	2.76222358542371	0.475599
Vgll4	0.9406	0.0594	2.76222358542371	-2.46025
Vrk2	0.9406	0.0594	2.76222358542371	1.66078
Rad51ap1	0.9406	0.0594	2.76222358542371	1.86671
Lamb1	0.9404	0.0596	2.75864958544316	1.68586
Lama4	0.9404	0.0596	2.75864958544316	-1.84168
Tpt1-ps6	0.9404	0.0596	2.75864958544316	-0.972198
Mdh1	0.9404	0.0596	2.75864958544316	-1.33361
Gm12738	0.9404	0.0596	2.75864958544316	-0.291885
Smcr8	0.9404	0.0596	2.75864958544316	2.06558
Mirt1	0.9404	0.0596	2.75864958544316	2.21436
Cd48	0.9404	0.0596	2.75864958544316	-0.795644
Sdhaf2	0.9404	0.0596	2.75864958544316	1.69994
Wdr12	0.9404	0.0596	2.75864958544316	2.041
Scara3	0.9404	0.0596	2.75864958544316	-1.11252
Ppid	0.9404	0.0596	2.75864958544316	1.86986
Il1r1	0.9404	0.0596	2.75864958544316	1.91678
Ankrd54	0.9404	0.0596	2.75864958544316	-2.13316
Gm19739	0.9404	0.0596	2.75864958544316	1.32405
Gm19774	0.9404	0.0596	2.75864958544316	1.37809
Gm8807	0.9404	0.0596	2.75864958544316	-1.66865
Gm8748	0.9404	0.0596	2.75864958544316	1.13733
Gm22063	0.9404	0.0596	2.75864958544316	-0.221758
Setbp1	0.9404	0.0596	2.75864958544316	1.69911
Plau	0.9404	0.0596	2.75864958544316	-2.05264
Panx1	0.9402	0.0598	2.75508680104541	2.21105
Rps13-ps5	0.9402	0.0598	2.75508680104541	-0.388945
Tmcc3	0.9402	0.0598	2.75508680104541	1.59743
Acox3	0.9402	0.0598	2.75508680104541	1.34527
Gm19503	0.9402	0.0598	2.75508680104541	-1.63479
Sys1	0.9402	0.0598	2.75508680104541	1.73882
H2-Q4	0.9402	0.0598	2.75508680104541	1.67342
Gm17511	0.9402	0.0598	2.75508680104541	-0.44901
Sin3b	0.9402	0.0598	2.75508680104541	1.15454
Dido1	0.9402	0.0598	2.75508680104541	-2.06757
Gm8539	0.9402	0.0598	2.75508680104541	1.89549
Rab29	0.9402	0.0598	2.75508680104541	0.607583
Sh3bp2	0.9402	0.0598	2.75508680104541	-0.164819
Iigp1	0.9402	0.0598	2.75508680104541	0.765563
Ppp4r1	0.9402	0.0598	2.75508680104541	-1.42955
Gtf2f2	0.94	0.06	2.75153515701359	-0.728396
Plekhm2	0.94	0.06	2.75153515701359	-2.01987
Tspan32	0.94	0.06	2.75153515701359	2.23939
Mob3a	0.94	0.06	2.75153515701359	-1.36419
Chka	0.94	0.06	2.75153515701359	1.67011
R3hcc1l	0.94	0.06	2.75153515701359	1.87523
AC152979.5	0.94	0.06	2.75153515701359	1.27926
Gm5321	0.94	0.06	2.75153515701359	-1.89781
Naa20	0.94	0.06	2.75153515701359	1.2024
Ociad1	0.94	0.06	2.75153515701359	-1.49918
Fgd2	0.94	0.06	2.75153515701359	0.878021
Bach1	0.94	0.06	2.75153515701359	-0.42467
Gm16412	0.94	0.06	2.75153515701359	0.424337
Etv6	0.94	0.06	2.75153515701359	1.8911
Prkaa1	0.94	0.06	2.75153515701359	1.46203
S1pr4	0.94	0.06	2.75153515701359	1.71335
2610001J05Rik	0.94	0.06	2.75153515701359	2.00379
Gm13215	0.94	0.06	2.75153515701359	-0.449569
Icosl	0.94	0.06	2.75153515701359	-0.528151
Gm18001	0.94	0.06	2.75153515701359	0.565847
Lpgat1	0.9398	0.0602	2.74799457888156	-1.18453
Peak1	0.9398	0.0602	2.74799457888156	2.32209
Mapk14	0.9398	0.0602	2.74799457888156	1.07575
Nrros	0.9398	0.0602	2.74799457888156	-1.51351
Fam214b	0.9398	0.0602	2.74799457888156	1.56906
H2-T22	0.9398	0.0602	2.74799457888156	1.49748
Mllt3	0.9398	0.0602	2.74799457888156	-1.63401
Mapk13	0.9398	0.0602	2.74799457888156	2.20167
Gm8129	0.9398	0.0602	2.74799457888156	2.04404
Gm6702	0.9398	0.0602	2.74799457888156	0.390833
Epb41l4aos	0.9398	0.0602	2.74799457888156	1.87226
Hax1	0.9398	0.0602	2.74799457888156	0.00815425
Gm6525	0.9398	0.0602	2.74799457888156	1.14138
Vti1a	0.9398	0.0602	2.74799457888156	2.06588
Vcpkmt	0.9398	0.0602	2.74799457888156	-0.995487
Ube2l6	0.9398	0.0602	2.74799457888156	1.36926
Ass1	0.9398	0.0602	2.74799457888156	-0.780913
Atp11a	0.9398	0.0602	2.74799457888156	1.51415
Tnni2	0.9396	0.0604	2.74446499292391	0.212084
Gle1	0.9396	0.0604	2.74446499292391	2.03948
Unc119	0.9396	0.0604	2.74446499292391	0.876588
D830025C05Rik	0.9396	0.0604	2.74446499292391	-1.03933
Gm13666	0.9396	0.0604	2.74446499292391	-1.98288
Lactb2	0.9396	0.0604	2.74446499292391	-1.37322
Auh	0.9396	0.0604	2.74446499292391	1.79204
Ammecr1	0.9396	0.0604	2.74446499292391	-1.64419
Ctla2a	0.9396	0.0604	2.74446499292391	1.81265
Gm8880	0.9396	0.0604	2.74446499292391	-1.882
Magohb	0.9396	0.0604	2.74446499292391	1.71843
Rrp15	0.9396	0.0604	2.74446499292391	-0.212971
Myo9b	0.9396	0.0604	2.74446499292391	1.00609
Ndufa8	0.9396	0.0604	2.74446499292391	1.69423
Mpg	0.9394	0.0606	2.74094632614623	-0.41259
Fam126a	0.9394	0.0606	2.74094632614623	-1.44033
Pak1	0.9394	0.0606	2.74094632614623	1.7401
Gm16111	0.9394	0.0606	2.74094632614623	0.419218
Uty	0.9394	0.0606	2.74094632614623	-0.983689
Usp36	0.9394	0.0606	2.74094632614623	-1.57402
Gm15268	0.9394	0.0606	2.74094632614623	2.0052
Gm14878	0.9394	0.0606	2.74094632614623	-0.864451
Clec11a	0.9394	0.0606	2.74094632614623	1.79355
Ireb2	0.9394	0.0606	2.74094632614623	1.64977
Nt5dc3	0.9394	0.0606	2.74094632614623	-0.0995914
Setd1a	0.9394	0.0606	2.74094632614623	0.935123
Nr4a2	0.9394	0.0606	2.74094632614623	-1.47367
Smpdl3a	0.9394	0.0606	2.74094632614623	-1.815
Kdm6a	0.9394	0.0606	2.74094632614623	1.70406
Fam3c	0.9394	0.0606	2.74094632614623	1.688
Tsc1	0.9394	0.0606	2.74094632614623	1.61001
Cenpb	0.9394	0.0606	2.74094632614623	-1.34437
Tns1	0.9394	0.0606	2.74094632614623	-1.83406
Timm9	0.9394	0.0606	2.74094632614623	-1.94516
Eif2s1	0.9394	0.0606	2.74094632614623	-1.81392
Tgfbr1	0.9394	0.0606	2.74094632614623	2.06992
Tfpt	0.9394	0.0606	2.74094632614623	2.08409
Wrn	0.9394	0.0606	2.74094632614623	-0.653088
Dctn1	0.9394	0.0606	2.74094632614623	-0.581318
Gstm5	0.9394	0.0606	2.74094632614623	-0.751799
Tns2	0.9394	0.0606	2.74094632614623	-0.922271
Grpel2	0.9392	0.0608	2.7374385062754	-1.62353
Fmnl2	0.9392	0.0608	2.7374385062754	0.984541
Ubtd1	0.9392	0.0608	2.7374385062754	1.285
Gm37770	0.9392	0.0608	2.7374385062754	-1.84062
Gm43291	0.9392	0.0608	2.7374385062754	1.70263
Igkj2	0.9392	0.0608	2.7374385062754	0.220611
Ppip5k2	0.9392	0.0608	2.7374385062754	-1.47434
Gm13428	0.9392	0.0608	2.7374385062754	-1.75317
Gas2l3	0.9392	0.0608	2.7374385062754	-0.596184
Pnrc2	0.9392	0.0608	2.7374385062754	-1.73358
Cep162	0.9392	0.0608	2.7374385062754	1.28107
Hist2h3b	0.9392	0.0608	2.7374385062754	-0.310276
Egfl7	0.9392	0.0608	2.7374385062754	-0.298279
Fbn1	0.9392	0.0608	2.7374385062754	1.86738
Sftpc	0.9392	0.0608	2.7374385062754	-0.226036
Lpp	0.9392	0.0608	2.7374385062754	2.04975
Ptgs2	0.9392	0.0608	2.7374385062754	1.3659
Bcl9l	0.9392	0.0608	2.7374385062754	0.0508398
Gfpt2	0.9392	0.0608	2.7374385062754	-1.55592
Tnrc6b	0.939	0.061	2.73394146175017	-0.779715
Lpin2	0.939	0.061	2.73394146175017	-1.49607
Chac2	0.939	0.061	2.73394146175017	1.49125
Ngp	0.939	0.061	2.73394146175017	1.62463
3110002H16Rik	0.939	0.061	2.73394146175017	1.53745
Snora73b	0.939	0.061	2.73394146175017	1.8422
Adamts2	0.939	0.061	2.73394146175017	-1.21348
Pex3	0.939	0.061	2.73394146175017	1.32407
Eif2b2	0.939	0.061	2.73394146175017	-0.823018
Ramp2	0.939	0.061	2.73394146175017	-0.0220975
Wdr1	0.939	0.061	2.73394146175017	1.55524
Gm5853	0.939	0.061	2.73394146175017	-1.96494
Wdr48	0.939	0.061	2.73394146175017	-1.73493
Pxn	0.939	0.061	2.73394146175017	1.90647
Apobec1	0.939	0.061	2.73394146175017	1.81027
Rdh11	0.9388	0.0612	2.7304551217118	0.513884
Cant1	0.9388	0.0612	2.7304551217118	1.86291
Gtf3a	0.9388	0.0612	2.7304551217118	-0.505643
Exoc5	0.9388	0.0612	2.7304551217118	-1.89546
Gart	0.9388	0.0612	2.7304551217118	0.448566
Zbtb43	0.9388	0.0612	2.7304551217118	-1.32448
Fam117a	0.9388	0.0612	2.7304551217118	1.18841
Angptl2	0.9388	0.0612	2.7304551217118	1.73025
Map3k7	0.9388	0.0612	2.7304551217118	0.849115
Spn	0.9388	0.0612	2.7304551217118	1.01992
Ikzf2	0.9388	0.0612	2.7304551217118	-0.771699
mt-Ts2	0.9388	0.0612	2.7304551217118	-1.54125
Impdh1	0.9388	0.0612	2.7304551217118	-1.17013
Tlr2	0.9388	0.0612	2.7304551217118	1.51419
Pim2	0.9386	0.0614	2.72697941599495	1.79175
Sema4b	0.9386	0.0614	2.72697941599495	-1.85701
Gpr132	0.9386	0.0614	2.72697941599495	0.755177
Gm10157	0.9386	0.0614	2.72697941599495	-1.89355
Mcm4	0.9386	0.0614	2.72697941599495	-0.630387
Zfp263	0.9386	0.0614	2.72697941599495	1.59804
Met	0.9386	0.0614	2.72697941599495	1.82181
Sh2b1	0.9386	0.0614	2.72697941599495	0.163971
Rab30	0.9386	0.0614	2.72697941599495	0.280506
DHRSX	0.9386	0.0614	2.72697941599495	0.204084
Rbm6	0.9386	0.0614	2.72697941599495	1.52413
Arl5a	0.9386	0.0614	2.72697941599495	-0.352669
Bicc1	0.9386	0.0614	2.72697941599495	0.829302
Cdk2ap2	0.9386	0.0614	2.72697941599495	1.6672
Rftn1	0.9384	0.0616	2.72351427511858	-0.914469
Phpt1	0.9384	0.0616	2.72351427511858	1.80513
4930522L14Rik	0.9384	0.0616	2.72351427511858	-0.911166
Tmem2	0.9384	0.0616	2.72351427511858	0.68825
Capza1	0.9384	0.0616	2.72351427511858	1.90704
F11r	0.9384	0.0616	2.72351427511858	0.493723
Serpinb2	0.9384	0.0616	2.72351427511858	0.655734
Fkbp7	0.9384	0.0616	2.72351427511858	1.76311
Trp53	0.9384	0.0616	2.72351427511858	-1.82962
Smg6	0.9384	0.0616	2.72351427511858	-1.41664
Herpud1	0.9384	0.0616	2.72351427511858	-1.68762
Igkj4	0.9384	0.0616	2.72351427511858	0.0103906
Polr1c	0.9384	0.0616	2.72351427511858	-0.92899
Ap1m1	0.9384	0.0616	2.72351427511858	-0.550341
AB124611	0.9384	0.0616	2.72351427511858	1.6785
Pdxdc1	0.9382	0.0618	2.72005963027714	-0.783226
Lsm14b	0.9382	0.0618	2.72005963027714	-0.91356
Gm15763	0.9382	0.0618	2.72005963027714	1.35522
Gm3571	0.9382	0.0618	2.72005963027714	0.049883
Gm7867	0.9382	0.0618	2.72005963027714	-2.00375
Iglv1	0.9382	0.0618	2.72005963027714	0.627557
Armc8	0.9382	0.0618	2.72005963027714	-1.97809
Mrps22	0.9382	0.0618	2.72005963027714	-1.21801
Phgdh	0.9382	0.0618	2.72005963027714	-1.42405
Sphk1	0.9382	0.0618	2.72005963027714	1.17959
Fhl3	0.9382	0.0618	2.72005963027714	-0.250408
Itpr3	0.9382	0.0618	2.72005963027714	1.69564
Gm11918	0.9382	0.0618	2.72005963027714	-0.191261
Atp8b4	0.9382	0.0618	2.72005963027714	1.46689
Gm11945	0.9382	0.0618	2.72005963027714	0.874291
Asf1b	0.9382	0.0618	2.72005963027714	-0.842149
Asns	0.9382	0.0618	2.72005963027714	-1.26719
Gm6375	0.9382	0.0618	2.72005963027714	1.67453
Ifnar1	0.9382	0.0618	2.72005963027714	-1.31934
Apaf1	0.9382	0.0618	2.72005963027714	1.56863
Wsb2	0.9382	0.0618	2.72005963027714	1.23978
Rpl31-ps24	0.9382	0.0618	2.72005963027714	-0.610698
Tmem165	0.9382	0.0618	2.72005963027714	2.26129
Mrps11	0.938	0.062	2.7166154133318	-1.71948
Gm5353	0.938	0.062	2.7166154133318	-1.79928
Ccr2	0.938	0.062	2.7166154133318	-1.72972
Cd36	0.938	0.062	2.7166154133318	-1.62979
Nde1	0.938	0.062	2.7166154133318	-1.00039
Gm13804	0.938	0.062	2.7166154133318	1.164
Clec4a2	0.938	0.062	2.7166154133318	1.4958
AC159190.3	0.938	0.062	2.7166154133318	-0.961791
Madd	0.938	0.062	2.7166154133318	-0.98279
Zfp950	0.938	0.062	2.7166154133318	1.80823
Itpr1	0.938	0.062	2.7166154133318	1.82639
Luzp1	0.938	0.062	2.7166154133318	-1.22342
Gm2623	0.938	0.062	2.7166154133318	-1.93771
Lum	0.938	0.062	2.7166154133318	1.90118
Grk6	0.938	0.062	2.7166154133318	-1.42608
Pmm2	0.938	0.062	2.7166154133318	1.64318
Mzb1	0.9378	0.0622	2.71318155680191	1.87419
Agrn	0.9378	0.0622	2.71318155680191	1.2848
Thoc3	0.9378	0.0622	2.71318155680191	-1.41638
1810032O08Rik	0.9378	0.0622	2.71318155680191	-1.46644
Cep170	0.9378	0.0622	2.71318155680191	-1.46182
Foxj2	0.9378	0.0622	2.71318155680191	1.75738
Ash2l	0.9378	0.0622	2.71318155680191	1.39268
Myo1f	0.9378	0.0622	2.71318155680191	2.12084
Sacm1l	0.9378	0.0622	2.71318155680191	-1.87244
Arhgap9	0.9378	0.0622	2.71318155680191	-1.64583
Gm16053	0.9378	0.0622	2.71318155680191	-2.04416
Fam83g	0.9378	0.0622	2.71318155680191	-0.927124
Snx17	0.9378	0.0622	2.71318155680191	1.50177
Rtp4	0.9378	0.0622	2.71318155680191	1.68963
Cthrc1	0.9378	0.0622	2.71318155680191	2.03396
Usp9x	0.9378	0.0622	2.71318155680191	-1.71239
Mkrn2	0.9378	0.0622	2.71318155680191	-1.38951
Pja1	0.9378	0.0622	2.71318155680191	1.13198
Gda	0.9378	0.0622	2.71318155680191	-1.69518
Eif4a-ps4	0.9378	0.0622	2.71318155680191	0.799292
Gm5525	0.9378	0.0622	2.71318155680191	0.43122
Gm7860	0.9378	0.0622	2.71318155680191	0.653596
Slc16a3	0.9378	0.0622	2.71318155680191	1.87856
Dedd	0.9376	0.0624	2.7097579938565	1.34389
Col14a1	0.9376	0.0624	2.7097579938565	0.717841
Hsd11b1	0.9376	0.0624	2.7097579938565	1.72744
Dnlz	0.9376	0.0624	2.7097579938565	-1.4295
Ncoa1	0.9376	0.0624	2.7097579938565	1.32845
Serpinb1a	0.9376	0.0624	2.7097579938565	-1.53566
Itgal	0.9376	0.0624	2.7097579938565	-1.54296
Gm15400	0.9376	0.0624	2.7097579938565	-1.28604
Mtfr1l	0.9376	0.0624	2.7097579938565	0.178582
Oard1	0.9376	0.0624	2.7097579938565	-1.82202
Clec5a	0.9376	0.0624	2.7097579938565	0.812791
Mrps12	0.9376	0.0624	2.7097579938565	1.96615
Mrpl40	0.9376	0.0624	2.7097579938565	0.741352
Scd2	0.9376	0.0624	2.7097579938565	-1.46898
Coro2a	0.9376	0.0624	2.7097579938565	-1.81277
Bckdk	0.9376	0.0624	2.7097579938565	-2.18965
Bid	0.9376	0.0624	2.7097579938565	1.23488
Taf5l	0.9376	0.0624	2.7097579938565	-0.0270143
Meaf6	0.9376	0.0624	2.7097579938565	-0.69274
Rffl	0.9376	0.0624	2.7097579938565	-1.68694
S100a11	0.9374	0.0626	2.70634465830596	1.61924
Fam134a	0.9374	0.0626	2.70634465830596	1.41294
Gm6733	0.9374	0.0626	2.70634465830596	-0.10233
Rps10-ps4	0.9374	0.0626	2.70634465830596	1.62762
Rpa3	0.9374	0.0626	2.70634465830596	-1.75484
Dennd2d	0.9374	0.0626	2.70634465830596	-0.279257
Zfp512	0.9374	0.0626	2.70634465830596	1.2344
Gm4859	0.9374	0.0626	2.70634465830596	-1.68232
Gm8976	0.9374	0.0626	2.70634465830596	1.5478
Mcm5	0.9374	0.0626	2.70634465830596	0.771302
Trappc10	0.9374	0.0626	2.70634465830596	-0.145933
Med21	0.9374	0.0626	2.70634465830596	-0.983136
Atp1b1	0.9374	0.0626	2.70634465830596	-1.16049
Gm15428	0.9374	0.0626	2.70634465830596	-0.626681
Zmym1	0.9374	0.0626	2.70634465830596	1.41993
Stat4	0.9374	0.0626	2.70634465830596	1.04408
Xcl1	0.9374	0.0626	2.70634465830596	-0.48887
Xpr1	0.9374	0.0626	2.70634465830596	-1.74762
Hras	0.9374	0.0626	2.70634465830596	0.809027
N4bp2l2	0.9374	0.0626	2.70634465830596	1.90236
Phtf1	0.9374	0.0626	2.70634465830596	-1.41021
Gm13443	0.9372	0.0628	2.70294148459391	1.66844
Atad2b	0.9372	0.0628	2.70294148459391	-1.32717
Optn	0.9372	0.0628	2.70294148459391	0.650703
Ube2q2	0.9372	0.0628	2.70294148459391	-1.53667
Hba-a1	0.9372	0.0628	2.70294148459391	1.24622
Gm14861	0.9372	0.0628	2.70294148459391	-1.5761
Tsn	0.9372	0.0628	2.70294148459391	1.78596
Bhlhe41	0.9372	0.0628	2.70294148459391	1.81404
Gm12422	0.9372	0.0628	2.70294148459391	-1.91002
F13a1	0.9372	0.0628	2.70294148459391	0.911249
2010107E04Rik	0.9372	0.0628	2.70294148459391	1.34606
Ncbp3	0.9372	0.0628	2.70294148459391	1.48762
Tm2d3	0.9372	0.0628	2.70294148459391	-1.8323
Matn2	0.9372	0.0628	2.70294148459391	-0.690845
Fam136a	0.9372	0.0628	2.70294148459391	-1.97037
Mdm4	0.9372	0.0628	2.70294148459391	-0.876539
Mgst1	0.9372	0.0628	2.70294148459391	1.35207
Gm5909	0.9372	0.0628	2.70294148459391	-0.0218987
Get4	0.9372	0.0628	2.70294148459391	-1.57607
Gm5575	0.9372	0.0628	2.70294148459391	-0.88729
Snap29	0.9372	0.0628	2.70294148459391	-0.930856
Gm5786	0.9372	0.0628	2.70294148459391	0.600006
Malsu1	0.9372	0.0628	2.70294148459391	0.346617
Lyl1	0.9372	0.0628	2.70294148459391	1.05862
Pfkl	0.9372	0.0628	2.70294148459391	-0.806238
Pon2	0.9372	0.0628	2.70294148459391	-1.06706
Polr2c	0.9372	0.0628	2.70294148459391	0.128415
Dmxl1	0.9372	0.0628	2.70294148459391	-1.84431
Ptafr	0.9372	0.0628	2.70294148459391	-0.666848
Osgin1	0.937	0.063	2.6995484077891	0.814021
Blmh	0.937	0.063	2.6995484077891	1.17459
Gm2214	0.937	0.063	2.6995484077891	-1.52176
Gm43309	0.937	0.063	2.6995484077891	-0.711074
Dram2	0.937	0.063	2.6995484077891	0.127544
Cmc1	0.937	0.063	2.6995484077891	1.29859
Olfm1	0.937	0.063	2.6995484077891	1.60949
Nxt1	0.937	0.063	2.6995484077891	1.55965
Tmem109	0.937	0.063	2.6995484077891	-0.825475
Mlx	0.937	0.063	2.6995484077891	1.49685
Pigt	0.937	0.063	2.6995484077891	0.804954
Pi4k2b	0.937	0.063	2.6995484077891	1.07101
Cdadc1	0.937	0.063	2.6995484077891	0.408721
Gm6543	0.937	0.063	2.6995484077891	-1.48194
Phf2	0.9368	0.0632	2.6961653635775	1.02297
Zfp296	0.9368	0.0632	2.6961653635775	0.0636871
Icos	0.9368	0.0632	2.6961653635775	-0.297465
Gm17018	0.9368	0.0632	2.6961653635775	-1.75327
Gm15796	0.9368	0.0632	2.6961653635775	-1.58091
Ppfia1	0.9368	0.0632	2.6961653635775	1.53434
[truncated: 161 more rows]

## Sheet: Endothelial-cells_Lung
Symbol	proba_de	proba_not_de	bayes_factor	lfc_mean
Adamts5	1	0	18.4206807539524	-4.90673
Cbx1	1	0	18.4206807539524	3.26569
Mettl1	1	0	18.4206807539524	-1.00521
Lrrc47	1	0	18.4206807539524	5.88347
Fubp1	1	0	18.4206807539524	2.9199
Klf11	1	0	18.4206807539524	-6.2191
Ppp6c	1	0	18.4206807539524	0.545856
Prrx1	1	0	18.4206807539524	-4.81722
Itk	1	0	18.4206807539524	-3.08706
Il10ra	1	0	18.4206807539524	-4.42997
AC153929.1	1	0	18.4206807539524	6.63651
Asxl1	1	0	18.4206807539524	-4.33231
Hist1h4a	0.9998	0.0002	8.51694318266564	-0.421234
Mboat7	0.9996	0.0004	7.82362094115156	-2.73366
Clec4e	0.9996	0.0004	7.82362094115156	2.69573
Pmf1	0.9996	0.0004	7.82362094115156	3.37282
Rnf167	0.9994	0.0006	7.41796406615424	-1.10556
Rnf6	0.9994	0.0006	7.41796406615424	1.61117
Prpf19	0.9994	0.0006	7.41796406615424	5.26028
Ascc1	0.9994	0.0006	7.41796406615424	-6.25466
Spata24	0.9994	0.0006	7.41796406615424	-0.204304
Ranbp3	0.9994	0.0006	7.41796406615424	3.56222
Galnt11	0.9994	0.0006	7.41796406615424	-6.37942
Snx27	0.9992	0.0008	7.13008602021168	0.0195247
Ikbkb	0.9992	0.0008	7.13008602021168	-2.72016
Baz1b	0.9992	0.0008	7.13008602021168	-1.8173
Gm22009	0.9992	0.0008	7.13008602021168	-3.11866
Rab18	0.9992	0.0008	7.13008602021168	1.12381
Nrros	0.999	0.001	6.90674478870856	-1.80159
Nbr1	0.999	0.001	6.90674478870856	-2.0961
Jag1	0.999	0.001	6.90674478870856	2.9221
Birc3	0.999	0.001	6.90674478870856	2.20793
Mlec	0.9988	0.0012	6.72422467832508	-2.95167
Tln1	0.9988	0.0012	6.72422467832508	-2.63112
Dhx29	0.9986	0.0014	6.56987492862771	-3.22083
Mrpl24	0.9986	0.0014	6.56987492862771	3.82689
Adpgk	0.9984	0.0016	6.43614412840496	-3.13064
Lpar1	0.9984	0.0016	6.43614412840496	4.12287
Tmem107	0.998	0.002	6.21260110578406	2.90716
Igfbp5	0.998	0.002	6.21260110578406	0.951155
Pom121	0.998	0.002	6.21260110578406	3.62488
Ltf	0.9978	0.0022	6.11709095964051	-3.63076
Ahcy	0.9978	0.0022	6.11709095964051	-5.63899
CT010471.2	0.9976	0.0024	6.02987950037802	3.04999
Gm6170	0.9976	0.0024	6.02987950037802	-0.132837
Ifrd2	0.9976	0.0024	6.02987950037802	-4.5075
Zfp281	0.9976	0.0024	6.02987950037802	-2.72802
Trappc8	0.9974	0.0026	5.94963661196419	4.07407
Inpp4b	0.9974	0.0026	5.94963661196419	-2.85291
Exosc3	0.9974	0.0026	5.94963661196419	-0.637754
Prcc	0.9972	0.0028	5.87532837307412	-2.09907
Def6	0.9972	0.0028	5.87532837307412	-4.2767
Gm4866	0.9972	0.0028	5.87532837307412	1.23668
Gm43028	0.997	0.003	5.80613515799604	-2.91183
Steap4	0.9968	0.0032	5.7413962232645	-4.89308
Sar1b	0.9968	0.0032	5.7413962232645	-0.310636
Nop2	0.9966	0.0034	5.68057112308717	1.66918
Col16a1	0.9966	0.0034	5.68057112308717	-6.81826
Heatr3	0.9966	0.0034	5.68057112308717	-0.269155
Gpaa1	0.9966	0.0034	5.68057112308717	-3.89725
Isca1	0.9966	0.0034	5.68057112308717	0.894276
Max	0.9964	0.0036	5.62321217018816	3.32184
Gm8805	0.9962	0.0038	5.5689443523695	-1.65654
Tpgs2	0.996	0.004	5.51745040650799	-2.59432
Cdk5	0.996	0.004	5.51745040650799	2.00452
Mmd	0.9958	0.0042	5.46845953801139	3.14873
Pum3	0.9956	0.0044	5.42173876688874	3.15995
Uqcrc2	0.9952	0.0048	5.33432573078813	-2.04502
Ppp1r21	0.995	0.005	5.29330283477674	-1.46478
Fbln2	0.995	0.005	5.29330283477674	-2.00674
Swt1	0.9948	0.0052	5.25388117331907	1.70797
Gm12739	0.9948	0.0052	5.25388117331907	-0.0984416
Wdr76	0.9946	0.0054	5.21593985091457	-3.77621
Cbr1	0.9942	0.0058	5.14407876203009	-2.85523
Gng12	0.9942	0.0058	5.14407876203009	-4.42298
Tomm5	0.9942	0.0058	5.14407876203009	0.627418
Etv6	0.9942	0.0058	5.14407876203009	-2.34983
A830080D01Rik	0.9942	0.0058	5.14407876203009	1.88678
Sdccag8	0.994	0.006	5.1099760808236	-3.12534
Rnf111	0.9938	0.0062	5.07698508427764	-3.92951
Dxo	0.9938	0.0062	5.07698508427764	1.39063
Gm22063	0.9938	0.0062	5.07698508427764	-2.14835
Mta3	0.9934	0.0066	5.01406224855693	-6.78401
Snora57	0.9928	0.0072	4.92644682905299	-1.20922
Themis2	0.9926	0.0074	4.89884642166734	0.845013
Cdca3	0.9926	0.0074	4.89884642166734	2.0524
Fam169b	0.9926	0.0074	4.89884642166734	3.55994
Prmt3	0.9924	0.0076	4.87197669881333	3.89816
Itpripl1	0.9922	0.0078	4.84579969419955	-2.28291
Rwdd4a	0.9922	0.0078	4.84579969419955	-4.64978
Cenpl	0.992	0.008	4.82028032568646	-3.06135
Wdr4	0.9918	0.0082	4.79538611035605	-1.19459
Rgs18	0.9916	0.0084	4.771086913921	4.47407
Gm37009	0.9916	0.0084	4.771086913921	0.124251
Pag1	0.9916	0.0084	4.771086913921	-3.91085
Heatr6	0.9916	0.0084	4.771086913921	3.64289
Nrm	0.9914	0.0086	4.74735472962373	-5.77163
Saysd1	0.9914	0.0086	4.74735472962373	0.298661
Ttc39b	0.9914	0.0086	4.74735472962373	0.118793
Rnft1	0.9914	0.0086	4.74735472962373	4.28159
Sh2d3c	0.9914	0.0086	4.74735472962373	-2.38581
Gsdmd	0.9912	0.0088	4.72416348255656	-4.46029
Taf5l	0.991	0.009	4.70148885597409	-4.92285
Wipi1	0.991	0.009	4.70148885597409	-1.74826
Gm18001	0.9908	0.0092	4.67930813669713	1.16449
Nob1	0.9908	0.0092	4.67930813669713	1.25014
Fry	0.9906	0.0094	4.65760007714385	-3.01598
Gm17971	0.9906	0.0094	4.65760007714385	-2.56601
Timmdc1	0.9906	0.0094	4.65760007714385	-4.78161
Prep	0.9906	0.0094	4.65760007714385	4.31181
Gm45552	0.9906	0.0094	4.65760007714385	4.95142
Pigq	0.9904	0.0096	4.63634477188734	-4.17317
Abhd16a	0.9904	0.0096	4.63634477188734	-1.89141
Gm9670	0.9904	0.0096	4.63634477188734	1.83555
Ramp3	0.9904	0.0096	4.63634477188734	-7.53251
Ifi47	0.9902	0.0098	4.61552354694212	3.03456
Atg4d	0.9902	0.0098	4.61552354694212	-1.81391
Fbrs	0.9902	0.0098	4.61552354694212	-4.36433
Has1	0.9902	0.0098	4.61552354694212	-1.78343
Brms1l	0.99	0.01	4.5951188602361	-1.75575
Casd1	0.9898	0.0102	4.57511421193894	-3.36101
Gm27219	0.9898	0.0102	4.57511421193894	-1.61543
Jup	0.9898	0.0102	4.57511421193894	-1.46821
Gm38247	0.9896	0.0104	4.55549406349805	-6.45523
Gm8722	0.9896	0.0104	4.55549406349805	0.727316
Zbtb43	0.9896	0.0104	4.55549406349805	-3.01038
Epas1	0.9892	0.0108	4.51734948570077	-4.65308
Cish	0.9892	0.0108	4.51734948570077	0.478034
Klf16	0.9892	0.0108	4.51734948570077	1.77461
Acbd4	0.9892	0.0108	4.51734948570077	-5.21815
Rps6-ps4	0.9892	0.0108	4.51734948570077	0.697541
Gm6767	0.989	0.011	4.49879815984507	2.74137
Gm15800	0.989	0.011	4.49879815984507	5.51112
Ankrd49	0.9888	0.0112	4.4805774256589	2.84631
Rpl35a-ps4	0.9888	0.0112	4.4805774256589	0.730309
Elf4	0.9888	0.0112	4.4805774256589	0.649644
A330069E16Rik	0.9888	0.0112	4.4805774256589	-1.50076
Mbd1	0.9886	0.0114	4.46267557839513	-3.10381
Gm14633	0.9886	0.0114	4.46267557839513	-2.36219
Ubac2	0.9886	0.0114	4.46267557839513	-4.65281
Babam1	0.9886	0.0114	4.46267557839513	-3.00637
Csf3r	0.9884	0.0116	4.4450815240509	-0.897392
Nup210	0.9884	0.0116	4.4450815240509	-4.12387
Pknox1	0.9884	0.0116	4.4450815240509	0.631472
Lrch3	0.9884	0.0116	4.4450815240509	0.103074
Mpo	0.9882	0.0118	4.42778473760217	-4.99085
Igkj5	0.9882	0.0118	4.42778473760217	-2.32168
Eri3	0.9882	0.0118	4.42778473760217	-4.85938
Cherp	0.9882	0.0118	4.42778473760217	2.03093
Dctn6	0.9882	0.0118	4.42778473760217	2.4368
Fam92a	0.9882	0.0118	4.42778473760217	3.08069
Yif1b	0.988	0.012	4.41077522474834	-1.51096
Btla	0.988	0.012	4.41077522474834	-6.42638
2310010J17Rik	0.988	0.012	4.41077522474834	-2.35577
Cd2bp2	0.9878	0.0122	4.39404348681903	-3.1737
Klrk1	0.9878	0.0122	4.39404348681903	-3.39013
Rrp8	0.9878	0.0122	4.39404348681903	3.58354
B230369F24Rik	0.9878	0.0122	4.39404348681903	-2.99862
Rraga	0.9876	0.0124	4.37758048853431	-2.34183
Inafm2	0.9876	0.0124	4.37758048853431	-0.804757
Rpl31-ps21	0.9876	0.0124	4.37758048853431	3.26253
Bcap29	0.9874	0.0126	4.36137762834446	0.171367
Tespa1	0.9874	0.0126	4.36137762834446	3.84686
Pdcd2l	0.9874	0.0126	4.36137762834446	-2.4485
Net1	0.9872	0.0128	4.34542671110551	-1.75561
Ccdc6	0.9872	0.0128	4.34542671110551	-1.24995
Eml3	0.9872	0.0128	4.34542671110551	1.53561
Stfa2l1	0.9872	0.0128	4.34542671110551	0.987962
Cd300lf	0.987	0.013	4.32971992287318	-3.8056
Tsta3	0.987	0.013	4.32971992287318	1.51726
Snx8	0.987	0.013	4.32971992287318	0.221151
Mafg	0.987	0.013	4.32971992287318	-2.41264
Tuba1b	0.9868	0.0132	4.31424980762117	-0.850492
Gm20568	0.9868	0.0132	4.31424980762117	-0.535236
Cct2	0.9868	0.0132	4.31424980762117	-2.59142
Plk4	0.9868	0.0132	4.31424980762117	-2.47959
Klhdc3	0.9868	0.0132	4.31424980762117	-2.40287
Gm9803	0.9866	0.0134	4.29900924571022	-0.615577
Acvrl1	0.9866	0.0134	4.29900924571022	-4.97648
Ppcdc	0.9866	0.0134	4.29900924571022	-2.09874
Nktr	0.9866	0.0134	4.29900924571022	0.497118
Brpf1	0.9866	0.0134	4.29900924571022	-1.77653
Pgp	0.9866	0.0134	4.29900924571022	0.812099
Fam179b	0.9866	0.0134	4.29900924571022	0.824085
4921531C22Rik	0.9864	0.0136	4.28399143395216	1.85581
Trem3	0.9864	0.0136	4.28399143395216	-3.56078
Tnc	0.9864	0.0136	4.28399143395216	-0.094647
Snrnp200	0.9864	0.0136	4.28399143395216	1.84805
Ankib1	0.9862	0.0138	4.26918986712938	-4.52454
Ube2w	0.9862	0.0138	4.26918986712938	1.09406
Gm4321	0.9862	0.0138	4.26918986712938	-2.33932
Rpl15-ps1	0.9862	0.0138	4.26918986712938	-4.10614
Tug1	0.986	0.014	4.2545983208439	1.74699
Scarna2	0.986	0.014	4.2545983208439	-4.20981
Mir17hg	0.986	0.014	4.2545983208439	-5.91111
Tbcb	0.986	0.014	4.2545983208439	-0.295831
Rps15a-ps3	0.9858	0.0142	4.240210835583	-1.39308
Slc12a2	0.9858	0.0142	4.240210835583	-1.04722
Spata5	0.9858	0.0142	4.240210835583	3.36313
Slc40a1	0.9858	0.0142	4.240210835583	4.15218
Pwwp2a	0.9858	0.0142	4.240210835583	-1.22812
Rab12	0.9858	0.0142	4.240210835583	-3.03216
Gtpbp1	0.9858	0.0142	4.240210835583	-0.622028
Tvp23b	0.9858	0.0142	4.240210835583	-2.19933
Lsm6	0.9854	0.0146	4.21202544661247	-1.80124
Abcb10	0.9854	0.0146	4.21202544661247	0.975653
Txndc15	0.9854	0.0146	4.21202544661247	-1.68303
Golgb1	0.9852	0.0148	4.19821681995109	-3.35507
CT010444.1	0.9852	0.0148	4.19821681995109	2.72543
Gm5340	0.9852	0.0148	4.19821681995109	2.31615
Cxcr2	0.9852	0.0148	4.19821681995109	2.60983
Klhl21	0.9852	0.0148	4.19821681995109	0.104913
Fam83g	0.9852	0.0148	4.19821681995109	4.22757
Rnf146	0.985	0.015	4.18459078355572	3.21476
Nhp2	0.985	0.015	4.18459078355572	1.00544
Adamts4	0.985	0.015	4.18459078355572	-0.86913
Ccnd1	0.985	0.015	4.18459078355572	-2.62113
Gm12422	0.985	0.015	4.18459078355572	0.897931
Dlat	0.9848	0.0152	4.17114249927784	-3.92763
Fkbp5	0.9848	0.0152	4.17114249927784	-0.882029
Lhfp	0.9848	0.0152	4.17114249927784	-4.63826
Ctdnep1	0.9846	0.0154	4.15786731871049	-6.62288
Fzr1	0.9846	0.0154	4.15786731871049	-5.22684
Kif23	0.9846	0.0154	4.15786731871049	2.09826
Gm21959	0.9846	0.0154	4.15786731871049	3.47518
Slc44a1	0.9846	0.0154	4.15786731871049	-2.82744
Gm5471	0.9846	0.0154	4.15786731871049	4.49436
Rpa1	0.9844	0.0156	4.14476077339445	-2.85897
Gm14044	0.9844	0.0156	4.14476077339445	1.55929
Slc9a8	0.9844	0.0156	4.14476077339445	4.10135
Frs2	0.9844	0.0156	4.14476077339445	-0.85028
Antxr2	0.9844	0.0156	4.14476077339445	1.86067
Zfp512	0.9842	0.0158	4.1318185656483	-1.77358
Nr1d2	0.9842	0.0158	4.1318185656483	-0.947693
Clu	0.984	0.016	4.11903655997527	-1.78616
Ncf4	0.984	0.016	4.11903655997527	-1.28173
Amn1	0.984	0.016	4.11903655997527	0.954983
Aurkaip1	0.984	0.016	4.11903655997527	1.84227
Stk26	0.984	0.016	4.11903655997527	1.00256
Gm45795	0.9838	0.0162	4.10641077500381	1.41257
Ipo5	0.9836	0.0164	4.09393737592271	4.20923
Plvap	0.9836	0.0164	4.09393737592271	-2.64801
Gtpbp2	0.9836	0.0164	4.09393737592271	-4.1104
Yars2	0.9836	0.0164	4.09393737592271	-1.64191
Rpl30-ps6	0.9834	0.0166	4.08161266737469	-1.31236
Dld	0.9834	0.0166	4.08161266737469	-2.19838
Lnpep	0.9834	0.0166	4.08161266737469	2.48714
A130071D04Rik	0.9834	0.0166	4.08161266737469	1.71366
Hs6st1	0.9834	0.0166	4.08161266737469	-5.16822
Slfn10-ps	0.9832	0.0168	4.06943308677556	0.986827
Mob2	0.9832	0.0168	4.06943308677556	-0.534124
Srpx2	0.9832	0.0168	4.06943308677556	-3.09011
B230208H11Rik	0.9832	0.0168	4.06943308677556	-4.98574
Ptpn7	0.9832	0.0168	4.06943308677556	4.05145
Hspa1a	0.983	0.017	4.05739519802877	-0.662755
Ncoa4	0.983	0.017	4.05739519802877	-0.759451
Leo1	0.983	0.017	4.05739519802877	-0.574285
Psenen	0.983	0.017	4.05739519802877	0.765304
Tmem184b	0.983	0.017	4.05739519802877	-2.80177
Srsf10	0.983	0.017	4.05739519802877	-1.70838
Clcf1	0.983	0.017	4.05739519802877	-4.01927
Ric8a	0.983	0.017	4.05739519802877	-0.780039
Pdxdc1	0.983	0.017	4.05739519802877	0.817629
Gm7565	0.983	0.017	4.05739519802877	-2.20733
Gm11824	0.9828	0.0172	4.04549568560745	-1.0379
Gng11	0.9828	0.0172	4.04549568560745	1.34974
Mmp9	0.9828	0.0172	4.04549568560745	-1.20649
Gm26740	0.9828	0.0172	4.04549568560745	-4.52266
Rcan1	0.9828	0.0172	4.04549568560745	1.28846
Dsc3	0.9828	0.0172	4.04549568560745	-2.27052
Gm12481	0.9828	0.0172	4.04549568560745	0.400854
Tomm40	0.9828	0.0172	4.04549568560745	-0.833132
Gba	0.9828	0.0172	4.04549568560745	-3.29959
Gm14269	0.9826	0.0174	4.03373134897867	-3.35847
Gm12851	0.9826	0.0174	4.03373134897867	-2.86842
Vps41	0.9826	0.0174	4.03373134897867	-0.281575
Adh5	0.9824	0.0176	4.02209909734627	-2.26062
Gm36378	0.9824	0.0176	4.02209909734627	4.10835
Fryl	0.9824	0.0176	4.02209909734627	-0.512203
Galnt6	0.9824	0.0176	4.02209909734627	0.357243
Kars	0.9824	0.0176	4.02209909734627	-2.90852
Gm15793	0.9822	0.0178	4.01059594469073	2.95451
Bag5	0.9822	0.0178	4.01059594469073	-3.74278
Wdr18	0.9822	0.0178	4.01059594469073	-2.32776
Gm16261	0.9822	0.0178	4.01059594469073	3.45449
Wdr61	0.9822	0.0178	4.01059594469073	-0.662443
Rnf13	0.9822	0.0178	4.01059594469073	1.21396
Nudt21	0.982	0.018	3.9992190050862	-0.325394
Tgfbi	0.982	0.018	3.9992190050862	3.77928
Zfp110	0.982	0.018	3.9992190050862	-2.59636
Zdhhc20	0.982	0.018	3.9992190050862	-4.20927
Cenpw	0.982	0.018	3.9992190050862	4.63904
Cdk5rap2	0.982	0.018	3.9992190050862	0.818917
Golga7	0.9818	0.0182	3.98796548827618	2.77321
Agtrap	0.9818	0.0182	3.98796548827618	-3.13363
1700123O20Rik	0.9818	0.0182	3.98796548827618	-2.43023
Myef2	0.9818	0.0182	3.98796548827618	2.66964
Tfdp1	0.9818	0.0182	3.98796548827618	-4.3339
Rpl31-ps4	0.9816	0.0184	3.9768326954911	2.83364
Sh3bp1	0.9816	0.0184	3.9768326954911	-1.63577
Lyst	0.9816	0.0184	3.9768326954911	0.864341
Numa1	0.9816	0.0184	3.9768326954911	-2.54495
Fam195b	0.9816	0.0184	3.9768326954911	0.361941
Rnu5g	0.9816	0.0184	3.9768326954911	-4.59409
Fam126b	0.9816	0.0184	3.9768326954911	3.71118
Elof1	0.9816	0.0184	3.9768326954911	2.13139
Nvl	0.9814	0.0186	3.96581801549191	-1.50361
Gfpt2	0.9814	0.0186	3.96581801549191	2.93377
Vdac3-ps1	0.9814	0.0186	3.96581801549191	0.96519
Pxn	0.9814	0.0186	3.96581801549191	-1.63539
Zmat5	0.9814	0.0186	3.96581801549191	-1.27763
CT030657.5	0.9812	0.0188	3.95491892082528	-2.20843
Ckb	0.9812	0.0188	3.95491892082528	-4.42939
Slain2	0.9812	0.0188	3.95491892082528	2.9877
Cep295	0.981	0.019	3.94413296427695	-2.2525
Mgrn1	0.981	0.019	3.94413296427695	-1.85273
March5	0.981	0.019	3.94413296427695	-0.274837
Eif2ak2	0.981	0.019	3.94413296427695	-1.18492
Phf1	0.981	0.019	3.94413296427695	-0.510957
Gm13047	0.981	0.019	3.94413296427695	-2.22011
Gm4997	0.981	0.019	3.94413296427695	-2.11074
Gm4974	0.981	0.019	3.94413296427695	-0.201217
Kitl	0.981	0.019	3.94413296427695	-2.63679
Ccr2	0.981	0.019	3.94413296427695	1.71428
Gpc1	0.9808	0.0192	3.93345777551077	4.83045
Nmi	0.9808	0.0192	3.93345777551077	-2.56894
Tm2d1	0.9808	0.0192	3.93345777551077	0.566996
Tmem248	0.9808	0.0192	3.93345777551077	1.68823
Gm7722	0.9808	0.0192	3.93345777551077	-3.31084
Ttf1	0.9808	0.0192	3.93345777551077	-2.47073
Stim1	0.9806	0.0194	3.92289105788191	1.1578
AC153368.1	0.9806	0.0194	3.92289105788191	-0.225555
Rsbn1l	0.9806	0.0194	3.92289105788191	0.110635
Gm11803	0.9806	0.0194	3.92289105788191	-0.610233
Runx3	0.9806	0.0194	3.92289105788191	2.23037
Gpr183	0.9804	0.0196	3.91243058541346	-2.84014
Pik3ip1	0.9804	0.0196	3.91243058541346	0.17233
Gm9644	0.9804	0.0196	3.91243058541346	1.9136
Tap2	0.9804	0.0196	3.91243058541346	-4.03108
Gm11945	0.9804	0.0196	3.91243058541346	5.44829
Aldh7a1	0.9804	0.0196	3.91243058541346	-2.16324
Stx16	0.9804	0.0196	3.91243058541346	-4.46385
Gm15604	0.9802	0.0198	3.90207419992658	-0.477163
Gm4943	0.9802	0.0198	3.90207419992658	1.26688
Mrps23	0.9802	0.0198	3.90207419992658	-1.97932
Gm44162	0.9802	0.0198	3.90207419992658	3.82533
Ppp1r14b	0.9802	0.0198	3.90207419992658	-1.45561
Cd3d	0.9802	0.0198	3.90207419992658	-3.20457
Optn	0.9802	0.0198	3.90207419992658	1.84315
Wwtr1	0.98	0.02	3.89181980831483	0.288015
Map3k2	0.98	0.02	3.89181980831483	1.43989
Dhfr	0.98	0.02	3.89181980831483	4.38998
AC140264.1	0.98	0.02	3.89181980831483	-3.72299
Dnajc5	0.98	0.02	3.89181980831483	-2.80659
Rgs16	0.98	0.02	3.89181980831483	0.53596
Asnsd1	0.98	0.02	3.89181980831483	3.58587
Trim30a	0.9798	0.0202	3.8816653799541	-1.28171
Gm12806	0.9798	0.0202	3.8816653799541	-2.99733
Hist1h3e	0.9798	0.0202	3.8816653799541	-2.01514
Impact	0.9798	0.0202	3.8816653799541	2.29614
Gm14279	0.9796	0.0204	3.87160894424013	1.28923
Gfer	0.9796	0.0204	3.87160894424013	-0.466491
Ugdh	0.9796	0.0204	3.87160894424013	2.37394
Gm11983	0.9796	0.0204	3.87160894424013	-0.942535
Lncpint	0.9794	0.0206	3.86164858824624	-0.452285
Ppcs	0.9794	0.0206	3.86164858824624	-5.21027
Prelid2	0.9794	0.0206	3.86164858824624	-3.40974
Rfc1	0.9794	0.0206	3.86164858824624	0.668071
Zfp710	0.9794	0.0206	3.86164858824624	0.152931
Mgst1	0.9794	0.0206	3.86164858824624	-0.875804
Tnfaip8l2	0.9794	0.0206	3.86164858824624	0.563348
Smad5	0.9794	0.0206	3.86164858824624	0.750249
Hsf1	0.9794	0.0206	3.86164858824624	-2.07919
Agtpbp1	0.9792	0.0208	3.85178245449409	0.051511
Entpd5	0.9792	0.0208	3.85178245449409	2.18135
Tmem165	0.9792	0.0208	3.85178245449409	-0.893046
Psmg1	0.9792	0.0208	3.85178245449409	2.92284
Prpf31	0.9792	0.0208	3.85178245449409	1.09141
Gm13804	0.9792	0.0208	3.85178245449409	-2.60422
Atf7ip	0.9792	0.0208	3.85178245449409	-1.0239
Malsu1	0.9792	0.0208	3.85178245449409	1.29029
Gm4202	0.9792	0.0208	3.85178245449409	-3.34756
Gm12341	0.9792	0.0208	3.85178245449409	-1.89017
Zzef1	0.979	0.021	3.84200873883123	-2.41493
Itgb1bp1	0.979	0.021	3.84200873883123	-1.85601
Oxa1l	0.979	0.021	3.84200873883123	-4.80755
Sdhaf2	0.979	0.021	3.84200873883123	-0.022618
Taf12	0.979	0.021	3.84200873883123	-1.39261
Ddah2	0.979	0.021	3.84200873883123	-4.80296
Arhgap9	0.979	0.021	3.84200873883123	-2.04831
Ndufb3	0.9788	0.0212	3.83232568840914	-1.01106
Igf2r	0.9788	0.0212	3.83232568840914	1.93693
Gm43117	0.9788	0.0212	3.83232568840914	-1.45217
Zcchc8	0.9788	0.0212	3.83232568840914	-3.21867
Hip1r	0.9786	0.0214	3.82273159975629	2.44163
Tmed1	0.9786	0.0214	3.82273159975629	-1.18821
Pou2af1	0.9786	0.0214	3.82273159975629	-3.62261
Gm2522	0.9786	0.0214	3.82273159975629	0.832986
Pmpcb	0.9786	0.0214	3.82273159975629	-2.84151
Msl2	0.9786	0.0214	3.82273159975629	0.13258
Clpb	0.9784	0.0216	3.81322481694076	3.65435
Igkv1-135	0.9784	0.0216	3.81322481694076	-1.49223
AC122405.2	0.9784	0.0216	3.81322481694076	2.27649
Xrcc1	0.9782	0.0218	3.80380372981758	-3.60462
Mrpl9	0.9782	0.0218	3.80380372981758	-3.70523
Mustn1	0.9782	0.0218	3.80380372981758	-1.57925
Uba6	0.9782	0.0218	3.80380372981758	-4.42999
Ppid	0.978	0.022	3.7944667723561	-3.38917
Lama4	0.978	0.022	3.7944667723561	5.54045
Gm13578	0.978	0.022	3.7944667723561	0.287995
Adprhl2	0.978	0.022	3.7944667723561	-0.717414
Gm16305	0.978	0.022	3.7944667723561	0.355504
Slc41a1	0.978	0.022	3.7944667723561	2.8315
Traf5	0.978	0.022	3.7944667723561	-3.58945
Gm3608	0.978	0.022	3.7944667723561	2.17824
AC165249.2	0.978	0.022	3.7944667723561	-1.23544
Elp5	0.9778	0.0222	3.785212421043	-3.07652
Abl1	0.9778	0.0222	3.785212421043	-5.57508
Nsmce1	0.9778	0.0222	3.785212421043	2.70723
Plpp3	0.9778	0.0222	3.785212421043	1.3123
Gm4459	0.9778	0.0222	3.785212421043	3.11949
Gm16062	0.9778	0.0222	3.785212421043	-3.82548
Ccdc86	0.9778	0.0222	3.785212421043	-0.924106
Coro1c	0.9778	0.0222	3.785212421043	-2.20116
Ighj2	0.9776	0.0224	3.776039193357	-2.02718
Dera	0.9776	0.0224	3.776039193357	1.1056
H1f0	0.9776	0.0224	3.776039193357	0.143596
Smpdl3a	0.9776	0.0224	3.776039193357	0.521403
F11r	0.9774	0.0226	3.76694564631126	-2.29489
St3gal1	0.9774	0.0226	3.76694564631126	-1.90582
Rab32	0.9774	0.0226	3.76694564631126	1.56911
Mob3a	0.9774	0.0226	3.76694564631126	0.805365
Ndufs1	0.9774	0.0226	3.76694564631126	-1.14291
Acot7	0.9774	0.0226	3.76694564631126	-1.85324
Tcf7	0.9772	0.0228	3.75793037506011	-3.79531
Itgb2l	0.9772	0.0228	3.75793037506011	-3.22165
Klf5	0.9772	0.0228	3.75793037506011	-2.88241
Pja1	0.9772	0.0228	3.75793037506011	-4.42229
Stxbp5	0.9772	0.0228	3.75793037506011	-2.80082
Slc9a7	0.9772	0.0228	3.75793037506011	2.85732
Twf1	0.9772	0.0228	3.75793037506011	-1.22977
Zfp296	0.9772	0.0228	3.75793037506011	-1.98026
Ttc17	0.9772	0.0228	3.75793037506011	-5.30141
Prpsap1	0.9772	0.0228	3.75793037506011	-0.854914
Mrpl39	0.977	0.023	3.74899201156653	-3.82785
Zc3hc1	0.977	0.023	3.74899201156653	0.700129
Nsmaf	0.977	0.023	3.74899201156653	-1.60782
1110059E24Rik	0.977	0.023	3.74899201156653	-0.485567
Rps11-ps4	0.977	0.023	3.74899201156653	-0.0856111
Gm5869	0.977	0.023	3.74899201156653	1.67396
Sphk1	0.977	0.023	3.74899201156653	0.133593
Ass1	0.977	0.023	3.74899201156653	-1.11689
Ints12	0.977	0.023	3.74899201156653	1.36171
Gm13268	0.977	0.023	3.74899201156653	0.069114
Polr1a	0.977	0.023	3.74899201156653	-2.5276
Gm4045	0.9768	0.0232	3.74012922332735	2.73652
Serpini1	0.9768	0.0232	3.74012922332735	-0.0178482
Srsf5	0.9768	0.0232	3.74012922332735	0.55719
Uxt	0.9768	0.0232	3.74012922332735	-3.8864
Apaf1	0.9768	0.0232	3.74012922332735	-2.59562
Inpp5d	0.9766	0.0234	3.73134071215318	-1.0783
Prkch	0.9766	0.0234	3.73134071215318	-0.208785
Chrac1	0.9766	0.0234	3.73134071215318	3.09162
Gm9409	0.9766	0.0234	3.73134071215318	-2.88038
Snf8	0.9766	0.0234	3.73134071215318	-1.9445
Fbxl12	0.9766	0.0234	3.73134071215318	-3.24967
Sacs	0.9766	0.0234	3.73134071215318	-3.29995
[truncated: 4,776 more rows]

## Sheet: Endothelial-cells_Muscle
Symbol	proba_de	proba_not_de	bayes_factor	lfc_mean
[truncated: 3,070 more rows]

[truncated: 30 more sheets: Endothelial-cells_Skin, Erythrocytes_Spleen, Fibroblasts_Joint, Erythrocytes_Muscle, Fibroblasts_Lung, Fibroblasts_Muscle, Fibroblasts_Skin, Granulocytes_Joint, Granulocytes_Muscle, Granulocytes_Spleen, Macrophages_Joint, Macrophages_Lung, Macrophages_Muscle, Macrophages_Skin, Macrophages_Spleen, Monocytes_Muscle, Monocytes_Spleen, NK-cells_Muscle, NK-cells_Spleen, T-cells_Joint …]
