# Supplementary material for: Multi-organ single-cell analysis reveals an on/off switch system with potential for personalized treatment of immunological diseases
Source: Cell Rep Med. 2023 Feb 28;4(3):100956. doi: 10.1016/j.xcrm.2023.100956 (PMC10040389; doi:10.1016/j.xcrm.2023.100956)
Supplement: Data S3. Pathways in collagen-induced arthritis (CIA) and immune-mediated inflammatory diseases (IMIDs) and the pathways in CIA_SP1.6 and its relation to human RA, related to Figures 5 and 6 [file mmc4.xlsx]

## Sheet: Summary
Muscle_Joint_CIA	All the pathways in Muscle and joint of CIA
Skin_Spleen_Lung_CIA	All the pathways in Skin, Spleen and Lung of CIA
Percentage_ pathways _CIA	The percentage of pathways within each cluster which shows the opposite direction (activation vs. inhibition OR significant enrichment vs. no enrichment) in joint compared to muscle in pathways associated to CIA
IMIDs_active	All the pathways in active IMIDs
IMIDs_inactive	All the pathways in inactive IMIDs
Percentage_ pathways _IMID	The percentage of pathways within each cluster which shows the opposite direction (activation vs. inhibition OR significant enrichment vs. no enrichment) in inflamed compared to non-inflamed organ sites in pathways associated to IMIDs
Pathway related to RA	Pathways in CIA_SP1.6 and its relation to human RA.

## Sheet: Muscle_Joint_CIA
	Dendric_muscle	NK cell_muscle	Myocte_muscle	Neutrophils_muscle	Monocytes_muscle	macrophages_muscle	Granulocytes_muscle	Fibroblasts_muscle	Erythrocytes_muscle	T cell_muscle	B cell_muscle	Endothelial_muscle	Endothelial_Joint	Basal III_Joint	T cell_Joint	Macrophages_Joint	Granulocytes_Joint	Fibroblasts_Joint
Ingenuity Canonical Pathways	z-score	z-score	z-score	z-score	z-score	z-score	z-score	z-score	z-score	z-score	#N/A	z-score	z-score	z-score	z-score	z-score	z-score	z-score
14-3-3-mediated Signaling	-0.943	-1	0.816	1.508	-1.177	2	0	0.707	-1.569	-0.447	-2.837	0.426	0	3	1.069	1.387	-0.302	1.897
1D-myo-inositol Hexakisphosphate Biosynthesis II (Mammalian)	-1	#NUM!	#NUM!	#NUM!	#NUM!	#NUM!	#NUM!	#N/A	-2	#N/A	-2	#NUM!	#NUM!	#NUM!	#NUM!	1.342	#NUM!	#NUM!
3-phosphoinositide Biosynthesis	-1.671	1.279	0.905	0.5	0.378	0.816	-0.535	0.775	1.257	0	-0.87	1.3	1.069	1.134	3.13	2.357	1.706	1.667
3-phosphoinositide Degradation	-1.46	0	1.265	0.5	-0.218	1.134	-0.832	0.905	1.134	1	-1.134	0.816	0.775	0.962	2.828	2.982	2.4	1.897
4-1BB Signaling in T Lymphocytes	0	-0.816	#NUM!	#NUM!	-1.342	#NUM!	#NUM!	1	-1	0.447	-1.89	0.816	0.707	2.111	1.633	1.342	#NUM!	1.342
5-aminoimidazole Ribonucleotide Biosynthesis I	#NUM!	#N/A	#NUM!	#NUM!	#NUM!	#N/A	#N/A	#NUM!	#NUM!	#N/A	#NUM!	#NUM!	#NUM!	#NUM!	#NUM!	#NUM!	#NUM!	#NUM!
Acetate Conversion to Acetyl-CoA	#NUM!	#NUM!	#N/A	#N/A	#NUM!	#N/A	#N/A	#N/A	#NUM!	#N/A	#NUM!	#NUM!	#NUM!	#N/A	#NUM!	#NUM!	#NUM!	#NUM!
Actin Cytoskeleton Signaling	-2.353	0	1.069	1.732	0.169	0	-0.378	1	-0.784	-0.816	-1.768	0.209	1.706	2.921	2.294	2.236	1.886	1.604
Actin Nucleation by ARP-WASP Complex	-1.732	0.302	0	0.447	0.655	#NUM!	-2	#NUM!	-2.309	#NUM!	-2	-0.632	1.134	3	1.508	1.414	2	2.236
Activation of IRF by Cytosolic Pattern Recognition Receptors	-0.905	1.667	#NUM!	0	1.604	#NUM!	-1	1.134	-0.277	#NUM!	-1.265	1.508	0.905	2.496	1.897	1.941	0.905	1.414
Acute Myeloid Leukemia Signaling	-1.528	0	0	0.277	0.2	1.89	0	1.342	-0.626	-1.414	-0.943	1.528	0	2.353	0	0.905	0	1.897
Acute Phase Response Signaling	-1.061	-1.461	2.111	0.655	-1.121	1	-1.508	1.414	-1.616	-1.265	-2.535	3.307	1.706	3.656	2.294	1.342	0.535	2.673
Adenosine Nucleotides Degradation II	#NUM!	#NUM!	1	-0.447	-1.633	#NUM!	#NUM!	2.236	-0.447	#NUM!	-0.447	1	#NUM!	#NUM!	#N/A	#NUM!	#NUM!	#NUM!
Adipogenesis pathway	#NUM!	#NUM!	#NUM!	#NUM!	#NUM!	#NUM!	#NUM!	#NUM!	#NUM!	#NUM!	#NUM!	#NUM!	#NUM!	#NUM!	#NUM!	#NUM!	#NUM!	#NUM!
Adrenomedullin signaling pathway	-1.414	-0.378	1.807	2.837	0.469	1.667	-1.604	1.265	-0.169	-0.258	-1.219	2.744	1.633	4.768	2.646	2.6	1.225	3.411
Agranulocyte Adhesion and Diapedesis	#NUM!	#NUM!	#NUM!	#NUM!	#NUM!	#NUM!	#NUM!	#NUM!	#NUM!	#NUM!	#NUM!	#NUM!	#NUM!	#NUM!	#NUM!	#NUM!	#NUM!	#NUM!
Agrin Interactions at Neuromuscular Junction	-1.155	0	0.447	0.816	0.943	#NUM!	-1	#NUM!	-2.53	-1.342	-1.387	0	0.333	2.714	1.667	1	1.414	0.632
Airway Inflammation in Asthma	#NUM!	#NUM!	#NUM!	#NUM!	#NUM!	#N/A	#NUM!	#NUM!	#NUM!	#NUM!	#NUM!	#NUM!	#NUM!	#NUM!	#NUM!	#NUM!	#NUM!	#NUM!
Aldosterone Signaling in Epithelial Cells	-1.604	0.333	0.447	1	0	#NUM!	0	1.134	0	0.447	-0.535	0.943	1.667	1.886	3.051	3	0.905	2.236
Allograft Rejection Signaling	#NUM!	#NUM!	#NUM!	#NUM!	#NUM!	#NUM!	#NUM!	#NUM!	#NUM!	#NUM!	#NUM!	#NUM!	#NUM!	#NUM!	#NUM!	#NUM!	#NUM!	#NUM!
Altered T Cell and B Cell Signaling in Rheumatoid Arthritis	#NUM!	#NUM!	#NUM!	#NUM!	#NUM!	#NUM!	#NUM!	#NUM!	#NUM!	#NUM!	#NUM!	#NUM!	#NUM!	#NUM!	#NUM!	#NUM!	#NUM!	#NUM!
AMPK Signaling	-2.043	-1.213	-0.894	0.426	-1.461	0	-0.707	0.632	-1.715	-0.302	-2.959	1.257	0.243	1.342	0	0.943	-0.943	0.577
Amyloid Processing	-1.508	-1	#NUM!	1.342	-0.333	#NUM!	#NUM!	#NUM!	0	#NUM!	-2.121	#NUM!	2	1	2.236	#NUM!	#NUM!	#NUM!
Androgen Signaling	-0.302	-0.378	0.378	0.302	-0.775	1.633	0	1.134	-1	1.633	-0.775	0	1.265	1.732	1.732	1	0.333	2.646
Angiopoietin Signaling	-1.387	-1.265	0.447	0.333	0	1	#NUM!	#NUM!	-1.387	-1.342	-1.155	0.535	0.707	1.886	-0.302	0.333	0.707	1.414
Antigen Presentation Pathway	#NUM!	#NUM!	#NUM!	#NUM!	#NUM!	#NUM!	#NUM!	#NUM!	#NUM!	#NUM!	#NUM!	#NUM!	#NUM!	#NUM!	#NUM!	#N/A	#NUM!	#NUM!
Antioxidant Action of Vitamin C	1.667	-0.302	-2.236	-1.633	1.155	-1	#NUM!	-1.342	0.5	-1.414	0.632	-2.333	-2.121	-3	-2.53	-1.89	0	-2.449
Antiproliferative Role of TOB in T Cell Signaling	-0.447	0	-2.236	-1.633	-0.832	#NUM!	#NUM!	#NUM!	-0.378	#NUM!	0.707	0	-1.134	0	-1.633	-1.633	0	-1
Apelin Adipocyte Signaling Pathway	-0.577	0.277	0.707	0.632	-1	0.816	-1	-1.633	-0.243	0	-0.775	0.277	0.277	0	0.632	0.302	-0.707	1
Apelin Cardiac Fibroblast Signaling Pathway	-1	0.378	#NUM!	1.342	1.134	2	#NUM!	#N/A	-2.236	2	-0.816	0.447	#NUM!	-2	0	2	#NUM!	#NUM!
Apelin Cardiomyocyte Signaling Pathway	-0.832	-0.258	1	1.732	-0.688	1.633	0.378	-0.302	-0.426	0.816	-2.065	1.414	1.941	2.524	2.324	1.941	0	3.162
Apelin Endothelial Signaling Pathway	0	0	1.508	2.138	-0.557	3	0.378	0.378	-0.688	1.134	-1.89	0.426	1.155	2.694	2.357	1.732	-0.258	2.84
Apelin Liver Signaling Pathway	2.236	1	2	#NUM!	1.89	#NUM!	#NUM!	1.342	-1.342	#NUM!	0.447	2	1.89	-0.447	1.342	2.449	1.342	1.342
Apelin Muscle Signaling Pathway	#NUM!	0	2	1	0	#NUM!	#N/A	#N/A	#NUM!	#NUM!	-1	1	#NUM!	#NUM!	1	#NUM!	#NUM!	1
Apelin Pancreas Signaling Pathway	-1.89	0.447	0	0.447	0.333	#NUM!	#NUM!	#NUM!	0	-0.447	-1.134	0.333	0.447	-2.53	0.378	0	-0.816	0
Apoptosis Signaling	-1.225	0.626	-0.816	1.069	0.522	-0.447	-0.832	0.632	-0.343	-0.816	-1.461	-0.229	-0.471	-1.461	0.218	0.243	0.277	-0.894
April Mediated Signaling	0.302	-0.333	1	0	0	#NUM!	-1	0.816	-1.069	0	-1.667	0.333	1.89	2.309	1.414	1.633	#NUM!	1.342
Arsenate Detoxification I (Glutaredoxin)	#NUM!	#NUM!	#NUM!	#NUM!	#NUM!	#N/A	#N/A	#NUM!	#N/A	#NUM!	#NUM!	#NUM!	#N/A	#NUM!	#N/A	#NUM!	#NUM!	#N/A
Aryl Hydrocarbon Receptor Signaling	0.853	2.2	0.905	1.698	1	1.414	1.134	0	0.928	1.134	0.392	0.277	1.807	0.577	3.5	1.667	1	1.667
Ascorbate Recycling (Cytosolic)	#N/A	#N/A	#N/A	#NUM!	#NUM!	#N/A	#N/A	#NUM!	#N/A	#N/A	#N/A	#NUM!	#N/A	#NUM!	#N/A	#NUM!	#NUM!	#N/A
Aspartate Biosynthesis	#N/A	#NUM!	#NUM!	#N/A	#N/A	#N/A	#N/A	#NUM!	#NUM!	#N/A	#N/A	#NUM!	#NUM!	#NUM!	#N/A	#N/A	#NUM!	#N/A
Assembly of RNA Polymerase II Complex	-0.333	-0.816	-1.342	-1	0.535	#NUM!	-1	0.378	-0.277	#NUM!	-2.138	1.265	-1	2.309	0	0.816	-1.667	1.342
Assembly of RNA Polymerase III Complex	-1	#NUM!	#NUM!	#NUM!	1	#NUM!	#N/A	#NUM!	0	#NUM!	1	1	#NUM!	#NUM!	#NUM!	#NUM!	1	#NUM!
Atherosclerosis Signaling	#NUM!	#NUM!	#NUM!	#NUM!	#NUM!	#NUM!	#NUM!	#NUM!	#NUM!	#NUM!	#NUM!	#NUM!	#NUM!	#NUM!	#NUM!	#NUM!	#NUM!	#NUM!
ATM Signaling	0.728	0.5	-0.707	-0.832	0.229	-0.378	-0.707	0.707	-0.447	-0.816	-0.655	1.069	0	-0.894	-0.775	-1.604	0	-1.265
Autoimmune Thyroid Disease Signaling	#NUM!	#NUM!	#NUM!	#NUM!	#NUM!	#NUM!	#NUM!	#NUM!	#NUM!	#NUM!	#NUM!	#NUM!	#NUM!	#NUM!	#NUM!	#NUM!	#NUM!	#NUM!
Autophagy	#NUM!	#NUM!	#NUM!	#NUM!	#NUM!	#NUM!	#NUM!	#NUM!	#NUM!	#NUM!	#NUM!	#NUM!	#NUM!	#NUM!	#NUM!	#NUM!	#NUM!	#NUM!
Axonal Guidance Signaling	#NUM!	#NUM!	#NUM!	#NUM!	#NUM!	#NUM!	#NUM!	#NUM!	#NUM!	#NUM!	#NUM!	#NUM!	#NUM!	#NUM!	#NUM!	#NUM!	#NUM!	#NUM!
B Cell Activating Factor Signaling	0.302	-0.333	1	0.447	-0.707	#NUM!	-1	0.816	-1.387	0	-2.121	0.707	1.89	2.309	1.414	1.342	#NUM!	1.342
B Cell Development	#NUM!	#NUM!	#NUM!	#NUM!	#NUM!	#NUM!	#NUM!	#NUM!	#NUM!	#NUM!	#NUM!	#NUM!	#NUM!	#NUM!	#NUM!	#NUM!	#NUM!	#NUM!
B Cell Receptor Signaling	-2	-0.229	1	1.043	-1.067	0	-1.414	-0.333	-1.234	0.378	-2.722	2.694	1	3.479	2.556	0.73	-0.6	2.4
BAG2 Signaling Pathway	1.633	1	#NUM!	#NUM!	0	#NUM!	#NUM!	#NUM!	0.535	#NUM!	-0.302	1.342	0	-2.121	#NUM!	0.447	0	-1
BER pathway	#NUM!	#NUM!	#NUM!	#NUM!	#NUM!	#NUM!	#NUM!	#NUM!	#NUM!	#N/A	#NUM!	#NUM!	#NUM!	#NUM!	#NUM!	#NUM!	#NUM!	#NUM!
BEX2 Signaling Pathway	0.258	-0.302	0.378	-0.905	-0.894	-0.333	0.447	-1.134	-0.688	#NUM!	-2.138	0.943	-1.414	0.577	0.277	0	-0.302	-0.577
Bladder Cancer Signaling	0.378	0.378	#NUM!	2	1.265	#NUM!	#NUM!	#NUM!	0.816	#NUM!	0.333	0.447	0	2.53	1.633	#NUM!	#NUM!	2.236
BMP signaling pathway	-1.789	0	2.121	2.121	0	0	-1	0	-0.832	0	-1.342	-0.535	1.508	3.578	2.496	2.309	1.134	3
Calcium-induced T Lymphocyte Apoptosis	0	0	1.89	1.134	-0.688	2.449	1.667	1.667	-0.775	#NUM!	-1.387	0	2.333	3.13	2.646	2.828	1.897	3
Cancer Drug Resistance By Drug Efflux	#NUM!	#NUM!	#NUM!	#NUM!	#NUM!	#NUM!	#NUM!	#N/A	#NUM!	#NUM!	#NUM!	#NUM!	#NUM!	#NUM!	#NUM!	#NUM!	#NUM!	#NUM!
Cardiac Hypertrophy Signaling	-1.667	-0.324	0.728	1.512	0.277	1.265	-1.941	1.155	-2.335	0.535	-3.159	1.461	2.117	4.143	2.921	0.192	0.186	2.183
Cardiac Hypertrophy Signaling (Enhanced)	0.372	1.871	4.226	3.647	0.417	3.53	-0.816	3.307	-0.734	2.043	-1.59	3.25	0.729	5.889	3.051	2.343	-1.206	3.667
Cardiac β-adrenergic Signaling	0.832	1.414	1	1.387	1.5	0.707	0.378	2.111	-0.943	1.89	1.213	0.535	-0.302	0.535	0.277	0	0.577	0.577
Caveolar-mediated Endocytosis Signaling	#NUM!	#NUM!	#NUM!	#NUM!	#NUM!	#NUM!	#NUM!	#NUM!	#NUM!	#NUM!	#NUM!	#NUM!	#NUM!	#NUM!	#NUM!	#NUM!	#NUM!	#NUM!
CCR3 Signaling in Eosinophils	-0.577	-0.577	0	2.121	0	1	0	0	-0.5	-0.816	-1.698	0.535	1.667	2.524	2.714	1.89	-0.333	2.646
CD27 Signaling in Lymphocytes	0	0.333	#N/A	-1.633	-1.387	#NUM!	#NUM!	1	-0.5	1	-0.535	0.333	0.302	1.414	1.667	0	-0.447	2.236
CD28 Signaling in T Helper Cells	-1.5	0.302	0.378	0.302	-0.626	#NUM!	-1.342	0.447	-1.46	-0.816	-2.524	0.471	1.387	2.353	1.732	1.941	0	1.155
CD40 Signaling	0	0	1	0.447	0	#NUM!	#NUM!	0.447	-0.943	0	-1.941	0.832	1.667	1.604	1.667	2.121	-0.447	1.89
Cdc42 Signaling	0.258	-0.905	0	-0.447	0.688	#NUM!	-0.378	#NUM!	-1.091	0.816	-1.291	-0.632	3.464	3	1.508	2.138	2.53	2.449
CDK5 Signaling	-0.655	1.213	1.265	2.183	1.279	1	-1.265	2.333	-1.342	1.265	2.132	-0.258	0	1.279	0.688	0.535	0.905	1.387
CDP-diacylglycerol Biosynthesis I	-0.378	-2	#NUM!	-0.447	0	-1	#NUM!	#NUM!	0.378	#N/A	-1.134	0	1	1	1.633	#NUM!	1	#NUM!
Cell Cycle Control of Chromosomal Replication	-1.667	0.302	0	0.302	0.209	1.633	-0.707	0.378	0.535	#NUM!	-1.5	0	-0.832	2.138	2.53	1.508	0.632	1.265
Cell Cycle Regulation by BTG Family Proteins	#NUM!	0.816	0	-0.816	0.333	#NUM!	#NUM!	#NUM!	#NUM!	#NUM!	1	0	#NUM!	0.447	0.447	1	0	#NUM!
Cell Cycle: G1/S Checkpoint Regulation	-0.775	-0.243	-1.89	-0.632	-0.626	-0.816	-1.265	-0.707	-0.471	-1	-1.604	-0.277	-1.667	-0.655	-2.324	-1.667	-0.333	-1
Cell Cycle: G2/M DNA Damage Checkpoint Regulation	-1.414	1.265	#NUM!	-1.134	1.265	-1	-1	#NUM!	-0.277	#NUM!	0	0.707	-1	-1.414	-1.342	-1	-0.378	#NUM!
Ceramide Degradation	#NUM!	#NUM!	#NUM!	#N/A	#NUM!	#N/A	#N/A	#N/A	#NUM!	#NUM!	#NUM!	#NUM!	#N/A	#N/A	#N/A	#N/A	#NUM!	#N/A
Ceramide Signaling	-0.943	-1.069	1.633	0.905	-0.209	-0.447	-1.633	#NUM!	-1.225	0	-0.229	-1.414	0.905	3.674	1.941	0	0.302	2.496
Chemokine Signaling	-0.277	0.832	1.342	1.134	0.447	1	-0.816	1	-0.775	0	0	0.905	0.302	1.941	2.111	1.89	-0.378	2.828
Cholecystokinin/Gastrin-mediated Signaling	-0.6	-0.426	1.508	1.698	-0.354	1.633	-1.807	0.333	-1.961	0.378	-2.268	1.147	2.683	4.7	3.411	3.441	3.153	3.5
Chronic Myeloid Leukemia Signaling	#NUM!	#NUM!	#NUM!	#NUM!	#NUM!	#NUM!	#NUM!	#NUM!	#NUM!	#NUM!	#NUM!	#NUM!	#NUM!	#NUM!	#NUM!	#NUM!	#NUM!	#NUM!
Circadian Rhythm Signaling	#NUM!	#NUM!	#NUM!	#NUM!	#NUM!	#NUM!	#NUM!	#N/A	#NUM!	#NUM!	#NUM!	#NUM!	#NUM!	#NUM!	#NUM!	#NUM!	#NUM!	#N/A
Clathrin-mediated Endocytosis Signaling	#NUM!	#NUM!	#NUM!	#NUM!	#NUM!	#NUM!	#NUM!	#NUM!	#NUM!	#NUM!	#NUM!	#NUM!	#NUM!	#NUM!	#NUM!	#NUM!	#NUM!	#NUM!
Cleavage and Polyadenylation of Pre-mRNA	#NUM!	#NUM!	#NUM!	#NUM!	#NUM!	#NUM!	#NUM!	#NUM!	#NUM!	#N/A	#NUM!	#NUM!	#NUM!	#NUM!	#NUM!	#NUM!	#NUM!	#NUM!
CMP-N-acetylneuraminate Biosynthesis I (Eukaryotes)	#N/A	#N/A	#N/A	#NUM!	#NUM!	#NUM!	#NUM!	#N/A	#NUM!	#NUM!	#NUM!	#NUM!	#NUM!	#NUM!	#NUM!	#NUM!	#NUM!	#N/A
CNTF Signaling	-1.265	-0.632	1.342	0.707	0	#NUM!	#NUM!	#NUM!	-0.302	#NUM!	-2.138	1.604	0.816	3.3	1.897	1.134	-0.707	2.449
Coagulation System	-2.646	#NUM!	#NUM!	#NUM!	-1.134	#NUM!	-1.342	#NUM!	-2.828	0	-1.134	0	#NUM!	-1	0	#NUM!	0	#NUM!
Colanic Acid Building Blocks Biosynthesis	#NUM!	#NUM!	#NUM!	#NUM!	-1	#N/A	#NUM!	#NUM!	#NUM!	#NUM!	-0.447	0.447	#NUM!	#NUM!	#NUM!	#NUM!	#NUM!	#NUM!
Colorectal Cancer Metastasis Signaling	-1.718	-0.365	1.698	1.633	0.263	2.111	-0.5	1.732	-3.015	0.277	-2.064	2.596	2.449	4.422	3.889	2.502	1.964	3.266
Communication between Innate and Adaptive Immune Cells	#NUM!	#NUM!	#NUM!	#NUM!	#NUM!	#NUM!	#NUM!	#NUM!	#NUM!	#NUM!	#NUM!	#NUM!	#NUM!	#NUM!	#NUM!	#NUM!	#NUM!	#NUM!
Complement System	0.378	2	2.121	1.342	1.414	1.633	1.342	1	-0.333	2.236	2.646	1.134	#NUM!	0.447	0	#NUM!	#NUM!	#NUM!
Coronavirus Pathogenesis Pathway	1.4	-1.147	0.277	2.711	-1.183	-0.378	-0.378	-1.508	0.87	0.632	-0.192	-1.414	0.655	1.8	-0.577	-0.471	0.218	0.258
Coronavirus Replication Pathway	0	1	0.816	1.633	0.707	#NUM!	#NUM!	#NUM!	-1.508	#NUM!	-1.89	#NUM!	#NUM!	-0.378	#NUM!	#NUM!	-0.378	1
Crosstalk between Dendritic Cells and Natural Killer Cells	-2.449	0.447	#NUM!	#NUM!	0.707	#NUM!	#NUM!	1	-1.155	#NUM!	-0.816	0.333	-2	2.333	-0.447	-2.236	-1.633	-0.816
CTLA4 Signaling in Cytotoxic T Lymphocytes	#NUM!	#NUM!	#NUM!	#NUM!	#NUM!	#NUM!	#NUM!	#NUM!	#NUM!	#NUM!	#NUM!	#NUM!	#NUM!	#NUM!	#NUM!	#NUM!	#NUM!	#NUM!
CXCR4 Signaling	-1.091	0	-0.302	0.258	0	1.134	-1.155	0.333	-2.828	-1.89	-2.694	0.655	2.668	3.536	2.683	2.183	1	3.051
Cyclins and Cell Cycle Regulation	2.111	0	1	0	-0.426	0.905	1	-0.333	1.698	1	-0.577	-0.535	1	-0.688	1.387	0.707	1.387	0.378
Cytotoxic T Lymphocyte-mediated Apoptosis of Target Cells	#NUM!	#NUM!	#NUM!	#NUM!	1.897	#NUM!	0.447	#NUM!	0.707	#NUM!	0.378	0	1.134	1.633	0.816	1.633	0	1
Death Receptor Signaling	0.535	1.069	#NUM!	1.134	0.962	#N/A	-2.121	1.134	-1.347	-1	-0.853	0.5	1.291	2.558	1.604	1	-0.277	1.155
Dendritic Cell Maturation	-1.8	0	3.9	4	-0.186	2.111	-0.832	2.309	-2.874	1.414	-3.674	3.272	2.524	3.528	2.138	0.943	0.243	2.84
D-myo-inositol (1,3,4)-trisphosphate Biosynthesis	-1	#NUM!	#NUM!	#NUM!	#NUM!	#NUM!	#NUM!	#N/A	-2	#N/A	-2	#NUM!	#NUM!	#NUM!	#NUM!	1.342	#NUM!	#NUM!
D-myo-inositol (1,4,5)-Trisphosphate Biosynthesis	-1.134	2.236	#NUM!	#NUM!	1.134	#NUM!	#NUM!	0.447	-0.447	#NUM!	0.447	-0.378	#NUM!	0.447	1	#NUM!	0	#NUM!
D-myo-inositol (1,4,5)-trisphosphate Degradation	#NUM!	#NUM!	#NUM!	#NUM!	0	#NUM!	#NUM!	#NUM!	#NUM!	#N/A	-1	#NUM!	1	1.342	#NUM!	1.342	0.447	2
D-myo-inositol (1,4,5,6)-Tetrakisphosphate Biosynthesis	-1.279	-0.243	1	-0.277	-0.218	0.447	-0.832	0.905	1.225	#NUM!	-0.962	1.342	0.905	1.043	3	2.324	2.357	1.633
D-myo-inositol (3,4,5,6)-tetrakisphosphate Biosynthesis	-1.279	-0.243	1	-0.277	-0.218	0.447	-0.832	0.905	1.225	#NUM!	-0.962	1.342	0.905	1.043	3	2.324	2.357	1.633
DNA damage-induced 14-3-3σ Signaling	#NUM!	#NUM!	#NUM!	#NUM!	#NUM!	#NUM!	#NUM!	#NUM!	#NUM!	#NUM!	#NUM!	#NUM!	#NUM!	#NUM!	#NUM!	#NUM!	#NUM!	#NUM!
DNA Double-Strand Break Repair by Homologous Recombination	#NUM!	#NUM!	#NUM!	#NUM!	#NUM!	#NUM!	#NUM!	#NUM!	#NUM!	#NUM!	#NUM!	#NUM!	#NUM!	#NUM!	#NUM!	#NUM!	#NUM!	#NUM!
Docosahexaenoic Acid (DHA) Signaling	#NUM!	#NUM!	#NUM!	#NUM!	#NUM!	#NUM!	#NUM!	#NUM!	#NUM!	#NUM!	#NUM!	#NUM!	#NUM!	#NUM!	#NUM!	#NUM!	#NUM!	#NUM!
Dopamine Receptor Signaling	#NUM!	#NUM!	#NUM!	#NUM!	#NUM!	#NUM!	#NUM!	#NUM!	#NUM!	#NUM!	2	#NUM!	#NUM!	#NUM!	#NUM!	#NUM!	#NUM!	#NUM!
dTMP De Novo Biosynthesis	#NUM!	#N/A	#N/A	#NUM!	#N/A	#N/A	#NUM!	#NUM!	#NUM!	#N/A	#NUM!	#NUM!	#N/A	#NUM!	#NUM!	#N/A	#NUM!	#N/A
EGF Signaling	-1.147	-0.832	1.633	1	-1.213	1	0	#NUM!	-0.775	0	-1.5	2.138	2.714	2.828	2.309	3.051	0.577	2.333
Endocannabinoid Cancer Inhibition Pathway	1.633	-0.209	-0.333	0	0.354	-0.378	-0.816	-2.236	0.557	0.707	0.192	-1.706	0.577	-0.853	0.258	0.832	1.732	0.333
Endocannabinoid Developing Neuron Pathway	-0.6	0.229	0.816	1.508	-0.209	0	0.378	#NUM!	-0.408	-0.378	-1.569	1.886	0.577	2.524	2.138	1.155	-0.905	2.121
Endocannabinoid Neuronal Synapse Pathway	-0.302	0.277	0	0.632	-0.728	-1.342	-0.816	-1.134	-0.229	-0.632	-2	0.577	0	1.807	1.604	0.333	-0.632	0
Endometrial Cancer Signaling	-1.387	0	0.447	0.707	0.775	#NUM!	#NUM!	#NUM!	-0.535	#NUM!	-0.277	1.732	0	2.324	1.265	0.816	0	1.633
Endoplasmic Reticulum Stress Pathway	#NUM!	#NUM!	#N/A	#NUM!	0	#N/A	#N/A	1	-1	#NUM!	#NUM!	0.816	0.447	1.342	#NUM!	#NUM!	#NUM!	#NUM!
Endothelin-1 Signaling	0	1.279	1.265	1.698	0.87	1.633	-0.277	0.302	1.567	0	-0.192	1.89	1.606	4.116	3.411	3	1.213	2.673
Ephrin B Signaling	-0.707	1	0.816	1	0.632	#NUM!	#NUM!	1	0	-1	0.302	0	0	1.89	1.134	#NUM!	#NUM!	#NUM!
Ephrin Receptor Signaling	-2.117	0.209	1.155	1.155	1.219	0.816	-1.155	1.342	-0.928	-1.414	-1.029	0.218	-0.775	2.858	0.894	0	0.277	1.414
ErbB Signaling	-0.447	-0.258	1	1.604	0.6	1.89	1	-0.378	-0.447	0	-1.633	1.46	2.138	3.4	2.524	2.84	1.5	2.714
ErbB2-ErbB3 Signaling	-0.775	0.707	1.342	1	0.471	#NUM!	0	#NUM!	0.277	0	0	2.138	0.632	2.324	1.069	1.414	0.707	1.667
ErbB4 Signaling	-1.155	0	0.447	1.265	-0.243	2	0	0.447	0	#NUM!	-1.291	1.414	1	2.828	2.309	2.121	0.707	2.828
ERK/MAPK Signaling	0.18	1.633	0.535	1.706	-0.16	0.632	-0.302	1.155	0.174	0.302	-1.265	1.134	0.626	1.826	0.962	1.886	0.853	1.5
ERK5 Signaling	-1.5	-0.302	1.633	-0.302	0.229	2	-1	#NUM!	-0.471	#NUM!	-2.4	1.732	-0.816	3.153	1.667	1.342	1.134	1.134
Erythropoietin Signaling Pathway	-1.768	-0.626	-0.535	-0.816	-0.316	2.111	-0.277	0	-1.667	-0.302	-0.845	1.616	1.706	2.967	1.8	0.626	-1.706	1.886
Estrogen Receptor Signaling	-1.25	1.26	3.479	2.111	2.182	3.13	-0.365	1.964	-0.459	1.8	0.338	2.889	1.718	4.851	3.677	2.402	0.289	3.212
Estrogen-Dependent Breast Cancer Signaling	-1.807	1.508	2.121	2.646	1.414	2.449	0	#NUM!	-1.155	0.816	-1	1.291	0.816	2.138	1.414	1.633	0	2.121
Estrogen-mediated S-phase Entry	2.236	1	2.236	0.707	1.155	1.633	1.633	1	1.89	#NUM!	1.134	0	2	-0.707	2.121	1.633	0.447	#NUM!
Ethanol Degradation IV	-1.134	0	0	-1.342	-1.633	1	#NUM!	1	-1.633	0	-0.447	0	1	-0.447	1	0.447	1	#NUM!
Extrinsic Prothrombin Activation Pathway	#NUM!	#NUM!	#NUM!	#NUM!	#NUM!	#NUM!	#NUM!	#NUM!	-1	#NUM!	#NUM!	#NUM!	#NUM!	#NUM!	#NUM!	#NUM!	#NUM!	#NUM!
FAK Signaling	#NUM!	#NUM!	#NUM!	#NUM!	#NUM!	#NUM!	#NUM!	#NUM!	#NUM!	#NUM!	#NUM!	#NUM!	#NUM!	#NUM!	#NUM!	#NUM!	#NUM!	#NUM!
FAT10 Cancer Signaling Pathway	-0.707	0.378	2	#NUM!	-0.302	#NUM!	#NUM!	#NUM!	-1.508	#NUM!	-0.302	0.378	0.816	3.051	#NUM!	1.134	-0.447	#NUM!
FAT10 Signaling Pathway	#NUM!	#NUM!	#NUM!	#NUM!	-0.816	#NUM!	#N/A	#NUM!	-1.134	#NUM!	-1	#NUM!	#NUM!	0	#NUM!	#NUM!	0	#NUM!
Fatty Acid Activation	#NUM!	#NUM!	#NUM!	#NUM!	0	#N/A	#NUM!	#NUM!	0.447	#N/A	-0.447	#NUM!	#NUM!	#N/A	#NUM!	#N/A	#NUM!	#NUM!
Fatty Acid α-oxidation	#NUM!	#NUM!	#NUM!	0	-1	#NUM!	#NUM!	#NUM!	0	#NUM!	#NUM!	#NUM!	#NUM!	1	#NUM!	#NUM!	#NUM!	#NUM!
Fatty Acid β-oxidation I	0.333	1	-1.342	-1.633	1.265	#N/A	#NUM!	-0.447	1.387	#NUM!	0.707	0.378	0.447	#NUM!	1	#NUM!	-1	#NUM!
Fc Epsilon RI Signaling	-0.447	-0.535	0.378	1.213	-0.186	1.342	0.378	-0.378	0.218	-0.447	-0.962	2.132	1.387	3	2.673	2.138	0.302	2.53
Fcγ Receptor-mediated Phagocytosis in Macrophages and Monocytes	-0.577	0.333	0.378	1.155	-0.655	2	1	0.447	0.258	-0.447	-0.626	1.069	2.121	2.324	2.333	1.633	1.265	1
Ferroptosis Signaling Pathway	0	0	1.941	2	1.715	2	-1.134	#NUM!	0	0	0.354	0.655	0.258	1.134	0.816	0	0.832	1.265
FGF Signaling	-1.5	0.277	0.447	1.633	-0.471	1.342	0	1	-0.775	0.447	-2.357	2.496	2.138	2.673	3.051	2.887	0.632	2.828
FLT3 Signaling in Hematopoietic Progenitor Cells	-2.2	-1.291	2.111	0.728	0.408	1.134	-1.342	2.236	-1.528	-0.707	-2.294	2.449	1.5	3.266	1.342	1.155	0.302	2.111
fMLP Signaling in Neutrophils	-0.775	0.277	0.378	1.155	0.192	1	-0.333	0.447	-1.279	-1.633	-1.706	-0.688	0.905	2.887	2.714	2.333	0	3
Formaldehyde Oxidation II (Glutathione-dependent)	#N/A	#N/A	#N/A	#N/A	#NUM!	#N/A	#N/A	#N/A	#NUM!	#N/A	#NUM!	#NUM!	#N/A	#N/A	#N/A	#N/A	#N/A	#N/A
G Beta Gamma Signaling	-1.147	-0.218	1.069	2.183	0.557	1.508	0.277	1.387	-0.655	0.632	-0.928	1	0.535	3.128	2.236	1.387	1.387	1.387
G Protein Signaling Mediated by Tubby	#NUM!	#NUM!	#NUM!	#NUM!	#NUM!	#NUM!	#NUM!	#NUM!	#NUM!	#NUM!	#NUM!	#NUM!	#NUM!	#NUM!	#NUM!	#NUM!	#NUM!	#NUM!
GADD45 Signaling	#NUM!	#NUM!	#NUM!	#NUM!	#NUM!	#NUM!	#NUM!	#NUM!	#NUM!	#NUM!	#NUM!	#NUM!	#NUM!	#NUM!	#NUM!	#NUM!	#NUM!	#NUM!
Gap Junction Signaling	#NUM!	#NUM!	#NUM!	#NUM!	#NUM!	#NUM!	#NUM!	#NUM!	#NUM!	#NUM!	#NUM!	#NUM!	#NUM!	#NUM!	#NUM!	#NUM!	#NUM!	#NUM!
GDNF Family Ligand-Receptor Interactions	-1.732	0	#NUM!	1.633	0.243	#NUM!	#NUM!	#NUM!	-0.632	#NUM!	-0.832	1.732	0.707	2.5	1.265	2.333	1.134	2.646
GDP-mannose Biosynthesis	#NUM!	#NUM!	#NUM!	#N/A	#NUM!	#N/A	#N/A	#NUM!	#NUM!	#NUM!	#NUM!	#NUM!	#NUM!	#N/A	#NUM!	#NUM!	#NUM!	#NUM!
Geranylgeranyldiphosphate Biosynthesis	#NUM!	#NUM!	#NUM!	#NUM!	#NUM!	#N/A	#N/A	#NUM!	#NUM!	#N/A	#NUM!	#NUM!	#N/A	#NUM!	#NUM!	#N/A	#N/A	#NUM!
Germ Cell-Sertoli Cell Junction Signaling	#NUM!	#NUM!	#NUM!	#NUM!	#NUM!	#NUM!	#NUM!	#NUM!	#NUM!	#NUM!	#NUM!	#NUM!	#NUM!	#NUM!	#NUM!	#NUM!	#NUM!	#NUM!
Glioblastoma Multiforme Signaling	-1.8	0	2.138	1.147	0.973	2.333	-0.277	2	-1.257	0.333	-1.89	2.746	1.147	3.087	1.633	1.279	0.775	2.496
Glioma Invasiveness Signaling	-2.357	-0.277	-1.134	1	0	#NUM!	-1.414	#NUM!	-2.065	-2	-2.4	0.775	1.897	2.828	1.604	2.111	1.134	3
Glioma Signaling	-2.065	0.5	1.897	1.291	1.134	3	0.302	0.816	-0.943	0.816	-0.408	1	0.302	2.558	1.291	1.155	-0.277	2.53
Glucocorticoid Receptor Signaling	#NUM!	#NUM!	#NUM!	#NUM!	#NUM!	#NUM!	#NUM!	#NUM!	#NUM!	#NUM!	#NUM!	#NUM!	#NUM!	#NUM!	#NUM!	#NUM!	#NUM!	#NUM!
Glutamate Degradation II	#N/A	#NUM!	#NUM!	#N/A	#N/A	#N/A	#N/A	#NUM!	#NUM!	#N/A	#N/A	#NUM!	#NUM!	#NUM!	#N/A	#N/A	#NUM!	#N/A
Glutamate Removal from Folates	#NUM!	#N/A	#N/A	#NUM!	#NUM!	#NUM!	#N/A	#N/A	#N/A	#NUM!	#NUM!	#N/A	#N/A	#N/A	#N/A	#N/A	#N/A	#N/A
Glutaryl-CoA Degradation	#NUM!	#NUM!	#NUM!	-2	2	#NUM!	#NUM!	#NUM!	1.89	#NUM!	#NUM!	0	#NUM!	#NUM!	#NUM!	#NUM!	#NUM!	#NUM!
Glutathione Biosynthesis	#NUM!	#N/A	#NUM!	#NUM!	#NUM!	#N/A	#N/A	#N/A	#NUM!	#NUM!	#NUM!	#NUM!	#N/A	#NUM!	#N/A	#N/A	#NUM!	#N/A
Glutathione Redox Reactions I	#NUM!	0	#NUM!	#NUM!	0	#NUM!	#NUM!	#N/A	-1.134	#NUM!	0.447	1	1	#NUM!	#NUM!	0	#NUM!	#NUM!
Glutathione Redox Reactions II	#NUM!	#NUM!	#NUM!	#N/A	#NUM!	#N/A	#NUM!	#N/A	#NUM!	#N/A	#NUM!	#NUM!	#NUM!	#NUM!	#N/A	#N/A	#N/A	#NUM!
Glutathione-mediated Detoxification	#NUM!	#NUM!	#NUM!	0	-0.816	#NUM!	#NUM!	#NUM!	-1	#NUM!	-1.342	1	#NUM!	0	#NUM!	0.447	#NUM!	#NUM!
Glycoaminoglycan-protein Linkage Region Biosynthesis	#NUM!	#NUM!	#N/A	#NUM!	#NUM!	#NUM!	#N/A	#NUM!	#NUM!	#NUM!	#NUM!	#NUM!	#NUM!	#NUM!	#NUM!	#NUM!	#NUM!	#N/A
GM-CSF Signaling	-1.698	0.535	1.633	0.333	0	#NUM!	-1	1.633	-1	-0.447	-0.218	2.683	0.905	3.71	2.324	1	0	2.53
GNRH Signaling	-0.365	0	0.905	1.698	0.649	1.667	-0.258	0.302	-1.461	0.535	-0.649	1	1.043	3.244	3.674	2.357	0.728	2.324
GP6 Signaling Pathway	-0.2	-0.447	3.545	2.2	-1.48	2.668	-0.655	1.291	-1.89	0.775	-2	2.502	3.273	2.711	3.266	1.706	0.832	2.828
GPCR-Mediated Integration of Enteroendocrine Signaling Exemplified by an L Cell	0	-0.707	0	0	0.333	1	0.816	0.378	-1.155	0.707	1	-0.378	2.646	0.632	1.414	2.646	2.449	2.449
GPCR-Mediated Nutrient Sensing in Enteroendocrine Cells	0	0	1	1.941	0.243	2.121	0.302	1.265	0	1.265	0.5	0.258	1.897	2.84	2.496	1.667	0	1.667
Graft-versus-Host Disease Signaling	#NUM!	#NUM!	#NUM!	#NUM!	#NUM!	#NUM!	#NUM!	#NUM!	#NUM!	#NUM!	#NUM!	#NUM!	#NUM!	#NUM!	#NUM!	#NUM!	#NUM!	#NUM!
Granulocyte Adhesion and Diapedesis	#NUM!	#NUM!	#NUM!	#NUM!	#NUM!	#NUM!	#NUM!	#NUM!	#NUM!	#NUM!	#NUM!	#NUM!	#NUM!	#NUM!	#NUM!	#NUM!	#NUM!	#NUM!
Granzyme B Signaling	#NUM!	#NUM!	#N/A	#NUM!	#NUM!	#N/A	#NUM!	#NUM!	0.816	#NUM!	#NUM!	0	#NUM!	1	#NUM!	#NUM!	#NUM!	#N/A
Growth Hormone Signaling	0.535	0.632	1.897	1.941	-0.471	1.89	1.134	2.111	0.5	0.447	-1.291	2.065	2.333	1.698	2.138	2.646	0.577	2.646
Guanosine Nucleotides Degradation III	#NUM!	#NUM!	1	0	-0.816	#NUM!	#NUM!	2	-1	#NUM!	0.447	0.447	#NUM!	#NUM!	#N/A	#NUM!	#NUM!	#NUM!
Gα12/13 Signaling	-1.414	0.5	1	1.667	0.408	1	#NUM!	-0.378	-0.229	0.447	-0.894	1.886	0.277	2.887	0.775	0.535	0	2.714
Gαq Signaling	-1.528	0.218	-0.632	0.943	-0.354	1.134	-0.832	0.577	-1.029	-0.632	-3.402	1.279	2.138	3.182	2.982	2.324	-0.535	2.309
Heme Biosynthesis from Uroporphyrinogen-III I	#NUM!	#NUM!	#NUM!	#NUM!	#NUM!	#N/A	#NUM!	#N/A	#NUM!	#NUM!	#NUM!	#NUM!	#NUM!	0	#NUM!	#NUM!	#NUM!	#NUM!
Heme Biosynthesis II	#NUM!	1	#NUM!	-1	#NUM!	#N/A	-2	#N/A	#NUM!	#NUM!	0.816	#NUM!	1	0.707	-0.447	1	#NUM!	#NUM!
Hepatic Cholestasis	#NUM!	#NUM!	#NUM!	#NUM!	#NUM!	#NUM!	#NUM!	#NUM!	#NUM!	#NUM!	#NUM!	#NUM!	#NUM!	#NUM!	#NUM!	#NUM!	#NUM!	#NUM!
Hepatic Fibrosis / Hepatic Stellate Cell Activation	#NUM!	#NUM!	#NUM!	#NUM!	#NUM!	#NUM!	#NUM!	#NUM!	#NUM!	#NUM!	#NUM!	#NUM!	#NUM!	#NUM!	#NUM!	#NUM!	#NUM!	#NUM!
Hepatic Fibrosis Signaling Pathway	-0.508	-0.143	2.556	1.622	0.108	2.4	0	0.894	-2.656	0.209	-3.118	2.405	2.469	4.214	2.021	1.543	1.093	2.502
HER-2 Signaling in Breast Cancer	-0.354	0.87	-0.688	0	-0.14	2.53	0.832	1.941	0.152	0.577	0.429	1.761	1.177	3.202	0.756	1.789	0.6	1.886
Hereditary Breast Cancer Signaling	#NUM!	#NUM!	#NUM!	#NUM!	#NUM!	#NUM!	#NUM!	#NUM!	#NUM!	#NUM!	#NUM!	#NUM!	#NUM!	#NUM!	#NUM!	#NUM!	#NUM!	#NUM!
HGF Signaling	-0.447	0.688	0.632	1.604	0.18	2.449	0.333	0.378	0	0.707	-1.671	1.279	1.213	3.528	3.3	1.604	0.577	3
HIF1α Signaling	-1.183	-0.928	1	1.964	-0.272	2.121	-0.447	-0.302	-2.714	-0.277	-1.938	0.801	1.4	2.795	3.024	1.091	-0.378	3.153
HIPPO signaling	1.508	0	0	0.378	-0.905	#NUM!	0	#NUM!	-0.577	#NUM!	-0.577	0	-0.447	0	0	-0.816	-0.707	#NUM!
HMGB1 Signaling	-1.569	0.218	1	2.111	0.493	0.447	-0.707	#NUM!	-1.257	-0.707	-2.335	0.894	1.291	3.286	2.5	1.807	1.508	2.714
HOTAIR Regulatory Pathway	-2.117	-0.5	0.832	1.291	-0.493	0	-1.897	1.897	-1.3	-1.265	-3.286	2.858	1.886	2.353	4.123	1.069	-0.5	2.111
Huntington's Disease Signaling	-2.121	0.408	0.535	1.414	-0.48	2.714	-0.258	0.632	-1.151	0.905	-1.372	0.577	1.291	2.268	2.353	1.414	-0.426	1.941
Hypoxia Signaling in the Cardiovascular System	-0.816	#NUM!	#NUM!	1.342	-0.378	#NUM!	#NUM!	#NUM!	-0.816	#NUM!	-1.342	-0.447	#NUM!	2	#NUM!	#NUM!	#NUM!	#NUM!
iCOS-iCOSL Signaling in T Helper Cells	-2.84	1	1.414	0	-0.426	1	-0.816	2.449	-0.626	1	-3.13	1.789	0.302	2.4	2.309	1.508	0	2.496
IGF-1 Signaling	-0.447	0.471	2.714	2	0.365	2.646	0.816	1.633	0.728	1.414	0	2.711	1.604	2.6	2.065	2.309	0.535	2.887
IL-1 Signaling	-0.302	0.707	1.342	1.633	-0.277	1	0	-0.447	-1.069	1.89	-0.905	1.508	3	2.309	1.897	1.667	#NUM!	2.236
IL-10 Signaling	#NUM!	#NUM!	#NUM!	#NUM!	#NUM!	#NUM!	#NUM!	#NUM!	#NUM!	#NUM!	#NUM!	#NUM!	#NUM!	#NUM!	#NUM!	#NUM!	#NUM!	#NUM!
IL-12 Signaling and Production in Macrophages	#NUM!	#NUM!	#NUM!	#NUM!	#NUM!	#NUM!	#NUM!	#NUM!	#NUM!	#NUM!	#NUM!	#NUM!	#NUM!	#NUM!	#NUM!	#NUM!	#NUM!	#NUM!
IL-15 Production	-0.229	1	3.051	2.309	0.557	1.941	-0.832	2.714	-0.378	1.667	-0.209	1.213	1.732	2.985	1.789	0.655	1.5	1.265
IL-15 Signaling	-2.065	-1.155	1.633	0.905	-0.655	1.342	#NUM!	#NUM!	-0.688	0	-2.236	1.789	1.667	3.128	1.732	0.632	-1.265	2.53
IL-17 Signaling	-1.225	-1.528	0.707	2.309	-1.461	#NUM!	-2.828	1.342	-2.043	-1	-2.646	1.8	3.638	3.8	3.357	1.886	1.387	3.742
IL-17A Signaling in Gastric Cells	-0.378	-0.816	#NUM!	#NUM!	-0.447	#NUM!	#NUM!	#NUM!	-1.342	#NUM!	-1.633	#NUM!	#NUM!	2	#NUM!	2	#NUM!	#NUM!
IL-2 Signaling	-2.138	-0.707	1	0.707	-0.229	#NUM!	#NUM!	#NUM!	-0.277	#NUM!	-1.604	2.5	1	2.5	1.265	2.121	0.378	2.646
IL-22 Signaling	-0.378	-1.342	2.236	#NUM!	-1.342	#NUM!	#N/A	1	-1.342	#NUM!	-2.236	2.236	2.236	1.342	0.816	2	#NUM!	#NUM!
IL-23 Signaling Pathway	-1.414	0	1	2	-0.333	#NUM!	#NUM!	#NUM!	0	#NUM!	-1.89	1.414	#NUM!	2.53	#NUM!	#NUM!	-0.447	2
IL-3 Signaling	-0.728	-0.302	0.905	1.604	-0.784	2.236	0.378	1.134	-0.943	-0.447	-2.236	1.706	1.387	2.887	2.324	1.897	0.832	2.111
IL-4 Signaling	#NUM!	#NUM!	#NUM!	#NUM!	#NUM!	#NUM!	#NUM!	#NUM!	#NUM!	#NUM!	#NUM!	#NUM!	#NUM!	#NUM!	#NUM!	#NUM!	#NUM!	#NUM!
IL-6 Signaling	-2.353	-1.091	1.414	1.069	-1.808	#NUM!	-2.121	1.342	-2.191	-0.378	-3.656	2.858	2.065	4.352	2.5	1.886	0.277	2.5
IL-7 Signaling Pathway	-0.728	0	1.667	1.387	-0.426	1.89	#NUM!	1	0.655	1.134	-0.243	2.84	2.138	1.604	2.065	3.207	1.508	1.508
IL-8 Signaling	-1.298	0	0	0.784	0.14	1.604	-0.471	0	-2.188	-0.258	-2.661	1.333	3.266	3.727	3.087	2.887	1.877	3.13
IL-9 Signaling	-1.633	#NUM!	#NUM!	#NUM!	-0.378	#NUM!	#N/A	#NUM!	-1.414	#NUM!	-2	1.414	#NUM!	1.897	1	#NUM!	#NUM!	2
ILK Signaling	-2.191	-0.688	-1.732	-0.243	-0.822	0.632	-0.905	-0.333	-2.535	0	-4.004	0.209	0.775	2.921	0.626	0	0.229	1.069
Induction of Apoptosis by HIV1	-0.277	0	#NUM!	1.134	0	#NUM!	-1.414	1.134	-1.279	0	-1.291	0.258	0.577	2.524	0.302	0.905	-0.333	0.577
Inflammasome pathway	2	#NUM!	0.816	1.342	1.633	#NUM!	#NUM!	1	#NUM!	#NUM!	1.633	1	2	2.646	1	2	#NUM!	1.633
Inhibition of Angiogenesis by TSP1	0	-1.134	#NUM!	#NUM!	0	#NUM!	#NUM!	#NUM!	0	#NUM!	-0.632	1	0.378	0.447	0.447	1.342	#NUM!	#NUM!
Inhibition of ARE-Mediated mRNA Degradation Pathway	-0.626	-2	0.535	0.775	-1.732	-0.333	0.816	-1.155	-1.061	0.333	-1.89	0	0.688	0.2	0.943	0.943	0.894	-0.577
Inhibition of Matrix Metalloproteases	0.632	2.236	0	0.447	-0.905	#NUM!	1.89	#NUM!	0.707	1	0.302	-1.414	-1.89	-2.236	-2.121	-1	-2	-1.342
iNOS Signaling	-1	-0.816	#NUM!	#NUM!	-0.302	#NUM!	#NUM!	#NUM!	-0.333	1.342	-2.828	0.707	1.633	2.53	0	0.447	#NUM!	#NUM!
Inosine-5'-phosphate Biosynthesis II	#NUM!	#N/A	#NUM!	#NUM!	#NUM!	#N/A	#N/A	#N/A	#NUM!	#N/A	#NUM!	#NUM!	#NUM!	#N/A	#NUM!	#NUM!	#NUM!	#NUM!
Inositol Pyrophosphates Biosynthesis	#NUM!	#NUM!	#N/A	#NUM!	#NUM!	#N/A	#N/A	#NUM!	#NUM!	#N/A	#NUM!	#NUM!	#NUM!	#N/A	#N/A	#N/A	#N/A	#N/A
Insulin Receptor Signaling	-1.257	-0.655	0.277	0	-1.521	0.447	0.905	-0.447	0.87	-1.89	-1.521	1.633	-1.606	2.694	-0.209	0.626	-1.279	1.213
Insulin Secretion Signaling Pathway	-1.18	1.3	1.8	3.157	0.535	2.138	0.229	2.357	0.525	1.213	-0.429	1.761	2.353	3.175	3.212	3.53	-0.18	3.138
Integrin Signaling	-3.893	0.557	-1.155	0.943	0.447	#NUM!	-2.333	0.816	-2.744	-1.414	-3.015	0.192	1.342	2.535	2.117	2.065	2	2.309
Interferon Signaling	-0.333	#NUM!	1	0.816	1	#NUM!	0	2.236	-1	#NUM!	-0.632	1.89	1.89	2.111	0.816	1.633	1.155	1.89
Intrinsic Prothrombin Activation Pathway	0.447	0	1.633	#NUM!	-0.378	#NUM!	#NUM!	2.236	-1.633	0.447	-0.816	1.89	2.449	-0.447	1.342	1.633	1	2
Iron homeostasis signaling pathway	#NUM!	#NUM!	#NUM!	#NUM!	#NUM!	#NUM!	#NUM!	#NUM!	#NUM!	#NUM!	#NUM!	#NUM!	#NUM!	#NUM!	#NUM!	#NUM!	#NUM!	#NUM!
Isoleucine Degradation I	#NUM!	#N/A	-1	#NUM!	#NUM!	#N/A	#N/A	#NUM!	2.449	#N/A	#NUM!	0	#NUM!	#NUM!	#N/A	#NUM!	#NUM!	#NUM!
JAK/Stat Signaling	-1.043	0.243	2.333	1.291	0.707	1.633	-0.378	2.236	0	-0.447	-0.853	2.449	1	3.138	0.728	0.905	-0.277	2.138
Ketogenesis	#N/A	#N/A	#NUM!	#NUM!	#NUM!	#N/A	#N/A	#NUM!	2.236	#N/A	#N/A	#NUM!	#N/A	#NUM!	#N/A	#NUM!	#NUM!	#N/A
Ketolysis	#N/A	#N/A	#NUM!	#NUM!	#NUM!	#N/A	#N/A	#NUM!	1	#NUM!	#NUM!	#NUM!	#N/A	#NUM!	#N/A	#NUM!	#NUM!	#N/A
Kinetochore Metaphase Signaling Pathway	-0.5	0	-0.277	-0.775	-0.784	0.378	0	-0.775	-1.043	-0.707	-0.655	-0.626	-1.698	-0.243	-1	-1.508	-1	-1.508
L-cysteine Degradation I	#N/A	#NUM!	#NUM!	#N/A	#N/A	#N/A	#N/A	#NUM!	#NUM!	#N/A	#N/A	#NUM!	#NUM!	#NUM!	#N/A	#N/A	#NUM!	#N/A
L-cysteine Degradation III	#N/A	#NUM!	#N/A	#N/A	#N/A	#N/A	#N/A	#NUM!	#NUM!	#N/A	#N/A	#NUM!	#NUM!	#NUM!	#N/A	#NUM!	#NUM!	#N/A
Leukocyte Extravasation Signaling	-0.845	-0.655	0.775	1.291	-1.234	1.414	-0.258	0.775	-0.522	0	-2.343	1.414	2.746	2.475	3.128	2.4	1.706	2.673
LPS-stimulated MAPK Signaling	-1.606	-0.277	0	2.53	-0.816	1	-0.378	0	-1.414	-0.378	-2.837	0.728	2.111	3.4	3.051	2.111	1	2.53
LXR/RXR Activation	-1.291	0	0.378	-0.832	-0.408	-0.378	-0.632	-0.378	0.378	0.707	0.408	1	-1.807	-2.294	-1.291	-1.698	-2.309	-1.941
Lymphotoxin β Receptor Signaling	-0.905	-0.333	1.342	0.816	-0.535	#NUM!	-1	#NUM!	-1.414	0.447	-2.111	2	2.121	0.905	2.111	1.633	-0.447	1.89
Macropinocytosis Signaling	0.302	1	-0.632	1	0.471	2.236	0.816	0.816	-0.832	0.707	-1.5	-0.471	1.89	3.153	2.53	2.121	1	2.449
Mechanisms of Viral Exit from Host Cells	#NUM!	#NUM!	#NUM!	#NUM!	#NUM!	#NUM!	#NUM!	#NUM!	#NUM!	#NUM!	#NUM!	#NUM!	#NUM!	#NUM!	#NUM!	#NUM!	#NUM!	#NUM!
Melanocyte Development and Pigmentation Signaling	-2	0.302	1.342	1.155	1.342	#NUM!	-1.342	2	-0.5	0	-0.447	2.183	0.905	2.524	2.668	2.714	0.905	2.714
Melanoma Signaling	-0.302	0.632	1.342	1.89	0.5	#NUM!	#NUM!	#NUM!	-0.577	#NUM!	-0.277	1.941	1.134	1.807	1.414	1.633	0	1.633
Melatonin Degradation III	#NUM!	#NUM!	#NUM!	#NUM!	#NUM!	#NUM!	#NUM!	#N/A	#NUM!	#NUM!	#NUM!	#NUM!	#NUM!	#NUM!	#NUM!	#NUM!	#NUM!	#NUM!
Methylglyoxal Degradation I	#N/A	#N/A	#N/A	#N/A	#NUM!	#N/A	#N/A	#N/A	#NUM!	#N/A	#NUM!	#N/A	#N/A	#N/A	#N/A	#N/A	#NUM!	#N/A
Methylthiopropionate Biosynthesis	#NUM!	#N/A	#NUM!	#NUM!	#NUM!	#NUM!	#NUM!	#N/A	#NUM!	#NUM!	#NUM!	#N/A	#N/A	#N/A	#N/A	#N/A	#NUM!	#NUM!
Mevalonate Pathway I	#N/A	#NUM!	#NUM!	#NUM!	#NUM!	#NUM!	#NUM!	#NUM!	2	#N/A	#NUM!	1	#NUM!	#NUM!	#NUM!	#NUM!	#NUM!	#N/A
Mismatch Repair in Eukaryotes	#NUM!	#NUM!	#NUM!	#NUM!	#NUM!	#NUM!	#NUM!	#NUM!	#NUM!	#N/A	#NUM!	#NUM!	#NUM!	#NUM!	#NUM!	#NUM!	#NUM!	#NUM!
Mitochondrial Dysfunction	#NUM!	#NUM!	#NUM!	#NUM!	#NUM!	#NUM!	#NUM!	#NUM!	#NUM!	#NUM!	#NUM!	#NUM!	#NUM!	#NUM!	#NUM!	#NUM!	#NUM!	#NUM!
Mitochondrial L-carnitine Shuttle Pathway	0	1	#NUM!	#NUM!	0	#NUM!	#NUM!	#NUM!	0.816	#N/A	0	#NUM!	#NUM!	#N/A	#NUM!	#NUM!	#NUM!	#NUM!
Mitotic Roles of Polo-Like Kinase	0.447	-0.632	0	1.667	0	1.342	0.378	0.707	-0.277	0.447	-0.905	0	2.333	0.632	2.111	2.646	1.89	2.121
Molecular Mechanisms of Cancer	#NUM!	#NUM!	#NUM!	#NUM!	#NUM!	#NUM!	#NUM!	#NUM!	#NUM!	#NUM!	#NUM!	#NUM!	#NUM!	#NUM!	#NUM!	#NUM!	#NUM!	#NUM!
Molybdenum Cofactor Biosynthesis	#NUM!	#NUM!	#NUM!	#NUM!	#N/A	#N/A	#NUM!	#N/A	#NUM!	#N/A	#NUM!	#NUM!	#NUM!	#N/A	#NUM!	#NUM!	#NUM!	#N/A
Mouse Embryonic Stem Cell Pluripotency	-1.528	-1.5	0.707	0.277	-0.378	0	#NUM!	#NUM!	-0.894	-1.633	-2.294	2.4	0	2.683	1.732	0.577	-0.707	1.89
MSP-RON Signaling In Cancer Cells Pathway	-0.73	0.655	0.333	0.905	-0.354	1.89	0.333	0.816	-0.962	0.378	-1.134	1.46	-0.632	3.922	1.291	1.291	-0.243	1.265
MSP-RON Signaling In Macrophages Pathway	-2	0	-1.633	1.342	-0.218	#NUM!	-2.236	#NUM!	-0.447	-1.633	-1.604	1.291	-1.134	-0.209	0.378	0	-1.897	0.333
mTOR Signaling	-0.626	-0.209	-1.069	0	-0.324	0.577	-0.632	0	-0.343	-2.333	-3.182	1.134	0.5	3.024	0.962	0.243	-0.471	1.807
Myc Mediated Apoptosis Signaling	0.378	0.707	#NUM!	2.449	2.138	#NUM!	#NUM!	0	0.728	0.816	0.728	0.707	-0.905	0	0.333	0.333	-0.707	-1
Myo-inositol Biosynthesis	#NUM!	#NUM!	#NUM!	#NUM!	#NUM!	#N/A	#NUM!	#NUM!	#NUM!	#N/A	#NUM!	#NUM!	#NUM!	#NUM!	#NUM!	#NUM!	#NUM!	#NUM!
Natural Killer Cell Signaling	-2.263	-0.426	0.535	0.853	0	0.632	0.277	0.258	0.745	-0.302	-1.234	1.151	0.192	3.904	0.816	0.626	-0.853	1.5
Necroptosis Signaling Pathway	-1.134	1.279	1.291	1.886	1.234	1.134	0.905	3.207	-0.707	1.941	-0.707	1.877	0.626	2.043	1.091	1.069	0.894	1.155
NER Pathway	1.807	0.577	-0.378	0.943	0.816	0.707	0.905	1.155	1.528	-0.447	0	1.789	0.277	1.732	0.707	0.905	0	1.633
Neuregulin Signaling	-0.894	-1.069	1.89	0.728	-1	2.646	0	0	-0.943	1.342	-1.46	1.279	0.535	3.545	1.606	1.732	1.069	2.309
Neuroinflammation Signaling Pathway	-0.667	-0.378	2.683	1.291	0.397	2.714	-0.832	1.387	-0.849	0.302	-1.677	2.959	2.502	3.893	2.132	1.789	1.512	2.236
Neuroprotective Role of THOP1 in Alzheimer's Disease	-0.832	0.632	1.897	0.632	0	-1.633	-1	-0.378	0.535	-0.333	-1	-0.302	-1.342	-0.816	0	0.577	-0.632	-1.134
Neurotrophin/TRK Signaling	-2.138	0	0	0.378	0.775	#NUM!	#NUM!	#NUM!	-1.265	#NUM!	-1.604	2.138	0	2.673	1.897	1.667	0.378	2.646
NF-κB Activation by Viruses	-1.291	-0.277	0	1.508	-1.46	1.633	0.707	1.134	-1.414	-0.447	-1.886	1.279	1.897	3.266	1.941	2.111	0.333	2.714
NF-κB Signaling	-0.557	1.3	3.638	1.789	0.447	2.449	-1.291	1.265	-2.188	0.632	-1.265	1.029	2.324	3.042	1.225	1.789	1.069	2.324
NGF Signaling	-2.132	0.258	1.342	0.832	0	#NUM!	-2.236	0.447	-0.853	0	-2.887	2.711	0.243	3.528	3.153	1.387	-0.302	3.162
Non-Small Cell Lung Cancer Signaling	-0.775	0.577	0.816	0.632	0.471	2.236	0.816	#NUM!	-0.728	0	0.258	2.324	1.508	2.065	1.941	2.53	1.414	1.667
Noradrenaline and Adrenaline Degradation	0	1.342	1.342	0.816	-0.378	#NUM!	#NUM!	2	0.378	1	0	#NUM!	2	0	2	2	#NUM!	2
NRF2-mediated Oxidative Stress Response	0.229	-0.535	0.707	2	0.209	#NUM!	-0.378	0	-1.877	0	-1.706	0.853	0	2.887	2.138	1.667	-0.832	1.667
Nucleotide Excision Repair Pathway	#NUM!	#NUM!	#NUM!	#NUM!	#NUM!	#NUM!	#NUM!	#NUM!	#NUM!	#NUM!	#NUM!	#NUM!	#NUM!	#NUM!	#NUM!	#NUM!	#NUM!	#NUM!
Nur77 Signaling in T Lymphocytes	1.508	-0.707	1.134	1.732	-1.091	2	1.633	0.707	0.229	1	-1.5	0.277	-0.277	2.132	1.291	0.632	0	1.667
Oncostatin M Signaling	-1.941	-1.897	2	1.414	-1.414	#NUM!	-2.449	#NUM!	-2.333	-1	-1.941	1.387	1.508	3.153	1.897	1.414	1.633	2.646
Opioid Signaling Pathway	-0.707	1.279	1.807	1.877	1.206	1.667	0	1.698	-0.686	1	0	1.512	0.626	2.596	2.746	2.84	0.816	1.886
Osteoarthritis Pathway	-1.265	-0.928	1.606	0.626	-0.962	0	-0.943	1.414	-1.18	-0.258	-3.063	1.414	1.043	3.781	2.353	0	0.408	1.414
Ovarian Cancer Signaling	-0.535	-0.277	1.414	2.121	0.447	2	0	#NUM!	-0.832	0.378	-0.447	2.065	1.134	2.357	2.111	1.897	0.333	2.333
OX40 Signaling Pathway	0.707	0.447	#NUM!	-2	1.732	#NUM!	#NUM!	1	-0.333	#NUM!	0.707	-0.378	2.449	1.508	1.633	2.646	#NUM!	1.89
P2Y Purigenic Receptor Signaling Pathway	-1.147	0.258	1	2.496	1	1.89	0	1.134	0	0.707	-1.177	0.853	1.265	3.4	3.051	2.333	-0.302	3.317
p38 MAPK Signaling	-0.688	-1	1.342	1.633	-0.962	1.342	-1	1.667	-1.633	0	-2.556	1.604	2	3.273	1	0.905	0.577	1.414
p53 Signaling	-0.277	0.302	-0.816	-1.155	1.147	-2.121	-1	0	0	#NUM!	0.832	-1.147	-1.155	-0.277	-0.302	-0.905	1.155	-1.667
p70S6K Signaling	-1.342	0.5	0.333	0.688	-0.73	1	0.302	-0.707	-0.378	0	-2.117	1.569	0	2.353	1.091	1.387	0.229	1.387
PAK Signaling	-1.414	0	0.333	1.897	1.3	1	0	0	-0.894	-0.816	-1.043	0.258	0.728	2.711	0.447	1.147	1.069	2.111
Pancreatic Adenocarcinoma Signaling	-1.387	-0.632	0	-0.277	-0.626	2.236	#NUM!	1	-0.688	0	-1.414	2	0.333	2.132	1.732	1.897	0.707	0.905
Parkinson's Signaling	#NUM!	#NUM!	#NUM!	#NUM!	#NUM!	#NUM!	#NUM!	#NUM!	#NUM!	#NUM!	#NUM!	#NUM!	#NUM!	#NUM!	#NUM!	#NUM!	#NUM!	#NUM!
Pathogenesis of Multiple Sclerosis	#N/A	#NUM!	#NUM!	#NUM!	#NUM!	#N/A	#N/A	#NUM!	#NUM!	#N/A	#NUM!	#NUM!	#NUM!	#NUM!	#NUM!	#NUM!	#NUM!	#NUM!
Paxillin Signaling	-0.943	0.577	0	2.646	0.816	#NUM!	#NUM!	#NUM!	-1	-1.134	-1.342	0.775	0.535	2.524	1.069	1.604	0.632	0.333
PD-1, PD-L1 cancer immunotherapy pathway	1.732	0	-2.121	-0.535	0.408	-1.134	0	-2.236	0.626	#NUM!	0.943	-1.213	-1.155	-0.853	-0.632	-0.632	0.832	-2.138
PDGF Signaling	-1.46	0.258	1.89	1.155	0.2	1	-1	0.816	0.471	-0.816	0.218	2.524	0.832	1.961	1.291	1	0.258	3.162
PEDF Signaling	-2.138	-0.277	1	2.828	0.209	#NUM!	#NUM!	#NUM!	-1.213	-0.447	-2.236	1	0.707	2.558	0.632	1	-1.134	1.897
Pentose Phosphate Pathway	#NUM!	#NUM!	#N/A	#NUM!	1	#N/A	#N/A	#NUM!	#NUM!	#N/A	1	#NUM!	#NUM!	#NUM!	#NUM!	#NUM!	#NUM!	#NUM!
Pentose Phosphate Pathway (Non-oxidative Branch)	#NUM!	#NUM!	#N/A	#NUM!	#NUM!	#N/A	#N/A	#NUM!	#NUM!	#N/A	#NUM!	#NUM!	#NUM!	#NUM!	#NUM!	#NUM!	#NUM!	#NUM!
PFKFB4 Signaling Pathway	-0.707	0	1	#NUM!	0.333	#NUM!	#NUM!	2.236	-0.378	#NUM!	-0.277	1.134	1.134	0.707	1.633	2.236	0	2.236
Phagosome Formation	#NUM!	#NUM!	#NUM!	#NUM!	#NUM!	#NUM!	#NUM!	#NUM!	#NUM!	#NUM!	#NUM!	#NUM!	#NUM!	#NUM!	#NUM!	#NUM!	#NUM!	#NUM!
Phagosome Maturation	#NUM!	#NUM!	#NUM!	#NUM!	#NUM!	#NUM!	#NUM!	#NUM!	#NUM!	#NUM!	#NUM!	#NUM!	#NUM!	#NUM!	#NUM!	#NUM!	#NUM!	#NUM!
Phenylalanine Degradation I (Aerobic)	#NUM!	#N/A	#N/A	#NUM!	#N/A	#NUM!	#N/A	#NUM!	#NUM!	#N/A	#N/A	#NUM!	#NUM!	#NUM!	#NUM!	#NUM!	#N/A	#NUM!
Phosphatidylcholine Biosynthesis I	-1	#NUM!	#NUM!	#NUM!	#NUM!	#NUM!	#NUM!	#N/A	#NUM!	#N/A	#NUM!	#NUM!	#NUM!	#NUM!	#NUM!	#NUM!	#NUM!	#NUM!
Phosphatidylethanolamine Biosynthesis II	-2	#NUM!	#NUM!	#NUM!	#NUM!	#NUM!	#NUM!	#NUM!	#NUM!	#NUM!	#NUM!	#NUM!	0	2	#NUM!	#NUM!	#NUM!	#NUM!
Phosphatidylglycerol Biosynthesis II (Non-plastidic)	-1	-2.236	#NUM!	0	-0.333	-0.447	#NUM!	#NUM!	0	#N/A	-1.414	0.447	1	1	1.633	#NUM!	1	#NUM!
Phospholipase C Signaling	-2.058	0	0.775	1.225	0.42	0.905	-1.147	1	-2.03	-0.378	-2.771	0	1.706	4.621	3.307	2.065	1.706	3.153
PI3K Signaling in B Lymphocytes	-1.46	1	0.707	2.138	0.73	#NUM!	-1.633	1.633	-0.898	-0.378	-1.671	2.524	1.155	2.887	2.5	0.832	0.277	2.496
PI3K/AKT Signaling	-1.4	0.775	0.333	0	-0.756	0.816	0.378	#NUM!	-0.577	0.378	-1.671	1.043	-0.243	3.307	1.043	0.229	-0.5	1
PKCθ Signaling in T Lymphocytes	-1.877	1.155	2.121	1.387	0.649	#NUM!	0.378	2.121	-1.095	0.816	-1.461	1.633	1.213	3.452	2	1.213	-0.277	2.668
Polyamine Regulation in Colon Cancer	#NUM!	#NUM!	#NUM!	#NUM!	#NUM!	#N/A	#N/A	#N/A	#NUM!	#NUM!	#NUM!	#NUM!	#NUM!	#NUM!	#NUM!	#NUM!	#NUM!	#NUM!
PPAR Signaling	2.294	1.291	-1.89	-1.387	1.177	-2	1.508	-2.236	1.961	-0.707	1.732	-1.698	-1.606	-3.286	-1.147	-0.775	-1.732	-3.051
PPARα/RXRα Activation	1.414	-0.626	0.832	0.471	0.949	0.707	1.897	0.707	0.73	1.508	1.029	-0.626	0.2	-4.243	-0.816	-0.626	-0.229	-1.528
Primary Immunodeficiency Signaling	#NUM!	#NUM!	#NUM!	#NUM!	#NUM!	#NUM!	#NUM!	#NUM!	#NUM!	#NUM!	#NUM!	#NUM!	#NUM!	#NUM!	#NUM!	#NUM!	#NUM!	#NUM!
Production of Nitric Oxide and Reactive Oxygen Species in Macrophages	-1.414	-0.192	0.243	1.177	-1.769	0.302	0.243	0	-2.188	0	-4.629	1.826	1.225	2.655	1.4	0.408	-1	1.5
Prolactin Signaling	0.447	0.535	1.414	1.387	0.577	2.236	0.707	1.667	1	0.447	0	2.294	1.604	2.711	2	2.53	0.905	3.162
Prostate Cancer Signaling	#NUM!	#NUM!	#NUM!	#NUM!	#NUM!	#NUM!	#NUM!	#NUM!	#NUM!	#NUM!	#NUM!	#NUM!	#NUM!	#NUM!	#NUM!	#NUM!	#NUM!	#NUM!
Protein Kinase A Signaling	-0.457	0.781	1.225	0.667	0.397	1.291	-0.6	2.041	-0.62	1.789	0.132	-0.302	0.522	2.48	0.949	0.192	-0.354	0.192
Protein Ubiquitination Pathway	#NUM!	#NUM!	#NUM!	#NUM!	#NUM!	#NUM!	#NUM!	#NUM!	#NUM!	#NUM!	#NUM!	#NUM!	#NUM!	#NUM!	#NUM!	#NUM!	#NUM!	#NUM!
PTEN Signaling	2.191	-0.426	-2.5	-0.426	0.667	-2.121	1.155	#N/A	1.616	-1	1.029	-1.091	0	-3.087	-1.877	-1.213	0	-1
Purine Nucleotides De Novo Biosynthesis II	-2.236	#NUM!	-0.447	1	#NUM!	#NUM!	#NUM!	#NUM!	-0.447	#NUM!	-0.447	0	-0.447	2	1	1.342	#NUM!	#NUM!
Purine Nucleotides Degradation II (Aerobic)	#NUM!	0	1.342	0	-1.134	#NUM!	1	2.236	-0.447	#NUM!	0	0.816	-0.447	#NUM!	#NUM!	#NUM!	#NUM!	#NUM!
Putrescine Degradation III	0	#NUM!	#NUM!	0	-1	#NUM!	#NUM!	#NUM!	0	#NUM!	-1	#NUM!	#NUM!	0	#NUM!	#NUM!	#NUM!	#NUM!
Pyridoxal 5'-phosphate Salvage Pathway	-0.243	-1.069	1.342	1.897	0.209	2.449	1.633	-1.134	0.655	#NUM!	-1.291	1.069	1.069	2.183	2.138	2.714	1.667	2.714
Rac Signaling	-1.46	0.728	0.333	1.897	0.898	#NUM!	-0.447	0.447	-1.177	0	-1.347	-0.688	1.508	3.4	2.496	1.897	1.155	3.162
RAN Signaling	-1	#NUM!	#NUM!	#NUM!	1.342	#NUM!	#N/A	#N/A	1.89	#N/A	0.447	2	#NUM!	#NUM!	#N/A	#N/A	#NUM!	#NUM!
RANK Signaling in Osteoclasts	-0.688	-1	1	0.632	-0.894	#NUM!	#NUM!	1	-1.225	-0.378	-2.558	1.5	1.069	1.091	2.333	0.905	-1.89	1.89
RAR Activation	#NUM!	#NUM!	#NUM!	#NUM!	#NUM!	#NUM!	#NUM!	#NUM!	#NUM!	#NUM!	#NUM!	#NUM!	#NUM!	#NUM!	#NUM!	#NUM!	#NUM!	#NUM!
Reelin Signaling in Neurons	-0.728	0.535	0.816	-0.707	0.378	#NUM!	2	1.633	-0.229	#NUM!	0.218	0.832	0.905	0	1.265	0.333	0	0.378
Regulation of Actin-based Motility by Rho	-1.941	0	-1.342	0	0.943	#NUM!	-1	#NUM!	-3	0	-1.698	-1.897	1.89	2.324	0.905	0	1.667	1
Regulation of Cellular Mechanics by Calpain Protease	-1.508	1.155	0.707	0.707	1.213	-1	-1.342	#NUM!	-2.121	0	-0.832	0	0	3.606	0.905	0.447	#NUM!	1.134
Regulation of eIF4 and p70S6K Signaling	-1.5	-0.302	0	0	-0.229	0	-1	#NUM!	-0.535	-1	-2.065	0.943	-0.632	2.524	0.775	0.333	-0.577	1.414
Regulation of IL-2 Expression in Activated and Anergic T Lymphocytes	#NUM!	#NUM!	#NUM!	#NUM!	#NUM!	#NUM!	#NUM!	#NUM!	#NUM!	#NUM!	#NUM!	#NUM!	#NUM!	#NUM!	#NUM!	#NUM!	#NUM!	#NUM!
Regulation Of The Epithelial Mesenchymal Transition By Growth Factors Pathway	-2.191	-0.392	1.508	0.905	-1.947	1.414	0	1.342	-2.335	0.302	-2.401	2.646	1.789	4.667	1.342	1.528	0	2.5
Regulation of the Epithelial-Mesenchymal Transition Pathway	#NUM!	#NUM!	#NUM!	#NUM!	#NUM!	#NUM!	#NUM!	#NUM!	#NUM!	#NUM!	#NUM!	#NUM!	#NUM!	#NUM!	#NUM!	#NUM!	#NUM!	#NUM!
Renal Cell Carcinoma Signaling	-1.732	-0.302	-0.447	1.342	0.728	#NUM!	#NUM!	#NUM!	-1.155	-1	-1.291	1.732	0.333	2.84	1.667	1.633	0.816	2.236
Renin-Angiotensin Signaling	-1.043	-0.243	1	1.941	-0.18	1.89	-0.333	1	-1.279	0.302	-1.8	1.279	2.357	4.017	2.982	3.638	1.291	3.606
Retinoic acid Mediated Apoptosis Signaling	#NUM!	-0.447	#NUM!	#NUM!	1.387	#NUM!	-2	#NUM!	0	#NUM!	0.333	0.816	1.633	-0.333	0	1.89	0	#NUM!
Retinol Biosynthesis	-1.342	0.378	0.447	#NUM!	0.447	#NUM!	#NUM!	#NUM!	-2.449	#NUM!	-0.707	#NUM!	0	#NUM!	-1	0.447	0	#NUM!
RhoGDI Signaling	0.655	-0.5	0	0.302	-0.557	-0.447	0.333	0	1.279	0.378	1.225	1.732	-2	-2.558	-1.789	-1.5	-2	-1.265
Role of BRCA1 in DNA Damage Response	0	1.414	-0.447	0.333	2.496	0	0.447	0	0.302	1	1	1.265	-0.378	0.302	-1	-0.447	-1.342	-0.447
Role of CHK Proteins in Cell Cycle Checkpoint Control	-1.633	0.905	0.816	0.632	1.941	-0.378	-0.816	0	-0.577	#NUM!	1.667	0.333	-0.333	0.632	0.333	-0.333	-1	0.816
Role of Hypercytokinemia/hyperchemokinemia in the Pathogenesis of Influenza	0.905	-0.632	3	1.265	-0.258	#NUM!	-1.342	1.414	0.277	2	-0.577	1.941	2.673	4	2.309	2.887	3.5	3.464
Role of IL-17A in Arthritis	#NUM!	#NUM!	#NUM!	#NUM!	#NUM!	#NUM!	#NUM!	#NUM!	#NUM!	#NUM!	#NUM!	#NUM!	#NUM!	#NUM!	#NUM!	#NUM!	#NUM!	#NUM!
Role of IL-17F in Allergic Inflammatory Airway Diseases	-1.265	-0.378	#NUM!	1	-0.707	#NUM!	#NUM!	#NUM!	0.333	#NUM!	-1.897	1	0.447	2.333	2	0.447	#NUM!	2.236
Role of JAK family kinases in IL-6-type Cytokine Signaling	#NUM!	#NUM!	#NUM!	#NUM!	#NUM!	#NUM!	#N/A	#NUM!	#NUM!	#NUM!	#NUM!	#NUM!	#NUM!	#NUM!	#NUM!	#NUM!	#NUM!	#NUM!
Role of JAK1 and JAK3 in γc Cytokine Signaling	#NUM!	#NUM!	#NUM!	#NUM!	#NUM!	#NUM!	#NUM!	#NUM!	#NUM!	#NUM!	#NUM!	#NUM!	#NUM!	#NUM!	#NUM!	#NUM!	#NUM!	#NUM!
Role of JAK1, JAK2 and TYK2 in Interferon Signaling	#NUM!	#NUM!	#NUM!	#NUM!	0.447	#NUM!	#NUM!	#NUM!	#NUM!	#N/A	#NUM!	#NUM!	#NUM!	1	#NUM!	#N/A	#NUM!	#NUM!
Role of JAK2 in Hormone-like Cytokine Signaling	#NUM!	#NUM!	#NUM!	#NUM!	#NUM!	#NUM!	#NUM!	#NUM!	#NUM!	#NUM!	#NUM!	#NUM!	#NUM!	#NUM!	#NUM!	#NUM!	#NUM!	#NUM!
Role of Macrophages, Fibroblasts and Endothelial Cells in Rheumatoid Arthritis	#NUM!	#NUM!	#NUM!	#NUM!	#NUM!	#NUM!	#NUM!	#NUM!	#NUM!	#NUM!	#NUM!	#NUM!	#NUM!	#NUM!	#NUM!	#NUM!	#NUM!	#NUM!
Role of MAPK Signaling in Inhibiting the Pathogenesis of Influenza	0.905	0	2.449	1.633	-0.258	#NUM!	#NUM!	#NUM!	2.357	1	0.775	0.707	0.632	2.673	1.414	1.897	1.414	2.646
Role of MAPK Signaling in Promoting the Pathogenesis of Influenza	0.535	1.069	2	1.667	1.46	1	0	#NUM!	0.426	1.414	0.426	1	0.577	3.266	1.941	1.155	0.632	3.317
Role of MAPK Signaling in the Pathogenesis of Influenza	#NUM!	#NUM!	#NUM!	#NUM!	#NUM!	#NUM!	#NUM!	#NUM!	#NUM!	#NUM!	#NUM!	#NUM!	#NUM!	#NUM!	#NUM!	#NUM!	#NUM!	#NUM!
Role of NFAT in Cardiac Hypertrophy	-1.225	0.378	1.941	2.132	0.156	2.111	-0.832	0.707	-0.87	0.577	-1.183	0.962	2.357	3.656	4.146	3	0.894	3.873
Role of NFAT in Regulation of the Immune Response	-1.8	0.471	2.673	2.324	0.822	1.134	-0.302	1.897	-0.333	0.707	-1.029	1.961	0.471	4.217	1.886	1	0.243	2.357
Role of Osteoblasts, Osteoclasts and Chondrocytes in Rheumatoid Arthritis	#NUM!	#NUM!	#NUM!	#NUM!	#NUM!	#NUM!	#NUM!	#NUM!	#NUM!	#NUM!	#NUM!	#NUM!	#NUM!	#NUM!	#NUM!	#NUM!	#NUM!	#NUM!
Role of p14/p19ARF in Tumor Suppression	#NUM!	#NUM!	#NUM!	0.447	0.333	#NUM!	#NUM!	#NUM!	-0.707	#NUM!	0.447	-1.897	-1.633	-0.378	#NUM!	-2.236	0	#NUM!
Role of Pattern Recognition Receptors in Recognition of Bacteria and Viruses	-0.5	0.302	1.667	1.897	-0.408	2.236	1.414	1.265	0	1.342	-1.213	2.065	3.207	3.273	3.051	2.309	1.387	3.464
Role of PKR in Interferon Induction and Antiviral Response	-0.5	-0.775	2.236	1.414	1.4	0	-0.707	1.633	-0.962	0	-1.091	1.807	2.183	2.357	2	2.84	1.732	2.333
Role of RIG1-like Receptors in Antiviral Innate Immunity	-0.447	0.447	#NUM!	#NUM!	0.707	#N/A	#NUM!	#NUM!	-0.333	#NUM!	-0.378	0.378	2.236	2.53	1.633	1.633	#NUM!	2
Role of Tissue Factor in Cancer	#NUM!	#NUM!	#NUM!	#NUM!	#NUM!	#NUM!	#NUM!	#NUM!	#NUM!	#NUM!	#NUM!	#NUM!	#NUM!	#NUM!	#NUM!	#NUM!	#NUM!	#NUM!
Salvage Pathways of Pyrimidine Deoxyribonucleotides	#NUM!	#NUM!	#NUM!	#NUM!	#NUM!	#NUM!	#NUM!	#NUM!	#NUM!	#NUM!	#NUM!	#NUM!	#NUM!	#NUM!	#NUM!	#NUM!	#NUM!	#NUM!
Salvage Pathways of Pyrimidine Ribonucleotides	-0.229	-0.775	0.816	0.832	-0.392	1.89	1.414	-0.816	0.816	#NUM!	-1.606	1.387	1.886	2.985	2.828	2.496	1.897	3.051
SAPK/JNK Signaling	-2.524	0.302	0	0	0.784	#NUM!	-1.414	1.134	-2.2	-2.236	-1.46	0.688	0.775	1.877	1.941	1.387	0	2.333
Semaphorin Neuronal Repulsive Signaling Pathway	0.209	0	-0.535	-0.302	0.2	-0.447	0	-0.378	-0.186	-1	1	-1.5	1.604	0.408	-0.243	-0.775	1.604	0
Semaphorin Signaling in Neurons	#NUM!	#NUM!	#NUM!	#NUM!	#NUM!	#NUM!	#NUM!	#NUM!	#NUM!	#NUM!	#NUM!	#NUM!	#NUM!	#NUM!	#NUM!	#NUM!	#NUM!	#NUM!
Senescence Pathway	-1.109	0.885	0.928	0.973	0.485	-0.688	-0.853	1.4	-0.119	0	-0.775	1.732	0.898	3.474	1.029	0.557	-0.18	2.683
Serine Biosynthesis	#NUM!	#NUM!	#NUM!	#NUM!	0	#NUM!	#NUM!	1	2	#NUM!	#NUM!	#NUM!	#NUM!	#NUM!	#NUM!	#NUM!	#NUM!	#NUM!
Sertoli Cell-Sertoli Cell Junction Signaling	#NUM!	#NUM!	#NUM!	#NUM!	#NUM!	#NUM!	#NUM!	#NUM!	#NUM!	#NUM!	#NUM!	#NUM!	#NUM!	#NUM!	#NUM!	#NUM!	#NUM!	#NUM!
Signaling by Rho Family GTPases	-1.095	0	-1.414	-0.905	0.926	-0.816	-0.632	0	-2.121	-1.667	-1.915	-1.279	2.065	2.828	2.236	1.877	1.606	1.604
Sirtuin Signaling Pathway	-0.632	-0.378	1.291	0	-0.289	0.302	-1.414	-0.577	-0.944	0.632	-0.289	-0.781	0.539	-0.169	-0.18	0.962	-1.225	-0.626
Small Cell Lung Cancer Signaling	-1.387	0.277	1.89	0.905	0	2	1	#NUM!	-0.447	1.134	-0.775	1.5	0.632	1.213	1.155	1.414	0	1.667
Sperm Motility	1.134	1.667	1.89	1.508	-1.069	2.449	1	1.667	0.832	2.121	0.577	0.277	2.121	2.138	3.162	3.162	1.265	2.449
Spermine Biosynthesis	#NUM!	#NUM!	#N/A	#N/A	#NUM!	#N/A	#N/A	#N/A	#NUM!	#N/A	#N/A	#NUM!	#NUM!	#NUM!	#N/A	#NUM!	#N/A	#NUM!
Sphingosine-1-phosphate Signaling	-2.183	-0.258	0.707	0.632	-0.816	0.447	-1	2	-1.225	-0.447	-2.828	2	1.667	0.243	1.155	0.302	-1.134	1.342
SPINK1 General Cancer Pathway	-0.277	0.577	1	2.236	0.243	#NUM!	#NUM!	#NUM!	-0.577	#NUM!	-0.535	0.775	0	2.496	1.633	1.134	-0.378	1.414
Spliceosomal Cycle	-1.265	-0.632	2.714	-0.707	-1.147	#NUM!	-2.449	1.134	2.138	-0.447	-2.309	0.277	0.707	3.051	1.897	1.134	-1.633	1.134
STAT3 Pathway	1	1	3.742	1.291	1.183	1	-0.333	1.134	-0.577	0.632	0.174	0.943	0.535	1.633	1.414	1.5	0.905	1.265
Sumoylation Pathway	0.5	1.508	0.707	-0.277	0.192	#NUM!	1	0	1.043	#NUM!	2.065	-1.606	-2.324	-2.132	-2.496	-1.291	-1.213	-1
Superoxide Radicals Degradation	0	#NUM!	#NUM!	#NUM!	#NUM!	#NUM!	#NUM!	#NUM!	#NUM!	#NUM!	#NUM!	#NUM!	#NUM!	#NUM!	#NUM!	#NUM!	#NUM!	#N/A
Superpathway of Cholesterol Biosynthesis	2	-1	0	-2	0	#NUM!	#NUM!	2	1.667	#NUM!	0.447	2.333	#NUM!	#NUM!	1.342	#NUM!	#NUM!	#NUM!
Superpathway of D-myo-inositol (1,4,5)-trisphosphate Metabolism	-1.342	#NUM!	#NUM!	#NUM!	-0.447	#NUM!	#NUM!	#NUM!	-2.236	#N/A	-1.633	-1	1	1.342	#NUM!	1.633	0.447	2
Superpathway of Geranylgeranyldiphosphate Biosynthesis I (via Mevalonate)	#NUM!	#NUM!	0	-1.342	-1.633	#NUM!	#NUM!	#NUM!	0.816	#N/A	#NUM!	1.134	#NUM!	#NUM!	#NUM!	#NUM!	#NUM!	#NUM!
Superpathway of Inositol Phosphate Compounds	-1.715	1.043	1.069	0.894	0.18	1.134	-1	1.213	0.324	0	-1.441	1.521	1.213	1.616	3.411	2.985	1.8	2.111
Superpathway of Serine and Glycine Biosynthesis I	-2	#NUM!	#NUM!	#NUM!	0	#NUM!	0	1.342	2.236	#NUM!	#NUM!	#NUM!	#NUM!	#NUM!	#NUM!	#NUM!	#NUM!	#NUM!
Synaptic Long Term Potentiation	-0.243	1.213	1.508	2.668	0.392	1.89	-0.277	1.265	-1.043	1	0	0.229	0.258	2.6	2.668	1.155	0	1.941
Synaptogenesis Signaling Pathway	-2.412	-0.343	1.961	1.732	0	0.333	-1.5	1.698	-1.313	0.471	-1.604	1.581	2.694	3.317	3.244	2.502	1.257	2.502
Systemic Lupus Erythematosus In B Cell Signaling Pathway	-0.149	-0.507	2.4	1.718	-0.855	2.887	1.091	1.877	0.25	0.302	-1.871	1.697	1.567	3.457	2.214	2.191	1.521	1.961
Systemic Lupus Erythematosus In T Cell Signaling Pathway	-1.441	0.378	1	0.894	-0.42	0.632	0	3.162	-0.603	0.333	-1.067	1.859	1.89	1.732	1.3	1	-0.378	1.342
Systemic Lupus Erythematosus Signaling	#NUM!	#NUM!	#NUM!	#NUM!	#NUM!	#NUM!	#NUM!	#NUM!	#NUM!	#NUM!	#NUM!	#NUM!	#NUM!	#NUM!	#NUM!	#NUM!	#NUM!	#NUM!
T Cell Exhaustion Signaling Pathway	0.688	0.5	2.309	1.069	0	1.155	-0.378	2.309	0.6	1	1.706	1	1.213	1.886	0.258	0	0	0
T Cell Receptor Signaling	#NUM!	#NUM!	#NUM!	#NUM!	#NUM!	#NUM!	#NUM!	#NUM!	#NUM!	#NUM!	#NUM!	#NUM!	#NUM!	#NUM!	#NUM!	#NUM!	#NUM!	#NUM!
T Helper Cell Differentiation	#NUM!	#NUM!	#NUM!	#NUM!	#NUM!	#NUM!	#NUM!	#NUM!	#NUM!	#NUM!	#NUM!	#NUM!	#NUM!	#NUM!	#NUM!	#NUM!	#NUM!	#NUM!
TCA Cycle II (Eukaryotic)	-2	0	#NUM!	#NUM!	-0.707	#NUM!	#NUM!	#NUM!	1.134	#NUM!	-1.414	1.89	0	-0.447	#NUM!	#NUM!	#NUM!	#NUM!
Tec Kinase Signaling	-0.426	0.5	1.069	2.138	0.949	1	0	2	-1.177	0	-1.347	0.6	3.441	3.773	2.837	3	1.147	2.138
Telomerase Signaling	-1.091	0	-0.378	0	0	0	-0.707	0	-0.471	-1.342	-1.46	2.065	0.302	2.183	-0.258	1.508	0.535	1
Telomere Extension by Telomerase	#NUM!	#NUM!	#NUM!	#NUM!	#NUM!	#NUM!	#NUM!	#NUM!	#NUM!	#NUM!	#NUM!	#NUM!	#NUM!	#NUM!	#NUM!	#NUM!	#NUM!	#NUM!
Tetrapyrrole Biosynthesis II	#NUM!	#NUM!	#NUM!	#NUM!	#NUM!	#N/A	#NUM!	#N/A	#N/A	#N/A	#NUM!	#NUM!	#NUM!	1	#NUM!	#NUM!	#N/A	#N/A
TGF-β Signaling	-1.279	-1.698	#NUM!	1.414	-1.043	#NUM!	-1.342	#NUM!	-1.5	-1.134	-1.789	0.302	0	2.041	2.324	1	0	1.633
Th1 and Th2 Activation Pathway	#NUM!	#NUM!	#NUM!	#NUM!	#NUM!	#NUM!	#NUM!	#NUM!	#NUM!	#NUM!	#NUM!	#NUM!	#NUM!	#NUM!	#NUM!	#NUM!	#NUM!	#NUM!
Th1 Pathway	-0.728	0.707	1.414	0	1	2	1.134	2.828	1.706	1	-1.604	2.524	0	2.711	2.121	0.832	-0.577	1.155
Th17 Activation Pathway	0.302	1.134	2	1.633	-0.258	#NUM!	0.447	1.633	1.5	#NUM!	-0.632	1.387	1.89	3.606	0.816	0	0	1.633
Th2 Pathway	-1.789	0.302	0.632	0.535	-0.73	#NUM!	0.816	1.667	-0.2	1.633	-1.606	1.606	1	0.894	1.155	1.604	-1.155	1.732
The Visual Cycle	-2	-0.447	#NUM!	#N/A	#NUM!	#NUM!	#NUM!	#NUM!	-2	#NUM!	-1	#NUM!	-1	#NUM!	#NUM!	1	#NUM!	#NUM!
Thrombin Signaling	-1.976	0.209	0.832	0.447	0.48	0.632	-1	1.414	-1.715	-0.333	-2.263	1.671	2.065	3.452	3.266	2.828	0.728	2.668
Thrombopoietin Signaling	-0.832	-0.333	0.816	1.265	-0.853	2	0	1.134	0	0	-1.291	1.789	1.897	3.128	2.309	2.333	0.632	3
Thyroid Cancer Signaling	-0.5	1.155	1.342	1.265	0.218	2.236	0.447	#NUM!	-0.471	0.447	-0.5	2.683	-0.378	1.807	1.897	0.333	-0.333	1.89
Tight Junction Signaling	#NUM!	#NUM!	#NUM!	#NUM!	#NUM!	#NUM!	#NUM!	#NUM!	#NUM!	#NUM!	#NUM!	#NUM!	#NUM!	#NUM!	#NUM!	#NUM!	#NUM!	#NUM!
TNFR1 Signaling	-0.302	0	#NUM!	0.447	0	#N/A	-1.342	#NUM!	-1.414	-1	-2.111	0	1.667	2.309	2.828	1.633	1.134	1.342
TNFR2 Signaling	0.333	1.342	#NUM!	#NUM!	-0.707	#NUM!	#NUM!	1	-1.508	#NUM!	-0.816	0.816	0.447	2.333	1.342	0.447	#NUM!	0.447
Toll-like Receptor Signaling	0.333	-0.632	1.633	2.236	0.302	#NUM!	-0.816	#NUM!	-0.5	1.342	-2.121	0.632	3	3.162	1.134	2.121	2	2.449
TR/RXR Activation	#NUM!	#NUM!	#NUM!	#NUM!	#NUM!	#NUM!	#NUM!	#NUM!	#NUM!	#NUM!	#NUM!	#NUM!	#NUM!	#NUM!	#NUM!	#NUM!	#NUM!	#NUM!
TREM1 Signaling	-0.577	0.707	3.162	2.828	-0.277	1	#NUM!	1.342	-1.265	1.342	-0.905	1.508	2.828	3.771	1.633	0.447	1.414	2.121
tRNA Charging	0.333	1.89	1.633	1.89	0.905	#NUM!	#NUM!	2	3.464	#NUM!	1	2.53	#NUM!	0	#NUM!	1	0.447	#NUM!
Tryptophan Degradation III (Eukaryotic)	#NUM!	#NUM!	#NUM!	-2	2	#NUM!	#NUM!	#NUM!	1.89	#NUM!	#NUM!	0	#NUM!	#NUM!	#NUM!	#NUM!	#NUM!	#NUM!
Tumor Microenvironment Pathway	-0.87	-1	2.985	2.837	-1.109	2.111	-1.069	1.667	-0.469	0.775	-1.508	3.042	1.8	3.212	2.646	1.606	1.706	2.6
Tumoricidal Function of Hepatic Natural Killer Cells	#NUM!	#NUM!	#NUM!	#NUM!	2.236	#N/A	#NUM!	#NUM!	1.342	#NUM!	0	#NUM!	0	#NUM!	1	#NUM!	0	#NUM!
TWEAK Signaling	0	0	#NUM!	-1.342	0.832	#NUM!	-1.633	#NUM!	-0.258	-1	-0.632	-0.707	1.633	0.632	1.414	2.236	1	2
Type I Diabetes Mellitus Signaling	0.243	-0.277	2.646	2.333	0.756	#NUM!	0	1.414	-1.043	0.378	-0.853	1.414	2.357	3.128	1.732	1.5	-0.302	1.508
Type II Diabetes Mellitus Signaling	-0.775	-0.832	-0.816	0	-2.294	0.816	0.447	0.378	-1.886	-0.816	-2.828	0.853	0.302	2.837	1.732	0.277	-1	1.265
UDP-D-xylose and UDP-D-glucuronate Biosynthesis	#NUM!	#NUM!	#N/A	#NUM!	#NUM!	#N/A	#NUM!	#N/A	#NUM!	#N/A	#NUM!	#NUM!	#N/A	#N/A	#N/A	#NUM!	#NUM!	#N/A
UDP-N-acetyl-D-galactosamine Biosynthesis II	#N/A	#NUM!	#NUM!	#N/A	0	#N/A	#N/A	#NUM!	#NUM!	#N/A	#NUM!	-0.447	#NUM!	0	#NUM!	#N/A	-1	#NUM!
UDP-N-acetyl-D-glucosamine Biosynthesis II	#NUM!	#NUM!	#NUM!	#NUM!	#NUM!	#NUM!	#NUM!	#NUM!	#NUM!	#NUM!	#NUM!	#NUM!	#NUM!	#NUM!	#NUM!	#N/A	#NUM!	#NUM!
Unfolded protein response	1.342	1	#NUM!	1.342	0.832	#N/A	#NUM!	0.816	-0.905	#NUM!	-0.378	1.508	1	1	0	0.378	1.134	#NUM!
Urate Biosynthesis/Inosine 5'-phosphate Degradation	#NUM!	#NUM!	1.342	0.447	-1.342	#NUM!	#NUM!	2	-1	#NUM!	0	1.342	#NUM!	#NUM!	#NUM!	#NUM!	#NUM!	#NUM!
Urea Cycle	#NUM!	#NUM!	#NUM!	#N/A	#NUM!	#N/A	#NUM!	#NUM!	#NUM!	#N/A	#NUM!	#NUM!	#NUM!	#NUM!	#NUM!	#NUM!	#NUM!	#NUM!
UVA-Induced MAPK Signaling	-0.333	1.667	1.633	2.449	1.069	#NUM!	0	#NUM!	0	0.447	-0.632	2.138	1.342	2.309	2.333	1.89	0.378	2.121
UVB-Induced MAPK Signaling	0.577	-0.302	0.707	1.897	-0.258	1.89	1.342	0	0.471	0	-2.84	1.069	2.121	2.138	2.887	2.53	0	2.121
UVC-Induced MAPK Signaling	1.155	0	1.342	1.89	-0.258	1.342	0.816	-0.447	0	0.447	-0.535	0.577	1	2.668	1.897	2.121	1.89	2.121
VDR/RXR Activation	-2	-0.447	0	-0.707	-0.775	-1.342	-1.633	-0.447	-0.905	#NUM!	-0.333	0	-1.134	-1	-1.89	0	0	#NUM!
VEGF Family Ligand-Receptor Interactions	-1.604	-0.302	0.447	1.265	-0.447	2	-0.378	0.447	-0.277	#NUM!	-1.414	1.147	1	2.236	2.309	1.667	0.333	2.828
VEGF Signaling	-2.828	-0.832	#NUM!	0	-0.209	#NUM!	-2.236	#NUM!	-1.291	#NUM!	-1.706	0.894	0	2.065	1.387	1.155	0.333	1.155
Virus Entry via Endocytic Pathways	#NUM!	#NUM!	#NUM!	#NUM!	#NUM!	#NUM!	#NUM!	#NUM!	#NUM!	#NUM!	#NUM!	#NUM!	#NUM!	#NUM!	#NUM!	#NUM!	#NUM!	#NUM!
Vitamin-C Transport	#NUM!	#NUM!	#NUM!	#NUM!	#NUM!	#NUM!	#NUM!	#NUM!	-0.447	#N/A	#NUM!	#NUM!	#NUM!	0.378	#NUM!	#NUM!	#NUM!	#NUM!
Wnt/β-catenin Signaling	0.447	0.775	-0.258	1	0	0.577	0.707	-0.378	0.928	-0.447	-1.877	1.5	-3.162	-1	-0.535	-2.309	-1.265	-1.667
Xenobiotic Metabolism AHR Signaling Pathway	-0.535	0.277	-0.447	0.905	-0.447	#NUM!	-1	1.89	-0.728	-1.342	-1.213	0.905	1.732	1.807	1.134	1.155	-0.277	1.89
Xenobiotic Metabolism General Signaling Pathway	-0.655	-0.943	0	2.065	-0.87	1.633	-0.378	0.632	-1.461	-0.632	-2.043	2.191	1.147	2.556	2.828	1.414	-1.698	3.162
Xenobiotic Metabolism Signaling	#NUM!	#NUM!	#NUM!	#NUM!	#NUM!	#NUM!	#NUM!	#NUM!	#NUM!	#NUM!	#NUM!	#NUM!	#NUM!	#NUM!	#NUM!	#NUM!	#NUM!	#NUM!
α-Adrenergic Signaling	0.333	0.302	#NUM!	1.414	0	#NUM!	0	0.447	0	0	0.277	0.302	1	2.828	2.333	1.633	1.633	2.646
γ-linolenate Biosynthesis II (Animals)	#NUM!	1	#NUM!	#NUM!	0	#N/A	#NUM!	#NUM!	0.447	#NUM!	-0.447	#NUM!	#NUM!	#N/A	#NUM!	#N/A	#NUM!	#NUM!

## Sheet: Skin_Spleen_Lung_CIA
	lung_Endothelial cells	lung_Fibroblasts	lung_Macrophages	lung_T cells	skin_Endothelial cells	skin_Fibroblasts	skin_Macrophages	skin_T cells	skin_Basal III cells	spleen_B cells	spleen_Dendritic cells	spleen_Erythrocytes	spleen_Granulocytes	spleen_Macrophages	spleen_Monocytes	spleen_NK cells	spleen_T cells
Ingenuity Canonical Pathways	z-score	z-score	z-score	z-score	z-score	z-score	z-score	z-score	z-score	z-score	z-score	z-score	z-score	z-score	z-score	z-score	z-score
Glioma Signaling	0.169	0.408	-1.043	-0.655	0.258	0	1.225	1.147	0	NA	-2.309	-1.897	-0.905	-0.354	0.302	-2.646	0
Senescence Pathway	-0.825	-0.126	-0.391	0.397	-0.48	NA	1.722	1.571	NA	NA	NA	NA	NA	1.238	1.606	NA	NA
Protein Ubiquitination Pathway	NA	NA	NA	NA	NA	NA	NA	NA	NA	NA	NA	NA	NA	NA	NA	NA	NA
Chronic Myeloid Leukemia Signaling	NA	NA	NA	NA	NA	NA	NA	NA	NA	NA	NA	NA	NA	NA	NA	NA	NA
Small Cell Lung Cancer Signaling	0.816	-0.894	-1.5	-1.069	-0.333	-0.447	0	-1.069	0	NA	NA	NA	2.121	1.877	NA	NA	NA
Huntington's Disease Signaling	-0.729	-1.414	-1.567	-1.219	1	NA	-0.898	1.512	NA	NA	-1.291	-0.277	NA	0.617	NA	NA	NA
Non-Small Cell Lung Cancer Signaling	-1.8	-1.291	-1.5	-1.387	0	NA	0.258	2.138	1.342	NA	NA	NA	NA	1.225	0.707	NA	0.378
Acute Myeloid Leukemia Signaling	-1.521	0	-0.218	-1.606	-1.069	NA	-1.606	-0.209	NA	NA	NA	1.633	NA	1.3	NA	NA	1
Apoptosis Signaling	-0.905	1.061	0.186	1.3	-0.229	0	-0.365	-0.378	NA	-1.265	-0.632	-1.134	NA	1.543	NA	NA	0.302
Autophagy	-1.463	-1	0.714	1.021	-1.915	NA	3.202	2.309	NA	NA	NA	NA	-0.655	1.195	NA	NA	NA
Sirtuin Signaling Pathway	-0.593	0.674	1.761	0.447	NA	NA	1.897	0.493	NA	NA	NA	NA	NA	-1.152	NA	NA	NA
HER-2 Signaling in Breast Cancer	0.728	-0.149	-0.324	NA	0	NA	-1.372	0.302	NA	NA	NA	-1.069	NA	0.405	NA	NA	0.943
Coronavirus Pathogenesis Pathway	0	0.577	1.859	1.667	-0.174	-0.218	-1.441	-1.947	0.728	NA	NA	NA	NA	-1.511	NA	NA	1
MicroRNA Biogenesis Signaling Pathway	-1.477	-0.762	0	0.333	NA	NA	1.567	0.686	NA	NA	NA	NA	NA	1.753	NA	NA	NA
Role of Tissue Factor in Cancer	NA	NA	NA	NA	NA	NA	NA	NA	NA	NA	NA	NA	NA	NA	NA	NA	NA
Acute Phase Response Signaling	1.109	2.197	1.347	NA	-0.894	0.302	1.567	-0.169	0.577	1	0	0.632	NA	0.905	2.673	1.508	2.828
CLEAR Signaling Pathway	-0.103	-0.985	NA	0.391	0.949	NA	0.714	1.753	NA	NA	-0.426	NA	NA	-0.549	0.447	NA	NA
Glucocorticoid Receptor Signaling	NA	NA	NA	NA	NA	NA	NA	NA	NA	NA	NA	NA	NA	NA	NA	NA	NA
Prostate Cancer Signaling	NA	NA	NA	NA	NA	NA	NA	NA	NA	NA	NA	NA	NA	NA	NA	NA	NA
Telomerase Signaling	-1.095	0.688	0	-0.243	NA	NA	0.229	0.229	1	NA	NA	NA	NA	0.192	0	NA	1.897
STAT3 Pathway	-0.926	1.671	1.091	1.789	0.943	0	1.147	0	-0.333	-1.414	-1.897	-1.667	NA	0.539	-0.577	-2.333	1.291
Natural Killer Cell Signaling	-0.882	-1.896	-0.48	0	-0.707	0.471	0.316	0.632	NA	NA	NA	-0.905	NA	0	1.5	NA	2.324
Pulmonary Fibrosis Idiopathic Signaling Pathway	-1.386	0.707	0.831	1.612	NA	NA	0.391	-1	NA	1.461	0.169	1.461	0.539	1.141	1.859	0.707	2.897
Cell Cycle: G1/S Checkpoint Regulation	-0.756	-0.655	0.688	0.5	1.265	-0.378	NA	-0.832	0	NA	NA	NA	NA	-1.528	NA	NA	0.707
Molecular Mechanisms of Cancer	NA	NA	NA	NA	NA	NA	NA	NA	NA	NA	NA	NA	NA	NA	NA	NA	NA
Sumoylation Pathway	0.707	0.655	0	NA	0.5	NA	0.626	1.606	-0.333	NA	NA	NA	NA	-0.354	NA	NA	NA
p53 Signaling	0	1.342	2.183	2.324	-1.941	NA	0.258	-0.277	NA	NA	NA	NA	-1.633	0.426	NA	NA	NA
Adipogenesis pathway	NA	NA	NA	NA	NA	NA	NA	NA	NA	NA	NA	NA	NA	NA	NA	NA	NA
JAK/STAT Signaling	-1.183	-0.218	0.655	0.894	0	NA	-0.728	-0.218	-0.707	NA	NA	0.378	NA	0.18	NA	NA	1.265
GM-CSF Signaling	-1.134	-0.471	-0.775	0.5	0	NA	1.213	0.243	NA	NA	NA	0	NA	0.756	NA	NA	0.707
Cholecystokinin/Gastrin-mediated Signaling	-2.592	NA	-0.655	-1.961	NA	-0.905	0.408	0.816	1.155	NA	-1.291	-0.707	NA	1	0.632	-1.897	2
NER (Nucleotide Excision Repair, Enhanced Pathway)	-2	-0.816	-0.626	-0.218	0	1	2.2	1.279	NA	NA	NA	NA	NA	0.87	NA	NA	NA
Spliceosomal Cycle	-0.209	1.528	0.832	2.065	-0.535	0.707	0.775	0.535	-0.378	NA	NA	NA	2.449	1.213	NA	NA	NA
Nucleotide Excision Repair Pathway	NA	NA	NA	NA	NA	NA	NA	NA	NA	NA	NA	NA	NA	NA	NA	NA	NA
NF-κB Activation by Viruses	-1.219	-0.894	-2	-1.698	-0.243	0	0	1.877	NA	NA	-1.414	NA	NA	0.365	NA	NA	0.707
IL-3 Signaling	-1.915	0	-1.091	-0.943	0.258	NA	0.5	1.886	NA	NA	-1.667	NA	NA	0.707	NA	NA	1.265
Oncostatin M Signaling	-1.342	NA	-0.632	0	NA	NA	0.905	0.905	NA	1	0.378	1.342	NA	1.147	2.121	NA	1.414
Cyclins and Cell Cycle Regulation	0.408	0.408	0	-0.471	-0.302	1.134	0.277	-1.807	0.816	NA	NA	NA	NA	0.894	0.707	0.816	1
Assembly of RNA Polymerase II Complex	-2.858	-1.789	-1.291	-0.775	2.309	NA	1.414	0.832	NA	NA	NA	NA	NA	1.414	NA	NA	NA
Role of Macrophages, Fibroblasts and Endothelial Cells in Rheumatoid Arthritis	NA	NA	NA	NA	NA	NA	NA	NA	NA	NA	NA	NA	NA	NA	NA	NA	NA
IGF-1 Signaling	-1.567	0.626	-0.655	NA	NA	NA	0.229	1.147	NA	0.447	-1.134	0.447	NA	1.061	NA	NA	0.832
IL-8 Signaling	-2.066	-0.926	-1.029	-0.949	0.192	-0.775	1.093	1.18	2	-0.302	1.091	0.632	1.5	1.016	1.414	-0.832	2.4
HIF1α Signaling	-1.698	-0.745	-1.234	-0.762	NA	NA	1.947	0.469	NA	1.069	0	0	1.342	0.5	2.357	NA	2.2
Pancreatic Adenocarcinoma Signaling	-1.347	-0.688	-1.069	NA	0.302	NA	0.535	0.688	NA	NA	NA	NA	NA	2.646	NA	NA	1.89
PDGF Signaling	-0.169	-0.2	-1.46	-1.147	NA	NA	0.408	1.213	NA	NA	NA	-0.816	NA	0.667	NA	NA	0.905
ID1 Signaling Pathway	0.122	-1.131	-0.801	0.649	-0.539	NA	0.333	0.469	NA	NA	-0.5	1.604	NA	0.662	1	NA	1.606
Mitotic Roles of Polo-Like Kinase	0.688	-1.5	-0.302	-0.277	1.508	NA	1	-0.378	NA	NA	NA	NA	2.449	2.714	2	NA	2.236
Ribonucleotide Reductase Signaling Pathway	-0.674	0.577	1.298	0.649	0.962	NA	1.414	1.372	NA	NA	NA	NA	1.291	1.236	NA	NA	1.069
HGF Signaling	-0.926	0.186	-1.633	-1.706	NA	NA	0.447	2.2	NA	NA	-1.508	NA	NA	1.265	1.155	NA	1.941
Hepatic Fibrosis / Hepatic Stellate Cell Activation	NA	NA	NA	NA	NA	NA	NA	NA	NA	NA	NA	NA	NA	NA	NA	NA	NA
TNFR1 Signaling	-0.209	1	NA	NA	-0.302	1.134	0.775	1.508	NA	NA	NA	NA	NA	1.414	NA	NA	NA
Role Of Osteoclasts In Rheumatoid Arthritis Signaling Pathway	-1.706	0.843	0.258	1.016	0.309	NA	1.386	-0.611	2.041	1.567	1.029	1.89	1.616	-0.211	2.744	0.507	2.846
Neutrophil Extracellular Trap Signaling Pathway	-2.479	-2.592	-1.612	-1.305	0.272	0.539	0.485	0.119	NA	0.73	0.493	0.378	NA	1.837	0.822	0.707	2.214
Virus Entry via Endocytic Pathways	NA	NA	NA	NA	NA	NA	NA	NA	NA	NA	NA	NA	NA	NA	NA	NA	NA
VEGF Signaling	-1.095	-0.218	-0.471	NA	NA	NA	-0.243	NA	NA	NA	0.378	1.342	1.89	1.095	NA	NA	NA
IL-10 Signaling	0	-0.152	-1.257	-0.845	0.2	NA	0.343	-0.87	NA	NA	0.577	NA	0	1.508	NA	-1.387	NA
UVC-Induced MAPK Signaling	-1.706	NA	-0.577	-1.387	NA	-0.707	0.277	0.5	0	-0.447	-1.667	-1.342	NA	-0.426	0.378	NA	0.632
LPS-stimulated MAPK Signaling	-1.976	0.209	-1.414	-2.065	0	0	0.471	0.894	0.378	NA	-1.414	NA	NA	0.73	1.414	NA	1.732
PEDF Signaling	-1.061	NA	-0.728	NA	NA	NA	0.243	0.5	NA	NA	NA	NA	NA	0.577	NA	NA	NA
Epithelial Adherens Junction Signaling	-0.272	NA	0.87	0.354	NA	NA	NA	NA	NA	0	NA	NA	NA	0	0.832	0.302	0.243
PPARα/RXRα Activation	0.283	-0.522	-0.557	-0.928	-0.408	NA	0.898	0.378	NA	NA	NA	NA	NA	-0.801	NA	NA	-1.807
Glioblastoma Multiforme Signaling	-0.885	-0.354	-1.4	-0.2	NA	NA	0.186	-0.392	NA	NA	NA	NA	NA	-0.156	NA	NA	1.698
UVA-Induced MAPK Signaling	-0.853	-0.832	-1.387	-1.604	NA	NA	0	1.667	1	NA	NA	-1	NA	0.688	-0.378	NA	0.707
IL-7 Signaling Pathway	-1.177	1.177	0.688	NA	0.5	NA	0.243	0	NA	NA	NA	1.633	3	2.353	NA	NA	NA
Estrogen Receptor Signaling	-1.073	-1.606	-0.97	-0.471	1.021	NA	1.524	NA	NA	1.043	-0.557	-0.426	1.915	1.539	1.347	NA	2.611
14-3-3-mediated Signaling	-0.324	-0.192	NA	NA	NA	NA	NA	1.633	NA	NA	-1.508	NA	NA	0.686	NA	NA	1.732
ERBB Signaling	-1.521	-1	-1.633	-1.279	-0.775	0	-0.218	1.225	NA	0.378	-1.732	-0.707	NA	-0.169	1.265	NA	1.604
Production of Nitric Oxide and Reactive Oxygen Species in Macrophages	-1.483	0.762	-1.372	-1.441	0.392	-0.728	0.18	-0.617	0.302	0	1.147	0.277	NA	0.962	1.213	-0.775	2.828
CD27 Signaling in Lymphocytes	0.408	0.258	NA	NA	NA	-0.816	-0.832	-0.258	NA	NA	NA	NA	NA	1.414	NA	NA	NA
TNFR2 Signaling	0	1.155	NA	NA	-0.378	0	0.302	0	NA	NA	NA	NA	NA	NA	NA	NA	NA
Ceramide Signaling	0.354	-1.091	-0.471	-0.688	NA	NA	NA	1.279	NA	NA	NA	NA	NA	0.365	NA	NA	NA
Thrombopoietin Signaling	-1.177	-0.728	-1.807	-1.604	NA	NA	NA	1.604	NA	NA	-2.121	-0.447	NA	0	NA	NA	1
Pulmonary Healing Signaling Pathway	-1.5	0.146	-0.457	0.762	NA	NA	0.649	-0.333	NA	0.728	1.043	1.964	2.357	1.192	2.985	0	2.858
NGF Signaling	-1.265	0	NA	NA	NA	NA	NA	1.043	NA	NA	NA	NA	NA	0.801	NA	NA	NA
Lymphotoxin β Receptor Signaling	-0.655	-1	-0.832	0	NA	1.633	0.775	1.155	NA	NA	NA	NA	1.134	1.147	NA	NA	NA
Death Receptor Signaling	0.169	2.268	2.132	1.46	0.655	0.905	1.4	2.041	NA	NA	NA	NA	NA	0.898	NA	NA	NA
Induction of Apoptosis by HIV1	-0.577	1.091	NA	NA	-0.577	NA	0.447	0.728	NA	NA	NA	NA	NA	1.46	NA	NA	NA
Tumor Microenvironment Pathway	-0.263	1.121	-0.324	-0.333	NA	NA	1.616	-0.801	2.496	0.5	0.943	0.5	1.606	0.566	2.294	0.5	1.877
PPAR Signaling	-1.298	NA	NA	NA	-0.243	NA	-1.279	-1.414	NA	NA	NA	1.134	NA	0.365	NA	NA	-1.897
Insulin Receptor Signaling	-0.149	-1.768	-0.522	0	-0.626	NA	-0.192	1.569	NA	NA	-0.905	0	NA	-0.152	NA	NA	0.832
PI3K/AKT Signaling	-1.206	0	0.392	NA	-0.258	NA	-0.192	-0.73	NA	NA	NA	NA	NA	0.156	-0.302	NA	NA
Role of Osteoblasts, Osteoclasts and Chondrocytes in Rheumatoid Arthritis	NA	NA	NA	NA	NA	NA	NA	NA	NA	NA	NA	NA	NA	NA	NA	NA	NA
Necroptosis Signaling Pathway	0.429	1.029	NA	NA	NA	NA	1.177	NA	NA	NA	NA	NA	NA	2.92	NA	NA	NA
Pyridoxal 5'-phosphate Salvage Pathway	-0.392	0.471	NA	0	-0.577	NA	1.698	0	NA	NA	-0.816	NA	0	2.502	NA	NA	NA
Hereditary Breast Cancer Signaling	NA	NA	NA	NA	NA	NA	NA	NA	NA	NA	NA	NA	NA	NA	NA	NA	NA
TWEAK Signaling	0.471	1.387	1.897	NA	0.707	1.134	1.069	0.632	NA	NA	NA	NA	NA	-0.258	NA	NA	NA
IL-6 Signaling	-0.309	1.715	0.2	0.2	NA	NA	1.177	0.378	NA	NA	NA	0	1.508	0.781	2.714	1.265	2.138
Integrin Signaling	-1.432	-0.48	-1.372	0	NA	NA	0.905	1	NA	NA	NA	NA	NA	0.384	NA	NA	2.183
Ovarian Cancer Signaling	0.2	-0.535	-0.258	-0.905	NA	NA	NA	NA	NA	NA	NA	NA	NA	0	NA	NA	1
Cell Cycle Control of Chromosomal Replication	-0.209	-0.894	0.277	NA	-0.535	NA	0.535	-0.775	NA	NA	NA	NA	-0.707	2.711	NA	NA	NA
Melanoma Signaling	-1.091	NA	-1.508	NA	NA	NA	NA	1.732	NA	NA	NA	NA	NA	0.655	1.633	NA	1.342
Role Of Chondrocytes In Rheumatoid Arthritis Signaling Pathway	-0.146	2.828	1.461	1.915	NA	NA	2.058	0.73	1.807	0.5	0.688	0.894	1.213	0.926	2.683	1	2.183
TGF-β Signaling	-1.3	0.943	0.447	0	NA	NA	NA	0.728	NA	NA	NA	NA	NA	1.134	NA	NA	1.897
Gα12/13 Signaling	-1.372	NA	NA	NA	-0.471	NA	-0.6	0.408	NA	NA	NA	NA	NA	0.507	NA	NA	NA
DNA damage-induced 14-3-3σ Signaling	-0.447	-1	1.155	1.508	NA	0.816	1.155	2.111	NA	NA	NA	NA	NA	-1.291	NA	NA	NA
BEX2 Signaling Pathway	0.73	2.041	1.964	1.414	NA	NA	NA	-0.447	NA	NA	NA	NA	0.632	0.392	NA	NA	NA
ERBB4 Signaling	-1.633	-1.698	-2.324	-2.138	0	NA	0	1.604	NA	NA	-2.121	-0.447	NA	-0.408	0.816	NA	1
FLT3 Signaling in Hematopoietic Progenitor Cells	-1.461	0.408	0.853	0.426	-0.5	NA	NA	0.243	NA	NA	NA	NA	NA	0.667	1.667	NA	2.53
Bladder Cancer Signaling	-0.277	NA	-0.447	-0.816	NA	NA	NA	NA	NA	NA	NA	NA	NA	0.905	0.447	NA	1
GP6 Signaling Pathway	-0.801	-0.845	-0.73	1.461	1.342	0.302	0.557	-0.557	NA	1	0.229	1	1.698	-1.121	0	0.258	-0.426
IL-2 Signaling	-1.706	-0.832	-0.535	NA	-0.577	NA	0.277	1.387	NA	NA	NA	NA	NA	1.043	NA	NA	1.89
fMLP Signaling in Neutrophils	-2	-2.858	NA	NA	NA	-0.302	1.528	1.279	NA	NA	-1.414	NA	NA	-0.539	NA	NA	1
Germ Cell-Sertoli Cell Junction Signaling	NA	NA	NA	NA	NA	NA	NA	NA	NA	NA	NA	NA	NA	NA	NA	NA	NA
Role of JAK1 and JAK3 in γc Cytokine Signaling	NA	NA	NA	NA	NA	NA	NA	NA	NA	NA	NA	NA	NA	NA	NA	NA	NA
MSP-RON Signaling In Cancer Cells Pathway	0.745	NA	1.177	NA	NA	NA	NA	0.577	NA	NA	NA	NA	NA	1.151	NA	NA	NA
Macropinocytosis Signaling	-0.6	-0.688	-1	-1.291	NA	NA	1.291	1.604	NA	-0.378	-1.667	-0.816	NA	-0.218	1.265	-1.633	0.905
Unfolded protein response	-0.243	-0.302	NA	NA	-1	NA	1.508	0.378	NA	NA	NA	NA	NA	0.277	NA	NA	NA
Inhibition of Angiogenesis by TSP1	-0.832	1	0.378	NA	NA	NA	-0.707	-1	NA	NA	NA	NA	NA	NA	NA	NA	1.342
mTOR Signaling	-1.155	NA	NA	NA	NA	NA	-0.18	-0.507	NA	NA	0.258	NA	NA	0.146	NA	NA	NA
Hepatic Fibrosis Signaling Pathway	-1.554	0.226	-0.739	NA	NA	NA	1.5	-0.372	NA	NA	0.365	NA	NA	-0.508	1.671	0.2	2.596
PTEN Signaling	1.021	NA	NA	NA	NA	NA	-1.512	-0.392	NA	NA	0.832	-0.632	NA	-0.781	0.577	NA	-2.496
Aldosterone Signaling in Epithelial Cells	-2.2	-2.524	-2.5	-2.668	NA	NA	0.243	0.5	NA	NA	NA	NA	NA	-0.816	NA	NA	NA
RAR Activation	NA	NA	NA	NA	NA	NA	NA	NA	NA	NA	NA	NA	NA	NA	NA	NA	NA
Prolactin Signaling	-0.898	NA	NA	NA	-0.258	NA	NA	NA	NA	NA	-2.333	NA	NA	-0.898	NA	NA	0.632
B Cell Activating Factor Signaling	-0.471	0.535	-0.302	NA	0.378	0.333	0.577	-0.535	0.816	NA	NA	NA	NA	1.604	NA	NA	NA
Glioma Invasiveness Signaling	-1	-2.065	-1.604	-1.886	-0.277	NA	0	0	0.378	0.816	0.707	1.633	NA	0.408	2.333	NA	2.53
Inhibition of ARE-Mediated mRNA Degradation Pathway	-0.822	1.616	NA	NA	NA	NA	NA	NA	NA	NA	NA	NA	NA	1.095	NA	NA	NA
RAC Signaling	-1.093	NA	-1.4	-1.043	NA	NA	2.711	0.626	NA	NA	NA	NA	NA	0.522	NA	NA	2.309
Primary Immunodeficiency Signaling	NA	NA	NA	NA	NA	NA	NA	NA	NA	NA	NA	NA	NA	NA	NA	NA	NA
Aryl Hydrocarbon Receptor Signaling	0	1.461	-0.784	0	NA	NA	NA	-0.426	NA	NA	NA	NA	1.265	2.414	1	NA	NA
Cleavage and Polyadenylation of Pre-mRNA	NA	NA	NA	NA	NA	NA	NA	NA	NA	NA	NA	NA	NA	NA	NA	NA	NA
Leukocyte Extravasation Signaling	-1.089	-0.617	-1.298	-0.324	0.962	0.408	0	0.522	0.229	0.535	0	0.832	NA	-1.236	2.183	0.905	1.789
VEGF Family Ligand-Receptor Interactions	-1.89	NA	-2.668	NA	NA	NA	NA	1.5	NA	NA	-1.897	NA	1	0.392	0	NA	1.265
Docosahexaenoic Acid (DHA) Signaling	NA	NA	NA	NA	NA	NA	NA	NA	NA	NA	NA	NA	NA	NA	NA	NA	NA
CXCR4 Signaling	-2.412	NA	NA	-0.928	NA	-0.277	0.577	1.461	NA	NA	0.277	NA	NA	1.093	NA	NA	1.807
Role of RIG1-like Receptors in Antiviral Innate Immunity	-0.775	NA	NA	NA	NA	0.447	2.53	0.707	NA	NA	NA	NA	NA	NA	NA	NA	NA
NRF2-mediated Oxidative Stress Response	-1.333	NA	-0.447	NA	0	NA	NA	0.218	NA	NA	NA	NA	NA	-0.801	NA	NA	NA
Cancer Drug Resistance By Drug Efflux	-1.706	NA	NA	NA	NA	NA	NA	0.277	NA	NA	NA	NA	NA	0.728	NA	NA	1.89
DNA Methylation and Transcriptional Repression Signaling	0.354	0.816	NA	NA	NA	NA	NA	NA	NA	NA	NA	NA	NA	1.961	NA	NA	NA
EGF Signaling	-2.132	0.728	-0.5	0	NA	NA	0	-0.258	NA	NA	NA	0.447	NA	1.633	NA	NA	1.414
Angiopoietin Signaling	-0.408	NA	NA	NA	-0.905	NA	NA	0	NA	NA	NA	NA	NA	0.229	NA	NA	NA
Renal Cell Carcinoma Signaling	-0.447	NA	NA	NA	NA	NA	NA	1.732	NA	NA	NA	NA	NA	1.342	NA	NA	1.89
April Mediated Signaling	-0.471	0.775	-0.302	NA	NA	-0.333	0.535	-1.069	0.816	NA	NA	NA	NA	1.604	NA	NA	NA
Renin-Angiotensin Signaling	-1.808	-0.392	-1.633	NA	-0.229	0	1.043	0.816	NA	NA	NA	NA	NA	0.354	NA	NA	2
Regulation of Cellular Mechanics by Calpain Protease	-0.655	NA	NA	NA	NA	NA	1.155	NA	NA	-0.816	NA	NA	NA	0.688	NA	NA	0.378
Apelin Endothelial Signaling Pathway	-2.402	NA	NA	-1.706	NA	0	NA	0.756	NA	NA	-0.905	NA	NA	1.183	NA	NA	2.138
Kinetochore Metaphase Signaling Pathway	-0.18	1.961	1.147	1.225	-0.5	NA	-0.408	-1.213	NA	NA	-1.134	NA	-1.387	0.626	NA	NA	NA
IL-15 Production	0.16	-0.18	-0.209	0.577	-0.447	1.155	1.279	1.279	NA	-0.577	NA	NA	NA	1.3	0.577	-0.333	1.604
CNTF Signaling	-0.655	NA	-0.577	NA	NA	NA	NA	1.155	NA	NA	NA	NA	NA	0.853	NA	NA	1.134
Thyroid Cancer Signaling	-0.756	NA	-1.414	NA	NA	NA	NA	NA	NA	NA	NA	NA	NA	0.626	NA	NA	1.414
PAK Signaling	-1.372	NA	-1.279	NA	NA	NA	1.043	1.414	NA	NA	NA	NA	NA	0.354	1	NA	1.387
Agrin Interactions at Neuromuscular Junction	-1.342	NA	-0.302	0	NA	NA	1.069	NA	NA	0.816	NA	-1	NA	-0.655	1.134	NA	0.378
RANK Signaling in Osteoclasts	-0.365	0.426	NA	NA	NA	NA	1.213	0.426	NA	NA	NA	NA	NA	1.89	NA	NA	NA
ERB2-ERBB3 Signaling	-1.043	NA	-0.775	NA	NA	NA	NA	NA	NA	NA	NA	NA	NA	1.043	NA	NA	1.633
Activation of IRF by Cytosolic Pattern Recognition Receptors	-0.218	1.886	NA	0.832	1.508	0	2.324	0.535	1.633	NA	NA	NA	NA	2	NA	NA	NA
FAT10 Signaling Pathway	-1.633	NA	NA	NA	NA	NA	NA	NA	NA	NA	NA	NA	NA	0.816	NA	NA	NA
Growth Hormone Signaling	-1.877	-0.5	-1.213	-1.5	0.577	NA	NA	0	NA	NA	-1.414	-0.816	NA	-0.2	-0.378	NA	0.378
Interferon Signaling	-1.155	0.577	NA	0.707	1.134	2.236	1.134	NA	1.342	NA	NA	2.236	NA	-0.302	2.236	NA	NA
UVB-Induced MAPK Signaling	-1.789	0	-0.728	-1	NA	-0.707	-0.277	-0.471	NA	NA	-1.414	-0.447	0.378	0.408	0	NA	0.378
TCA Cycle II (Eukaryotic)	0.302	1.414	NA	NA	NA	NA	NA	NA	NA	NA	NA	NA	NA	-1.897	NA	NA	NA
Iron homeostasis signaling pathway	NA	NA	NA	NA	NA	NA	NA	NA	NA	NA	NA	NA	NA	NA	NA	NA	NA
Xenobiotic Metabolism General Signaling Pathway	-2.343	-0.557	-1.569	NA	NA	NA	NA	0.962	NA	NA	-0.728	NA	NA	0.617	1.155	NA	2.324
Cardiac Hypertrophy Signaling	-2.183	NA	NA	NA	NA	NA	NA	NA	NA	NA	NA	NA	NA	1.692	NA	NA	2.985
Fc Epsilon RI Signaling	-1.667	-1.347	-1.279	-1.043	-0.447	0	-0.2	0.408	NA	NA	-0.905	0	NA	-0.324	NA	NA	1.265
ATM Signaling	-1.512	1	1.342	0.209	NA	NA	-0.728	0.229	NA	NA	NA	NA	NA	-0.378	0.707	NA	NA
BMP signaling pathway	-1.347	0.894	1.5	NA	NA	NA	NA	0.258	NA	0.378	NA	0.816	NA	0.626	NA	NA	1.732
Adrenomedullin signaling pathway	-1.753	NA	NA	NA	NA	NA	0.539	0	NA	NA	NA	NA	NA	1.732	NA	NA	2.828
Mouse Embryonic Stem Cell Pluripotency	-1.219	-1.225	-0.655	NA	NA	NA	NA	1.606	NA	NA	NA	1.134	NA	1.414	NA	NA	1.265
Superpathway of Inositol Phosphate Compounds	-1.692	NA	-1.852	NA	0.928	NA	NA	NA	NA	NA	NA	NA	NA	0.272	NA	NA	NA
3-phosphoinositide Biosynthesis	-1.82	-2	-1.333	NA	0.784	1.5	1.976	1.671	NA	NA	NA	NA	NA	0	NA	NA	NA
Regulation Of The Epithelial Mesenchymal Transition By Growth Factors Pathway	0.267	NA	0	NA	NA	NA	NA	-0.522	NA	NA	NA	NA	NA	NA	NA	NA	2.668
GADD45 Signaling	-1.279	1	NA	NA	NA	NA	NA	0.258	0	NA	NA	NA	NA	NA	NA	NA	NA
Estrogen-mediated S-phase Entry	1.508	0.632	0.378	0.378	-0.816	NA	1.89	NA	NA	NA	NA	NA	NA	0.632	NA	NA	1
Thrombin Signaling	-2.661	NA	-1.095	-1.372	-0.6	-0.243	0.343	0	0.277	NA	-0.535	-1.155	NA	0	NA	NA	1.886
Erythropoietin Signaling Pathway	-1.697	-1.808	-1.372	NA	NA	NA	NA	0	NA	NA	0.243	0.905	NA	0.729	NA	NA	NA
Androgen Signaling	-1.698	-0.302	NA	-0.302	NA	NA	0	-0.302	NA	NA	NA	NA	NA	-1.069	NA	NA	0.378
GDNF Family Ligand-Receptor Interactions	-1.279	NA	-1.069	NA	NA	NA	0.775	NA	NA	NA	NA	NA	NA	0.218	NA	NA	1.89
BER (Base Excision Repair) Pathway	-0.243	NA	0.258	1.387	1.667	2.646	1.732	1.155	2.449	NA	NA	NA	NA	1.807	NA	NA	NA
4-1BB Signaling in T Lymphocytes	-0.277	2.111	NA	NA	-0.447	-0.816	1	0	NA	NA	NA	NA	NA	1.897	NA	NA	NA
Amyloid Processing	-2.111	NA	-1.134	NA	NA	NA	NA	NA	NA	NA	NA	NA	NA	0.632	NA	NA	1
Role of MAPK Signaling in the Pathogenesis of Influenza	NA	NA	NA	NA	NA	NA	NA	NA	NA	NA	NA	NA	NA	NA	NA	NA	NA
Protein Kinase A Signaling	-0.224	NA	0.14	NA	-0.309	NA	-0.7	0.146	NA	NA	NA	NA	NA	NA	NA	NA	NA
Chemokine Signaling	-0.6	0.229	0	-0.5	NA	NA	NA	1.414	0.707	NA	NA	NA	NA	0.209	1.414	-0.378	0.632
Role of NFAT in Cardiac Hypertrophy	-1.82	NA	-1.219	NA	NA	NA	NA	2.121	NA	NA	NA	NA	NA	NA	NA	NA	0.894
Salvage Pathways of Pyrimidine Ribonucleotides	-0.186	0.426	NA	0.218	0.258	NA	2.4	1.279	1.414	NA	-0.707	NA	0	2.744	NA	NA	NA
MYC Mediated Apoptosis Signaling	0	NA	NA	NA	NA	NA	0.258	NA	NA	NA	NA	NA	NA	-0.258	NA	NA	NA
CD40 Signaling	-0.655	1.147	NA	NA	0.302	0	0.728	-0.728	NA	NA	NA	NA	NA	1.147	NA	NA	NA
Role of PKR in Interferon Induction and Antiviral Response	0.522	2.2	NA	0.894	NA	0	2.711	0	1.265	NA	NA	NA	NA	NA	NA	NA	NA
Actin Cytoskeleton Signaling	-0.962	NA	NA	NA	NA	NA	0.333	NA	NA	NA	NA	NA	NA	0	NA	NA	0.775
Superpathway of Cholesterol Biosynthesis	1.508	NA	0.378	1.414	-1.134	NA	NA	NA	NA	NA	NA	NA	NA	NA	NA	NA	NA
Ferroptosis Signaling Pathway	-2.082	NA	NA	NA	NA	NA	NA	NA	NA	NA	NA	NA	NA	-0.164	NA	-1.265	NA
Superpathway of Serine and Glycine Biosynthesis I	0	NA	NA	NA	NA	NA	-1	NA	NA	NA	NA	NA	NA	-1	NA	NA	NA
SPINK1 General Cancer Pathway	-0.229	NA	NA	NA	NA	NA	NA	2.111	NA	NA	NA	NA	NA	1.342	NA	NA	1.134
Role of MAPK Signaling in Promoting the Pathogenesis of Influenza	-1.414	NA	NA	NA	NA	NA	NA	-0.408	NA	NA	NA	NA	NA	0.365	NA	NA	NA
Endometrial Cancer Signaling	-1.606	-1.604	-1.155	NA	NA	NA	0.577	1.604	NA	NA	NA	NA	NA	0.655	NA	NA	1.342
Tight Junction Signaling	NA	NA	NA	NA	NA	NA	NA	NA	NA	NA	NA	NA	NA	NA	NA	NA	NA
Macrophage Classical Activation Signaling Pathway	0.905	0.686	NA	NA	-0.209	NA	2.646	0	NA	NA	NA	NA	NA	NA	NA	NA	NA
Serine Biosynthesis	NA	NA	NA	NA	NA	NA	NA	NA	NA	NA	NA	NA	NA	NA	NA	NA	NA
Colorectal Cancer Metastasis Signaling	-1.05	NA	NA	NA	NA	NA	0.333	0.632	NA	1.604	2.183	2.324	NA	2.61	NA	0	2.683
Estrogen-Dependent Breast Cancer Signaling	-0.626	NA	NA	NA	NA	NA	NA	NA	NA	NA	NA	NA	NA	1.147	NA	NA	NA
Osteoarthritis Pathway	0.258	0.714	NA	0.949	NA	NA	NA	NA	NA	0.5	1.633	1.043	1.789	0.866	1.886	1.342	2.6
Mechanisms of Viral Exit from Host Cells	NA	NA	NA	NA	NA	NA	NA	NA	NA	NA	NA	NA	NA	NA	NA	NA	NA
GNRH Signaling	-1.131	NA	NA	NA	NA	NA	NA	2.828	NA	1.387	-1	-0.905	NA	NA	NA	NA	1.414
3-phosphoinositide Degradation	-2.064	NA	-1.567	NA	0.626	NA	1.89	2.043	NA	NA	NA	NA	NA	-0.309	NA	NA	NA
FAT10 Cancer Signaling Pathway	0.243	NA	NA	NA	NA	NA	NA	0	NA	NA	NA	NA	NA	2.138	NA	NA	NA
Cell Cycle Regulation by BTG Family Proteins	0.333	0.707	NA	0.447	NA	NA	0.816	NA	NA	NA	NA	NA	NA	0.378	NA	NA	NA
HMGB1 Signaling	-0.949	NA	NA	NA	NA	NA	NA	0	1.508	NA	0.302	NA	NA	2.197	NA	NA	2.673
G Beta Gamma Signaling	-1.859	NA	NA	-0.408	NA	NA	NA	2.132	NA	0.333	-0.775	-1.414	NA	0.87	NA	NA	1.291
Fcγ Receptor-mediated Phagocytosis in Macrophages and Monocytes	-0.557	-0.626	NA	NA	0.943	NA	1.789	1.091	NA	NA	NA	NA	NA	-0.73	NA	NA	NA
Complement System	0.302	0.707	NA	NA	NA	1.342	NA	NA	NA	-1	NA	NA	NA	NA	0.447	0.447	1
Regulation of eIF4 and p70S6K Signaling	-1.177	NA	NA	NA	NA	NA	NA	NA	NA	NA	NA	NA	NA	-0.2	NA	NA	NA
Phosphatidylethanolamine Biosynthesis II	-0.447	NA	0	NA	0	NA	NA	NA	NA	NA	NA	NA	NA	NA	NA	NA	NA
LXR/RXR Activation	0	0.209	-2.065	-0.853	NA	NA	NA	0.218	-1.667	-0.707	-0.302	0	-0.905	NA	-1.265	0.905	-0.832
Neuregulin Signaling	-1.095	NA	NA	NA	NA	NA	NA	1.789	NA	NA	-1.941	-2.121	NA	0	NA	NA	0.632
CCR3 Signaling in Eosinophils	-1.633	NA	NA	-2.324	NA	-0.333	NA	NA	NA	1.134	-1.667	NA	NA	0.209	1	NA	1.265
BAG2 Signaling Pathway	0.832	NA	NA	NA	NA	NA	NA	NA	NA	NA	NA	NA	NA	-1.265	NA	NA	NA
HOTAIR Regulatory Pathway	-1.043	NA	NA	NA	NA	NA	NA	NA	NA	3.464	NA	3.606	2.84	0.164	3.051	NA	2.84
Paxillin Signaling	-1.826	NA	NA	NA	NA	NA	0.471	0	NA	NA	NA	NA	NA	0.962	NA	NA	1.897
Purine Nucleotides De Novo Biosynthesis II	-0.816	1.134	-0.816	0.447	NA	NA	1.414	0.447	NA	NA	NA	NA	NA	1.342	NA	NA	NA
VDR/RXR Activation	0.775	NA	NA	NA	NA	NA	NA	-0.905	NA	NA	1.342	NA	NA	NA	NA	NA	NA
Immunogenic Cell Death Signaling Pathway	0	NA	NA	2.524	NA	NA	0.471	NA	NA	NA	NA	NA	NA	NA	NA	NA	NA
Phosphatidylglycerol Biosynthesis II (Non-plastidic)	-0.905	-1.265	NA	-0.333	1.134	NA	0.905	0.302	2	NA	NA	NA	NA	1.265	1	NA	NA
Th1 and Th2 Activation Pathway	NA	NA	NA	NA	NA	NA	NA	NA	NA	NA	NA	NA	NA	NA	NA	NA	NA
IL-13 Signaling Pathway	-1.3	NA	-0.894	NA	NA	NA	0.229	-0.688	NA	NA	NA	NA	NA	0.6	NA	NA	NA
Wound Healing Signaling Pathway	-0.25	NA	NA	1.896	NA	NA	1.64	-0.603	NA	0.426	-0.784	0.209	0.209	-1.05	0.962	0.209	1.183
Regulation of the Epithelial-Mesenchymal Transition Pathway	NA	NA	NA	NA	NA	NA	NA	NA	NA	NA	NA	NA	NA	NA	NA	NA	NA
Role of BRCA1 in DNA Damage Response	0.277	0.832	NA	2.111	NA	0.816	NA	0.707	NA	NA	NA	NA	NA	-1.069	NA	NA	NA
Actin Nucleation by ARP-WASP Complex	-0.626	NA	NA	NA	NA	NA	0.535	-0.277	NA	NA	NA	NA	NA	0.426	NA	NA	2.121
Purine Nucleotides Degradation II (Aerobic)	0.707	0.707	NA	0.816	NA	0.447	0	NA	NA	NA	NA	NA	NA	-0.707	NA	NA	NA
Gαq Signaling	-2.777	NA	NA	NA	NA	0.258	0.577	1.219	NA	NA	0.277	NA	NA	1.48	NA	NA	NA
RAN Signaling	-0.378	NA	NA	NA	NA	NA	NA	NA	NA	NA	NA	NA	NA	1.633	NA	NA	NA
ERK5 Signaling	-0.426	NA	NA	NA	NA	NA	NA	NA	NA	NA	NA	NA	NA	1.043	NA	NA	0.378
Heme Biosynthesis II	-1.342	-1	NA	-2	NA	NA	NA	-0.447	NA	NA	NA	NA	1	0.816	NA	NA	NA
D-myo-inositol (1,4,5,6)-Tetrakisphosphate Biosynthesis	-1.581	NA	NA	NA	NA	NA	NA	1.8	NA	NA	NA	NA	NA	-0.493	NA	NA	NA
D-myo-inositol (3,4,5,6)-tetrakisphosphate Biosynthesis	-1.581	NA	NA	NA	NA	NA	NA	1.8	NA	NA	NA	NA	NA	-0.493	NA	NA	NA
Assembly of RNA Polymerase III Complex	-1.633	-1.342	NA	NA	NA	NA	NA	NA	NA	NA	NA	NA	NA	NA	NA	NA	NA
ILK Signaling	-1.677	1.219	NA	NA	NA	NA	NA	NA	NA	NA	NA	NA	NA	0.745	0.302	0	NA
Th1 Pathway	0.192	0	0	NA	NA	NA	NA	NA	NA	NA	NA	-0.378	NA	NA	NA	NA	NA
Semaphorin Signaling in Neurons	NA	NA	NA	NA	NA	NA	NA	NA	NA	NA	NA	NA	NA	NA	NA	NA	NA
Cardiac Hypertrophy Signaling (Enhanced)	-2.091	NA	NA	NA	NA	NA	NA	1.732	NA	NA	NA	NA	NA	NA	NA	NA	NA
NAD Signaling Pathway	-1.029	NA	NA	NA	1.46	NA	1.789	NA	NA	NA	NA	NA	NA	1.461	NA	NA	NA
Xenobiotic Metabolism Signaling	NA	NA	NA	NA	NA	NA	NA	NA	NA	NA	NA	NA	NA	NA	NA	NA	NA
Toll-like Receptor Signaling	-1.213	NA	NA	NA	NA	-1.134	NA	0	0.816	NA	NA	0.816	0.816	NA	NA	NA	NA
Endocannabinoid Cancer Inhibition Pathway	-0.949	-0.174	NA	NA	NA	NA	NA	NA	NA	NA	NA	NA	NA	NA	NA	NA	NA
Heme Degradation	NA	NA	NA	NA	NA	NA	NA	NA	NA	NA	NA	NA	NA	NA	NA	NA	NA
Heme Biosynthesis from Uroporphyrinogen-III I	NA	NA	NA	NA	NA	NA	NA	NA	NA	NA	NA	NA	NA	0	NA	NA	NA
dTMP De Novo Biosynthesis	NA	NA	NA	NA	NA	NA	NA	NA	NA	NA	NA	NA	NA	NA	NA	NA	NA
D-myo-inositol (1,4,5)-Trisphosphate Biosynthesis	-0.632	NA	-0.707	-0.707	NA	NA	NA	NA	NA	NA	NA	NA	NA	NA	NA	NA	NA
Phagosome Maturation	NA	NA	NA	NA	NA	NA	NA	NA	NA	NA	NA	NA	NA	NA	NA	NA	NA
D-myo-inositol-5-phosphate Metabolism	-1.677	NA	NA	NA	NA	NA	NA	1.732	NA	NA	NA	NA	NA	-0.822	NA	NA	NA
Parkinson's Signaling	NA	NA	NA	NA	NA	NA	NA	NA	NA	NA	NA	NA	NA	NA	NA	NA	NA
Insulin Secretion Signaling Pathway	-0.97	NA	-1.021	0.566	NA	NA	NA	NA	NA	NA	NA	0	NA	0.75	NA	NA	NA
IL-17A Signaling in Gastric Cells	-1.89	NA	NA	NA	NA	-1.342	0	-0.816	NA	NA	NA	NA	NA	NA	NA	NA	NA
Apelin Cardiac Fibroblast Signaling Pathway	-2.333	NA	NA	NA	NA	NA	NA	NA	NA	NA	0	NA	NA	NA	NA	NA	NA
Cholesterol Biosynthesis I	0.816	NA	NA	NA	NA	NA	NA	NA	NA	NA	NA	NA	NA	NA	NA	NA	2
Cholesterol Biosynthesis II (via 24,25-dihydrolanosterol)	0.816	NA	NA	NA	NA	NA	NA	NA	NA	NA	NA	NA	NA	NA	NA	NA	2
Cholesterol Biosynthesis III (via Desmosterol)	0.816	NA	NA	NA	NA	NA	NA	NA	NA	NA	NA	NA	NA	NA	NA	NA	2
Sertoli Cell-Sertoli Cell Junction Signaling	NA	NA	NA	NA	NA	NA	NA	NA	NA	NA	NA	NA	NA	NA	NA	NA	NA
Aspartate Degradation II	0	NA	NA	NA	NA	NA	NA	NA	NA	NA	NA	NA	NA	NA	NA	NA	NA
tRNA Charging	-0.832	NA	0.905	NA	NA	NA	NA	NA	NA	NA	NA	-2	NA	1.387	NA	NA	NA
Coronavirus Replication Pathway	-0.277	0.905	NA	NA	NA	NA	NA	NA	NA	NA	NA	NA	NA	-1.069	NA	NA	NA
Caveolar-mediated Endocytosis Signaling	NA	NA	NA	NA	NA	NA	NA	NA	NA	NA	NA	NA	NA	NA	NA	NA	NA
Gap Junction Signaling	NA	NA	NA	NA	NA	NA	NA	NA	NA	NA	NA	NA	NA	NA	NA	NA	NA
Neurotrophin/TRK Signaling	-1.528	NA	NA	NA	NA	NA	NA	NA	NA	NA	NA	NA	NA	0.408	NA	NA	2.333
Endocannabinoid Developing Neuron Pathway	-1.461	NA	0	NA	NA	NA	NA	NA	NA	NA	NA	NA	NA	0.333	NA	NA	1
Type II Diabetes Mellitus Signaling	-0.18	NA	NA	NA	NA	NA	NA	-0.209	NA	NA	NA	NA	NA	NA	NA	NA	NA
Spermine Biosynthesis	NA	NA	NA	NA	NA	NA	NA	NA	NA	NA	NA	NA	NA	NA	NA	NA	NA
L-cysteine Degradation III	NA	NA	NA	NA	NA	NA	NA	NA	NA	NA	NA	NA	NA	NA	NA	NA	NA
Spermidine Biosynthesis I	NA	NA	NA	NA	NA	NA	NA	NA	NA	NA	NA	NA	NA	NA	NA	NA	NA
Cardiolipin Biosynthesis II	NA	NA	NA	NA	NA	NA	NA	NA	NA	NA	NA	NA	NA	NA	NA	NA	NA
IL-12 Signaling and Production in Macrophages	NA	NA	NA	NA	NA	NA	NA	NA	NA	NA	NA	NA	NA	NA	NA	NA	NA
α-Adrenergic Signaling	-1.528	NA	NA	NA	NA	NA	NA	NA	NA	NA	-1.89	NA	NA	NA	NA	NA	0.707
Superpathway of Geranylgeranyldiphosphate Biosynthesis I (via Mevalonate)	1.633	NA	1.342	1.633	0	NA	NA	NA	NA	NA	NA	NA	NA	NA	NA	NA	NA
IL-22 Signaling	-1.667	NA	1.134	2.121	NA	NA	NA	-0.378	NA	NA	NA	NA	NA	2.53	NA	NA	NA
Polyamine Regulation in Colon Cancer	-0.471	NA	NA	NA	NA	NA	NA	NA	NA	NA	NA	NA	NA	0.471	NA	NA	NA
Role of CHK Proteins in Cell Cycle Checkpoint Control	NA	-0.535	0.333	0.832	NA	NA	-0.302	2.714	NA	NA	NA	NA	NA	1.069	0.707	NA	NA
Clathrin-mediated Endocytosis Signaling	NA	NA	NA	NA	NA	NA	NA	NA	NA	NA	NA	NA	NA	NA	NA	NA	NA
Glutathione Redox Reactions II	NA	NA	NA	NA	NA	NA	NA	NA	NA	NA	NA	NA	NA	NA	NA	NA	NA
Urate Biosynthesis/Inosine 5'-phosphate Degradation	NA	1.134	NA	NA	0	1	0.447	NA	NA	NA	NA	NA	NA	-0.378	NA	NA	NA
Mitochondrial Dysfunction	NA	NA	NA	NA	NA	NA	NA	NA	NA	NA	NA	NA	NA	NA	NA	NA	NA
Mismatch Repair in Eukaryotes	NA	2.121	2.121	NA	-0.447	1.342	0.378	NA	0	NA	NA	NA	NA	0	NA	NA	NA
Pyroptosis Signaling Pathway	NA	0.209	NA	NA	NA	NA	NA	NA	0.707	NA	NA	NA	NA	NA	NA	NA	NA
PD-1, PD-L1 cancer immunotherapy pathway	NA	1.46	NA	NA	NA	NA	NA	0.229	NA	NA	NA	NA	NA	NA	NA	NA	NA
UDP-N-acetyl-D-glucosamine Biosynthesis II	NA	0	NA	NA	NA	NA	NA	NA	NA	NA	NA	NA	NA	NA	NA	NA	NA
TR/RXR Activation	NA	NA	NA	NA	NA	NA	NA	NA	NA	NA	NA	NA	NA	NA	NA	NA	NA
Antigen Presentation Pathway	NA	NA	NA	NA	NA	NA	NA	NA	NA	NA	NA	NA	NA	NA	NA	NA	NA
Macrophage Alternative Activation Signaling Pathway	NA	-1.093	NA	NA	NA	NA	NA	-0.707	NA	NA	NA	NA	NA	NA	NA	NA	NA
Pathogen Induced Cytokine Storm Signaling Pathway	NA	1.1	NA	2.066	NA	2.887	NA	-0.911	1.964	0.853	-0.186	0.784	NA	-0.236	2.043	1.177	1.461
DNA Double-Strand Break Repair by Homologous Recombination	NA	NA	NA	NA	NA	NA	NA	NA	NA	NA	NA	NA	NA	NA	NA	NA	NA
AMPK Signaling	NA	0.164	NA	NA	NA	NA	NA	-0.784	NA	NA	NA	NA	1.604	NA	NA	NA	NA
Crosstalk between Dendritic Cells and Natural Killer Cells	NA	0.832	NA	NA	0.632	1.134	NA	0.577	NA	NA	NA	NA	NA	NA	NA	NA	NA
Granulocyte Adhesion and Diapedesis	NA	NA	NA	NA	NA	NA	NA	NA	NA	NA	NA	NA	NA	NA	NA	NA	NA
Role of IL-17A in Arthritis	NA	NA	NA	NA	NA	NA	NA	NA	NA	NA	NA	NA	NA	NA	NA	NA	NA
Role of p14/p19ARF in Tumor Suppression	NA	1.667	NA	NA	NA	NA	NA	NA	NA	NA	NA	NA	NA	NA	NA	NA	NA
Adenosine Nucleotides Degradation II	NA	0	NA	NA	NA	0.447	NA	NA	NA	NA	NA	NA	NA	-0.816	NA	NA	NA
Role of Pattern Recognition Receptors in Recognition of Bacteria and Viruses	NA	-0.557	NA	NA	NA	-0.577	NA	0.2	1.508	NA	NA	NA	NA	NA	NA	NA	NA
Superoxide Radicals Degradation	NA	0	1.342	1	NA	NA	2	NA	NA	NA	NA	NA	NA	0.447	NA	NA	NA
Cell Cycle: G2/M DNA Damage Checkpoint Regulation	NA	0.277	NA	NA	NA	NA	NA	NA	NA	NA	NA	NA	NA	NA	NA	NA	NA
Inhibition of Matrix Metalloproteases	NA	1.265	NA	0.333	NA	NA	NA	NA	-1.342	-1.89	-1.89	-2.646	-1.134	NA	-2.828	-1.342	-2.646
Myo-inositol Biosynthesis	NA	NA	-2	NA	NA	NA	NA	NA	NA	NA	NA	NA	NA	NA	NA	NA	NA
UDP-N-acetyl-D-galactosamine Biosynthesis II	NA	0.447	0.447	1.342	NA	NA	NA	NA	NA	NA	NA	NA	NA	0.378	NA	NA	NA
Role of IL-17F in Allergic Inflammatory Airway Diseases	NA	1.265	NA	1.897	NA	NA	NA	-0.333	NA	NA	NA	NA	NA	0.577	NA	NA	NA
Hypoxia Signaling in the Cardiovascular System	NA	0.378	NA	NA	NA	NA	0	NA	NA	NA	NA	NA	NA	0.707	NA	NA	NA
CDP-diacylglycerol Biosynthesis I	NA	-0.707	NA	0	1.134	NA	0.632	-0.333	NA	NA	NA	NA	NA	NA	NA	NA	NA
Neuroinflammation Signaling Pathway	NA	0.674	NA	NA	NA	NA	NA	NA	NA	NA	NA	NA	NA	NA	NA	NA	NA
Granzyme A Signaling	NA	0.243	NA	NA	-0.832	NA	NA	NA	NA	NA	NA	NA	NA	NA	NA	NA	NA
Apelin Cardiomyocyte Signaling Pathway	NA	-1.877	-0.853	NA	NA	NA	1.147	-0.229	NA	NA	0.302	NA	NA	0.192	NA	NA	NA
Superpathway of Methionine Degradation	NA	NA	-0.333	-2.121	NA	NA	NA	NA	NA	NA	NA	NA	NA	NA	NA	NA	NA
D-myo-inositol (1,4,5)-trisphosphate Degradation	NA	NA	-1.633	NA	NA	NA	0.447	NA	NA	NA	NA	NA	NA	0.378	NA	NA	NA
Apelin Liver Signaling Pathway	NA	NA	0.707	NA	NA	NA	NA	-0.333	NA	NA	NA	NA	NA	0.333	1.342	2	0.447
Guanosine Nucleotides Degradation III	NA	NA	1.342	NA	NA	1	NA	NA	NA	NA	NA	NA	NA	NA	NA	NA	NA
ERK/MAPK Signaling	NA	NA	-1.667	NA	NA	NA	0.174	NA	NA	NA	NA	NA	NA	0.42	NA	NA	2
Ethanol Degradation IV	NA	NA	-1.134	1.414	NA	NA	1.134	NA	2.236	-1	NA	NA	NA	NA	NA	NA	NA
Atherosclerosis Signaling	NA	NA	NA	NA	NA	NA	NA	NA	NA	NA	NA	NA	NA	NA	NA	NA	NA
Retinoic acid Mediated Apoptosis Signaling	NA	NA	2.111	0.277	2.333	NA	2.111	2.333	NA	NA	NA	0.447	NA	NA	NA	NA	NA
Glutaryl-CoA Degradation	NA	NA	2.236	NA	0	NA	NA	1.134	NA	NA	NA	NA	NA	NA	NA	NA	NA
Acetyl-CoA Biosynthesis I (Pyruvate Dehydrogenase Complex)	NA	NA	NA	-1	NA	NA	NA	NA	NA	NA	NA	NA	NA	NA	NA	NA	NA
GDP-glucose Biosynthesis	NA	NA	0	NA	NA	NA	NA	NA	NA	NA	NA	NA	NA	NA	NA	NA	NA
Methionine Degradation I (to Homocysteine)	NA	NA	0.447	NA	NA	NA	NA	NA	NA	NA	NA	NA	NA	NA	NA	NA	NA
Role Of Osteoblasts In Rheumatoid Arthritis Signaling Pathway	NA	NA	0.949	NA	NA	NA	NA	NA	NA	NA	NA	0	NA	NA	NA	0.943	0.688
Granzyme B Signaling	NA	NA	0.447	NA	NA	NA	0.816	NA	NA	NA	NA	NA	NA	-0.816	NA	NA	NA
Tumoricidal Function of Hepatic Natural Killer Cells	NA	NA	NA	1.342	NA	NA	1.342	NA	NA	NA	NA	NA	NA	-0.378	NA	NA	NA
Telomere Extension by Telomerase	NA	NA	NA	NA	NA	NA	NA	NA	NA	NA	NA	NA	NA	NA	NA	NA	NA
UDP-D-xylose and UDP-D-glucuronate Biosynthesis	NA	NA	NA	NA	NA	NA	NA	NA	NA	NA	NA	NA	NA	NA	NA	NA	NA
Agranulocyte Adhesion and Diapedesis	NA	NA	NA	NA	NA	NA	NA	NA	NA	NA	NA	NA	NA	NA	NA	NA	NA
Multiple Sclerosis Signaling Pathway	NA	NA	NA	2.722	NA	NA	3.333	0.48	NA	NA	NA	-0.728	NA	NA	NA	NA	NA
Mevalonate Pathway I	NA	NA	NA	1	NA	NA	NA	NA	NA	NA	NA	NA	NA	NA	NA	NA	NA
Xenobiotic Metabolism AHR Signaling Pathway	NA	NA	NA	-0.471	NA	NA	NA	0.5	NA	NA	0.632	NA	NA	NA	NA	0.378	NA
DNA Double-Strand Break Repair by Non-Homologous End Joining	NA	NA	NA	NA	NA	NA	NA	NA	NA	NA	NA	NA	NA	NA	NA	NA	NA
Sphingosine and Sphingosine-1-phosphate Metabolism	NA	NA	NA	NA	0	NA	NA	NA	NA	NA	NA	NA	NA	NA	NA	NA	NA
Th2 Pathway	NA	NA	NA	NA	1.886	2.111	NA	NA	NA	NA	NA	NA	NA	NA	NA	NA	NA
CMP-N-acetylneuraminate Biosynthesis I (Eukaryotes)	NA	NA	NA	NA	NA	NA	NA	NA	NA	NA	NA	NA	NA	NA	NA	NA	NA
Pathogenesis of Multiple Sclerosis	NA	NA	NA	NA	NA	NA	NA	NA	NA	NA	NA	NA	NA	NA	NA	NA	NA
Ceramide Degradation	NA	NA	NA	NA	NA	NA	NA	NA	NA	NA	NA	NA	NA	NA	NA	NA	NA
Role of Hypercytokinemia/hyperchemokinemia in the Pathogenesis of Influenza	NA	NA	NA	NA	1.387	NA	NA	-0.258	1.89	NA	0.707	0.632	NA	NA	1.89	0.378	NA
Glycogen Degradation II	NA	NA	NA	NA	0	NA	NA	NA	NA	NA	NA	NA	NA	NA	NA	NA	NA
IL-9 Signaling	NA	NA	NA	NA	0.816	NA	NA	NA	NA	NA	NA	NA	NA	NA	NA	NA	NA
Phosphatidylcholine Biosynthesis I	NA	NA	NA	NA	NA	NA	NA	NA	NA	NA	NA	NA	NA	NA	NA	NA	NA
Isoleucine Degradation I	NA	NA	NA	NA	0	NA	NA	NA	NA	NA	NA	NA	NA	NA	NA	NA	NA
Apelin Pancreas Signaling Pathway	NA	NA	NA	NA	1	NA	NA	NA	NA	NA	NA	NA	NA	NA	NA	NA	NA
Glycogen Degradation III	NA	NA	NA	NA	0	NA	NA	NA	NA	NA	NA	NA	NA	NA	NA	NA	NA
Choline Biosynthesis III	NA	NA	NA	NA	2	NA	NA	NA	NA	NA	NA	NA	NA	NA	NA	NA	NA
Noradrenaline and Adrenaline Degradation	NA	NA	NA	NA	NA	0	NA	NA	NA	NA	NA	NA	NA	NA	NA	NA	NA
IL-1 Signaling	NA	NA	NA	NA	NA	-0.707	1.069	0.277	NA	NA	NA	NA	NA	NA	NA	NA	NA
Coenzyme A Biosynthesis	NA	NA	NA	NA	NA	NA	NA	NA	NA	NA	NA	NA	NA	NA	NA	NA	NA
iNOS Signaling	NA	NA	NA	NA	NA	-0.816	1.265	0.333	NA	NA	NA	NA	NA	NA	NA	NA	NA
Oxidized GTP and dGTP Detoxification	NA	NA	NA	NA	NA	NA	NA	NA	NA	NA	NA	NA	NA	NA	NA	NA	NA
Inflammasome pathway	NA	NA	NA	NA	NA	2	NA	NA	2	NA	NA	NA	NA	NA	NA	NA	NA
Sperm Motility	NA	NA	NA	NA	NA	-0.378	NA	NA	NA	0.447	-2.121	NA	NA	NA	NA	NA	-0.378
The Visual Cycle	NA	NA	NA	NA	NA	1	NA	NA	-1	NA	NA	NA	NA	NA	NA	NA	NA
NAD Salvage Pathway II	NA	NA	NA	NA	NA	1	NA	NA	NA	NA	NA	NA	NA	NA	NA	NA	NA
Acyl-CoA Hydrolysis	NA	NA	NA	NA	NA	NA	NA	NA	NA	NA	NA	NA	NA	NA	NA	NA	NA
IL-17A Signaling in Fibroblasts	NA	NA	NA	NA	NA	NA	NA	NA	NA	NA	NA	NA	NA	NA	NA	NA	NA
Reelin Signaling in Neurons	NA	NA	NA	NA	NA	NA	-0.2	0	NA	NA	NA	NA	NA	1.095	NA	NA	NA
Vitamin-C Transport	NA	NA	NA	NA	NA	NA	1.342	NA	NA	NA	NA	NA	NA	NA	NA	NA	NA
Synaptogenesis Signaling Pathway	NA	NA	NA	NA	NA	NA	2.38	0.146	NA	NA	NA	NA	NA	0.122	NA	NA	1.4
Triacylglycerol Biosynthesis	NA	NA	NA	NA	NA	NA	0.302	NA	NA	NA	NA	NA	NA	NA	NA	NA	NA
IL-17A Signaling in Airway Cells	NA	NA	NA	NA	NA	NA	0.535	0	NA	NA	NA	NA	NA	NA	NA	NA	NA
GDP-mannose Biosynthesis	NA	NA	NA	NA	NA	NA	NA	NA	NA	NA	NA	NA	NA	NA	NA	NA	NA
Regulation of Actin-based Motility by Rho	NA	NA	NA	NA	NA	NA	0.943	NA	NA	NA	NA	NA	NA	-1.4	NA	NA	NA
Ephrin B Signaling	NA	NA	NA	NA	NA	NA	1.155	NA	NA	1.342	NA	NA	NA	NA	NA	NA	NA
RHOGDI Signaling	NA	NA	NA	NA	NA	NA	-0.784	NA	-1.941	-0.707	NA	NA	NA	NA	NA	NA	NA
5-aminoimidazole Ribonucleotide Biosynthesis I	NA	NA	NA	NA	NA	NA	NA	NA	NA	NA	NA	NA	NA	NA	NA	NA	NA
Ascorbate Recycling (Cytosolic)	NA	NA	NA	NA	NA	NA	NA	NA	NA	NA	NA	NA	NA	NA	NA	NA	NA
Tetrahydrobiopterin Biosynthesis I	NA	NA	NA	NA	NA	NA	NA	NA	NA	NA	NA	NA	NA	NA	NA	NA	NA
Inosine-5'-phosphate Biosynthesis II	NA	NA	NA	NA	NA	NA	NA	NA	NA	NA	NA	NA	NA	NA	NA	NA	NA
Tetrahydrobiopterin Biosynthesis II	NA	NA	NA	NA	NA	NA	NA	NA	NA	NA	NA	NA	NA	NA	NA	NA	NA
Role of MAPK Signaling in Inhibiting the Pathogenesis of Influenza	NA	NA	NA	NA	NA	NA	1.807	-0.471	NA	NA	NA	NA	NA	NA	NA	NA	NA
Opioid Signaling Pathway	NA	NA	NA	NA	NA	NA	2.082	NA	NA	NA	NA	NA	NA	NA	NA	NA	NA
Tryptophan Degradation III (Eukaryotic)	NA	NA	NA	NA	NA	NA	NA	1.134	NA	NA	NA	NA	NA	NA	NA	NA	NA
Role of PI3K/AKT Signaling in the Pathogenesis of Influenza	NA	NA	NA	NA	NA	NA	NA	0	NA	NA	NA	NA	NA	NA	NA	NA	NA
Tetrapyrrole Biosynthesis II	NA	NA	NA	NA	NA	NA	NA	NA	NA	NA	NA	NA	NA	NA	NA	NA	NA
Ketolysis	NA	NA	NA	NA	NA	NA	NA	NA	NA	NA	NA	NA	NA	NA	NA	NA	NA
Signaling by Rho Family GTPases	NA	NA	NA	NA	NA	NA	NA	-0.169	NA	NA	NA	NA	NA	0.143	NA	NA	NA
CDK5 Signaling	NA	NA	NA	NA	NA	NA	NA	3.13	NA	NA	NA	NA	NA	0.186	0.632	NA	0
TREM1 Signaling	NA	NA	NA	NA	NA	NA	NA	-1.069	NA	NA	NA	NA	NA	NA	NA	NA	NA
Hepatic Cholestasis	NA	NA	NA	NA	NA	NA	NA	NA	NA	NA	NA	NA	NA	NA	NA	NA	NA
P2Y Purigenic Receptor Signaling Pathway	NA	NA	NA	NA	NA	NA	NA	1.706	NA	NA	NA	NA	NA	NA	NA	NA	1.155
Pyrimidine Ribonucleotides De Novo Biosynthesis	NA	NA	NA	NA	NA	NA	NA	NA	0.447	NA	NA	NA	NA	NA	NA	NA	NA
Pentose Phosphate Pathway (Oxidative Branch)	NA	NA	NA	NA	NA	NA	NA	NA	NA	NA	NA	NA	NA	NA	NA	NA	NA
IL-17 Signaling	NA	NA	NA	NA	NA	NA	NA	NA	1.387	NA	NA	NA	NA	NA	NA	NA	NA
Pyrimidine Ribonucleotides Interconversion	NA	NA	NA	NA	NA	NA	NA	NA	0	NA	NA	NA	NA	NA	NA	NA	NA
Extrinsic Prothrombin Activation Pathway	NA	NA	NA	NA	NA	NA	NA	NA	NA	NA	NA	NA	NA	NA	0	NA	NA
Ethanol Degradation II	NA	NA	NA	NA	NA	NA	NA	NA	1	NA	NA	NA	NA	NA	NA	NA	NA
Retinol Biosynthesis	NA	NA	NA	NA	NA	NA	NA	NA	-0.447	NA	NA	NA	NA	NA	NA	NA	NA
Melatonin Degradation III	NA	NA	NA	NA	NA	NA	NA	NA	NA	NA	NA	NA	NA	NA	NA	NA	NA
UDP-N-acetyl-D-galactosamine Biosynthesis I	NA	NA	NA	NA	NA	NA	NA	NA	NA	NA	NA	NA	NA	NA	NA	NA	NA
Fatty Acid α-oxidation	NA	NA	NA	NA	NA	NA	NA	NA	NA	NA	NA	NA	NA	NA	NA	NA	NA
Intrinsic Prothrombin Activation Pathway	NA	NA	NA	NA	NA	NA	NA	NA	NA	1.342	NA	NA	NA	NA	1.134	0	0.378
Neuroprotective Role of THOP1 in Alzheimer's Disease	NA	NA	NA	NA	NA	NA	NA	NA	NA	-0.707	NA	NA	0.632	NA	NA	NA	NA
Urea Cycle	NA	NA	NA	NA	NA	NA	NA	NA	NA	NA	NA	NA	NA	NA	NA	NA	NA
Axonal Guidance Signaling	NA	NA	NA	NA	NA	NA	NA	NA	NA	NA	NA	NA	NA	NA	NA	NA	NA
Salvage Pathways of Pyrimidine Deoxyribonucleotides	NA	NA	NA	NA	NA	NA	NA	NA	NA	NA	NA	NA	NA	NA	NA	NA	NA
Putrescine Degradation III	NA	NA	NA	NA	NA	NA	NA	NA	NA	NA	NA	NA	NA	NA	NA	NA	NA
Airway Pathology in Chronic Obstructive Pulmonary Disease	NA	NA	NA	NA	NA	NA	NA	NA	NA	NA	NA	NA	NA	NA	NA	NA	NA
Adenine and Adenosine Salvage VI	NA	NA	NA	NA	NA	NA	NA	NA	NA	NA	NA	NA	NA	NA	NA	NA	NA
Coagulation System	NA	NA	NA	NA	NA	NA	NA	NA	NA	NA	0.816	0	0.447	NA	0.816	-2.236	NA
Oxytocin In Brain Signaling Pathway	NA	NA	NA	NA	NA	NA	NA	NA	NA	NA	-1	NA	NA	NA	NA	NA	NA
nNOS Signaling in Neurons	NA	NA	NA	NA	NA	NA	NA	NA	NA	NA	NA	NA	NA	NA	NA	NA	NA
Airway Inflammation in Asthma	NA	NA	NA	NA	NA	NA	NA	NA	NA	NA	NA	NA	NA	NA	NA	NA	NA
Methylthiopropionate Biosynthesis	NA	NA	NA	NA	NA	NA	NA	NA	NA	NA	NA	NA	NA	NA	NA	NA	NA
Alanine Biosynthesis III	NA	NA	NA	NA	NA	NA	NA	NA	NA	NA	NA	NA	NA	NA	NA	NA	NA
Phenylalanine Degradation I (Aerobic)	NA	NA	NA	NA	NA	NA	NA	NA	NA	NA	NA	NA	NA	NA	NA	NA	NA
Systemic Lupus Erythematosus In B Cell Signaling Pathway	NA	NA	NA	NA	NA	NA	NA	NA	NA	NA	NA	0.229	NA	NA	NA	NA	NA
Acetyl-CoA Biosynthesis III (from Citrate)	NA	NA	NA	NA	NA	NA	NA	NA	NA	NA	NA	NA	NA	NA	NA	NA	NA
EIF2 Signaling	NA	NA	NA	NA	NA	NA	NA	NA	NA	NA	NA	NA	2.496	0.845	NA	NA	NA
FGF Signaling	NA	NA	NA	NA	NA	NA	NA	NA	NA	NA	NA	NA	NA	2.2	0.333	NA	NA
p38 MAPK Signaling	NA	NA	NA	NA	NA	NA	NA	NA	NA	NA	NA	NA	NA	1.89	1.732	1.265	NA
Melanocyte Development and Pigmentation Signaling	NA	NA	NA	NA	NA	NA	NA	NA	NA	NA	NA	NA	NA	0.577	NA	NA	1.265
RHOA Signaling	NA	NA	NA	NA	NA	NA	NA	NA	NA	NA	NA	NA	NA	-0.365	NA	NA	NA
Inositol Pyrophosphates Biosynthesis	NA	NA	NA	NA	NA	NA	NA	NA	NA	NA	NA	NA	NA	0	NA	NA	NA
Sphingosine-1-phosphate Signaling	NA	NA	NA	NA	NA	NA	NA	NA	NA	NA	NA	NA	NA	1.569	NA	NA	NA
Pyrimidine Deoxyribonucleotides De Novo Biosynthesis I	NA	NA	NA	NA	NA	NA	NA	NA	NA	NA	NA	NA	NA	2.121	NA	NA	NA
Superpathway of D-myo-inositol (1,4,5)-trisphosphate Metabolism	NA	NA	NA	NA	NA	NA	NA	NA	NA	NA	NA	NA	NA	0.707	NA	NA	NA
Arsenate Detoxification I (Glutaredoxin)	NA	NA	NA	NA	NA	NA	NA	NA	NA	NA	NA	NA	NA	NA	NA	NA	NA
Human Embryonic Stem Cell Pluripotency	NA	NA	NA	NA	NA	NA	NA	NA	NA	NA	NA	NA	NA	0	NA	NA	2.183
Ephrin Receptor Signaling	NA	NA	NA	NA	NA	NA	NA	NA	NA	NA	NA	NA	NA	0.649	NA	NA	NA
Histamine Biosynthesis	NA	NA	NA	NA	NA	NA	NA	NA	NA	NA	NA	NA	NA	NA	NA	NA	NA
Glycoaminoglycan-protein Linkage Region Biosynthesis	NA	NA	NA	NA	NA	NA	NA	NA	NA	NA	NA	NA	NA	NA	NA	NA	NA
Synaptic Long Term Potentiation	NA	NA	NA	NA	NA	NA	NA	NA	NA	NA	NA	NA	NA	NA	NA	NA	1.291
Melatonin Signaling	NA	NA	NA	NA	NA	NA	NA	NA	NA	NA	NA	NA	NA	NA	NA	NA	0.707
Endothelin-1 Signaling	NA	NA	NA	NA	NA	NA	NA	NA	NA	NA	NA	NA	NA	NA	NA	NA	2.5
Role of NANOG in Mammalian Embryonic Stem Cell Pluripotency	NA	NA	NA	NA	NA	NA	NA	NA	NA	NA	NA	NA	NA	NA	NA	NA	1.134
Gαi Signaling	NA	NA	NA	NA	NA	NA	NA	NA	NA	NA	NA	NA	NA	NA	NA	NA	1.667
Factors Promoting Cardiogenesis in Vertebrates	NA	NA	NA	NA	NA	NA	NA	NA	NA	NA	NA	NA	NA	NA	NA	NA	1.508

## Sheet: Percentage_ pathways _CIA
Cluster	percentage(% )
1	48
2	59
1.1	61
1.2	33
1.3	79
1.4	47
1.5	33
1.6	60
1.7	57
1.8	57
1.9	31
1.10	40

## Sheet: IMIDs_active 
	GSE11223_sigmoid colon_UC	GSE11223_sigmoid colon_UC	GSE11223_sigmoid colon_UC	GSE11223_sigmoid colon_UC	GSE11223_descending colon_UC	GSE11223_descending colon_UC	GSE179285_sigmoid colon_UC	GSE179285_sigmoid colon_UC	GSE66413_pancreatic lymph nodes_T1D	GS166413_pancreatic lymph nodes_T1D	GSE95065_skin_SSc	GSE95065_skin_SSc	GSE81292_lung_SSc	GSE81292_lung_SSc	GSE40568_salivary gland_SS	GSE40568_salivary gland_SS	GSE176510_keratocojun_SS		GSE81071_skin_SCLE	GSE81071_skin_SCLE	GSE81071_skin_DLE	GSE81071_skin_DLE	GSE148810_skin_SLE	GSE148810_skin_SLE	GSE112943_skin_SCLE	GSE112943_skin_SCLE	GSE112943_kidney_LN	GSE112943_kidney_LN	GSE55235_synovium_RA	GSE55235_synovium_RA	GSE1919_synovium_RA	GSE1919_synovium_RA	GSE1181318_skin_PSO	GSE1181318_skin_PSO	GSE32591_glomeruli_LN	GSE32591_glomeruli_LN	GSE148810_skin_JM	GSE148810_skin_JM	GSE179285_scending descending _CD	GSE179285_scending descending _CD	GSE179285_ileum_CD	GSE179285_ileum_CD	GSE16879_ileum_CD	GSE16879_ileum_CD	GSE16879_colon_CD	GSE16879_colon_CD	GSE32924_skin_AD	GSE32924_skin_AD	GSE16161_skin_AD
Ingenuity Canonical Pathways	z-score	-log(p-value)	z-score	-log(p-value)	z-score	-log(p-value)	z-score	-log(p-value)	z-score	-log(p-value)	z-score	-log(p-value)	z-score	-log(p-value)	z-score	-log(p-value)	z-score	-log(p-value)	z-score	-log(p-value)	z-score	-log(p-value)	z-score	-log(p-value)	z-score	-log(p-value)	z-score	-log(p-value)	z-score	-log(p-value)	z-score	-log(p-value)	z-score	-log(p-value)	z-score	-log(p-value)	z-score	-log(p-value)	z-score	-log(p-value)	z-score	-log(p-value)	z-score	-log(p-value)	z-score	-log(p-value)	z-score	-log(p-value)	z-score
Molecular Mechanisms of Cancer	#NUM!	1.43	#NUM!	1.43	#NUM!	4.54	#NUM!	6.12	#NUM!	1.52	#NUM!	1,92×10^01	#NUM!	1,62×10^00	#NUM!	1.01	#NUM!	5,7×10^−01	#N/A	#N/A	#N/A	#N/A	#NUM!	0.79	#NUM!	1,11×10^01	#NUM!	6,2×10^00	#NUM!	4.61	#NUM!	3,06E00	#NUM!	3,88E00	#NUM!	16.7	#NUM!	0.602	#NUM!	7.36	#NUM!	4.93	#NUM!	1.69	#NUM!	1,03E01	#NUM!	9,71E00	NaN
Glioblastoma Multiforme Signaling	0.617	0.745	0.617	0.745	-1	1.87	3.349	3.45	#NUM!	0.437	−1,016	8,36×10^00	1,043	1,96×10^00	-1	0.801	#NUM!	4,89×10^−01	#N/A	#N/A	#N/A	#N/A	2	0.245	−1,481	3,5×10^00	2,668	3,27×10^00	0,816	3.5	1,000	2,81E00	-0,200	1,95E00	-1.021	5.32	#NUM!	0.203	3.833	1.46	2.137	4.26	1.265	0.642	0,781	3,43E00	-0,555	4,33E00	-1.546
Axonal Guidance Signaling	#NUM!	0.772	#NUM!	0.772	#NUM!	2.15	#NUM!	9.81	#NUM!	0	#NUM!	9,14×10^00	#NUM!	1,6×10^00	#NUM!	0.391	#N/A	#N/A	#N/A	#N/A	#N/A	#N/A	#NUM!	0.305	#NUM!	4,63×10^00	#NUM!	3,66×10^00	#NUM!	8.12	#NUM!	3,27E00	#NUM!	2,03E00	#NUM!	10.2	#NUM!	0	#NUM!	5.49	#NUM!	4.11	#NUM!	2.23	#NUM!	9,41E00	#NUM!	2,08E00	NaN
Role of CHK Proteins in Cell Cycle Checkpoint Control	1.5	1.8	1.5	1.8	-1.134	0	-0.577	0	#NUM!	1.98	−0,943	2,68×10^00	−0,707	2,22×10^00	#NUM!	0.801	#NUM!	9,07×10^−01	#N/A	#N/A	#N/A	#N/A	#N/A	#N/A	0,000	3,03×10^00	1,213	1,04×10^00	0,000	0.283	#NUM!	5,24E-01	0,258	4,77E00	0.243	3.69	#N/A	#N/A	-0.5	0.91	-0.378	0	#NUM!	0.676	0,277	1,74E00	0,209	4,88E00	-0.707
HER-2 Signaling in Breast Cancer	2.216	2.73	2.216	2.73	0	4.17	4.825	3.04	#NUM!	0.343	−2,588	1,06×10^01	−1,826	1,91×10^00	0.447	0.836	#NUM!	3,91×10^−01	#N/A	#N/A	#N/A	#N/A	2.714	1.74	−0,311	4,81×10^00	3,637	6,33×10^00	0,686	4.75	0,302	2,39E00	0,822	1,69E00	0.122	7.65	#NUM!	0	5.513	5.07	2.654	2.81	2.496	0.58	2,994	4,14E00	-0,453	5,24E00	-0.498
Role of Macrophages, Fibroblasts and Endothelial Cells in Rheumatoid Arthritis	#NUM!	0.695	#NUM!	0.695	#NUM!	2.95	#NUM!	6.2	#NUM!	1.28	#NUM!	9,74×10^00	#NUM!	5,66×10^00	#NUM!	0.708	#NUM!	1,44×10^00	#N/A	#N/A	#NUM!	0	#NUM!	2.44	#NUM!	5,49×10^00	#NUM!	3,77×10^00	#NUM!	10.4	#NUM!	4,95E00	#NUM!	4,8E00	#NUM!	4.71	#NUM!	5,61E-01	#NUM!	4.88	#NUM!	4.58	#NUM!	2.84	#NUM!	1,51E01	#NUM!	2,39E00	NaN
PI3K/AKT Signaling	-0.781	1.71	-0.781	1.71	-0.539	1.63	2.887	3.2	#NUM!	1.79	−1,172	1,2×10^01	0,258	8,33×10^−01	0.378	2.47	#NUM!	1,97×10^00	#N/A	#N/A	#NUM!	0.326	1.667	5.28	0,855	7,6×10^00	0,651	4,85×10^00	0,600	6,52E00	-1,000	5,85E00	2,600	3,18E00	1.336	10.3	#NUM!	4,98E-01	3.202	6.25	2.475	6.23	0.632	2.15	2,058	7,13E00	-0,137	7,23E00	0.739
PI3K Signaling in B Lymphocytes	0.507	0.378	0.507	0.378	-1.183	1.82	2.023	2.45	#N/A	#N/A	−1,511	8,62×10^00	−1,279	2,61×10^00	-0.447	2.13	#N/A	#N/A	#N/A	#N/A	#N/A	#N/A	2.887	4.61	1,287	6,84×10^00	3,713	4,02×10^00	0,426	4,68E00	-0,378	2,87E00	2,335	2,89E00	0.156	3.22	#N/A	#N/A	3.538	6.03	0.962	1.19	1.134	0.845	1,483	13.6	0,617	2,27E00	1.213
Colorectal Cancer Metastasis Signaling	3.255	2.12	3.255	2.12	0.651	2.2	6.539	7.64	#NUM!	1.47	−1,410	9,99×10^00	0,000	2,12×10^00	-0.816	0.959	#NUM!	9,1×10^−01	#N/A	#N/A	#NUM!	0.243	-1.633	0.827	0,104	2,37×10^00	3,215	3,19×10^00	1,938	8,96E00	0,577	3,75E00	1,808	1,3E00	0	8.74	#NUM!	1,17E00	6.847	7.01	4.341	4.67	2.985	2.8	3,679	8,22E00	0,000	3,16E00	-2.049
Hepatic Fibrosis Signaling Pathway	4.386	1.48	4.386	1.48	1.706	3.82	6.194	12.1	#NUM!	0	−1,331	1,32×10^01	−2,954	5,06×10^00	0	0.595	#NUM!	6,06×10^−01	#N/A	#N/A	#N/A	#N/A	2.333	3.73	−1,018	4,83×10^00	4,150	4,38×10^00	-0,338	1,45E01	0,426	8,06E00	1,750	2,39E00	-0.273	9.11	#NUM!	0	6.911	5.77	4.379	8.13	4.333	3.61	4,536	1,06E01	-1,399	3,33E00	-2.725
PTEN Signaling	-0.169	0.481	-0.169	0.481	1.3	1.64	-1.286	2.94	#NUM!	0.476	2,774	9,05×10^00	0,728	6,11×10^−01	0	1.95	#NUM!	5,3×10^−01	#N/A	#N/A	#N/A	#N/A	#NUM!	0.939	1,250	4,19×10^00	−2,250	5,77×10^00	0,557	7,23E00	1,897	5,9E00	-0,728	6,62E-01	-0.137	8.13	#NUM!	2,33E-01	-2.534	3.57	-2.263	4.57	-0.816	0.487	-0,324	5,13E00	1,443	3,6E00	1.912
Pancreatic Adenocarcinoma Signaling	0.962	1.95	0.962	1.95	-1.043	1.57	2.333	1.24	#NUM!	1.35	−1,121	9,19×10^00	−1,667	7,77×10^−01	-1	1.71	#NUM!	1,47×10^00	#N/A	#N/A	#NUM!	0.481	#NUM!	0	−0,447	4,24×10^00	4,025	4,18×10^00	0,688	4,1E00	-1,342	1,49E00	1,606	5,3E00	-0.169	5.47	#NUM!	2,22E00	3.413	1.96	1.387	1.08	2.449	0.267	1,225	2,04E00	-0,507	4,94E00	0.729
Autophagy	-1.152	0.44	-1.152	0.44	-1.291	4.12	-0.778	1.54	#NUM!	0.955	−1,444	1,36×10^01	0,557	1,21×10^00	-1.633	1.31	#NUM!	4,1×10^−01	#N/A	#N/A	#N/A	#N/A	2.236	0.987	0,186	8,95×10^00	3,024	8×10^00	0,000	5,73E00	-1,000	1,67E00	2,271	1,17E00	1.434	5.1	#NUM!	0	0.239	1.61	0.714	2.66	-1.604	0.699	-1,033	4,34E00	-1,555	1,05E01	-0.962
Hereditary Breast Cancer Signaling	#NUM!	5.32	#NUM!	5.32	#NUM!	2.97	#NUM!	0	#NUM!	0.503	#NUM!	5,04×10^00	#NUM!	1,93×10^00	#NUM!	0.602	#NUM!	5,58×10^−01	#N/A	#N/A	#N/A	#N/A	-0.447	2.63	#NUM!	4,72×10^00	#NUM!	3,5×10^00	#NUM!	3,32E00	#NUM!	1,28E00	#NUM!	5,66E00	#NUM!	4.64	#N/A	#N/A	#NUM!	0.714	#NUM!	1.12	#NUM!	0.815	#NUM!	3,63E00	#NUM!	4,66E00	NaN
Epithelial Adherens Junction Signaling	-1	0.73	-1	0.73	-0.745	3.05	-0.12	2.96	#NUM!	0.465	0,122	9,25×10^00	1,000	1,64×10^00	#NUM!	0.517	#N/A	#N/A	#N/A	#N/A	#N/A	#N/A	3.9	1.81	1,667	5,06×10^00	0,442	5,71×10^00	2,268	4,12E00	0,378	1,52E00	1,521	2,52E00	-0.361	10.7	#N/A	#N/A	-1.236	1.45	-0.174	1.32	0.277	1.03	0,152	2,85E00	0,378	5,3E00	1.309
Telomerase Signaling	-0.18	3.51	-0.18	3.51	-0.392	2.77	1.414	0.668	#NUM!	1.49	−0,507	6,93×10^00	−0,302	1,08×10^00	-0.447	2.01	#NUM!	1,61×10^00	#N/A	#N/A	#N/A	#N/A	#NUM!	0.441	−0,302	4,16×10^00	2,655	3,39×10^00	-0,243	3,48E00	-0,447	1,82E00	0,832	1,25E00	1.061	5.85	#NUM!	3,41E-01	2.268	1.04	1.147	1.44	-1	0	0,600	1,63E00	-0,365	2,45E00	-0.603
p53 Signaling	1.671	1.85	1.671	1.85	1.633	3.26	-0.557	0.807	#NUM!	1.54	1,095	4,65×10^00	−0,632	1,27×10^00	#NUM!	0	#NUM!	2,82×10^00	#N/A	#N/A	#N/A	#N/A	#NUM!	0	0,729	5,17×10^00	0,302	6,29×10^00	0,000	2,95E00	#NUM!	9,21E-01	1,886	3,04E00	1.347	4.9	#NUM!	3,61E-01	-0.209	1.01	0.302	0.842	-1.134	1.69	-0,447	1,7E00	0,845	4,38E00	1.342
Kinetochore Metaphase Signaling Pathway	-1.718	3.97	-1.718	3.97	0.626	1.48	-0.243	0	#NUM!	0.614	1,877	7,24×10^−01	3,000	1,63×10^00	#NUM!	0	#N/A	#N/A	#N/A	#N/A	#N/A	#N/A	#NUM!	0	2,309	3,63×10^00	−0,457	1,9×10^00	0,333	3,08E-01	0,816	1,84E00	3,042	11.1	1.4	1.35	#N/A	#N/A	0.832	0	0.302	0	0	1.21	1,732	2,81E00	2,480	7,58E00	2.941
Cardiac Hypertrophy Signaling (Enhanced)	3.381	1.35	3.381	1.35	-0.1	2.71	4.001	7.21	#NUM!	0.379	−3,082	1,1×10^01	−3,064	3,55×10^00	-1.414	0.476	#NUM!	9,1×10^−01	#N/A	#N/A	#NUM!	0	2	0.638	−0,711	4,74×10^00	5,455	3,25×10^00	-0,246	5,77E00	0,535	2,5E00	2,305	3,27E00	-1.635	7.8	#NUM!	0	5.278	7.74	4.079	5.94	3	2.09	2,043	1,18E01	-0,812	1,32E00	-4.001
Sperm Motility	3.667	0.708	3.667	0.708	0.894	0	2.236	5.12	#NUM!	0.851	−2,921	5,05×10^00	−0,943	2,67×10^00	#NUM!	0	#N/A	#N/A	#N/A	#N/A	#N/A	#N/A	#NUM!	0.253	0,603	3,1×10^00	2,832	2,82×10^00	1,000	1,69E00	#NUM!	3,55E00	2,400	1,28E00	-2.043	7.36	#NUM!	0	2.466	5.88	1.698	3.02	1.342	2.3	1,480	6,95E00	-0,557	1,44E00	-1.043
AMPK Signaling	0.132	3.82	0.132	3.82	0.447	2.92	0.272	0.714	#NUM!	1.56	−3,841	7,14×10^00	−1,091	6,84×10^−01	#NUM!	0	#NUM!	3,67×10^−01	#N/A	#N/A	#N/A	#N/A	#NUM!	0.564	−0,930	4,45×10^00	1,083	2,16×10^00	0,000	2,49E00	0,447	1,03E00	-0,816	6,86E-01	-1.236	5.7	#N/A	#N/A	0.289	3.6	0	2.92	-0.905	1.54	0,000	3,13E00	-2,610	3,84E00	-0.819
Mitotic Roles of Polo-Like Kinase	-1.387	3.52	-1.387	3.52	-1.342	0.296	1.508	0	#NUM!	0.804	0,000	1,21×10^00	1,134	1,17×10^00	#NUM!	0.263	#N/A	#N/A	#N/A	#N/A	#N/A	#N/A	#NUM!	1.01	−1,291	2,78×10^00	2,183	1,41×10^00	-0,447	1,46E00	#NUM!	1,48E00	1,500	5,66E00	0.277	3.34	#NUM!	1,28E00	1.134	0	1.342	0.372	2.236	1.63	2,887	1,34E00	0,243	5,84E00	0.894
Role of Osteoblasts, Osteoclasts and Chondrocytes in Rheumatoid Arthritis	#NUM!	0	#NUM!	0	#NUM!	0.724	#NUM!	3.14	#NUM!	0.349	#NUM!	6,54×10^00	#NUM!	2,77×10^00	#NUM!	4	#NUM!	1,04×10^00	#N/A	#N/A	#N/A	#N/A	3.357	16.4	#NUM!	2,71×10^00	#NUM!	1,9×10^00	#NUM!	3,51E00	#NUM!	5,25E00	#NUM!	2,02E00	#NUM!	2.98	#NUM!	0	#NUM!	1.27	#NUM!	1.91	#NUM!	0.979	#NUM!	5,61E00	#NUM!	1,26E00	NaN
Adipogenesis pathway	#NUM!	1.07	#NUM!	1.07	#NUM!	2.53	#NUM!	0.917	#N/A	#N/A	#NUM!	5,31×10^00	#NUM!	1,62×10^00	#NUM!	1.07	#N/A	#N/A	#N/A	#N/A	#N/A	#N/A	1.89	0.662	#NUM!	1,41×10^00	#NUM!	1,93×10^00	#NUM!	3,21E00	#NUM!	4,27E00	#NUM!	2,23E00	#NUM!	4.88	#NUM!	2,67E-01	#NUM!	1.41	#NUM!	2.26	#NUM!	1.46	#NUM!	1,59E00	#NUM!	2,31E00	NaN
Sphingosine-1-phosphate Signaling	-0.164	1	-0.164	1	-1.633	0.975	1.443	2.81	#N/A	#N/A	−0,949	3,93×10^00	−0,905	3,44×10^−01	#NUM!	0	#N/A	#N/A	#N/A	#N/A	#N/A	#N/A	#NUM!	0	−0,985	7,35×10^00	2,100	3,5×10^00	-0,535	1,84E00	-1,000	1,15E00	0,000	8,86E-01	-0.507	2.87	#N/A	#N/A	1.718	2.67	1.043	1.64	1.134	0.507	1,414	3,53E00	-1,667	2,64E00	-0.927
Ovarian Cancer Signaling	0.408	2.08	0.408	2.08	0	1.79	1.461	2.42	#N/A	#N/A	−2,475	6,18×10^00	0,000	1,86×10^00	0	1.87	#N/A	#N/A	#N/A	#N/A	#N/A	#N/A	1.732	1.3	−1,029	1,59×10^00	2,611	1,94×10^00	0,943	5,82E00	#NUM!	1,97E00	0,832	2,47E00	0	6.56	#N/A	#N/A	2.711	1.24	0.943	2.13	0.816	0.79	0,392	3,06E00	-0,392	2,17E00	-0.333
Human Embryonic Stem Cell Pluripotency	#NUM!	0.917	#NUM!	0.917	#NUM!	0.611	#NUM!	4.24	#N/A	#N/A	#NUM!	3,85×10^00	#NUM!	8,36×10^−01	#NUM!	1.27	#N/A	#N/A	#N/A	#N/A	#N/A	#N/A	#NUM!	0	#NUM!	1,48×10^00	#NUM!	9,32×10^−01	#NUM!	1,52E00	#NUM!	1,02E00	#NUM!	0	#NUM!	3.55	#NUM!	2,11E-01	#NUM!	2.51	#NUM!	3.06	#NUM!	1.15	#NUM!	1,36E00	#NUM!	6,25E-01	NaN
Ephrin Receptor Signaling	1.982	0.402	1.982	0.402	-1.342	3.52	1.75	3.72	#N/A	#N/A	−2,449	9,05×10^00	0,000	2,43×10^00	#NUM!	0	#N/A	#N/A	#N/A	#N/A	#N/A	#N/A	#NUM!	0	1,650	4,04×10^00	4,431	5,77×10^00	3,000	5,96E00	-0,447	2,77E00	2,858	8,57E-01	0.802	10	#NUM!	4,91E-01	3.15	5.71	3.124	3.52	1.732	1.8	3,000	5,87E00	-1,131	3,68E00	-1.723
Mouse Embryonic Stem Cell Pluripotency	-0.354	0.951	-0.354	0.951	-2.414	2.25	2.771	3.01	#NUM!	0.614	−1,677	5,7×10^00	0,000	3,81×10^−01	0	1.4	#N/A	#N/A	#N/A	#N/A	#N/A	#N/A	#NUM!	0.533	−0,295	1,97×10^00	2,592	1,68×10^00	1,500	1,95E00	0,447	1,84E00	0,535	3,05E-01	-0.164	3.59	#NUM!	9,17E-01	3.55	1.46	0.626	1.25	-0.447	0	0,962	1,68E00	-0,973	2,82E00	-0.405
Regulation of the Epithelial-Mesenchymal Transition Pathway	#NUM!	0.383	#NUM!	0.383	#NUM!	1.27	#NUM!	6.04	#NUM!	0.389	#NUM!	7,02×10^00	#NUM!	1,07×10^00	#NUM!	1.97	#N/A	#N/A	#N/A	#N/A	#N/A	#N/A	2.333	0	#NUM!	1,86×10^00	#NUM!	1,73×10^00	#NUM!	3,52E00	#NUM!	1,1E00	#NUM!	3,22E-01	#NUM!	7.1	#NUM!	9,87E-01	#NUM!	2.21	#NUM!	1.89	#NUM!	1.13	#NUM!	4,38E00	#NUM!	1,4E00	NaN
UVA-Induced MAPK Signaling	0	1.09	0	1.09	-1.213	2.08	0.784	1.79	#NUM!	0.636	−1,342	4,77×10^00	−0,707	6,38×10^−01	#NUM!	0.917	#NUM!	6,95×10^−01	#N/A	#N/A	#NUM!	1.41	#NUM!	0.491	−0,180	5,77×10^00	3,780	3,71×10^00	1,265	1,85E00	#NUM!	5,44E-01	1,387	1,54E00	0.218	1.94	#NUM!	2,6E00	1.964	1.65	1.5	1.78	1.633	0.529	0,426	2,62E00	0,000	3,76E00	0.343
Chronic Myeloid Leukemia Signaling	#NUM!	2.17	#NUM!	2.17	#NUM!	2.94	#NUM!	0.983	#NUM!	0.604	#NUM!	8,63×10^00	#NUM!	1,02×10^00	#NUM!	1.36	#NUM!	6,6×10^−01	#N/A	#N/A	#N/A	#N/A	#NUM!	0.936	#NUM!	2,66×10^00	#NUM!	3,76×10^00	#NUM!	2,55E00	#NUM!	4,78E-01	#NUM!	3,95E00	#NUM!	5.17	#NUM!	8,96E-01	#NUM!	1.28	#NUM!	3.04	#NUM!	0	#NUM!	2,02E00	#NUM!	4,16E00	NaN
Glioma Signaling	0.426	1.3	0.426	1.3	-1.177	3.97	1.521	1.53	#NUM!	0.551	−2,137	8,51×10^00	−0,535	2,34×10^00	#NUM!	1.18	#NUM!	6,07×10^−01	#N/A	#N/A	#N/A	#N/A	2.646	0.609	−1,180	3,58×10^00	4,621	4,8×10^00	1,807	2,96E00	#NUM!	6,82E-01	1,604	2,23E00	-0.632	10.5	#NUM!	2,92E-01	3.402	1.88	1.147	2.05	#NUM!	0	0,730	4,73E00	-1,177	2,62E00	-0.781
p70S6K Signaling	0	1.26	0	1.26	0.354	1.77	2.61	2.23	#NUM!	0.53	−1,443	6,17×10^00	−0,728	1,04×10^00	0	2.93	#NUM!	5,87×10^−01	#N/A	#N/A	#N/A	#N/A	3	2.64	0,000	5,92×10^00	3,654	5,13×10^00	1,414	2,3E00	-0,447	1,41E00	0,816	2,16E00	1	8.32	#NUM!	2,76E-01	2.887	2.51	0.577	1.28	1	0.738	1,809	6,03E00	-2,111	2,6E00	-1.116
Role of NANOG in Mammalian Embryonic Stem Cell Pluripotency	-0.243	0.332	-0.243	0.332	-1.606	0.873	2.191	3.92	#NUM!	0.562	−0,962	4,33×10^00	−0,447	7,28×10^−01	#NUM!	1.79	#N/A	#N/A	#N/A	#N/A	#N/A	#N/A	3.317	2.65	−0,192	3,07×10^−01	3,528	1,34×10^00	2,111	2,05E00	#NUM!	4,02E-01	0,333	3,93E-01	0.626	3.23	#NUM!	8,21E-01	3.273	0.857	1.604	1.09	#NUM!	0.474	1,091	1,86E00	-0,426	1,5E00	-0.174
G Protein Signaling Mediated by Tubby	#NUM!	0.907	#NUM!	0.907	#NUM!	1.37	#NUM!	1.73	#N/A	#N/A	#NUM!	9,71×10^−01	#NUM!	5,14×10^−01	#N/A	#N/A	#N/A	#N/A	#N/A	#N/A	#N/A	#N/A	-2	0.648	#NUM!	8,54×10^−01	#NUM!	−0×10^00	#NUM!	8,39E-01	#NUM!	2,47E-01	#NUM!	0	#NUM!	2.02	#NUM!	6,54E-01	#NUM!	5.91	#NUM!	3.22	#NUM!	1.51	#NUM!	2,26E00	#NUM!	1,39E00	NaN
STAT3 Pathway	0.845	2.26	0.845	2.26	-1.347	1.3	2.429	4.28	#NUM!	1.29	−1,474	7,1×10^00	−1,706	3,76×10^00	#NUM!	1.05	#NUM!	2,42×10^00	#N/A	#N/A	#NUM!	0.451	#NUM!	0.418	−1,677	2,01×10^00	4,230	3,97×10^00	-1,091	6,26E00	-1,134	4,92E00	2,000	1,42E00	0	3.68	#NUM!	7,3E-01	2.897	7.55	2.335	5.48	0.707	1.42	-0,160	8,98E00	-1,061	2,17E00	-2.885
Iron homeostasis signaling pathway	#NUM!	1.97	#NUM!	1.97	#NUM!	0.863	#NUM!	2.57	#NUM!	0.519	#NUM!	9,24×10^00	#NUM!	2,8×10^00	#NUM!	0.638	#N/A	#N/A	#N/A	#N/A	#N/A	#N/A	3.873	4.93	#NUM!	2,17×10^00	#NUM!	9,39×10^−01	#NUM!	1,56E00	#NUM!	3,26E-01	#NUM!	1,49E00	#NUM!	6.86	#NUM!	2,67E-01	#NUM!	2.68	#NUM!	2.26	#NUM!	0	#NUM!	1,2E00	#NUM!	1,86E00	NaN
Clathrin-mediated Endocytosis Signaling	#NUM!	1.48	#NUM!	1.48	#NUM!	5.87	#NUM!	0.983	#NUM!	0.391	#NUM!	8,68×10^00	#NUM!	2,16×10^00	#NUM!	0	#N/A	#N/A	#NUM!	0.506	#NUM!	0.334	2.828	1.94	#NUM!	2,66×10^00	#NUM!	4,33×10^00	#NUM!	5,92E00	#NUM!	1,11E00	#NUM!	1,52E00	#NUM!	5.14	#NUM!	0	#NUM!	0.511	#NUM!	0.775	#NUM!	0.562	#NUM!	9,36E-01	#NUM!	2,33E00	NaN
Interferon Signaling	2.828	2.82	2.828	2.82	1.508	1.26	3.13	3.42	#NUM!	2.37	2,840	2,35×10^00	−0,378	1,09×10^00	#NUM!	0.44	2,828	1,39×10^01	#NUM!	1.17	2.449	8.8	2	1.52	1,698	1,33×10^00	1,500	8,51×10^−01	2,449	1,13E00	2,236	3,23E00	3,500	5,69E00	3.9	6.05	3,606	2,21E01	3.411	6.01	2.309	3.11	2.111	5.6	2,668	4,98E00	3,411	7,03E00	2.711
Integrin Signaling	2.177	0.357	2.177	0.357	-0.405	3.96	3.354	3.42	#N/A	#N/A	−3,354	1,26×10^01	−0,192	2,22×10^00	#NUM!	0	#N/A	#N/A	#N/A	#N/A	#N/A	#N/A	2.236	1.97	−1,117	6,43×10^00	6,395	5,91×10^00	3,024	4,44E00	1,000	2,19E00	0,522	8,66E-01	-0.478	6.96	#NUM!	0	4.431	2.64	3.394	4.32	2.5	1.18	2,213	5,72E00	0,124	3,74E00	-1.166
Amyloid Processing	-1.134	0.857	-1.134	0.857	-0.378	1.48	0	1.5	#N/A	#N/A	−1,387	5,2×10^00	−1,000	5,53×10^−01	#N/A	#N/A	#N/A	#N/A	#N/A	#N/A	#N/A	#N/A	#NUM!	1.47	−1,147	4,53×10^00	2,309	1,21×10^00	#NUM!	0	#N/A	#N/A	1,000	7,9E-01	-1.941	3.76	#N/A	#N/A	-1.414	0.738	1.342	1.04	#NUM!	0.839	-0,447	7,8E-01	-1,414	1,1E00	-0.5
Role of BRCA1 in DNA Damage Response	-0.853	5	-0.853	5	1	0.519	0.302	0	#NUM!	0.71	−1,500	2,84×10^00	0,000	1,38×10^00	#NUM!	1.11	#NUM!	1,83×10^00	#N/A	#N/A	#NUM!	0.642	#NUM!	0	1,877	3,67×10^00	0,447	1,7×10^00	0,000	8,96E-01	#NUM!	1,17E00	2,236	5,63E00	1.508	1.26	#NUM!	4,27E-01	-1.291	1.3	-0.816	0.398	#NUM!	1.11	1,604	2,62E00	0,426	6,75E00	2.043
Prostate Cancer Signaling	#NUM!	1.5	#NUM!	1.5	#NUM!	4.07	#NUM!	1.3	#NUM!	0.592	#NUM!	6,21×10^00	#NUM!	3,39×10^00	#NUM!	2.61	#NUM!	6,5×10^−01	#N/A	#N/A	#N/A	#N/A	2.646	3.77	#NUM!	2,6×10^00	#NUM!	2,79×10^00	#NUM!	3,2E00	#NUM!	2,29E00	#NUM!	2,99E00	#NUM!	5.22	#NUM!	3,26E-01	#NUM!	1.29	#NUM!	2.22	#NUM!	0	#NUM!	1,85E00	#NUM!	4,17E00	NaN
FAK Signaling	#NUM!	0.682	#NUM!	0.682	#NUM!	3.45	#NUM!	3.26	#N/A	#N/A	#NUM!	7,99×10^00	#NUM!	7,72×10^−01	#NUM!	1.24	#N/A	#N/A	#N/A	#N/A	#N/A	#N/A	#NUM!	2.17	#NUM!	3,75×10^00	#NUM!	4,66×10^00	#NUM!	3,68E00	#NUM!	2,74E00	#NUM!	5,5E-01	#NUM!	8.36	#NUM!	3,07E-01	#NUM!	2.09	#NUM!	2.99	#NUM!	0.947	#NUM!	5,76E00	#NUM!	1,41E00	NaN
Senescence Pathway	2.085	2.6	2.085	2.6	-0.239	3.85	0.095	3.36	#NUM!	0.726	−2,178	7,54×10^00	−1,121	1,71×10^00	-1.89	1.12	#NUM!	1,51×10^00	#N/A	#N/A	#N/A	#N/A	2.828	1.83	−0,940	7,86×10^00	3,236	3,1×10^00	-0,926	3,39E00	-2,530	1,23E00	2,101	4,65E00	-0.853	7.47	#NUM!	2,91E-01	1.225	2.5	1.05	2.28	0.408	1.62	1,000	6,37E00	-2,178	5,66E00	-1.796
Ferroptosis Signaling Pathway	-0.603	1.61	-0.603	1.61	-2.236	6.21	0.14	1.85	#NUM!	1.36	−0,137	7,41×10^00	0,192	3,71×10^00	#NUM!	0.343	#NUM!	6,04×10^−01	#N/A	#N/A	#N/A	#N/A	#NUM!	0	−1,612	4,72×10^00	2,324	3,12×10^00	0,626	3,72E00	0,000	1,05E00	-0,392	1,66E00	0	4.45	#NUM!	2,9E-01	1.206	1.81	2.191	2.26	0.905	1.09	-0,781	4,63E00	-0,429	4,01E00	-1.75
Adrenomedullin signaling pathway	1.408	1.54	1.408	1.54	-0.927	5.37	2.209	3.7	#NUM!	1.02	−4,650	8,44×10^00	−1,043	7,4×10^−01	-1	0.652	#NUM!	4,39×10^−01	#N/A	#N/A	#N/A	#N/A	2	0	0,106	4,58×10^00	3,354	3,39×10^00	1,279	1,26E00	0,000	7,67E-01	2,667	1,85E00	-0.391	4.97	#NUM!	0	3.787	2.75	3.703	2.27	2	1.12	1,016	7,42E00	-0,687	1,22E00	-1.725
Synaptogenesis Signaling Pathway	1.476	0.924	1.476	0.924	-1.104	5.1	2.393	2.54	#NUM!	0.697	−4,914	1,11×10^01	−0,365	−0×10^00	-0.816	0.733	#N/A	#N/A	#N/A	#N/A	#N/A	#N/A	#N/A	#N/A	0,177	2,61×10^00	4,708	2,44×10^00	3,571	5,81E00	0,000	1,13E00	1,291	2,87E00	-2.294	5.88	#NUM!	0	3.198	0.706	3.515	1.41	2.357	0.35	2,813	4,22E00	-0,556	1,24E00	-1.567
ATM Signaling	-1.715	2.54	-1.715	2.54	0.2	2.14	0.392	0	#NUM!	1.56	−0,522	4,09×10^00	−0,688	3,41×10^00	#NUM!	1.49	#NUM!	6,99×10^−01	#N/A	#N/A	#N/A	#N/A	1	0.854	0,438	5,98×10^00	0,801	2,09×10^00	0,000	1,89E00	-1,000	1,98E00	0,688	2,16E00	0.626	2	#N/A	#N/A	0.2	0.785	-0.302	0	0	1.06	0,894	9,21E-01	1,000	5,47E00	0.447
Death Receptor Signaling	0.539	1.47	0.539	1.47	1	0	2.846	2.31	#NUM!	1.57	−0,632	6,53×10^00	0,471	2,36×10^00	#NUM!	0.485	#N/A	#N/A	#N/A	#N/A	#NUM!	0.582	#N/A	#N/A	3,175	3,95×10^00	3,703	2,29×10^00	2,324	1,97E00	2,000	9,71E-01	2,985	2,61E00	2.828	3.41	#NUM!	1,75E00	2.53	4.01	1.342	1.67	0.816	0.569	1,460	1,93E00	2,287	7,21E00	3
Aryl Hydrocarbon Receptor Signaling	-1.121	4.07	-1.121	4.07	0.392	1.04	1.029	3.22	#NUM!	1.22	−0,745	8,11×10^00	−0,728	2,48×10^00	#N/A	#N/A	#NUM!	1,34×10^00	#N/A	#N/A	#N/A	#N/A	2.236	0.833	1,406	2,25×10^00	1,761	1,84×10^00	-0,500	2,29E00	#NUM!	1,19E00	-0,392	3,56E00	-1.4	2.06	#NUM!	2,39E-01	1.567	4.78	1.147	0.889	1.134	0.362	3,411	1,82E00	1,298	3,58E00	0.745
Cyclins and Cell Cycle Regulation	-3.4	2.69	-3.4	2.69	-1.069	0.917	0	0	#NUM!	1.68	1,400	4,44×10^00	0,632	1,55×10^00	#NUM!	0.559	#NUM!	7,54×10^−01	#N/A	#N/A	#N/A	#N/A	3	1.57	0,000	2,88×10^00	0,200	1,44×10^00	0,000	1,71E00	#NUM!	3,23E-01	1,706	4,78E00	0.853	3.83	#NUM!	4,15E-01	0.447	0.492	1.941	1.72	1	0.305	1,500	8,48E-01	2,117	2,89E00	1.372
Neuregulin Signaling	1.732	1	1.732	1	-1.177	3.2	1.808	3.68	#N/A	#N/A	−2,655	1,08×10^01	−0,632	4,7×10^−01	-0.447	1.84	#N/A	#N/A	#N/A	#N/A	#N/A	#N/A	2	0	−0,152	3,28×10^00	2,592	5,18×10^00	0,535	3,73E00	-2,000	3,42E00	0,775	1,07E00	-0.686	4.92	#NUM!	3,1E-01	1.826	2.95	1.225	4.51	#NUM!	0.507	0,898	5,87E00	-2,043	2,38E00	-0.295
Role of Tissue Factor in Cancer	#NUM!	1	#NUM!	1	#NUM!	3.53	#NUM!	5.41	#NUM!	0.572	#NUM!	6,28×10^00	#NUM!	1,21×10^00	#NUM!	0.762	#NUM!	6,29×10^−01	#N/A	#N/A	#N/A	#N/A	2	0.453	#NUM!	3×10^00	#NUM!	4,47×10^00	#NUM!	7,33E00	#NUM!	2,17E00	#NUM!	5,7E-01	#NUM!	7.06	#NUM!	3,1E-01	#NUM!	5.28	#NUM!	6.7	#NUM!	4.18	#NUM!	7,75E00	#NUM!	1,67E00	NaN
Thrombin Signaling	0	0.656	0	0.656	-1.982	2.26	1.99	4.65	#NUM!	0.37	−3,151	5,85×10^00	−1,225	1,35×10^00	-1	0.943	#N/A	#N/A	#N/A	#N/A	#N/A	#N/A	2.236	0.633	0,000	7,75×10^00	5,662	2,3×10^00	0,000	2,75E00	-1,000	4,45E-01	0,853	4,26E-01	0	7.69	#NUM!	0	2.626	4.54	0.898	2.03	1.414	0.325	1,260	4,75E00	-1,414	2,2E00	-1.27
Estrogen Receptor Signaling	0.368	4.22	0.368	4.22	-0.524	6.98	2.466	11.2	#NUM!	1.04	−3,790	1,15×10^01	−0,566	2,88×10^00	-0.816	0.428	#NUM!	2,18×10^−01	#N/A	#N/A	#N/A	#N/A	#NUM!	0	−0,566	5,65×10^00	4,206	3,48×10^00	1,214	5,96E00	-0,302	1,08E00	0,944	2,13E00	-1.114	9.11	#NUM!	0	2.928	7.94	2.621	3.77	3.528	1.25	2,592	7,63E00	-0,743	6,27E00	-2.402
HIPPO signaling	0	1.76	0	1.76	1.698	2.4	1.528	1.13	#NUM!	0.693	−0,218	6,65×10^00	#NUM!	−0×10^00	#NUM!	0	#N/A	#N/A	#N/A	#N/A	#N/A	#N/A	#N/A	#N/A	0,365	4,93×10^00	−0,186	3,95×10^00	-1,414	2,03E00	#NUM!	3,17E-01	-1,387	1,62E00	0.894	3.33	#N/A	#N/A	0.471	1.05	0.302	1.16	#NUM!	0.296	2,309	6,42E-01	0,816	4,24E00	0.73
JAK/STAT Signaling	-0.392	0.863	-0.392	0.863	-1.633	1.93	2.263	1.48	#NUM!	1.68	−1,441	7×10^00	−0,577	1,03×10^00	-1	1.72	#NUM!	3,04×10^00	#N/A	#N/A	#NUM!	0.633	2.449	1.21	−1,067	3,35×10^00	2,667	2×10^00	0,655	5,61E00	0,000	1,14E00	1,000	1,18E00	0.354	3.94	2,000	2,87E00	3.212	3.39	1.414	1.25	0.447	0.315	1,512	3,97E00	-0,174	3,34E00	0
BEX2 Signaling Pathway	0.392	0.971	0.392	0.971	0.243	0.519	2.874	2.16	#NUM!	1.71	−0,507	5,79×10^00	0,000	1,69×10^00	#NUM!	1.11	#NUM!	7,7×10^−01	#N/A	#N/A	#N/A	#N/A	#NUM!	3.72	−0,949	2,66×10^00	−1,406	3,49×10^00	-0,229	5,2E00	0,378	3,06E00	-0,258	1,03E00	0.365	3.77	#N/A	#N/A	1.512	1.52	0.775	0.889	0.378	1.11	1,698	9,67E-01	-0,962	1,68E00	-1.982
Role of NFAT in Cardiac Hypertrophy	2.286	1.52	2.286	1.52	-0.788	4.01	2.363	3.09	#N/A	#N/A	−2,887	8,91×10^00	−0,600	1,26×10^00	-1.342	0.87	#N/A	#N/A	#N/A	#N/A	#N/A	#N/A	2.236	1.43	−1,043	4,43×10^00	3,900	2,03×10^00	1,706	8,57E-01	#NUM!	0	0,649	2,53E00	-1.5	6.5	#NUM!	4,42E-01	3.654	2.3	1.521	1.61	0.707	0	0,816	3,18E00	-1,361	1,07E00	-2.837
Cell Cycle: G2/M DNA Damage Checkpoint Regulation	0.5	0.857	0.5	0.857	0.577	0.921	-1.291	0	#NUM!	0.9	0,243	2,3×10^00	−1,732	2,75×10^00	#N/A	#N/A	#NUM!	9,59×10^−01	#N/A	#N/A	#N/A	#N/A	-0.905	1.61	1,279	2,32×10^00	−1,706	1,76×10^00	-0,707	1,27E00	-2,000	1,81E00	0,500	5,84E00	-1.414	3.28	#NUM!	5,97E-01	0.832	0	-1.414	0.393	-1.633	1.69	-0,632	7,8E-01	-0,447	2,36E00	0.186
ERK/MAPK Signaling	1.455	2.78	1.455	2.78	0.263	5.8	1.147	3.19	#NUM!	0.947	−2,194	1,15×10^01	−1,000	3,59×10^00	0.816	1.29	#NUM!	1,06×10^00	#N/A	#N/A	#NUM!	0.303	#NUM!	1.26	0,102	6,91×10^00	2,588	4,95×10^00	0,756	3,41E00	0,000	2,54E00	0,822	2,46E00	0.63	6.53	#NUM!	4,53E-01	2.605	2.94	1.982	3.05	0	1.06	1,524	8,29E00	0,630	2,54E00	0.426
IL-15 Production	3.053	0	3.053	0	-1	0	3.474	3.38	#NUM!	0.558	−3,244	4,85×10^00	−2,294	2,76×10^00	#NUM!	0.726	#NUM!	6,13×10^−01	#N/A	#N/A	#NUM!	0.493	2.449	1.78	0,137	1,8×10^00	3,615	3,77×10^00	0,209	3,89E00	0,832	6,26E00	1,789	7,52E-01	-0.302	4.39	#NUM!	1,48E00	4.438	4.27	3.053	2.73	3.873	2.56	2,667	3,46E00	0,926	2,51E00	0.128
PPAR Signaling	-2.694	0.631	-2.694	0.631	-0.192	1.67	-3.429	2.61	#NUM!	0.611	1,180	7,42×10^00	1,606	2,2×10^00	#NUM!	0.429	#NUM!	6,68×10^−01	#N/A	#N/A	#N/A	#N/A	1	1.2	−1,067	1,47×10^00	−2,309	3,09×10^00	0,447	3,48E00	0,447	1,3E00	-3,300	1,03E00	-1.48	3.49	#NUM!	3,41E-01	-4.542	2.31	-3.413	4.32	-1.89	0.444	-2,333	4,95E00	-0,590	6,02E00	-0.832
Regulation Of The Epithelial Mesenchymal Transition By Growth Factors Pathway	1.361	0.551	1.361	0.551	-0.729	1.83	3.534	4.68	#NUM!	1.02	−1,886	8,28×10^00	−0,784	1,47×10^00	-1.633	1.48	#NUM!	4,42×10^−01	#N/A	#N/A	#N/A	#N/A	#NUM!	0	−1,118	3,08×10^00	3,842	3,58×10^00	1,029	5,07E00	-0,378	1,11E00	2,449	0	0.674	3.95	2,000	1,59E00	4.936	3.11	2.795	1.36	1.807	1.67	2,324	6,47E00	-0,750	3,21E00	-0.873
Apoptosis Signaling	-0.707	1	-0.707	1	1.512	1.77	-1.982	2.55	#NUM!	2.58	0,309	6,75×10^00	0,728	1,97×10^00	-2	1.41	#NUM!	6,76×10^−01	#N/A	#N/A	#N/A	#N/A	#N/A	#N/A	1,732	3,14×10^00	1,605	3,04×10^00	0,302	6,4E-01	2,000	8,76E-01	0,000	1,57E00	-0.309	6.59	#N/A	#N/A	-1.298	2.77	0.218	1.29	1.633	0.296	-0,756	2,57E00	2,214	4,65E00	1.131
Non-Small Cell Lung Cancer Signaling	-1.147	1.14	-1.147	1.14	-2.2	5.88	1	0.772	#N/A	#N/A	−1,961	4,85×10^00	−0,378	7,28×10^−01	-0.447	2.97	#N/A	#N/A	#N/A	#N/A	#N/A	#N/A	1.342	0	−1,257	1,54×10^00	4,004	3,62×10^00	1,941	2,01E00	-1,000	9,83E-01	-0,302	1,46E00	0.378	6.5	#NUM!	3,77E-01	1.877	1.71	1	2.3	#NUM!	0	0,209	3,66E00	0,209	2,54E00	0
Production of Nitric Oxide and Reactive Oxygen Species in Macrophages	3.457	1.84	3.457	1.84	3.221	3.14	5.392	6.37	#NUM!	1.84	0,593	7,57×10^00	−1,732	1,8×10^00	-1.633	2.03	#NUM!	4,5×10^−01	#NUM!	0.513	#NUM!	0.91	#NUM!	0.229	0,104	6,23×10^00	3,487	2,05×10^00	0,192	3,73E00	0,000	1,53E00	2,137	3,08E00	0.775	5.82	#NUM!	1,01E00	5.889	5.97	2.401	1.31	1.213	1.47	4,677	9,3E00	1,780	6,15E00	0.556
IL-6 Signaling	1.298	0.86	1.298	0.86	-0.822	2.58	2.734	3.92	#NUM!	0.533	−2,023	7,61×10^00	−3,411	2,08×10^00	-1	1.12	#NUM!	5,88×10^−01	#N/A	#N/A	#N/A	#N/A	#N/A	#N/A	−0,128	3,42×10^00	3,474	2,84×10^00	-0,392	5,25E00	-0,447	9,96E-01	2,711	1,46E00	0.152	3.97	#NUM!	7,67E-01	3.571	3.12	3.333	4.16	1.732	1.27	2,429	7,96E00	0,316	1,74E00	0.384
Leptin Signaling in Obesity	-0.302	1.21	-0.302	1.21	-0.905	1.97	1.069	2.08	#N/A	#N/A	−1,604	3,2×10^00	1,000	4,27×10^−01	#NUM!	0.222	#N/A	#N/A	#N/A	#N/A	#N/A	#N/A	2.828	1.69	−1,147	2,66×10^00	2,828	6,84×10^−01	2,121	1,41E00	#NUM!	0	-1,000	4,75E-01	-1.069	1.43	#NUM!	1,17E00	2.714	1.58	1.134	0.745	#NUM!	0.656	1,387	4,12E00	-1,069	1,21E00	-0.218
Insulin Receptor Signaling	-0.617	0.939	-0.617	0.939	-1.313	6.01	0.729	0.676	#N/A	#N/A	−1,549	1,13×10^01	−0,500	7,06×10^−01	0	1.04	#N/A	#N/A	#N/A	#N/A	#N/A	#N/A	1.279	8.86	−0,956	4,5×10^00	3,811	7,39×10^00	0,408	3,46E00	0,000	1,32E00	1,528	6,82E-01	0	6.49	#NUM!	7,26E-01	1.769	2	0.784	0.879	2.111	1.39	0,149	4,92E00	-1,021	3,11E00	-0.126
Small Cell Lung Cancer Signaling	0.258	1.47	0.258	1.47	-1.807	1.99	1.789	0.597	#N/A	#N/A	−1,633	6,53×10^00	−2,000	5,27×10^−01	#NUM!	0.947	#N/A	#N/A	#N/A	#N/A	#N/A	#N/A	1	0.777	0,365	2,97×10^00	2,041	1,8×10^00	0,302	2,34E00	#N/A	#N/A	-1,000	2,27E00	-0.688	4.16	#N/A	#N/A	2.5	1.42	-0.333	1.42	1	0.37	2,111	1,42E00	-1,147	3,4E00	0.6
CNTF Signaling	-0.471	0.693	-0.471	0.693	-1.342	2.76	1.043	1.18	#NUM!	2	−1,091	2,41×10^00	−1,000	−0×10^00	#NUM!	0.812	#NUM!	9,14×10^−01	#N/A	#N/A	#NUM!	0.783	2.828	1.49	−0,928	2,12×10^00	3,800	1,63×10^00	1,508	2,23E00	#NUM!	5,35E-01	0,632	5,78E-01	1.177	4.84	#NUM!	2,37E00	3.273	1.46	1.606	3.13	1.342	0.697	1,342	2,98E00	-0,200	3,16E00	0.354
Sumoylation Pathway	-0.73	2.35	-0.73	2.35	-1.225	2.38	-1.768	1.28	#N/A	#N/A	1,000	6,43×10^00	−2,000	3,09×10^00	#NUM!	0.445	#NUM!	6,8×10^−01	#N/A	#N/A	#N/A	#N/A	#NUM!	0.322	−0,295	5,02×10^00	0,174	1,43×10^00	0,905	2,4E00	-0,447	1,88E00	-2,400	3,56E00	-0.784	3.79	#NUM!	3,51E-01	-1.3	1.39	0.277	0.595	1.134	0.697	-1,886	1,31E00	0,174	4,39E00	-0.156
Angiopoietin Signaling	0.243	0.542	0.243	0.542	-1	1.49	1.147	0.382	#N/A	#N/A	−2,556	4,95×10^00	−0,302	9,75×10^−01	#NUM!	1.83	#N/A	#N/A	#N/A	#N/A	#N/A	#N/A	#NUM!	0	−0,962	2,27×10^00	1,569	2,72×10^00	0,333	2,02E00	#NUM!	7,45E-01	-0,277	1,46E00	0.816	3.84	#NUM!	1,14E00	1.886	0.775	1.265	0.356	#NUM!	0	1,147	2,61E00	-1,225	3,32E00	-1.219
Factors Promoting Cardiogenesis in Vertebrates	1.441	0	1.441	0	-0.557	0.536	2.898	2.37	#N/A	#N/A	−1,414	4,37×10^00	−0,928	3,17×10^00	#NUM!	0.264	#N/A	#N/A	#N/A	#N/A	#N/A	#N/A	2.646	1.65	−0,911	9,75×10^−01	2,782	1,1×10^00	0,471	1,22E00	0,816	1,2E00	0,626	4,91E-01	-3.618	2.34	#NUM!	2,4E-01	2.236	0.71	1.8	0.415	1.667	0.37	-0,507	1,65E00	-2,287	1,05E00	-3.108
Superpathway of Inositol Phosphate Compounds	-2.121	2.68	-2.121	2.68	-2.774	2.94	0	2.94	#NUM!	0.903	−1,457	4,65×10^00	0,192	1,59×10^00	0.447	1.62	#NUM!	3,86×10^−01	#N/A	#N/A	#N/A	#N/A	2.646	1.65	−0,896	9,62×10^00	5,137	3,57×10^00	0,816	1,63E00	0,816	5,65E-01	1,567	1,24E00	-2.689	5.03	#NUM!	0	0.93	2.85	-1.061	0	1.941	0.412	-0,122	6,99E00	0,246	2,95E00	0.965
FAT10 Cancer Signaling Pathway	0.577	0	0.577	0	0	1.18	2.449	2.88	#NUM!	0.9	−0,209	5,2×10^00	−1,265	2,28×10^00	#NUM!	0.332	#N/A	#N/A	#N/A	#N/A	#N/A	#N/A	#N/A	#N/A	−0,853	1,38×10^00	1,414	6×10^−01	-2,333	2,13E00	#NUM!	1,15E00	0,000	1,71E00	-0.905	0.331	#NUM!	5,97E-01	2.828	1.45	1.667	0.569	#NUM!	0	1,291	2,36E00	0,000	2,75E00	-0.784
Ephrin B Signaling	2	0.333	2	0.333	-1.414	2.37	0.626	1.91	#N/A	#N/A	−1,886	1,65×10^00	0,333	1,11×10^00	#N/A	#N/A	#N/A	#N/A	#N/A	#N/A	#N/A	#N/A	#NUM!	0.611	1,890	2,18×10^00	3,000	1,29×10^00	1,732	2,22E00	2,000	1,3E00	-0,632	1,11E00	-0.229	3.1	#N/A	#N/A	1.8	4.45	1.604	2.46	2.449	0.975	1,414	2,59E00	-1,460	2,37E00	-1.461
RAR Activation	#NUM!	1.92	#NUM!	1.92	#NUM!	1.98	#NUM!	1.92	#NUM!	0.389	#NUM!	1,11×10^01	#NUM!	1,88×10^00	#NUM!	1.03	#NUM!	4,41×10^−01	#N/A	#N/A	#N/A	#N/A	2	0.44	#NUM!	7,17×10^00	#NUM!	3,49×10^00	#NUM!	5,44E00	#NUM!	1,9E00	#NUM!	2,58E00	#NUM!	1.82	#NUM!	9,87E-01	#NUM!	3.5	#NUM!	3.04	#NUM!	0.551	#NUM!	2,52E00	#NUM!	6,28E00	NaN
D-myo-inositol-5-phosphate Metabolism	-2.177	1.84	-2.177	1.84	-2.53	2.21	0.12	2.64	#NUM!	1.04	−1,474	4,51×10^00	0,426	1,8×10^00	#NUM!	1.06	#NUM!	4,5×10^−01	#N/A	#N/A	#N/A	#N/A	2	0.73	−0,906	8,33×10^00	4,041	3,49×10^00	0,000	9,87E-01	1,000	5,3E-01	2,600	9,59E-01	-2.654	3.97	#NUM!	0	0.775	2.95	-0.816	0	1.508	0.447	0,272	6,1E00	0,544	2,78E00	0.478
Endocannabinoid Cancer Inhibition Pathway	-0.137	2.19	-0.137	2.19	0.632	2.51	-2.84	2.05	#NUM!	0.496	1,313	7,04×10^00	−0,728	4,66×10^−01	#NUM!	0.585	#NUM!	5,5×10^−01	#N/A	#N/A	#N/A	#N/A	1.342	0	1,565	3,46×10^00	−0,717	3,71×10^00	-0,392	3,97E00	-0,707	2,76E00	1,732	1,38E00	-0.277	5.05	#N/A	#N/A	-1.987	3.21	-1.671	1.03	-1.265	0.572	-1,947	2,3E00	0,000	2,64E00	-0.602
HOTAIR Regulatory Pathway	2.309	0.821	2.309	0.821	0.781	2.07	4.481	2	#NUM!	1.16	−2,219	3,59×10^00	0,180	4,65×10^00	#NUM!	0.863	#NUM!	5,09×10^−01	#N/A	#N/A	#N/A	#N/A	#N/A	#N/A	0,478	2,72×10^00	2,668	2,29×10^00	0,730	5,63E00	2,887	4,22E00	0,209	4,99E-01	-1	3.02	#NUM!	6,25E-01	3.709	1.95	2.744	2.22	3.153	2.12	3,893	2,14E00	-1,109	2,2E00	-0.577
FLT3 Signaling in Hematopoietic Progenitor Cells	-0.6	0.851	-0.6	0.851	-1.671	3.99	1.151	2.88	#NUM!	0.717	−2,596	7×10^00	−1,134	−0×10^00	0	1.77	#NUM!	1,84×10^00	#N/A	#N/A	#NUM!	0.648	3	4.24	−0,469	3,12×10^00	3,452	2,64×10^00	0,577	1,52E00	-1,000	1,18E00	0,577	3,53E-01	0.522	4.75	#NUM!	1,96E00	2.043	1.85	0.816	3.01	0.447	0.345	1,512	3,87E00	-0,539	2,97E00	0.469
Endothelin-1 Signaling	2.324	1.62	2.324	1.62	-0.603	1.51	1.688	3.71	#NUM!	0.402	−2,394	4,67×10^00	−1,633	8,79×10^−01	#NUM!	0.388	#N/A	#N/A	#N/A	#N/A	#N/A	#N/A	#NUM!	0	1,078	3,89×10^00	4,638	3,94×10^00	1,400	1,93E00	1,342	5,42E-01	1,667	1,52E00	0.384	5.02	#NUM!	0	2.528	3.33	2.214	1.56	3.051	0.804	1,291	6,28E00	-0,577	7,4E-01	-0.883
BER (Base Excision Repair) Pathway	-2.324	0.633	-2.324	0.633	-2.236	0	-0.258	0.333	#N/A	#N/A	−1,941	9,07×10^−01	3,162	1,81×10^00	#NUM!	1.76	#N/A	#N/A	#N/A	#N/A	#N/A	#N/A	2	1.18	−1,091	1,24×10^00	1,225	2,3×10^00	#NUM!	0	#NUM!	2,41E-01	2,183	4,28E00	0.5	1.91	#N/A	#N/A	0.302	0	2.333	0.582	-1.342	1.02	2,111	8,36E-01	0,626	4,23E00	2.887
Semaphorin Neuronal Repulsive Signaling Pathway	1.093	0.618	1.093	0.618	0.324	2.34	0.124	4.59	#NUM!	0.488	0,555	6,67×10^00	−1,606	8,63×10^−01	#NUM!	0.569	#N/A	#N/A	#N/A	#N/A	#N/A	#N/A	#NUM!	0	−0,593	3,94×10^00	−0,970	3,92×10^00	0,000	6,06E00	0,000	1,21E00	-0,408	9,24E-01	0.555	6.23	#N/A	#N/A	-0.59	1.64	-0.539	2.16	-0.277	1.5	-0,457	4,49E00	0,566	2,67E00	0.855
PEDF Signaling	0	0.928	0	0.928	-0.392	2.4	0	2.28	#N/A	#N/A	−2,694	3,9×10^00	−0,577	1,22×10^00	#NUM!	1.06	#N/A	#N/A	#N/A	#N/A	#N/A	#N/A	#N/A	#N/A	−0,781	3,4×10^00	2,592	4,74×10^00	0,535	2,43E00	0,000	1,11E00	0,905	5,27E-01	0.169	4.97	#N/A	#N/A	1.177	1.46	1.069	0.441	-1	0	0,447	1,72E00	-0,600	2,17E00	0.801
CDP-diacylglycerol Biosynthesis I	-0.707	0.587	-0.707	0.587	-1.414	1.43	-1.155	2.04	#N/A	#N/A	−0,378	1,12×10^00	#NUM!	−0×10^00	#N/A	#N/A	#N/A	#N/A	#N/A	#N/A	#N/A	#N/A	#NUM!	0.593	0,302	9,63×10^−01	0,832	2,3×10^00	#NUM!	2,53E-01	#NUM!	4,6E-01	1,890	1,56E00	0	0.308	#N/A	#N/A	-1.732	2.2	2	0.322	#NUM!	0.457	-0,333	2,02E00	0,000	1,19E00	-1.291
NGF Signaling	0.169	0.772	0.169	0.772	-1.581	5.21	1.155	2.36	#NUM!	1.4	−2,885	9,35×10^00	−2,183	1,39×10^00	-1	1.23	#NUM!	6,23×10^−01	#N/A	#N/A	#N/A	#N/A	#N/A	#N/A	1,236	2,77×10^00	4,258	3,55×10^00	0,000	9,67E-01	#NUM!	0	2,524	8,3E-01	0	4.33	#NUM!	3,05E-01	2.874	0.9	0.577	2.05	0.447	0	0,522	2,74E00	0,849	6,25E00	1.089
IL-8 Signaling	2.945	1.25	2.945	1.25	0.555	2.82	5.288	4.19	#NUM!	0.367	−1,806	6,67×10^00	−2,921	2,41×10^00	#NUM!	0.588	#NUM!	1,08×10^00	#N/A	#N/A	#N/A	#N/A	#NUM!	0.252	0,536	4,21×10^00	5,682	4,55×10^00	0,649	8,23E00	-0,378	9,79E-01	2,401	2,71E00	1.78	9.02	#N/A	#N/A	6.742	7.07	4.621	5.8	3.441	2.55	3,713	6,95E00	-1,016	3,12E00	-1.585
Osteoarthritis Pathway	2.898	1.81	2.898	1.81	1.852	1.64	3.889	5.24	#NUM!	0.333	1,890	6,51×10^00	−0,667	2,9×10^00	#NUM!	0.492	#NUM!	1×10^00	#NUM!	1.13	#NUM!	0.772	#NUM!	0.453	1,132	2,64×10^00	0,577	2,36×10^00	0,438	1,12E01	1,528	1,24E01	2,828	1,32E00	0.128	4.81	#NUM!	0	4.331	6.41	3.606	6.84	3.138	7.21	3,457	8,96E00	0,263	1,86E00	0.224
CXCR4 Signaling	1.508	1	1.508	1	-0.48	2.28	2.324	3.59	#N/A	#N/A	−2,023	6,06×10^00	−0,894	9,87×10^−01	#NUM!	0.476	#N/A	#N/A	#N/A	#N/A	#N/A	#N/A	3.207	2.36	−0,697	5,41×10^00	4,750	2,95×10^00	0,894	2,96E00	0,447	1,01E00	1,279	9,24E-01	0	7.22	#N/A	#N/A	4.025	2.9	2.043	2.47	1.265	0.893	2,030	3,69E00	-1,043	1,91E00	-0.651
IGF-1 Signaling	-0.392	0.416	-0.392	0.416	-0.18	4.17	0.686	1.45	#N/A	#N/A	−1,677	1,07×10^01	0,000	1,32×10^00	0	1.39	#N/A	#N/A	#N/A	#N/A	#N/A	#N/A	#NUM!	0	−1,155	5,27×10^00	3,703	3,39×10^00	0,655	6,56E00	#NUM!	1,3E00	-0,277	8,42E-01	0.507	6.77	#NUM!	1,64E00	2.556	1.4	0.209	2.84	0	0.652	1,616	4,95E00	-0,845	3,03E00	-0.781
Cell Cycle Control of Chromosomal Replication	-4.642	3.82	-4.642	3.82	-2.121	0	-1.732	0	#N/A	#N/A	−2,000	9,17×10^−01	2,673	2,75×10^00	#NUM!	0.298	#N/A	#N/A	#N/A	#N/A	#N/A	#N/A	#NUM!	0.371	0,557	2,12×10^00	3,128	7,3×10^−01	0,816	4,91E-01	#NUM!	1,03E00	4,025	4,34E00	0.655	2.54	#N/A	#N/A	-2.496	0	-1.134	0	#NUM!	0	2,183	1,82E00	2,400	1,72E00	3.536
Coronavirus Pathogenesis Pathway	1.432	0.678	1.432	0.678	1.313	4.13	-0.246	0.706	#NUM!	1.02	−0,739	4,92×10^00	−0,686	3,19×10^00	#NUM!	0	−1,633	5,25×10^00	#N/A	#N/A	-2.449	4.42	#NUM!	6.46	−0,413	4,86×10^00	0,211	3,87×10^00	-2,556	3,48E00	-1,508	2,86E00	-1,180	3,91E00	-1.214	2.37	-2,530	6,69E00	1.395	3.67	0	2.05	1.069	0.903	1,067	1,32E00	0,226	7,58E00	-2.985
Gap Junction Signaling	#NUM!	1.7	#NUM!	1.7	#NUM!	3.05	#NUM!	1.7	#NUM!	0.388	#NUM!	6,56×10^00	#NUM!	1,23×10^00	#NUM!	1.02	#N/A	#N/A	#N/A	#N/A	#N/A	#N/A	#N/A	#N/A	#NUM!	2,13×10^00	#NUM!	1,83×10^00	#NUM!	1,26E00	#NUM!	0	#NUM!	1,65E00	#NUM!	6.28	#NUM!	0	#NUM!	1.97	#NUM!	2.74	#NUM!	0.283	#NUM!	4,62E00	#NUM!	1,08E00	NaN
Apelin Endothelial Signaling Pathway	0.493	1.29	0.493	1.29	-0.174	2.49	2.021	2.37	#N/A	#N/A	−1,640	5,15×10^00	−2,183	1,23×10^00	#NUM!	0.289	#N/A	#N/A	#N/A	#N/A	#N/A	#N/A	#N/A	#N/A	0,630	5,2×10^00	4,450	2,82×10^00	0,853	3,76E00	#NUM!	0	2,200	2	1.067	5.85	#N/A	#N/A	2.897	4.5	2.043	4.09	1.667	1.07	1,372	3,39E00	-1,521	1,07E00	-0.832
Protein Ubiquitination Pathway	#NUM!	6.13	#NUM!	6.13	#NUM!	6.78	#NUM!	4.4	#NUM!	0.284	#NUM!	6,8×10^00	#NUM!	1,9×10^00	#NUM!	0.607	#NUM!	6,74×10^00	#NUM!	0.387	#NUM!	0.234	2.646	2.72	#NUM!	5,94×10^00	#NUM!	5,61×10^00	#NUM!	7,3E-01	#NUM!	2,64E00	#NUM!	5,68E00	#NUM!	8.32	#NUM!	3,73E00	#NUM!	4.9	#NUM!	4.49	#NUM!	0.36	#NUM!	1,92E00	#NUM!	4,68E00	NaN
Aldosterone Signaling in Epithelial Cells	0.426	1.32	0.426	1.32	-1.414	1.61	0.164	3.47	#N/A	#N/A	−2,335	5,4×10^00	−0,333	8,96×10^−01	#NUM!	2.4	#N/A	#N/A	#N/A	#N/A	#N/A	#N/A	3.922	11.1	−1,067	2,63×10^00	4,727	4,71×10^00	2,121	1,87E00	#NUM!	1,45E00	0,500	2,28E00	-2.117	4.08	#N/A	#N/A	1.8	1.7	-0.775	0.59	2.449	0.553	0,557	4,97E00	-0,756	1,09E00	-0.309
Phosphatidylcholine Biosynthesis I	#NUM!	0.509	#NUM!	0.509	#NUM!	0	#NUM!	0	#N/A	#N/A	#NUM!	7,7×10^−01	#NUM!	2,64×10^−01	#N/A	#N/A	#N/A	#N/A	#N/A	#N/A	#N/A	#N/A	#N/A	#N/A	#NUM!	−0×10^00	2,236	1,28×10^00	#NUM!	9,59E-01	#N/A	#N/A	#NUM!	1,82E-01	#NUM!	0	#NUM!	1,4E00	#NUM!	0.214	#NUM!	0	#NUM!	0.48	#NUM!	4,41E-01	0,000	1,19E00	1.134
Actin Cytoskeleton Signaling	0.289	0	0.289	0	-0.849	2.54	1.732	2.79	#N/A	#N/A	−2,177	6,58×10^00	0,688	5,82×10^−01	0.447	0.745	#N/A	#N/A	#N/A	#N/A	#N/A	#N/A	#NUM!	3.55	−0,759	3,22×10^00	4,672	3,74×10^00	3,528	4,38E00	1,414	3,62E00	1,567	5,99E-01	0.485	10.8	#NUM!	3,89E-01	3.159	0.804	2.287	2.31	0.302	0.577	0,866	2,95E00	0,000	2,81E00	-0.453
IL-2 Signaling	0.688	0.775	0.688	0.775	-1.213	1.93	1.877	0.807	#N/A	#N/A	−1,512	6,5×10^00	0,000	3,21×10^−01	#NUM!	1.39	#NUM!	8,79×10^−01	#N/A	#N/A	#N/A	#N/A	#NUM!	0.578	−0,180	3,11×10^00	3,138	2,2×10^00	2,309	2,88E00	1,000	1,53E00	0,000	4,42E-01	0.426	2.76	#NUM!	5,23E-01	3.411	1.3	1.069	1.27	#NUM!	0	1,279	3,29E00	-0,688	1,07E00	-0.18
G Beta Gamma Signaling	1.761	0.699	1.761	0.699	-0.343	2.51	2.263	2.7	#N/A	#N/A	−3,015	4,29×10^00	−1,886	1,04×10^00	#NUM!	0.664	#N/A	#N/A	#N/A	#N/A	#N/A	#N/A	#NUM!	0.536	0,535	2,31×10^00	3,355	8,7×10^−01	2,500	1,15E00	#NUM!	3,45E-01	1,147	8,48E-01	-1.109	7.39	#NUM!	2,76E-01	2.111	2.76	1.512	1.95	0	0	0,870	2,53E00	-1,347	3,16E-01	-2.405
Semaphorin Signaling in Neurons	#NUM!	0	#NUM!	0	#NUM!	0.389	#NUM!	3.35	#N/A	#N/A	#NUM!	1,78×10^00	#NUM!	1,04×10^00	#N/A	#N/A	#N/A	#N/A	#N/A	#N/A	#N/A	#N/A	#N/A	#N/A	#NUM!	3,07×10^00	#NUM!	2,48×10^00	#NUM!	4,76E00	#NUM!	1,57E00	#NUM!	9,14E-01	#NUM!	2.99	#N/A	#N/A	#NUM!	0.62	#NUM!	1.39	#NUM!	1.79	#NUM!	3,08E00	#NUM!	3,59E00	NaN
Synaptic Long Term Depression	3.939	1.23	3.939	1.23	1.441	1.13	2.566	1.73	#NUM!	1.84	−2,994	3,66×10^00	−1,091	4,53×10^−01	#NUM!	0	#N/A	#N/A	#N/A	#N/A	#N/A	#N/A	#NUM!	0	−0,593	1,39×10^00	2,954	7,1×10^−01	1,807	2,98E-01	#NUM!	0	0,898	1,11E00	-1.386	7.64	#N/A	#N/A	2.292	0.914	2	1.31	1.897	0	0,745	2,54E00	-1,067	0	-1.767
Apelin Muscle Signaling Pathway	-0.333	0.996	-0.333	0.996	-1.633	1.03	-0.333	1.44	#N/A	#N/A	−1,897	2,53×10^00	#NUM!	−0×10^00	#N/A	#N/A	#N/A	#N/A	#N/A	#N/A	#N/A	#N/A	#NUM!	0	−0,333	1,34×10^00	1,000	4,16×10^−01	#NUM!	6,82E-01	#N/A	#N/A	0,000	6,35E-01	-0.378	3.1	#N/A	#N/A	-0.333	5.21	0.816	3.6	#NUM!	0.893	1,000	8,76E-01	-1,633	4,2E-01	-1.265
Triacylglycerol Biosynthesis	-0.277	0.463	-0.277	0.463	-1.265	0.541	0.688	1.6	#N/A	#N/A	−2,309	9,07×10^−01	0,000	−0×10^00	#N/A	#N/A	#N/A	#N/A	#N/A	#N/A	#N/A	#N/A	#N/A	#N/A	0,447	1,52×10^00	0,471	8,33×10^−01	#NUM!	0	#NUM!	6,84E-01	1,667	1,08E00	0.707	0.367	#N/A	#N/A	-0.728	1.17	2.646	0.393	#NUM!	0.35	-0,258	2,15E00	-0,775	1,3E00	-2.041
mTOR Signaling	0.152	0.996	0.152	0.996	0.949	6.57	1.98	1.08	#NUM!	1.75	−0,816	4,7×10^00	−1,155	5,9×10^−01	0	0.602	#N/A	#N/A	#N/A	#N/A	#N/A	#N/A	#N/A	#N/A	0,788	6,56×10^00	2,910	7,33×10^00	0,000	3,76E00	#NUM!	6,99E-01	1,512	1,35E00	1.286	3.4	#N/A	#N/A	3.015	3.36	0.73	2.29	0.905	0.456	1,029	1,02E00	-0,258	1,02E01	0
Endocannabinoid Developing Neuron Pathway	-0.18	0.796	-0.18	0.796	-0.801	5.38	1.852	1.85	#N/A	#N/A	−1,677	6,09×10^00	−0,577	4,83×10^−01	#NUM!	0.703	#N/A	#N/A	#N/A	#N/A	#N/A	#N/A	#NUM!	0	0,832	3,46×10^00	3,781	2,6×10^00	1,213	1,87E00	#NUM!	3,75E-01	1,213	8,39E-01	0.822	3.76	#N/A	#N/A	2.401	2.03	2.132	1.52	1.342	0.273	1,134	2,35E00	0,539	1,24E00	0.98
Virus Entry via Endocytic Pathways	#NUM!	0.759	#NUM!	0.759	#NUM!	4.98	#NUM!	3.19	#N/A	#N/A	#NUM!	6×10^00	#NUM!	2,54×10^00	#NUM!	0.429	#NUM!	2,74×10^00	#N/A	#N/A	#N/A	#N/A	#N/A	#N/A	#NUM!	3,19×10^00	#NUM!	4,76×10^00	#NUM!	4,92E00	#NUM!	1,82E00	#NUM!	5,24E-01	#NUM!	5	#NUM!	1,64E00	#NUM!	3.48	#NUM!	3.19	#NUM!	1.52	#NUM!	1,63E00	#NUM!	1,93E00	NaN
VEGF Signaling	1.3	2.18	1.3	2.18	-1.177	3.35	3.212	1.57	#N/A	#N/A	−2,197	4,77×10^00	−0,277	1,05×10^00	#NUM!	0.917	#N/A	#N/A	#N/A	#N/A	#N/A	#N/A	#N/A	#N/A	−0,480	1,63×10^00	2,777	3,38×10^00	0,728	3,91E00	-1,000	1,95E00	1,508	3,99E-01	0.164	7.37	#NUM!	3,64E-01	3.78	1.06	2.558	2.36	1.342	0	1,400	2,02E00	-0,378	2,77E00	0
Hepatic Fibrosis / Hepatic Stellate Cell Activation	#NUM!	0.602	#NUM!	0.602	#NUM!	1.21	#NUM!	11.5	#NUM!	1.03	#NUM!	9,77×10^00	#NUM!	9,53×10^00	#NUM!	0.674	#NUM!	3,01×10^00	#N/A	#N/A	#NUM!	0.903	#N/A	#N/A	#NUM!	2,62×10^00	#NUM!	1,92×10^00	#NUM!	1,23E01	#NUM!	8,29E00	#NUM!	2,81E-01	#NUM!	6.32	#NUM!	1,6E00	#NUM!	6.74	#NUM!	6.44	#NUM!	8.27	#NUM!	9,07E00	#NUM!	1,37E00	NaN
HGF Signaling	0.378	0.437	0.378	0.437	-1.3	2.66	2.287	3.56	#NUM!	0.524	−2,064	9,56×10^00	−1,877	3,25×10^00	-1	1.09	#NUM!	5,8×10^−01	#N/A	#N/A	#N/A	#N/A	#N/A	#N/A	−0,577	1,73×10^00	5,461	4,18×10^00	1,414	4,14E00	#NUM!	1,87E00	0,471	9,63E-01	-0.667	3.7	#NUM!	2,71E-01	4.003	4	1.964	1.86	1.134	1.21	1,809	1,12E01	-0,164	2,21E00	0.146
Antiproliferative Role of Somatostatin Receptor 2	0	0.377	0	0.377	-0.471	2.55	1.5	0.873	#NUM!	1.77	−1,877	3,89×10^00	#NUM!	−0×10^00	#NUM!	0.629	#NUM!	8,01×10^−01	#N/A	#N/A	#N/A	#N/A	2	0.955	−1,000	1,24×10^00	3,545	2,36×10^00	2,111	1,73E00	#NUM!	7,7E-01	0,333	6,14E-01	1.528	6.01	#N/A	#N/A	2.668	2.32	1.732	1.39	#NUM!	0	1,069	2,09E00	-0,500	9,47E-01	0
Tumor Microenvironment Pathway	2.832	0.857	2.832	0.857	2.188	2.25	5.481	7.1	#NUM!	1.08	−1,500	5,37×10^00	−1,093	6,71×10^00	#NUM!	0.418	#NUM!	1,19×10^00	#N/A	#N/A	#N/A	#N/A	#N/A	#N/A	−0,115	1,67×10^00	3,397	2,4×10^00	1,067	1,05E01	1,508	3,17E00	2,858	0	-1.723	6.82	0,000	1,69E00	6.11	8.74	4.429	4.88	4.382	7.27	4,826	8,27E00	1,786	1,41E00	0.447
Protein Kinase A Signaling	0.843	0.415	0.843	0.415	0.768	2.58	0.526	6.02	#N/A	#N/A	−2,435	1,07×10^01	−0,429	3,83×10^00	0	1.62	#NUM!	2,24×10^−01	#N/A	#N/A	#N/A	#N/A	#NUM!	1.33	−0,415	5,58×10^00	1,029	2,77×10^00	0,000	3,61E00	-1,667	1,73E00	1,313	1,59E00	1.106	6.94	#NUM!	0	0.87	4.05	0.927	1.14	-0.447	0.484	-0,905	8,86E00	-0,413	2,18E00	-0.522
Granzyme B Signaling	-2.236	0.317	-2.236	0.317	-0.816	1.23	-0.378	0.623	#N/A	#N/A	0,333	2,64×10^00	#NUM!	1,08×10^00	#N/A	#N/A	#N/A	#N/A	#NUM!	1.51	#NUM!	1.3	#N/A	#N/A	1,667	1,63×10^00	1,667	1,68×10^00	#N/A	#N/A	#NUM!	1,43E00	1,890	2,4E00	0.905	5.31	#N/A	#N/A	-0.378	1.35	#NUM!	0.611	#NUM!	0.652	1,000	5,03E-01	1,890	1,16E00	2.111
PDGF Signaling	0.73	1.18	0.73	1.18	-0.626	1.43	1.183	1.37	#NUM!	0.682	−1,265	6,83×10^00	−0,943	2,43×10^00	#NUM!	1.04	#NUM!	7,42×10^−01	#N/A	#N/A	#NUM!	0.616	2	1.2	0,566	4,97×10^00	4,619	5,2×10^00	1,213	3,19E00	#NUM!	6,4E-01	0,775	6,38E-01	1.808	5.62	2,000	2,79E00	3.124	3.24	1.342	1.31	1	0	1,134	3,18E00	0,343	2,9E00	1.067
Induction of Apoptosis by HIV1	-1.5	0.394	-1.5	0.394	0.832	0.573	0.378	2.38	#NUM!	1.9	−0,784	4,04×10^00	−0,302	1,49×10^00	#NUM!	0.733	#NUM!	8,66×10^−01	#N/A	#N/A	#N/A	#N/A	#NUM!	0.544	1,616	2,12×10^00	1,134	1,67×10^00	0,447	0	#NUM!	4,66E-01	2,840	1,89E00	2.357	1.3	#N/A	#N/A	0.2	2.59	1.667	0.372	#NUM!	0	-0,500	1,63E00	2,556	5,84E00	2.828
Leukocyte Extravasation Signaling	1.769	0.329	1.769	0.329	0.927	8.05	3.488	7.25	#NUM!	0.397	−0,802	4,43×10^00	0,365	3,1×10^00	#NUM!	0.378	#N/A	#N/A	#N/A	#N/A	#N/A	#N/A	#N/A	#N/A	1,026	4,08×10^00	4,695	1,5×10^00	3,889	5,23E00	2,530	4,11E00	2,065	0	0.13	6.78	#N/A	#N/A	4.303	6.18	3.479	3.82	2.683	3.85	4,572	1,05E01	0,258	3,18E00	0
Basal Cell Carcinoma Signaling	0.5	0.393	0.5	0.393	0	0	2.117	2.13	#N/A	#N/A	−1,213	1,04×10^00	0,632	9,17×10^−01	#NUM!	0.664	#N/A	#N/A	#N/A	#N/A	#N/A	#N/A	#N/A	#N/A	−0,728	−0×10^00	−0,229	−0×10^00	1,633	6,46E-01	#NUM!	1,34E00	0,000	0	-2.309	0.426	#N/A	#N/A	2.138	0	1.265	0	#NUM!	0.455	-0,632	4,44E-01	0,535	3,59E-01	-0.756
MSP-RON Signaling In Cancer Cells Pathway	1.664	2.57	1.664	2.57	-1	1.82	2.734	2.69	#NUM!	0.509	−2,540	1,01×10^01	0,408	2,3×10^00	-0.447	1.55	#N/A	#N/A	#N/A	#N/A	#N/A	#N/A	#NUM!	0.924	−0,122	3,48×10^00	2,540	2,92×10^00	0,378	5,14E00	0,000	2,3E00	2,874	3,88E00	-0.7	5.96	#NUM!	2,58E-01	4.061	2.61	2.646	1.38	1	0.45	1,406	4,12E00	-0,700	3,89E00	0.254
Phosphatidylglycerol Biosynthesis II (Non-plastidic)	-1	0.68	-1	0.68	-1.897	2.14	-0.832	2.1	#N/A	#N/A	−0,378	9,28×10^−01	#NUM!	−0×10^00	#N/A	#N/A	#N/A	#N/A	#N/A	#N/A	#N/A	#N/A	#N/A	#N/A	0,302	7,28×10^−01	1,069	2,33×10^00	#NUM!	2,18E-01	#NUM!	4,29E-01	1,890	1,36E00	0.447	0.423	#N/A	#N/A	-1.732	1.82	2.236	0.475	#NUM!	0.409	-0,333	1,75E00	0,333	1,34E00	-1.291
Oncostatin M Signaling	2.183	1.76	2.183	1.76	0	1.71	3.674	3.34	#NUM!	2.22	−0,626	5,47×10^00	0,000	7,75×10^−01	#NUM!	1	#NUM!	1,02×10^00	#N/A	#N/A	#NUM!	0.886	#N/A	#N/A	0,243	6,58×10^−01	2,668	1,16×10^00	1,897	2,63E00	1,000	2,04E00	3,000	8,36E-01	1.414	2.87	#NUM!	2,7E00	4.491	4.68	3.13	6.3	1.89	2.04	1,964	6,18E00	0,728	2,07E00	0.626
Huntington's Disease Signaling	0.302	2.06	0.302	2.06	-1.298	8.29	0.566	2.41	#NUM!	0.767	−1,361	1,86×10^01	−0,277	1,95×10^00	-1	0.883	#NUM!	2,42×10^00	#N/A	#N/A	#N/A	#N/A	#N/A	#N/A	−0,602	7,18×10^00	1,638	4,77×10^00	0,728	1,45E00	-2,000	7,88E-01	-1,400	8,39E00	-2.774	10.6	#NUM!	3,2E-01	1.265	2.96	-0.426	4.43	0.707	0.326	1,298	2,81E00	-1,067	3,17E00	-1.987
Paxillin Signaling	-0.577	0.815	-0.577	0.815	-2.263	5.61	0.686	2.41	#N/A	#N/A	−2,596	8,63×10^00	−0,632	−0×10^00	#NUM!	0.419	#N/A	#N/A	#N/A	#N/A	#N/A	#N/A	#N/A	#N/A	0,152	2,66×10^00	4,117	4,44×10^00	1,807	2,95E00	#NUM!	2,36E00	-0,277	4,84E-01	-0.667	5.59	#NUM!	3,35E-01	2.502	2.15	2.985	3.04	1.342	0.622	0,756	3,95E00	-0,756	1,37E00	-0.781
Cell Cycle Regulation by BTG Family Proteins	-1.134	1.46	-1.134	1.46	-0.447	0.883	0	0.373	#NUM!	1.02	−0,816	2,22×10^00	−1,000	7,08×10^−01	#NUM!	0.431	#N/A	#N/A	#N/A	#N/A	#N/A	#N/A	0.447	1.3	2,236	1,51×10^00	1,890	1×10^00	#NUM!	7,17E-01	#NUM!	2,91E-01	2,333	2,94E00	-0.632	4.45	#N/A	#N/A	0.816	0.967	1.342	0.907	#NUM!	0.467	0,447	3,05E-01	1,667	2,48E00	1.897
Notch Signaling	0.905	1.16	0.905	1.16	-1.134	1.52	2.111	1.53	#N/A	#N/A	−1,387	2,67×10^00	#NUM!	2,48×10^−01	#N/A	#N/A	#N/A	#N/A	#N/A	#N/A	#N/A	#N/A	#NUM!	0.453	0,000	1,51×10^00	1,265	7,62×10^−01	#NUM!	0	#NUM!	2,91E-01	-0,816	1,53E00	0.905	1.9	#N/A	#N/A	2.333	0.728	0	0.638	#N/A	#N/A	0,000	0	-0,707	7,75E-01	-0.258
3-phosphoinositide Biosynthesis	-2.213	2.17	-2.213	2.17	-1.852	2.17	0	2.13	#NUM!	1	−1,732	4,3×10^00	0,894	1,14×10^00	0.447	1.91	#NUM!	4,32×10^−01	#N/A	#N/A	#N/A	#N/A	#N/A	#N/A	−1,294	9,68×10^00	5,208	3,26×10^00	0,655	1,86E00	1,000	4,79E-01	2,117	1,02E00	-2.335	5.26	#NUM!	0	1.432	2.1	-0.784	0	1.265	0	0,267	5,95E00	0,267	2,6E00	0.602
Natural Killer Cell Signaling	0.728	1.92	0.728	1.92	-0.687	2.86	1.166	4.57	#NUM!	0.389	−1,612	4,7×10^00	−2,058	2,94×10^00	-0.816	1.47	−1,000	2,98×10^00	#N/A	#N/A	#NUM!	0.333	#N/A	#N/A	2,440	8,24×10^00	4,825	3,04×10^00	0,686	4,62E00	1,043	1,24E01	2,401	1,31E00	-0.346	8.25	0,000	3,03E00	4.252	10.1	0.617	1.89	0.471	1.64	3,022	1,19E01	1,291	1,9E00	1.294
Regulation Of The Epithelial Mesenchymal Transition In Development Pathway	0.688	0	0.688	0	-0.243	0.668	4.11	3.4	#N/A	#N/A	−1,633	1,82×10^00	0,000	1,47×10^00	#NUM!	0	#N/A	#N/A	#N/A	#N/A	#N/A	#N/A	#N/A	#N/A	0,169	1,58×10^00	1,732	4,06×10^−01	-0,333	1,02E00	#NUM!	1,09E00	-1,069	8,51E-01	0	1.21	#N/A	#N/A	4.264	0.676	1.387	0.42	1.633	0.472	2,000	9,63E-01	-0,229	0.5	-2
Ceramide Signaling	0.962	0.951	0.962	0.951	-0.655	1.7	0.343	1.48	#NUM!	1.61	−0,343	5,25×10^00	−1,265	4,42×10^−01	0	1.59	#N/A	#N/A	#N/A	#N/A	#N/A	#N/A	#N/A	#N/A	1,474	3,87×10^00	1,093	3,38×10^00	-1,069	1,78E00	#NUM!	0	2,668	1,6E00	0.686	4.63	#N/A	#N/A	1.219	2.21	1.291	0.58	#NUM!	0	-0,426	1,39E00	2,117	1,47E00	1.298
Acute Myeloid Leukemia Signaling	-0.784	1.53	-0.784	1.53	-1.4	2.58	1.298	4.09	#N/A	#N/A	−1,414	4×10^00	0,333	8,01×10^−01	0	1.59	#NUM!	7,24×10^−01	#N/A	#N/A	#N/A	#N/A	#N/A	#N/A	−1,333	2,88×10^00	2,197	2,46×10^00	-0,229	4,92E00	-1,000	2,11E00	-0,258	1,34E00	0	5.51	#NUM!	3,88E-01	2.694	3.45	0.655	3.21	0	0.889	0,180	7,26E00	-0,600	1,71E00	0.493
3-phosphoinositide Degradation	-2.177	1.89	-2.177	1.89	-2.53	2.4	0	2.54	#NUM!	1.05	−1,769	4,84×10^00	0,853	1,69×10^00	#NUM!	1.09	#NUM!	4,57×10^−01	#N/A	#N/A	#N/A	#N/A	#N/A	#N/A	−0,453	8,26×10^00	4,565	3,4×10^00	0,243	1,06E00	1,633	8,42E-01	2,294	7,67E-01	-2.598	4.56	#NUM!	0	0.516	2.79	-0.6	0	1	0	0,555	5,39E00	0,429	1,99E00	0.868
RHOGDI Signaling	-2.777	0.491	-2.777	0.491	0.169	1.96	-2.898	4.21	#NUM!	0.359	1,987	7,58×10^00	0,218	8,66×10^−01	1	0.567	#N/A	#N/A	#N/A	#N/A	#N/A	#N/A	#N/A	#N/A	1,344	2,29×10^00	−3,515	1,16×10^00	-1,569	4,88E00	-1,134	3,61E00	-1,342	3,45E-01	0.802	9.23	#N/A	#N/A	-3.162	2.22	-2.828	4.18	-1.941	1.82	-2,137	2,29E00	-0,944	3,02E00	0.896
Cardiac Hypertrophy Signaling	1.434	1.51	1.434	1.51	-1.033	3.44	2.804	2.82	#N/A	#N/A	−3,000	7,35×10^00	−1,671	8,93×10^−01	-1.633	1.01	#N/A	#N/A	#N/A	#N/A	#N/A	#N/A	#N/A	#N/A	−1,117	3,18×10^00	3,074	1,77×10^00	0,557	2,17E00	#NUM!	0	1,521	1,07E00	-0.728	6.88	#NUM!	3,63E-01	3.811	3.21	2.021	3.08	1.5	0.607	0,896	3,46E00	-0,120	2,49E00	-1.265
Cell Cycle: G1/S Checkpoint Regulation	1.225	2.26	1.225	2.26	2.309	0.607	-1.807	0	#NUM!	0.78	−0,816	5,91×10^00	0,000	1,64×10^00	#NUM!	0.246	#NUM!	8,42×10^−01	#N/A	#N/A	#N/A	#N/A	#N/A	#N/A	−1,177	2,21×10^00	0,928	2,04×10^00	0,000	1,3E00	#NUM!	8,6E-01	-0,471	3,15E00	0.426	3.27	#NUM!	4,89E-01	-2.357	0.724	-3.207	1.8	#NUM!	0.286	0,000	5,26E-01	-2,600	2,92E00	-1.616
ERBB Signaling	0.2	0.432	0.2	0.432	-1.134	2.67	1.029	1.08	#N/A	#N/A	−2,846	6,2×10^00	−1,000	1,44×10^00	-1	1.54	#N/A	#N/A	#N/A	#N/A	#N/A	#N/A	#N/A	#N/A	−0,143	4,11×10^00	4,041	4,72×10^00	0,775	2,01E00	-0,447	1,47E00	0,471	9,96E-01	-1	4.68	#NUM!	3,77E-01	2.414	1.1	0.943	0.824	#NUM!	0	0,000	3,66E00	-1,300	1,29E00	-0.302
D-myo-inositol (1,4,5,6)-Tetrakisphosphate Biosynthesis	-2.263	2.04	-2.263	2.04	-2.197	1.89	-0.128	2.23	#NUM!	1.1	−1,265	4,02×10^00	0,894	1,83×10^00	#NUM!	1.19	#NUM!	4,81×10^−01	#N/A	#N/A	#N/A	#N/A	#NUM!	0.67	−1,083	7,66×10^00	4,366	3,37×10^00	0,000	1,31E00	1,000	6,27E-01	2,558	8,86E-01	-2.469	4.02	#NUM!	0	0.687	2.54	-1.043	0	1	0.308	0,438	5,01E00	0,590	2,06E00	0.911
D-myo-inositol (3,4,5,6)-tetrakisphosphate Biosynthesis	-2.263	2.04	-2.263	2.04	-2.197	1.89	-0.128	2.23	#NUM!	1.1	−1,265	4,02×10^00	0,894	1,83×10^00	#NUM!	1.19	#NUM!	4,81×10^−01	#N/A	#N/A	#N/A	#N/A	#N/A	#N/A	−1,083	7,66×10^00	4,366	3,37×10^00	0,000	1,31E00	1,000	6,27E-01	2,558	8,86E-01	-2.469	4.02	#NUM!	0	0.687	2.54	-1.043	0	1	0.308	0,438	5,01E00	0,590	2,06E00	0.911
Telomere Extension by Telomerase	#NUM!	0.65	#NUM!	0.65	#NUM!	0	#NUM!	0.246	#N/A	#N/A	#NUM!	1,61×10^00	#NUM!	3,14×10^−01	#N/A	#N/A	#N/A	#N/A	#N/A	#N/A	#N/A	#N/A	#N/A	#N/A	#NUM!	6,04×10^−01	#NUM!	3,76×10^−01	#NUM!	0	#NUM!	5,97E-01	#NUM!	8,18E-01	#NUM!	1.15	#N/A	#N/A	#NUM!	0.407	#NUM!	0.682	#NUM!	0.239	#NUM!	2,88E-01	#NUM!	1,84E00	NaN
Hypoxia Signaling in the Cardiovascular System	1.414	1.51	1.414	1.51	0	1.74	1.291	2.5	#N/A	#N/A	−1,807	5,08×10^00	−1,414	2,1×10^00	#NUM!	0.225	#N/A	#N/A	#N/A	#N/A	#N/A	#N/A	#NUM!	1.74	1,604	4,32×10^00	−1,069	1,76×10^00	-1,633	2,22E00	#NUM!	7,93E-01	2,000	1,38E00	-0.632	4.35	#NUM!	4,63E-01	0.535	2.54	1.342	1.79	#NUM!	0.427	1,134	1,11E00	1,604	5,18E00	0.832
Role of JAK family kinases in IL-6-type Cytokine Signaling	#NUM!	2.01	#NUM!	2.01	#NUM!	1.12	#NUM!	4.23	#NUM!	2.69	#NUM!	5,33×10^00	#NUM!	2,96×10^−01	#N/A	#N/A	#NUM!	1,25×10^00	#N/A	#N/A	#NUM!	1.11	#N/A	#N/A	#NUM!	1,58×10^00	#NUM!	1,26×10^00	#NUM!	1,28E00	#NUM!	4,16E-01	#NUM!	1,27E00	#NUM!	0	#NUM!	2,03E00	#NUM!	4.58	#NUM!	2.46	#NUM!	1.32	#NUM!	3,97E00	#NUM!	2,59E00	NaN
ERK5 Signaling	1.043	0.879	1.043	0.879	-0.392	3.51	1.826	1.66	#NUM!	0.752	−1,768	5,08×10^00	−1,291	2,1×10^00	#NUM!	1.22	#N/A	#N/A	#N/A	#N/A	#N/A	#N/A	#N/A	#N/A	0,845	2,18×10^00	3,550	2,63×10^00	-0,302	1,45E00	-1,000	1,9E00	2,673	1,11E00	0.539	4.82	#N/A	#N/A	2.294	0.987	1.291	0.78	#NUM!	0	0,626	2,59E00	0,539	3,44E00	0.333
Thyroid Cancer Signaling	1.633	0.504	1.633	0.504	0.392	3	2.828	1.23	#N/A	#N/A	−2,401	5,28×10^00	−0,905	7,14×10^−01	#NUM!	0.604	#N/A	#N/A	#N/A	#N/A	#N/A	#N/A	#NUM!	5.7	−0,667	1,63×10^00	2,263	1,1×10^00	0,243	3,79E00	1,000	1,22E00	-0,832	5,36E-01	0.365	3.72	#N/A	#N/A	4.082	0.583	1.941	0.336	1.633	0.588	1,877	2,19E00	-0,655	5,06E-01	-0.48
GM-CSF Signaling	0.853	1.2	0.853	1.2	-0.816	2.92	2.043	1.85	#N/A	#N/A	−2,414	5,39×10^00	0,447	−0×10^00	#NUM!	1.25	#NUM!	8,24×10^−01	#N/A	#N/A	#NUM!	0.695	#NUM!	6.06	−0,539	2,43×10^00	4,116	3,65×10^00	1,941	3,78E00	#NUM!	1,34E00	1,069	1,48E00	1.095	5.63	#NUM!	2,1E00	3.53	2.44	2.065	2.26	1.633	0.712	1,512	5,5E00	-1,528	1,18E00	-0.343
P2Y Purigenic Receptor Signaling Pathway	0.169	0.733	0.169	0.733	-0.845	2.31	2.06	3.33	#N/A	#N/A	−2,188	5,49×10^00	−1,414	1,53×10^00	#NUM!	0.323	#N/A	#N/A	#N/A	#N/A	#N/A	#N/A	1.89	5.79	−0,263	3,15×10^00	3,111	1,73×10^00	0,471	1,71E00	#NUM!	3,5E-01	1,706	1,46E00	-0.781	4.31	#N/A	#N/A	3.13	4.01	0.784	2.26	0	0	0,801	4,54E00	0,169	1,18E00	-0.277
Necroptosis Signaling Pathway	1.549	2.73	1.549	2.73	0.365	0.407	0.911	1.19	0	3.11	−2,213	6,14×10^00	−0,186	2,83×10^00	#NUM!	0	#NUM!	1,31×10^00	#N/A	#N/A	#NUM!	0.409	#NUM!	0.633	1,287	3,06×10^00	3,845	1,61×10^00	-1,069	0.4	-0,447	7,64E-01	4,938	4,91E00	1.236	4.36	2,449	3,56E00	1.387	1.39	2.694	1.04	2.333	0.316	1,441	1,97E00	2,673	3,35E00	2.869
IL-1 Signaling	0.728	1.08	0.728	1.08	-0.5	1.73	0.626	2.31	#N/A	#N/A	−2,041	3,93×10^00	−1,667	9,1×10^−01	#NUM!	0.485	#NUM!	7,08×10^−01	#N/A	#N/A	#N/A	#N/A	#N/A	#N/A	0,962	2,67×10^00	1,528	3,9×10^−01	-1,414	1,32E00	#NUM!	0	2,138	1,97E00	0.302	1.62	#N/A	#N/A	1.789	4.77	2.887	2.56	#NUM!	0.37	1,606	3,2E00	1,279	1,44E00	1.46
Opioid Signaling Pathway	2.982	1.03	2.982	1.03	0.12	3.56	1.668	2.43	#NUM!	0.281	−3,752	7,81×10^00	0,522	1,45×10^00	0.816	0.896	#N/A	#N/A	#N/A	#N/A	#N/A	#N/A	#N/A	#N/A	0,096	3,78×10^00	2,132	1,34×10^00	1,372	2,91E00	0,000	8,04E-01	1,121	8,15E-01	-1.132	6.75	#N/A	#N/A	1.835	2.95	2.188	1.91	1.155	0	1,270	3,38E00	-1,231	0.9	-2.245
SPINK1 General Cancer Pathway	0.5	0	0.5	0	-1	1.07	3.157	2.31	#NUM!	0.818	−1,877	2,62×10^00	0,000	4,92×10^−01	-1	2.15	#N/A	#N/A	#N/A	#N/A	#N/A	#N/A	#NUM!	0.385	−0,756	1,27×10^00	3,710	4,62×10^−01	2,357	5,86E00	-1,000	1,53E00	-0,258	1,68E00	0.853	2.39	#NUM!	5,23E-01	3.273	1.07	3.411	3.98	0.447	0.599	2,268	6,42E00	-0,471	6,78E-01	-0.539
Sucrose Degradation V (Mammalian)	-0.447	1.35	-0.447	1.35	0	1.36	#NUM!	0	#N/A	#N/A	#NUM!	6,36×10^−01	#NUM!	6,86×10^−01	#N/A	#N/A	#N/A	#N/A	#N/A	#N/A	#N/A	#N/A	#NUM!	0.26	1,000	5,29×10^−01	0,816	1,63×10^00	#N/A	#N/A	#N/A	#N/A	#NUM!	0	#NUM!	0.66	#N/A	#N/A	#NUM!	0	#NUM!	0	#NUM!	0.434	#NUM!	0	1,000	9,79E-01	1.89
Renin-Angiotensin Signaling	1.095	0.824	1.095	0.824	-0.522	3.21	2.412	2.93	#N/A	#N/A	−3,394	8,5×10^00	−1,279	2,82×10^00	#NUM!	0.36	#NUM!	6,16×10^−01	#N/A	#N/A	#NUM!	0.496	#N/A	#N/A	−0,137	3,37×10^00	4,714	2,5×10^00	1,414	2,72E00	0,447	1,56E00	0,626	1,83E00	-0.649	4.49	#NUM!	1,49E00	3.781	2.33	1.789	1.06	0	0.66	2,000	5,02E00	-0,667	1,64E00	0
IL-7 Signaling Pathway	0.6	1.43	0.6	1.43	-1.147	1.4	2.335	2.69	#NUM!	0.747	−0,898	4,46×10^00	−0,302	1,08×10^00	-1.342	2.66	#NUM!	3,19×10^00	#N/A	#N/A	#NUM!	1.64	#N/A	#N/A	1,000	3,72×10^00	3,244	3,91×10^00	1,604	4,09E00	2,236	4,97E00	-0,632	4,75E-01	-0.218	1.99	#NUM!	1,17E00	3.286	3.48	2.183	1.44	2.333	2.15	3,800	4,58E00	-1,400	3,31E00	-0.898
Melanoma Signaling	-1.604	0.664	-1.604	0.664	-0.728	2.59	1.886	1.5	#NUM!	0.9	−1,528	4,1×10^00	1,000	3,53×10^−01	#NUM!	1.61	#NUM!	9,59×10^−01	#N/A	#N/A	#N/A	#N/A	#NUM!	0.87	−1,225	1,67×10^00	2,858	2,82×10^00	1,897	2,63E00	#NUM!	6,02E-01	-0,905	1,06E00	0.853	4.82	#N/A	#N/A	2.673	0.947	1.732	1.66	#NUM!	0.517	0,535	2,36E00	-0,243	1,1E00	0.209
Glioma Invasiveness Signaling	0.626	1.13	0.626	1.13	0.209	2.82	2.335	2.97	#N/A	#N/A	−1,877	2,02×10^00	0,816	−0×10^00	#NUM!	0.656	#N/A	#N/A	#N/A	#N/A	#N/A	#N/A	#NUM!	1.31	−1,183	2,3×10^00	4,243	3,11×10^00	0,000	5,44E00	0,816	3,37E00	0,577	9,14E-01	1.177	4.04	#N/A	#N/A	3.157	3.37	1.789	2.93	1	1.77	2,353	4,36E00	0,186	3,98E00	0.18
Cholecystokinin/Gastrin-mediated Signaling	2.667	0.907	2.667	0.907	0.169	3.05	3	2.87	#N/A	#N/A	−2,412	4,81×10^00	−2,236	1,94×10^00	#NUM!	0.368	#N/A	#N/A	#N/A	#N/A	#N/A	#N/A	#NUM!	0.244	1,192	3,04×10^00	4,160	3,25×10^00	-0,535	1,77E00	-0,447	1,59E00	2,982	8,3E-01	0.316	4.33	#NUM!	3,05E-01	4.323	1.79	2.2	1.55	1.667	0.688	2,402	4,82E00	-1,480	1,99E00	-2.546
ERB2-ERBB3 Signaling	0.626	1.19	0.626	1.19	-1.091	2.36	1.569	1.19	#NUM!	0.799	−1,768	7,07×10^00	1,000	−0×10^00	-0.447	2.92	#N/A	#N/A	#N/A	#N/A	#N/A	#N/A	#NUM!	0	−0,354	2,63×10^00	2,874	4,85×10^00	1,732	2,68E00	#NUM!	4,57E-01	-0,302	5,35E-01	0.577	4.09	#NUM!	5,06E-01	2.858	1.56	1.606	2.76	1	0.318	0,655	2,57E00	-0,626	1,89E00	1.257
GNRH Signaling	1.769	1.51	1.769	1.51	-1.718	3.06	1.638	3.81	#N/A	#N/A	−3,543	1×10^01	−1,826	3,28×10^00	-1	0.699	#N/A	#N/A	#N/A	#N/A	#N/A	#N/A	4.596	3.82	0,000	2,62×10^00	3,615	1,43×10^00	0,943	8,6E-01	-1,000	3,21E-01	1,569	1,97E00	-0.143	6.11	#NUM!	0	3.311	3.66	2.828	1.79	1.508	0.474	1,260	5,31E00	-0,700	2,13E00	-1.861
Regulation of Cellular Mechanics by Calpain Protease	1.387	0.377	1.387	0.377	-0.277	2.41	1.291	0.883	#N/A	#N/A	−2,558	6,5×10^00	−1,890	3,33×10^−01	#NUM!	0.524	#N/A	#N/A	#N/A	#N/A	#N/A	#N/A	#NUM!	6.92	−0,626	1,14×10^00	2,041	1,9×10^00	0,632	1,86E00	#NUM!	2,82E00	1,667	7,59E-01	-0.426	6.29	#NUM!	3,96E-01	1.941	1.4	1.508	4.2	0	1.61	0,000	3	-0,258	9,83E-01	-0.408
NRF2-mediated Oxidative Stress Response	0.354	1.65	0.354	1.65	-1.616	2.85	2.343	3.82	#NUM!	0.361	−1,980	1×10^01	−0,447	3,08×10^00	#NUM!	0.57	#N/A	#N/A	#N/A	#N/A	#N/A	#N/A	#NUM!	0.474	1,155	2,02×10^00	2,673	6,99×10^00	-0,728	4,18E00	-2,000	6,56E-01	2,668	1,33E00	0.822	5.41	#N/A	#N/A	2.828	3.77	1.461	2.21	1.134	0.883	0,174	4,06E00	-0,333	2,26E00	-1.372
EGF Signaling	-0.258	0.313	-0.258	0.313	-1.414	2.09	1.342	0.656	#N/A	#N/A	−2,746	4,82×10^00	−1,414	6,44×10^−01	#NUM!	1.51	#NUM!	9,21×10^−01	#N/A	#N/A	#NUM!	0.788	2.324	0.384	−0,522	4,31×10^00	3,780	2,38×10^00	0,302	2,29E00	#NUM!	5,45E-01	-1,000	4,26E-01	-1.147	1.92	#NUM!	1,39E00	2.5	0.492	0	0.419	#NUM!	0	1,500	1,57E00	-0,655	2,14E00	0.378
Apelin Cardiomyocyte Signaling Pathway	0.365	0.489	0.365	0.489	-0.816	1.08	0.729	3	#N/A	#N/A	−2,197	3,17×10^00	−1,387	6,18×10^−01	#NUM!	0.462	#N/A	#N/A	#N/A	#N/A	#N/A	#N/A	#N/A	#N/A	−0,927	5,58×10^00	3,938	2,39×10^00	1,667	3,65E-01	#NUM!	0	1,213	6,62E-01	-1.347	1.19	#NUM!	3,61E-01	1.029	1.18	1.279	1.24	2.828	0.745	1,461	2,87E00	-0,898	1,22E00	-0.729
Prolactin Signaling	0.816	0.996	0.816	0.996	-1.043	2.25	1.915	2.07	#N/A	#N/A	−1,183	7,36×10^00	−1,155	6,97×10^−01	#NUM!	1.04	#NUM!	7,42×10^−01	#N/A	#N/A	#NUM!	0.616	2.673	0	−0,469	3,11×10^00	4,111	2,96×10^00	1,698	4,16E00	#NUM!	1,08E00	0,500	1,03E00	0.928	4.28	2,000	2,79E00	3.656	2.6	0.894	2.8	1	1.68	1,976	6,27E00	-0,730	2,9E00	0
iNOS Signaling	1.807	1.16	1.807	1.16	-1.414	0.314	2.236	2.75	#NUM!	0.932	0,000	2,36×10^00	−0,816	6,72×10^−01	#NUM!	0.951	#NUM!	3,78×10^00	#N/A	#N/A	#NUM!	0.86	1.342	0.346	0,728	1,57×10^00	1,807	1,11×10^00	-0,333	2,4E00	#NUM!	2,28E-01	3,051	3,99E00	2.309	1.39	#NUM!	2,61E00	3.273	4.01	2.309	1.98	1.342	1.38	2,887	2,36E00	1,886	2,9E00	1.964
Tumoricidal Function of Hepatic Natural Killer Cells	-1.342	0.276	-1.342	0.276	1.633	2.14	-0.378	1.64	#NUM!	1.2	1,667	2,21×10^00	0,000	1,44×10^00	#N/A	#N/A	#NUM!	1,27×10^00	#NUM!	1.34	#NUM!	1.13	#NUM!	0.228	2,496	4,1×10^00	1,155	2,88×10^00	#NUM!	8,7E-01	#NUM!	2,98E00	1,000	6,09E-01	3.207	7.75	#N/A	#N/A	0.632	3.49	1.633	1.55	#NUM!	0.833	0,000	1,3E00	1,667	2,25E00	1.897
Endometrial Cancer Signaling	-0.775	0.504	-0.775	0.504	-0.894	3.61	1.342	1.07	#N/A	#N/A	−1,000	6,12×10^00	−0,447	3,38×10^−01	0	2.18	#N/A	#N/A	#N/A	#N/A	#N/A	#N/A	#NUM!	0	−0,756	2,54×10^00	3,651	3,86×10^00	1,732	2,95E00	#NUM!	9,67E-01	0,000	0	0.928	7.6	#NUM!	5,29E-01	2.183	0.928	1.069	1.63	#NUM!	0.365	0,943	3,4E00	-0,243	9,17E-01	1
Acute Phase Response Signaling	1.26	2.89	1.26	2.89	-1.234	5.19	3.25	8.39	#NUM!	1.05	−1,722	5,48×10^00	−1,789	1,27×10^00	-0.447	1.09	#NUM!	4,18×10^00	#N/A	#N/A	#N/A	#N/A	#NUM!	0.87	1,778	2,12×10^00	3,501	3,01×10^−01	-0,756	5,08E00	-0,447	1,58E00	3,157	2,01E00	1.089	6.93	#NUM!	2,35E00	3.311	4.56	2.53	6.97	1.069	2.48	2,885	1,07E01	0,420	1,99E00	-0.124
Atherosclerosis Signaling	#NUM!	2.25	#NUM!	2.25	#NUM!	2.43	#NUM!	8.47	#NUM!	0.539	#NUM!	2,17×10^00	#NUM!	5,2×10^00	#N/A	#N/A	#N/A	#N/A	#NUM!	0.662	#NUM!	0.475	#N/A	#N/A	#NUM!	2,36×10^00	#NUM!	−0×10^00	#NUM!	6,96E00	#NUM!	6,84E00	#NUM!	3,58E00	#NUM!	5.64	#NUM!	2,82E-01	#NUM!	4.57	#NUM!	2.96	#NUM!	4.67	#NUM!	8,23E00	#NUM!	9,47E-01	NaN
Melatonin Signaling	0.243	0	0.243	0	-0.535	0.513	1.029	3.49	#N/A	#N/A	−1,800	3,15×10^00	−1,265	9,17×10^−01	#NUM!	0.234	#N/A	#N/A	#N/A	#N/A	#N/A	#N/A	#NUM!	0.697	1,947	3,47×10^00	1,976	1,46×10^00	1,342	0	#N/A	#N/A	1,886	2,13E00	-1.706	1.92	#N/A	#N/A	1.569	1.58	1.941	0.66	1.342	0.455	1,347	5,5E00	-1,043	1,67E00	-1.372
Bladder Cancer Signaling	0.632	0.896	0.632	0.896	-1.732	2.1	1.213	1.52	#NUM!	1.42	−1,291	3,35×10^00	#NUM!	2,38×10^00	#NUM!	0.77	#NUM!	6,33×10^−01	#N/A	#N/A	#N/A	#N/A	1	1.32	−1,500	−0×10^00	2,065	1,25×10^00	1,134	3,79E00	#NUM!	1,64E00	1,342	4,6E-01	0.471	6.74	#N/A	#N/A	1.508	1.03	0.577	2.5	1	1.27	-0,302	2,95E00	0,816	3,71E-01	-0.258
Antioxidant Action of Vitamin C	-2.117	1.25	-2.117	1.25	0.258	0.286	-1.441	3.43	#NUM!	0.599	2,646	3,01×10^00	0,832	1,48×10^00	#NUM!	0	#N/A	#N/A	#N/A	#N/A	#N/A	#N/A	#N/A	#N/A	−1,298	2,06×10^00	−2,535	1,99×10^00	-0,333	1,22E00	-2,000	8,21E-01	-3,128	2,15E00	1.5	0.434	#NUM!	3,33E-01	-2.121	2.07	-2	0.74	-2	0.411	-1,512	4,63E00	-0,784	1,13E00	-0.469
Insulin Secretion Signaling Pathway	0.108	2.4	0.108	2.4	-0.788	8.38	2.353	4.1	#NUM!	0.801	−3,403	6,17×10^00	−0,973	1,88×10^00	0.447	0.636	#NUM!	9,07×10^−01	#N/A	#N/A	#NUM!	0.241	#NUM!	0	−0,396	2×10^00	4,366	1,08×10^00	1,715	2,4E00	0,447	0	3,328	3	-0.788	6.34	#NUM!	7,03E-01	4.459	3.58	3.201	3.56	2.357	0.824	3,101	2,97E00	-1,118	2,53E00	-0.296
BMP signaling pathway	-0.209	0.466	-0.209	0.466	-1.4	2.32	-0.539	1.45	#N/A	#N/A	−2,058	4,6×10^00	−1,508	7,21×10^−01	1	1.67	#N/A	#N/A	#N/A	#N/A	#N/A	#N/A	#NUM!	0	0,507	1,58×10^00	3,889	1,48×10^00	0,277	2,38E00	#NUM!	0	1,732	5,04E-01	-1.134	2.55	#NUM!	4,07E-01	1	1.18	1.213	1.12	-2	0.472	-1,091	1,94E00	-1,279	9,51E-01	-0.686
Renal Cell Carcinoma Signaling	-0.5	1.09	-0.5	1.09	-1.606	4.55	0.655	0.975	#N/A	#N/A	−2,268	6,64×10^00	0,378	6,88×10^−01	#NUM!	0.597	#N/A	#N/A	#N/A	#N/A	#N/A	#N/A	#N/A	#N/A	−0,928	2,31×10^00	3,773	8,15×10^00	1,265	2,32E00	#NUM!	7,24E-01	-0,302	1,11E00	0	4.89	#NUM!	1,12E00	2.982	1.94	1.155	0.967	#NUM!	0	0,853	2,79E00	-0,688	1,58E00	0
Docosahexaenoic Acid (DHA) Signaling	#NUM!	0.812	#NUM!	0.812	#NUM!	2.23	#NUM!	0.65	#NUM!	1.01	#NUM!	2,53×10^00	#NUM!	−0×10^00	#NUM!	1.93	#NUM!	1,07×10^00	#N/A	#N/A	#N/A	#N/A	#N/A	#N/A	#NUM!	4,53×10^00	#NUM!	3,53×10^00	#NUM!	6,84E-01	#NUM!	2,82E-01	#NUM!	5,42E-01	#NUM!	4.24	#N/A	#N/A	#NUM!	0.664	#NUM!	0.851	#NUM!	0.796	#NUM!	1,21E00	#NUM!	2,78E00	NaN
fMLP Signaling in Neutrophils	1.4	0	1.4	0	0	1.31	2.897	2.15	#N/A	#N/A	−1,406	4,54×10^00	−0,471	1,72×10^00	0	1.1	#N/A	#N/A	#N/A	#N/A	#N/A	#N/A	#NUM!	0.633	0,687	4,06×10^00	4,808	2,4×10^00	2,294	5,12E00	#NUM!	3,4E-01	2,646	4,02E00	1.581	6.39	#NUM!	2,73E-01	4.427	5.12	2.4	2.42	1.342	0.523	2,137	6,34E00	-1,897	2,52E00	-1.508
CD40 Signaling	-0.471	0.41	-0.471	0.41	-0.894	2.19	0.962	1.73	#N/A	#N/A	−2,041	2,83×10^00	−2,111	1,35×10^00	-0.447	2.86	#N/A	#N/A	#N/A	#N/A	#N/A	#N/A	#N/A	#N/A	0,801	5,66×10^00	2,785	2,17×10^00	0,577	3,04E00	#N/A	#N/A	1,000	2,41E00	-0.535	0.548	#N/A	#N/A	1.877	1.65	1.069	1.02	1	0.513	0,229	2,39E00	-0,408	2,67E00	1.095
ERBB4 Signaling	0.243	0.536	0.243	0.536	-0.894	3.34	1.8	1.24	#N/A	#N/A	−1,800	4,08×10^00	−1,134	−0×10^00	#NUM!	1.31	#N/A	#N/A	#N/A	#N/A	#N/A	#N/A	#N/A	#N/A	0,354	3,8×10^00	4,352	3,57×10^00	1,897	1,34E00	#NUM!	0	1,000	4,83E-01	0	4.75	#NUM!	4,95E-01	2.683	1.17	0.535	1.02	#NUM!	0	0,894	2,76E00	-0,688	1,21E00	0.962
TWEAK Signaling	-2.333	0	-2.333	0	-0.707	0.463	0.5	1.34	#N/A	#N/A	−0,943	3,9×10^00	−0,378	1,49×10^00	#NUM!	0.44	#N/A	#N/A	#N/A	#N/A	#N/A	#N/A	#N/A	#N/A	1,460	3,94×10^00	1,291	8,51×10^−01	1,414	2,08E00	#NUM!	2,98E-01	0,707	1,23E00	2.111	0.963	#N/A	#N/A	1.291	1.69	-0.447	0.281	#NUM!	0	-1,890	5,17E-01	1,213	3,13E00	1.147
Macropinocytosis Signaling	0.243	0.68	0.243	0.68	-0.688	3.1	2.4	0.762	#N/A	#N/A	−1,964	5,93×10^00	0,000	1,24×10^00	#NUM!	0.613	#N/A	#N/A	#N/A	#N/A	#N/A	#N/A	4.131	9.23	0,577	1,08×10^00	4,382	5,03×10^00	1,508	3,35E00	#NUM!	1,23E00	0,707	7,42E-01	0.209	6.19	#N/A	#N/A	3.71	1.35	1.508	1.29	#NUM!	0.378	1,789	1,66E00	-1,213	1,48E00	0.408
MYC Mediated Apoptosis Signaling	0	0.857	0	0.857	2.138	1.18	-0.408	1.8	#NUM!	2.09	0,962	6,43×10^00	1,134	5,53×10^−01	#N/A	#N/A	#NUM!	9,59×10^−01	#N/A	#N/A	#N/A	#N/A	#N/A	#N/A	1,732	2,32×10^00	1,000	1,76×10^00	1,414	1,27E00	#NUM!	2,07E-01	0,577	1,37E00	1.528	3.28	#N/A	#N/A	0	1.45	0.333	0.393	-1	0.517	0,000	1,3E00	0,000	3,64E00	0.392
Superpathway of D-myo-inositol (1,4,5)-trisphosphate Metabolism	-1.732	1.9	-1.732	1.9	-2.449	0.616	-0.577	1.4	#N/A	#N/A	0,378	6,99×10^−01	−0,378	2,09×10^00	#NUM!	1.48	#N/A	#N/A	#N/A	#N/A	#N/A	#N/A	1	0.38	0,302	8,36×10^−01	2,530	6,13×10^−01	0,000	9,21E-01	#NUM!	1,15E00	0,000	3,83E-01	1	1.47	#N/A	#N/A	-0.832	2.53	-0.447	0.521	#NUM!	0.432	-1,155	3,72E00	-0,707	7,57E-01	1.069
14-3-3-mediated Signaling	0	1.09	0	1.09	-0.707	4.32	1.761	1.12	#NUM!	0.539	−0,469	5,73×10^00	−0,258	1,12×10^00	#NUM!	1.68	#NUM!	5,95×10^−01	#N/A	#N/A	#N/A	#N/A	#N/A	#N/A	−0,911	7,72×10^00	3,207	5,61×10^00	1,732	4,46E-01	#NUM!	0	2,858	3,58E00	0.801	4.51	#NUM!	2,82E-01	2.921	0.947	1.528	1.61	1.342	0	1,219	4,36E00	0,000	2,57E00	0.566
Phospholipases	1.789	0.721	1.789	0.721	0	0	0.962	1.88	#NUM!	0.812	−2,500	6,38×10^−01	−0,707	6,78×10^−01	#N/A	#N/A	#N/A	#N/A	#N/A	#N/A	#N/A	#N/A	#NUM!	0.26	0,784	1,41×10^00	2,294	5,45×10^−01	1,000	0	#NUM!	9,32E-01	1,604	1,31E00	-1.291	1.12	#N/A	#N/A	0.853	1.23	0.832	0.963	2.236	0.886	0,447	3,18E00	0,000	4,83E-01	-0.557
IL-17A Signaling in Airway Cells	0.229	1.19	0.229	1.19	-1.213	1.5	1.89	3.21	#NUM!	0.78	−2,041	3,11×10^00	−1,633	3,75×10^−01	#NUM!	2.01	#NUM!	8,42×10^−01	#N/A	#N/A	#N/A	#N/A	#N/A	#N/A	−0,180	2,86×10^00	3,272	1,51×10^00	0,277	2,49E00	#NUM!	0	1,213	3,15E00	-0.775	0.514	#NUM!	4,89E-01	2.746	4.41	2.138	1.5	2.646	2.95	1,528	4,89E00	-1,043	2,23E00	0.186
GP6 Signaling Pathway	2.611	0	2.611	0	3.307	2.84	5.506	5.49	#N/A	#N/A	0,000	4,8×10^00	−0,816	2,91×10^00	-1	1.16	#N/A	#N/A	#N/A	#N/A	#N/A	#N/A	#N/A	#N/A	−0,250	6,02×10^00	3,693	5,2×10^00	2,837	3,26E00	1,890	3,18E00	0,000	5,23E-01	1.043	5.09	#NUM!	2,87E-01	6.062	4.14	3.9	2.21	3.464	1.36	5,154	7,05E00	-0,686	1,19E00	-1.26
Role of JAK2 in Hormone-like Cytokine Signaling	#NUM!	1.06	#NUM!	1.06	#NUM!	0.642	#NUM!	1.2	#NUM!	1.08	#NUM!	4,8×10^00	#NUM!	3,49×10^−01	#N/A	#N/A	#NUM!	1,15×10^00	#N/A	#N/A	#NUM!	1.01	#N/A	#N/A	#NUM!	3,42×10^−01	#NUM!	5,36×10^−01	#NUM!	3,04E00	#NUM!	9,03E-01	#NUM!	3,18E-01	#NUM!	0.693	#NUM!	1,83E00	#NUM!	1.85	#NUM!	0.618	#NUM!	1.51	#NUM!	2,18E00	#NUM!	2,84E00	NaN
Ethanol Degradation IV	-0.816	0.345	-0.816	0.345	-1	0.321	0	1.26	#N/A	#N/A	−1,890	1,05×10^00	#N/A	#N/A	#N/A	#N/A	#N/A	#N/A	#N/A	#N/A	#N/A	#N/A	#N/A	#N/A	−2,111	1,45×10^00	1,941	2,57×10^00	#NUM!	6,84E-01	#N/A	#N/A	0,000	1,38E00	-2.449	0.735	#N/A	#N/A	-0.302	2.31	0.447	0.757	#N/A	#N/A	0,000	3,52E-01	-1,000	1,62E00	-1.732
Pyridoxal 5'-phosphate Salvage Pathway	0.626	1.12	0.626	1.12	-1.279	2.64	0.209	0.585	#N/A	#N/A	−1,826	5,73×10^00	0,000	3,46×10^00	#NUM!	0.712	#N/A	#N/A	#N/A	#N/A	#N/A	#N/A	#NUM!	1.43	2,137	3,99×10^00	4,439	3,75×10^00	1,342	3,37E-01	#NUM!	4,49E-01	3,300	2,49E00	-0.447	1.44	#NUM!	0.5	1.789	0.827	1.508	0.33	#NUM!	0	1,528	2,48E00	1,225	1,8E00	1.414
Putrescine Degradation III	0	0.474	0	0.474	0	0.411	0.632	1.65	#N/A	#N/A	−1,342	5,45×10^−01	#N/A	#N/A	#N/A	#N/A	#N/A	#N/A	#N/A	#N/A	#N/A	#N/A	#N/A	#N/A	−1,265	1,41×10^00	2,530	1,46×10^00	0,447	1,97E00	#NUM!	5,51E-01	1,134	2,22E00	-1.89	1.35	#N/A	#N/A	-0.302	2.85	-0.816	1.38	#NUM!	0.206	0,000	4,46E-01	0,000	6,7E-01	0.302
Type II Diabetes Mellitus Signaling	1.043	0.4	1.043	0.4	0.894	1.85	2.611	0.928	#NUM!	0.476	0,000	5×10^00	−1,069	9,32×10^−01	-2	0.928	#N/A	#N/A	#N/A	#N/A	#N/A	#N/A	#N/A	#N/A	1,543	1,82×10^00	2,592	1,81×10^00	1,155	1,13E00	#NUM!	2,58E-01	1,606	1,97E00	-1.569	2.34	#N/A	#N/A	3.138	0.413	0.832	0.276	1.342	0	2,600	1,48E00	1,915	2,11E00	2.722
Relaxin Signaling	0.784	0.481	0.784	0.481	0.655	0.943	2.271	2.94	#NUM!	0.476	−2,921	2,37×10^00	0,000	6,11×10^−01	#NUM!	0.542	#N/A	#N/A	#N/A	#N/A	#N/A	#N/A	#NUM!	1.04	−1,298	3,11×10^00	2,744	2,2×10^00	0,775	2,18E00	#N/A	#N/A	-0,832	9,59E-01	-0.756	4.63	#N/A	#N/A	3.182	4.45	2.138	1.93	#NUM!	0.338	1,706	4,09E00	-1,800	7,75E-01	-1.715
NAD Signaling Pathway	0.156	0.618	0.156	0.618	0.522	1.87	0.762	3.43	#N/A	#N/A	−4,041	5,15×10^00	1,000	2,88×10^00	-1	0.967	#N/A	#N/A	#N/A	#N/A	#NUM!	0.427	#N/A	#N/A	0,593	4,85×10^00	3,255	1,8×10^00	-1,177	4,66E00	#NUM!	0	0,962	2,2E00	-3.55	1.35	2,236	2,8E00	1.605	1.46	1.219	2.16	1.732	1.21	1,000	3,51E00	0,295	2,43E00	0
Histamine Degradation	-1.342	0.538	-1.342	0.538	#NUM!	0	-0.378	1.04	#N/A	#N/A	−1,342	9,14×10^−01	#NUM!	−0×10^00	#N/A	#N/A	#N/A	#N/A	#N/A	#N/A	#N/A	#N/A	#NUM!	0	−1,134	8,79×10^−01	3,162	2,65×10^00	2,000	1,73E00	#N/A	#N/A	1,000	1	-2.236	0.951	#N/A	#N/A	-0.707	2	#NUM!	0	#N/A	#N/A	-1,000	7,26E-01	0,000	1,15E00	-0.333
Role of p14/p19ARF in Tumor Suppression	1.897	0.87	1.897	0.87	0.378	0.602	-0.333	0.372	#N/A	#N/A	−0,333	1,25×10^00	#NUM!	−0×10^00	#NUM!	0.529	#N/A	#N/A	#N/A	#N/A	#N/A	#N/A	#NUM!	0.277	−0,775	1,85×10^00	−2,138	1,53×10^00	-0,447	1,6E00	#N/A	#N/A	2,449	7,08E-01	1	0.967	#N/A	#N/A	-1.89	0.29	-1	0	#NUM!	0	-0,447	4,2E-01	1,069	3,09E00	-1.604
IL-4 Signaling	#NUM!	2.28	#NUM!	2.28	#NUM!	1.22	#NUM!	1.1	#NUM!	0.666	#NUM!	2,29×10^00	#NUM!	−0×10^00	#NUM!	0.991	#NUM!	5,69×10^00	#N/A	#N/A	#N/A	#N/A	#N/A	#N/A	#NUM!	5,9×10^00	#NUM!	3,06×10^00	#NUM!	5,48E00	#NUM!	7,76E00	#NUM!	2,88E-01	#NUM!	6.47	#NUM!	1,8E00	#NUM!	4.97	#NUM!	0.58	#NUM!	0	#NUM!	6,22E00	#NUM!	1,07E00	NaN
Estrogen-mediated S-phase Entry	-2.138	2.83	-2.138	2.83	-1.89	1.04	1.342	0	#NUM!	1.17	−0,333	1,47×10^00	0,816	1,29×10^00	#N/A	#N/A	#NUM!	1,23×10^00	#N/A	#N/A	#N/A	#N/A	#N/A	#N/A	0,632	3,64×10^−01	1,387	1,12×10^00	1,000	1,22E00	#NUM!	4,02E-01	1,069	6,54E00	-0.302	2.49	#N/A	#N/A	0.816	0	2.449	0.646	#NUM!	0.368	1,890	7,8E-01	2,111	1,48E00	1.807
D-myo-inositol (1,4,5)-Trisphosphate Biosynthesis	0	0.344	0	0.344	-1.342	0.268	0.302	0.717	#N/A	#N/A	−1,508	1,91×10^00	#NUM!	−0×10^00	#NUM!	0.556	#N/A	#N/A	#N/A	#N/A	#N/A	#N/A	#N/A	#N/A	0,258	1,81×10^00	0,707	−0×10^00	#NUM!	0	#N/A	#N/A	1,342	5,17E-01	-0.707	0.815	#N/A	#N/A	0.707	0.379	0	0	#NUM!	0.368	-0,905	2,51E00	0,333	7,99E-01	-0.775
PD-1, PD-L1 cancer immunotherapy pathway	-2.874	1.93	-2.874	1.93	-1.706	1.07	-3.938	4.67	#NUM!	1.5	1,915	3,72×10^00	1,265	2,65×10^−01	#NUM!	0.434	−2,236	6,87×10^00	#N/A	#N/A	#N/A	#N/A	#N/A	#N/A	−2,598	3,63×10^00	−2,412	2,13×10^00	-3,441	4,48E00	-3,500	1,09E01	1,265	0	-1.768	3.25	-2,000	3,47E00	-4.718	7.71	-2.357	0.86	-1.414	0.917	-3,781	6,92E00	0,707	1,34E00	-0.302
G-Protein Coupled Receptor Signaling	#NUM!	1.1	#NUM!	1.1	#NUM!	0.955	#NUM!	1.39	#N/A	#N/A	#NUM!	5,6×10^00	#NUM!	3,17×10^00	#NUM!	0.592	#NUM!	3,25×10^−01	#N/A	#N/A	#NUM!	0.23	#N/A	#N/A	#NUM!	1,01×10^00	#NUM!	1,66×10^00	#NUM!	2,36E00	#NUM!	3,66E-01	#NUM!	1,17E00	#NUM!	6.97	#NUM!	3,23E-01	#NUM!	2.04	#NUM!	1.71	#NUM!	0.57	#NUM!	4,55E00	#NUM!	0	NaN
CCR3 Signaling in Eosinophils	2.043	0.873	2.043	0.873	-0.426	2.94	1.715	2.29	#NUM!	0.524	−2,694	4,79×10^00	−0,277	9,96×10^−01	#NUM!	0.312	#NUM!	5,8×10^−01	#N/A	#N/A	#N/A	#N/A	#N/A	#N/A	0,000	3,93×10^00	4,110	2,79×10^00	1,265	1,11E00	#NUM!	0	1,789	2,33E00	-0.186	5.09	#N/A	#N/A	2.746	2.85	1.606	2.37	1.342	0.71	1,000	2,97E00	-0,200	1,21E00	0.18
Neurotrophin/TRK Signaling	0	0.321	0	0.321	-1.4	2.73	0.756	0.924	#N/A	#N/A	−2,117	3,25×10^00	−1,414	3,76×10^−01	-1	1.83	#N/A	#N/A	#N/A	#N/A	#N/A	#N/A	#NUM!	0.87	−0,707	1,28×10^00	2,874	3,4×10^00	1,387	2,02E00	#NUM!	3,67E-01	0,577	5,62E-01	0.392	2.36	#NUM!	4,45E-01	2.449	0.775	1	0.836	1	0	0,209	2,26E00	0,200	1,24E00	1.257
CDK5 Signaling	0.686	1.2	0.686	1.2	-0.493	3.88	1.183	0.622	#NUM!	0.585	−1,234	6,38×10^00	0,832	3,96×10^−01	#NUM!	0.395	#N/A	#N/A	#N/A	#N/A	#N/A	#N/A	#N/A	#N/A	−0,555	4,47×10^00	−0,295	3,41×10^00	0,258	2,33E00	#NUM!	0	-0,229	6,6E-01	0	3.52	#N/A	#N/A	2.333	1.77	2.132	1.15	0.816	0.372	0,577	2	0,365	1,49E00	-0.762
Actin Nucleation by ARP-WASP Complex	1.387	0	1.387	0	-0.258	2.19	2.711	2.09	#N/A	#N/A	−0,426	4,27×10^00	1,414	4,26×10^−01	#NUM!	0	#N/A	#N/A	#N/A	#N/A	#N/A	#N/A	#N/A	#N/A	0,870	2,2×10^00	3,182	3,92×10^00	0,775	5,97E00	#NUM!	3,44E00	3,207	1,55E00	1.8	4.93	#NUM!	3,84E-01	2.449	3.67	2.357	3.51	0	0.613	1,414	3,46E00	-0,392	2,73E00	-1.347
Role of PKR in Interferon Induction and Antiviral Response	3.13	2.49	3.13	2.49	1.961	0.75	1.852	0.833	#NUM!	1.31	−1,043	4,69×10^00	−2,668	9,71×10^−01	#NUM!	0.309	2,000	4,87×10^00	#N/A	#N/A	#NUM!	1.17	#N/A	#N/A	2,335	3,51×10^00	2,060	1,81×10^00	2,065	3,26E00	2,121	2,39E00	1,800	2,57E00	2.874	3.02	2,646	4,91E00	2.777	2.28	2.132	0.996	1.508	1.19	0,730	2,1E00	1,809	2,89E00	2.1
Role of MAPK Signaling in Promoting the Pathogenesis of Influenza	2.401	0.575	2.401	0.575	-0.816	0.695	0.745	1.69	#NUM!	1.46	−2,530	4,18×10^00	0,000	2,63×10^00	#NUM!	0.81	#NUM!	6,5×10^−01	#N/A	#N/A	#N/A	#N/A	#N/A	#N/A	−1,155	1,88×10^00	2,714	2,03×10^00	1,069	1,43E00	#NUM!	4,57E-01	3,674	1,77E00	0.48	4.06	#N/A	#N/A	2.535	0.955	2.683	0.545	1.633	0	-0,186	2,11E00	0,186	6,06E-01	-0.289
Signaling by Rho Family GTPases	2.449	0	2.449	0	0.156	1.05	3.336	6.98	#NUM!	0.29	−2,593	7,56×10^00	−1,521	2,25×10^00	-1.633	0.943	#N/A	#N/A	#N/A	#N/A	#N/A	#N/A	#N/A	#N/A	−1,782	5,71×10^00	6,183	2,97×10^00	1,761	8,32E00	-0,378	2,27E00	2,475	1,23E00	-1.835	11.1	#N/A	#N/A	4.41	3.88	3.202	4.77	2.84	1.39	1,722	4,83E00	0,367	2,8E00	-0.465
Melanocyte Development and Pigmentation Signaling	0	1.08	0	1.08	-1.257	3.26	1.093	3.19	#NUM!	0.648	−3,124	4,73×10^00	0,000	5,27×10^−01	#NUM!	0.485	#N/A	#N/A	#N/A	#N/A	#N/A	#N/A	#NUM!	0.453	−0,457	2,4×10^00	4,218	1,19×10^00	0,775	1,97E00	#NUM!	5,69E-01	0,832	0	-0.174	4.56	#NUM!	3,74E-01	2.744	1.88	1.877	1.94	0	0	0,577	2,22E00	-0,507	2,75E00	-0.156
Inhibition of Matrix Metalloproteases	-1.897	0.427	-1.897	0.427	-0.577	1.81	-1.342	2.97	#NUM!	1.01	0,832	2,09×10^00	−0,816	9,87×10^−01	#N/A	#N/A	#N/A	#N/A	#N/A	#N/A	#N/A	#N/A	#NUM!	0.57	−2,530	−0×10^00	0,832	5,02×10^−01	-1,897	5,18E00	#NUM!	2,23E00	#NUM!	0	1.941	2.19	#N/A	#N/A	-1.213	2.61	-0.832	2.35	-1.414	3.72	-1,387	2,38E00	-1,732	1,24E00	-1.414
Inflammasome pathway	3.162	1.51	3.162	1.51	#NUM!	0	3.051	2.55	#N/A	#N/A	0,000	6,23×10^−01	−1,000	8,04×10^−01	#N/A	#N/A	#NUM!	1,34×10^00	#N/A	#N/A	#N/A	#N/A	2.309	7.13	2,496	2,21×10^00	1,732	1,76×10^00	0,447	1,67E00	#NUM!	4,92E-01	2,449	1,28E00	3	1.9	#NUM!	2,22E00	3.742	4.07	3	2.68	#NUM!	0.511	3,162	3	2,000	0	0
TNFR1 Signaling	-1.069	0.499	-1.069	0.499	-0.378	0	0.258	0.336	#N/A	#N/A	−0,600	5,8×10^00	−1,387	3,83×10^00	#NUM!	0.332	#N/A	#N/A	#N/A	#N/A	#N/A	#N/A	3.5	5.74	2,117	3,1×10^00	0,853	1,21×10^00	-0,378	1,27E00	#NUM!	6,02E-01	1,069	2,52E00	0.728	1.7	#N/A	#N/A	2	0.947	0.447	0	#NUM!	0	0,302	1,02E00	3,411	3,18E00	3.545
IL-10 Signaling	#NUM!	0.567	#NUM!	0.567	#NUM!	0.983	#NUM!	2.2	#NUM!	0.752	#NUM!	2,94×10^00	#NUM!	2,49×10^00	#NUM!	0.225	#NUM!	8,12×10^−01	#N/A	#N/A	#N/A	#N/A	2	5.17	#NUM!	2,48×10^00	#NUM!	4,7×10^−01	#NUM!	3,13E00	#NUM!	1,9E00	#NUM!	3,13E00	#NUM!	2.07	#NUM!	4,63E-01	#NUM!	1.93	#NUM!	2.46	#NUM!	0.427	#NUM!	3,79E00	#NUM!	2,37E00	NaN
VDR/RXR Activation	-1.387	0	-1.387	0	-1.134	0	-1.342	1.04	#NUM!	0.726	−1,069	2,13×10^00	−0,832	3,45×10^00	#N/A	#N/A	#NUM!	1,86×10^00	#NUM!	0.857	#NUM!	0.658	2.236	4.97	−0,209	2,15×10^00	−0,218	1,1×10^00	1,414	2,81E00	1,000	4,78E00	1,387	1,41E00	1.698	1.97	#NUM!	4,4E-01	-1.091	1.51	-0.378	0.336	#NUM!	0.367	-1,414	3,67E00	1,069	1,18E00	-0.209
Oxidative Ethanol Degradation III	-0.447	1.06	-0.447	1.06	-1	0	-0.378	0.695	#N/A	#N/A	−1,633	8,42×10^−01	#N/A	#N/A	#N/A	#N/A	#N/A	#N/A	#N/A	#N/A	#N/A	#N/A	3.464	3.91	−1,414	7,38×10^−01	2,111	1,37×10^00	#NUM!	6,6E-01	#N/A	#N/A	0,447	9,75E-01	-2.236	0.403	#N/A	#N/A	-0.333	2.34	0	0.772	#NUM!	0.662	#NUM!	0	-1,134	8,39E-01	-1.265
Xenobiotic Metabolism Signaling	#NUM!	1.57	#NUM!	1.57	#NUM!	1.27	#NUM!	7.76	#NUM!	0.78	#NUM!	5,55×10^00	#NUM!	2,08×10^00	#NUM!	0.604	#N/A	#N/A	#N/A	#N/A	#N/A	#N/A	3	3.65	#NUM!	3,74×10^00	#NUM!	2,09×10^00	#NUM!	3,25E00	#NUM!	3,76E-01	#NUM!	9,71E-01	#NUM!	5.16	#N/A	#N/A	#NUM!	7.91	#NUM!	3.19	#NUM!	0.742	#NUM!	9,24E00	#NUM!	2,49E00	NaN
White Adipose Tissue Browning Pathway	2.177	2.99	2.177	2.99	-0.649	2.96	0.802	3.13	#N/A	#N/A	−4,824	3,43×10^00	−1,291	4,39×10^−01	#N/A	#N/A	#N/A	#N/A	#N/A	#N/A	#N/A	#N/A	3.742	3.55	−0,590	3,77×10^−01	0,729	4,39×10^−01	-0,258	8,1E-01	-1,342	9,24E-01	-1,291	0	-3.244	3.68	#N/A	#N/A	0.59	2.07	0.756	1.46	-0.447	0	-0,928	1,13E00	-1,414	4,4E-01	-1.483
D-myo-inositol (1,3,4)-trisphosphate Biosynthesis	-1.265	1.89	-1.265	1.89	-2	0.364	-0.707	0.699	#N/A	#N/A	−0,447	4,8×10^−01	−0,447	1,45×10^00	#NUM!	0.695	#N/A	#N/A	#N/A	#N/A	#N/A	#N/A	2.236	2.92	0,632	1,21×10^00	2,121	5,88×10^−01	0,000	1,24E00	#NUM!	1,34E00	#NUM!	3,2E-01	0.707	1.7	#N/A	#N/A	-1	1.47	-1	0.493	#NUM!	0.577	-1,000	2,74E00	-0,816	5,87E-01	0.905
PCP (Planar Cell Polarity) Pathway	0.943	0.504	0.943	0.504	1	0	2.502	2.12	#NUM!	0.824	−1,606	1,7×10^00	−0,632	2,03×10^00	#N/A	#N/A	#N/A	#N/A	#N/A	#N/A	#N/A	#N/A	#NUM!	5.47	−1,633	9,32×10^−01	1,569	1,22×10^00	0,378	9,07E-01	#NUM!	4,93E-01	0,632	6,54E-01	-2.673	0.785	#N/A	#N/A	2	0.32	2	1.63	#NUM!	0.365	-1,265	4,24E-01	-1,265	0	-2.502
Ethanol Degradation II	-1.508	0.967	-1.508	0.967	-1.134	0.658	-1.291	1.95	#N/A	#N/A	−1,890	4,62×10^−01	#NUM!	−0×10^00	#N/A	#N/A	#N/A	#N/A	#N/A	#N/A	#N/A	#N/A	#NUM!	0.423	−2,111	4,74×10^−01	2,840	1,7×10^00	0,707	2,92E00	#NUM!	1,84E00	-1,000	2,02E00	-2.333	1.05	#N/A	#N/A	-0.775	2.74	-1.134	0.896	#N/A	#N/A	-1,342	2,68E-01	-1,667	7,21E-01	-2.324
Endocannabinoid Neuronal Synapse Pathway	2.021	1.73	2.021	1.73	0.316	3.37	0.98	2.59	#N/A	#N/A	−0,905	3,74×10^00	−1,941	3,09×10^−01	#NUM!	0.264	#N/A	#N/A	#N/A	#N/A	#N/A	#N/A	#N/A	#N/A	−0,674	1,74×10^00	2,592	−0×10^00	0,832	3,53E-01	#N/A	#N/A	0,218	1,07E00	-1.521	1.89	#N/A	#N/A	-0.156	1.96	1.279	0.767	2.828	0.527	0,928	1,09E00	-1,400	0	-1.664
Dopamine-DARPP32 Feedback in cAMP Signaling	2.722	2.74	2.722	2.74	-0.762	4.14	2.177	1.27	#NUM!	0.419	−2,774	3,92×10^00	0,426	1,45×10^00	#NUM!	0.421	#N/A	#N/A	#N/A	#N/A	#N/A	#N/A	#NUM!	0	1,434	3,33×10^00	1,313	9,17×10^−01	0,832	3,93E-01	#NUM!	0	1,528	3,45E-01	-1.718	2.63	#N/A	#N/A	1.664	1.5	1.46	0.5	0	0.277	1,441	1,76E00	-0,302	1,02E00	-1.152
Mismatch Repair in Eukaryotes	#NUM!	2.37	#NUM!	2.37	#NUM!	0	#NUM!	0	#N/A	#N/A	#NUM!	−0×10^00	#NUM!	2,35×10^00	#NUM!	0.74	#N/A	#N/A	#N/A	#N/A	#N/A	#N/A	#NUM!	0	#NUM!	1,63×10^00	#NUM!	2,26×10^00	#NUM!	0	#NUM!	5,73E-01	#NUM!	2,4E00	#NUM!	2.06	#N/A	#N/A	#NUM!	0	#NUM!	0	#NUM!	1.25	#NUM!	8,54E-01	#NUM!	7,64E-01	NaN
Neuropathic Pain Signaling In Dorsal Horn Neurons	1.567	0.788	1.567	0.788	-0.378	1.89	0.973	0.851	#N/A	#N/A	−4,116	2,68×10^00	−1,069	7,57×10^−01	#NUM!	0	#N/A	#N/A	#N/A	#N/A	#N/A	#N/A	#N/A	#N/A	0,000	4,81×10^00	3,795	8,3×10^−01	2,530	4,93E-01	#N/A	#N/A	0,000	1,17E00	-2.746	0.917	#N/A	#N/A	1.976	0.629	1.069	0	1.342	0	1,826	2,72E00	-1,569	4,16E-01	0.149
4-1BB Signaling in T Lymphocytes	0.378	0	0.378	0	-1.414	0.545	1.387	1.6	#N/A	#N/A	−2,138	3,15×10^00	−2,646	2,12×10^00	#NUM!	0.46	#N/A	#N/A	#N/A	#N/A	#N/A	#N/A	#N/A	#N/A	1,000	2,39×10^00	1,941	1,05×10^00	-1,342	1,23E00	#N/A	#N/A	2,449	1,37E00	0.447	0	#N/A	#N/A	1.414	0.71	2.236	0.333	#NUM!	0	0,816	8,63E-01	2,121	1,65E00	2.496
Fc Epsilon RI Signaling	1.947	1.34	1.947	1.34	-0.354	2.12	1.474	2.04	#NUM!	0.562	−2,030	3,98×10^00	−0,500	1,13×10^00	-1	1.22	#N/A	#N/A	#N/A	#N/A	#N/A	#N/A	#N/A	#N/A	0,130	3,49×10^00	4,106	4,04×10^00	2,357	2,05E00	0,816	1,58E00	2,558	1,18E00	0.745	5.78	#NUM!	3,02E-01	2.592	2.94	1	1.09	1.633	0	1,508	7,35E00	-0,354	6,88E-01	-0.143
DNA Double-Strand Break Repair by Non-Homologous End Joining	#NUM!	0.234	#NUM!	0.234	#NUM!	0.306	#NUM!	0.304	#N/A	#N/A	#NUM!	1,24×10^00	#NUM!	7,42×10^−01	#NUM!	0.793	#N/A	#N/A	#N/A	#N/A	#N/A	#N/A	#NUM!	0	#NUM!	1,6×10^00	#NUM!	4,61×10^−01	#NUM!	0	#N/A	#N/A	#NUM!	2,06E00	#NUM!	0.836	#N/A	#N/A	#NUM!	0.481	#NUM!	0.762	#NUM!	0.258	#NUM!	6,42E-01	#NUM!	6,22E-01	NaN
Phenylalanine Degradation IV (Mammalian, via Side Chain)	-1.633	0.759	-1.633	0.759	-0.816	1.51	-0.707	1.3	#N/A	#N/A	−1,000	4,62×10^−01	#NUM!	−0×10^00	#N/A	#N/A	#N/A	#N/A	#N/A	#N/A	#N/A	#N/A	#N/A	#N/A	−1,633	4,39×10^−01	0,000	−0×10^00	#NUM!	4,84E-01	#NUM!	6,23E-01	0,816	2,06E00	-2.646	1.85	#N/A	#N/A	-0.378	1.22	-1	0.762	#NUM!	0.258	#NUM!	3,32E-01	-0,447	6,22E-01	0.333
Choline Biosynthesis III	-1	0.234	-1	0.234	#NUM!	0	-1	0	#N/A	#N/A	−1,342	8,01×10^−01	#NUM!	−0×10^00	#N/A	#N/A	#N/A	#N/A	#N/A	#N/A	#N/A	#N/A	#N/A	#N/A	0,447	2,35×10^−01	1,890	1,15×10^00	#NUM!	9,79E-01	#N/A	#N/A	0,447	1,43E00	-1	0.485	#N/A	#N/A	-0.447	0.481	#NUM!	0	#NUM!	0.258	#NUM!	3,32E-01	-0,378	1,48E00	0.333
IL-23 Signaling Pathway	1.213	1.43	1.213	1.43	0.632	0.66	2.357	0.883	#NUM!	0.932	−2,309	7,93×10^−01	−0,333	1,68×10^00	#NUM!	1.71	#NUM!	9,96×10^−01	#N/A	#N/A	#N/A	#N/A	#N/A	#N/A	0,626	2,23×10^00	3,638	6,84×10^−01	0,577	3,54E00	#NUM!	2,28E-01	0,832	2,93E00	-0.775	1.72	#NUM!	6,27E-01	3.578	2.63	1.667	0.979	1.342	0.955	3,300	4,34E00	-1,069	1,14E00	-0.218
Thrombopoietin Signaling	1.964	0.845	1.964	0.845	-0.447	2.1	2.117	1.51	#N/A	#N/A	−0,784	3,6×10^00	−1,667	6,5×10^−01	#NUM!	0.733	#NUM!	8,66×10^−01	#N/A	#N/A	#NUM!	0.735	#N/A	#N/A	−0,174	2,44×10^00	3,307	3,3×10^00	1,069	3,25E00	#NUM!	4,66E-01	0,277	9,96E-01	0.392	3.77	#NUM!	2,23E00	3.8	1.94	1.5	1.44	1	0.329	2,041	3,96E00	-1,043	1,69E00	0.186
RAC Signaling	1.961	0	1.961	0	1.177	1.82	1.769	3.46	#N/A	#N/A	−2,654	8,62×10^00	−0,471	1,05×10^00	0	1.04	#N/A	#N/A	#N/A	#N/A	#N/A	#N/A	#N/A	#N/A	−0,135	3,48×10^00	4,276	5,66×10^00	1,671	1,01E01	1,000	2,87E00	2,268	3,88E00	0.289	8.1	#N/A	#N/A	4.041	1.05	2.711	2.31	1.633	0.45	1,622	6,42E00	-0,457	3,59E00	0.603
Apelin Cardiac Fibroblast Signaling Pathway	-1.265	1.08	-1.265	1.08	-1	0	-1.941	1.83	#N/A	#N/A	−1,291	5,18×10^00	#NUM!	3,48×10^−01	#N/A	#N/A	#N/A	#N/A	#N/A	#N/A	#N/A	#N/A	#N/A	#N/A	0,000	1,98×10^00	1,667	4,03×10^−01	1,342	1,42E00	#NUM!	4,44E-01	0,000	1,02E00	-1	1.47	#NUM!	0.9	-1.897	1.15	-0.816	0.827	#NUM!	0.873	-0,378	1	-0,816	0.3	-0.832
Nitric Oxide Signaling in the Cardiovascular System	2.263	1.21	2.263	1.21	0	1.2	2.402	2.15	#N/A	#N/A	−2,333	3,68×10^00	0,258	8,15×10^−01	#NUM!	0	#N/A	#N/A	#N/A	#N/A	#N/A	#N/A	#N/A	#N/A	−0,156	1,14×10^00	2,480	2,27×10^00	1,698	2,57E00	#NUM!	4,26E-01	1,147	1,8E00	-1.715	5.04	#N/A	#N/A	2.785	0.417	1.291	0.339	0	0	2,268	2,09E00	-1,616	1,52E00	-1.718
GDNF Family Ligand-Receptor Interactions	1.633	1.02	1.633	1.02	0.209	3.1	1.8	0.616	#N/A	#N/A	−1,567	6,46×10^00	−0,816	−0×10^00	#NUM!	0.613	#N/A	#N/A	#N/A	#N/A	#N/A	#N/A	#N/A	#N/A	−0,539	1,5×10^00	4,352	2,41×10^00	1,604	3,35E00	#NUM!	3,67E-01	0,000	7,42E-01	0.6	2.36	#NUM!	4,45E-01	2.711	0.947	1.155	0.356	#NUM!	0	0,000	1,66E00	-0,626	1,48E00	-0.18
Growth Hormone Signaling	0.626	0.762	0.626	0.762	0	2.12	1.095	2.02	#NUM!	0.757	0,192	4,29×10^00	−0,302	1,45×10^00	#NUM!	0.656	#NUM!	8,18×10^−01	#N/A	#N/A	#NUM!	0.688	#N/A	#N/A	−1,151	3,69×10^00	3,413	1,16×10^00	1,604	3,19E00	#NUM!	4,01E-01	0,000	0	-0.928	4.97	#NUM!	1,19E00	2.502	2.03	0.5	1.56	1.633	0.693	2,449	3,47E00	-0,756	2,82E00	0.18
Unfolded protein response	-0.209	1.39	-0.209	1.39	-0.943	2.66	1.671	5.48	#N/A	#N/A	−1,528	4,52×10^00	1,897	1,32×10^00	#NUM!	0.517	#NUM!	7,28×10^−01	#N/A	#N/A	#N/A	#N/A	#N/A	#N/A	−0,784	1,07×10^00	2,236	1,8×10^00	-2,500	5,57E00	-2,236	1,55E00	3,000	1,94E00	-1.414	2.53	#N/A	#N/A	2.556	7.51	3.771	2.58	#NUM!	0	1,414	3,27E00	-0,688	2,04E00	0.209
RANK Signaling in Osteoclasts	1.177	0.562	1.177	0.562	-0.655	0.87	1.183	1.79	#N/A	#N/A	−2,795	5,85×10^00	−1,604	1,6×10^00	-2	2.29	#NUM!	7,28×10^−01	#N/A	#N/A	#N/A	#N/A	#N/A	#N/A	0,146	5,66×10^00	3,904	2,58×10^00	0,277	1,82E00	#NUM!	2,91E-01	0,775	1,38E00	-1.091	0.539	#N/A	#N/A	2.746	0.959	1.069	0.343	1	0	0,962	4,05E00	0,365	3,26E00	1.183
IL-3 Signaling	1.177	0.851	1.177	0.851	-0.426	1.57	2.263	1.5	#N/A	#N/A	−0,822	6,46×10^00	−0,302	6,66×10^−01	0	1.77	#NUM!	7,75×10^−01	#N/A	#N/A	#NUM!	0.648	#N/A	#N/A	−0,438	5,08×10^00	3,479	3,29×10^00	0,775	2,7E00	0,378	3,09E00	0,535	6,54E-01	-0.343	5.22	#NUM!	1,96E00	3.413	2.12	1.698	0.928	1	0	1,512	3,87E00	-1,257	2,64E00	-0.169
Reelin Signaling in Neurons	1.406	1.48	1.406	1.48	0.522	2.23	1.511	2.84	#NUM!	0.542	−3,833	5,45×10^00	−1,500	7,57×10^−01	-1	1.69	#N/A	#N/A	#N/A	#N/A	#N/A	#N/A	#N/A	#N/A	−0,126	4,76×10^00	4,500	5,04×10^00	2,041	4,49E00	#NUM!	0	2,041	1,35E00	-1.234	4.25	#N/A	#N/A	2.469	1.49	2.2	1.04	2.646	0.26	1,808	3,41E00	-0,309	2,15E00	-0.849
Ephrin A Signaling	#NUM!	0	#NUM!	0	#NUM!	2.09	#NUM!	0.62	#N/A	#N/A	#NUM!	9,71×10^−01	#NUM!	−0×10^00	#NUM!	0.352	#N/A	#N/A	#N/A	#N/A	#N/A	#N/A	#N/A	#N/A	#NUM!	3,74×10^00	#NUM!	1,84×10^00	#NUM!	1,41E00	#NUM!	6,42E-01	#NUM!	0	#NUM!	1.98	#N/A	#N/A	#NUM!	0.391	#NUM!	0.479	#NUM!	0.309	#NUM!	2,68E00	#NUM!	2,35E00	NaN
GADD45 Signaling	#NUM!	1.24	#NUM!	1.24	#NUM!	0.321	#NUM!	0	#NUM!	1.3	#NUM!	1,05×10^00	#NUM!	2,61×10^00	#N/A	#N/A	#NUM!	1,36×10^00	#N/A	#N/A	#N/A	#N/A	#NUM!	0.633	#NUM!	7,24×10^−01	#NUM!	1,09×10^00	#NUM!	2,46E00	#NUM!	4,62E00	#NUM!	3,27E00	#NUM!	0.735	#N/A	#N/A	#NUM!	0	#NUM!	0.442	#NUM!	1.07	#NUM!	6,2E-01	#NUM!	1,62E00	NaN
Tryptophan Degradation X (Mammalian, via Tryptamine)	-0.816	0.57	-0.816	0.57	-0.816	0.91	0.302	2.23	#N/A	#N/A	−1,342	6,99×10^−01	#NUM!	−0×10^00	#N/A	#N/A	#N/A	#N/A	#N/A	#N/A	#N/A	#N/A	#N/A	#N/A	−1,508	1,45×10^00	2,714	1,5×10^00	1,342	2,46E00	#NUM!	5,11E-01	1,134	2,55E00	-2.333	2.07	#N/A	#N/A	-0.277	4.46	-1.134	2.22	#NUM!	0	-0,447	6,2E-01	-0,447	5,13E-01	0
RAN Signaling	-2.121	1.12	-2.121	1.12	-0.816	1.11	#NUM!	0	#N/A	#N/A	1,508	3,87×10^00	2,000	1×10^00	#N/A	#N/A	#N/A	#N/A	#N/A	#N/A	#N/A	#N/A	#N/A	#N/A	0,378	4,13×10^−01	1,414	6,97×10^−01	#NUM!	0	#N/A	#N/A	2,449	1,61E00	#NUM!	0	#N/A	#N/A	0	0	2	0.548	#NUM!	0.613	2,236	7,67E-01	0,000	2,61E00	1.265
LPS-stimulated MAPK Signaling	0	0.585	0	0.585	-1.043	1.48	1.976	1.25	#N/A	#N/A	−2,401	4,6×10^00	−2,000	2,12×10^00	0	1.67	#N/A	#N/A	#N/A	#N/A	#N/A	#N/A	#N/A	#N/A	0,762	3,59×10^00	3,920	4,56×10^00	0,535	1,99E00	#NUM!	3,12E-01	1,698	1,57E00	0.186	3.23	#N/A	#N/A	3.402	1.61	2	0.907	0	0.287	1,000	2,9E00	0,192	1,82E00	1.183
Synaptic Long Term Potentiation	1.808	0.575	1.808	0.575	-0.762	4.68	1.286	1.64	#N/A	#N/A	−3,111	5,73×10^00	0,000	9,21×10^−01	#NUM!	0.332	#N/A	#N/A	#N/A	#N/A	#N/A	#N/A	#NUM!	0.947	−0,384	3,38×10^00	2,263	1,5×10^00	1,387	6,02E-01	#NUM!	0	2,132	7,62E-01	-0.649	2.36	#N/A	#N/A	1.938	1.82	2.041	0.695	1.134	0	0,632	4,36E00	-0,164	9,47E-01	-0.555
D-myo-inositol (1,4,5)-trisphosphate Degradation	-1.414	1.12	-1.414	1.12	-2.236	0.717	-0.333	1.19	#N/A	#N/A	0,000	8,76×10^−01	−0,447	1,55×10^00	#NUM!	0.717	#N/A	#N/A	#N/A	#N/A	#N/A	#N/A	#N/A	#N/A	0,632	1,41×10^00	2,333	1,04×10^00	#NUM!	0	#NUM!	5,51E-01	#NUM!	0	0.378	1.35	#N/A	#N/A	-0.632	2.21	#NUM!	0.28	#NUM!	0.206	-0,333	2,97E00	-0,447	3,98E-01	0.632
IL-12 Signaling and Production in Macrophages	#NUM!	2.11	#NUM!	2.11	#NUM!	1.75	#NUM!	3.24	#N/A	#N/A	#NUM!	3,22×10^00	#NUM!	1,84×10^00	#NUM!	0.633	#NUM!	1,41×10^00	#NUM!	0.638	#NUM!	1.16	#N/A	#N/A	#NUM!	3,28×10^00	#NUM!	1,17×10^00	#NUM!	2,44E00	#NUM!	9,36E-01	#NUM!	3,39E00	#NUM!	3.76	#NUM!	1,36E00	#NUM!	2.6	#NUM!	0.783	#NUM!	0.48	#NUM!	4,74E00	#NUM!	1,08E00	NaN
IL-17A Signaling in Fibroblasts	#NUM!	0	#NUM!	0	#NUM!	0	#NUM!	3.46	#N/A	#N/A	#NUM!	3,01×10^00	#NUM!	1,36×10^00	#NUM!	0.421	#N/A	#N/A	#N/A	#N/A	#N/A	#N/A	#NUM!	0.298	#NUM!	3,4×10^00	#NUM!	9,03×10^−01	#NUM!	3,07E00	#NUM!	2,82E-01	#NUM!	3,96E00	#NUM!	0	#N/A	#N/A	#NUM!	4.15	#NUM!	2.35	#NUM!	1.23	#NUM!	3,39E00	#NUM!	3,27E00	NaN
IL-22 Signaling	-0.333	0.967	-0.333	0.967	-1.633	0.561	0.905	1.25	#NUM!	1.2	−1,604	4,09×10^00	#NUM!	−0×10^00	#N/A	#N/A	#NUM!	1,27×10^00	#N/A	#N/A	#NUM!	1.13	1.897	6.28	−0,302	1,02×10^00	2,309	1,42×10^00	#NUM!	2,18E-01	#NUM!	4,29E-01	2,000	3,49E-01	-0.707	0.979	#NUM!	8,83E-01	1	1.04	1.633	0.762	#NUM!	0.409	1,000	1,75E00	-0,816	4,41E-01	-0.577
Methylglyoxal Degradation I	#NUM!	0.202	#NUM!	0.202	#NUM!	0.339	#NUM!	0.16	#N/A	#N/A	#N/A	#N/A	#N/A	#N/A	#N/A	#N/A	#N/A	#N/A	#N/A	#N/A	#N/A	#N/A	#NUM!	6.6	#NUM!	−0×10^00	#NUM!	−0×10^00	#N/A	#N/A	#N/A	#N/A	#NUM!	4,35E-01	#NUM!	0.299	#N/A	#N/A	#N/A	#N/A	#N/A	#N/A	#N/A	#N/A	#NUM!	3,53E-01	#NUM!	2,46E-01	NaN
4-aminobutyrate Degradation I	#NUM!	1.65	#NUM!	1.65	#NUM!	0.339	#NUM!	1.47	#N/A	#N/A	#N/A	#N/A	#NUM!	1,5×10^00	#N/A	#N/A	#N/A	#N/A	#N/A	#N/A	#N/A	#N/A	#NUM!	4.57	#NUM!	5,47×10^−01	#NUM!	−0×10^00	#NUM!	6,38E-01	#N/A	#N/A	#N/A	#N/A	#NUM!	0.299	#N/A	#N/A	#NUM!	1.69	#NUM!	0.39	#NUM!	0.801	#NUM!	2,25E00	#NUM!	1,84E00	NaN
ILK Signaling	1.313	0.529	1.313	0.529	-0.295	2.63	3.938	6.04	#NUM!	0.389	−1,408	4,7×10^00	−1,400	1,88×10^00	-1	0.658	#NUM!	4,41×10^−01	#N/A	#N/A	#N/A	#N/A	0.816	4.19	−2,372	4,97×10^00	2,717	4,49×10^00	-0,169	7,23E00	0,000	1,9E00	0,000	3,22E-01	-0.896	6.03	#NUM!	0	4.737	2.6	2.359	3.87	2.668	1.64	2,795	1,52E00	-1,050	4,15E00	-1.324
Cholesterol Biosynthesis I	#NUM!	0	#NUM!	0	#NUM!	0	#NUM!	0	#N/A	#N/A	−1,633	1,4×10^00	#N/A	#N/A	#N/A	#N/A	#N/A	#N/A	#N/A	#N/A	#N/A	#N/A	#NUM!	4.67	−2,236	2,98×10^−01	0,447	3,14×10^−01	#NUM!	0	#NUM!	1,6E00	#NUM!	0	-1.342	0.951	#N/A	#N/A	#NUM!	0	#NUM!	0	#N/A	#N/A	#N/A	#N/A	0,816	1,15E00	-1.414
Cholesterol Biosynthesis II (via 24,25-dihydrolanosterol)	#NUM!	0	#NUM!	0	#NUM!	0	#NUM!	0	#N/A	#N/A	−1,633	1,4×10^00	#N/A	#N/A	#N/A	#N/A	#N/A	#N/A	#N/A	#N/A	#N/A	#N/A	#NUM!	5.15	−2,236	2,98×10^−01	0,447	3,14×10^−01	#NUM!	0	#NUM!	1,6E00	#NUM!	0	-1.342	0.951	#N/A	#N/A	#NUM!	0	#NUM!	0	#N/A	#N/A	#N/A	#N/A	0,816	1,15E00	-1.414
Cholesterol Biosynthesis III (via Desmosterol)	#NUM!	0	#NUM!	0	#NUM!	0	#NUM!	0	#N/A	#N/A	−1,633	1,4×10^00	#N/A	#N/A	#N/A	#N/A	#N/A	#N/A	#N/A	#N/A	#N/A	#N/A	#NUM!	3.83	−2,236	2,98×10^−01	0,447	3,14×10^−01	#NUM!	0	#NUM!	1,6E00	#NUM!	0	-1.342	0.951	#N/A	#N/A	#NUM!	0	#NUM!	0	#N/A	#N/A	#N/A	#N/A	0,816	1,15E00	-1.414
UVC-Induced MAPK Signaling	0.277	0.328	0.277	0.328	-1.414	2.48	0.655	1.4	#N/A	#N/A	−2,200	5×10^00	−1,265	1,78×10^00	#NUM!	0.879	#N/A	#N/A	#N/A	#N/A	#N/A	#N/A	#N/A	#N/A	0,000	1,84×10^00	3,272	3,95×10^00	0,378	8,89E-01	#NUM!	5,9E-01	2,530	7,52E-01	0.229	2.31	#N/A	#N/A	2	0.879	0.905	0.742	#NUM!	0	-0,500	2,26E00	-0,535	8,07E-01	-0.655
VEGF Family Ligand-Receptor Interactions	2.414	1.11	2.414	1.11	-0.229	0.876	2.535	2.01	#NUM!	0.693	−2,475	3,51×10^00	−1,291	1,83×10^00	#NUM!	0.551	#N/A	#N/A	#N/A	#N/A	#N/A	#N/A	#NUM!	0.474	−0,493	1,67×10^00	3,683	2,91×10^00	0,775	2,85E00	#NUM!	3,17E-01	1,886	1,35E00	0.169	5.44	#NUM!	4,11E-01	3.528	1.69	1.147	1.4	1	0	1,347	3,76E00	0,209	6,7E-01	0.343
Xenobiotic Metabolism PXR Signaling Pathway	-0.962	0.521	-0.962	0.521	-0.632	1.05	-2.744	4.48	#NUM!	0.42	−2,496	2,24×10^00	0,000	9,1×10^−01	#N/A	#N/A	#N/A	#N/A	#N/A	#N/A	#N/A	#N/A	#N/A	#N/A	−2,524	1,79×10^00	1,833	7,42×10^−01	0,655	1,22E00	-1,000	3,58E-01	-0,186	6,68E-01	-3.221	2.24	#N/A	#N/A	-2.656	5.07	-0.493	1.35	-0.905	0.407	-2,626	6,08E00	-1,109	1,19E00	-1.25
Xenobiotic Metabolism CAR Signaling Pathway	-0.674	0.87	-0.674	0.87	-2.117	0	-1.988	4.76	#NUM!	1.11	−1,786	2,76×10^00	1,279	6,93×10^−01	#NUM!	0.446	#N/A	#N/A	#N/A	#N/A	#N/A	#N/A	#N/A	#N/A	−2,656	1,96×10^00	2,121	1,63×10^00	0,209	1,82E00	-1,342	6,33E-01	0,000	0	-2.06	3	#N/A	#N/A	-1.912	4.11	-0.164	1.52	0	1.01	-1,387	4,43E00	-1,260	1,24E00	-2.183
Superpathway of Melatonin Degradation	1.964	0.955	1.964	0.955	-0.378	0	-1.732	1.76	#N/A	#N/A	−1,508	−0×10^00	−1,342	−0×10^00	#N/A	#N/A	#N/A	#N/A	#N/A	#N/A	#N/A	#N/A	#N/A	#N/A	−0,853	5,58×10^−01	1,414	−0×10^00	0,000	0	#NUM!	5,13E-01	-0,707	0	-3.051	0.371	#N/A	#N/A	-2.4	1.06	-1	0	-1.633	0.987	-2,683	2,76E00	-0,816	0	-0.535
LPS/IL-1 Mediated Inhibition of RXR Function	-0.378	1.13	-0.378	1.13	0	1.34	1.543	6.69	#NUM!	0.924	0,928	3,57×10^00	−1,000	1,03×10^00	#NUM!	0	#NUM!	1,84×10^00	#N/A	#N/A	#N/A	#N/A	#N/A	#N/A	2,263	1,64×10^00	0,365	2,81×10^−01	-0,302	1,16E00	#NUM!	8,79E-01	2,309	8,27E-01	2.043	4.99	#N/A	#N/A	2.401	7.21	1.342	3.72	1.633	1.41	2,556	6,89E00	1,964	3,65E-01	0.784
Melatonin Degradation I	1.789	1.09	1.789	1.09	-1.342	0	-2.041	1.46	#N/A	#N/A	−1,265	−0×10^00	−1,000	−0×10^00	#N/A	#N/A	#N/A	#N/A	#N/A	#N/A	#N/A	#N/A	#N/A	#N/A	−0,688	4,03×10^−01	1,698	−0×10^00	#NUM!	0	#NUM!	0	-2,000	0	-2.714	0.257	#N/A	#N/A	-2.668	0.582	-1.342	0	-1.342	0.764	-2,828	2,46E00	-0,816	0	-0.905
Serotonin Degradation	-1.606	0.693	-1.606	0.693	-0.707	0	-1.976	3.47	#N/A	#N/A	−1,265	−0×10^00	#NUM!	−0×10^00	#N/A	#N/A	#N/A	#N/A	#N/A	#N/A	#N/A	#N/A	#N/A	#N/A	−1,789	3,94×10^−01	3,545	7,3×10^−01	0,632	1,79E00	-2,000	1,65E00	-1,069	1,66E00	-3.153	1.24	#N/A	#N/A	-1.961	2.77	-1.667	0.261	#NUM!	0	-2,828	2,18E00	-1,000	0	-0.894
Nicotine Degradation II	1.964	1.17	1.964	1.17	-1.633	0	-1.177	1.81	#N/A	#N/A	−1,069	5,73×10^−01	−1,000	−0×10^00	#N/A	#N/A	#N/A	#N/A	#N/A	#N/A	#N/A	#N/A	#N/A	#N/A	−1,877	9,21×10^−01	2,524	2,6×10^−01	-0,447	3,12E-01	#NUM!	1,05E00	-2,000	0	-2.714	0	#N/A	#N/A	-1.698	0.492	-1.134	0	-1.414	1.97	-2,183	1,9E00	-1,134	0	-2.138
Nicotine Degradation III	1.789	1.34	1.789	1.34	-1.342	0	-1.279	1.5	#N/A	#N/A	−1,265	2,98×10^−01	−1,000	−0×10^00	#N/A	#N/A	#N/A	#N/A	#N/A	#N/A	#N/A	#N/A	#NUM!	1.83	−0,943	5,53×10^−01	2,183	−0×10^00	#NUM!	0	#NUM!	6,02E-01	-2,000	0	-2.53	0.331	#N/A	#N/A	-1.941	0.292	-1	0	-1.342	1.23	-2,138	1,62E00	-1,134	0	-1.508
Acetone Degradation I (to Methylglyoxal)	2.324	2.32	2.324	2.32	-1	0	-1.155	1.02	#N/A	#N/A	−1,890	3,04×10^−01	#NUM!	−0×10^00	#NUM!	0.492	#N/A	#N/A	#N/A	#N/A	#N/A	#N/A	#N/A	#N/A	−0,577	5,7×10^−01	1,000	−0×10^00	#NUM!	0	#NUM!	3,45E-01	#NUM!	0	-2.449	0	#N/A	#N/A	-1.897	0.947	-1.633	0.666	-1	1.04	-1,897	1,84E00	-0,816	0	-0.707
Thyroid Hormone Metabolism II (via Conjugation and/or Degradation)	-0.707	0	-0.707	0	#NUM!	0	-2.324	1.2	#N/A	#N/A	0,447	−0×10^00	#NUM!	−0×10^00	#N/A	#N/A	#N/A	#N/A	#N/A	#N/A	#N/A	#N/A	#NUM!	3.51	−0,707	−0×10^00	1,897	−0×10^00	#NUM!	0	#NUM!	3,34E-01	#NUM!	0	-1.89	0.296	#N/A	#N/A	-2.53	0.429	#NUM!	0	#NUM!	0	-2,714	1,74E00	#NUM!	0	-0.378
Glutaryl-CoA Degradation	-2.646	1.58	-2.646	1.58	0	0.411	-1.897	2.84	#N/A	#N/A	−0,447	8,76×10^−01	#NUM!	2,56×10^−01	#N/A	#N/A	#N/A	#N/A	#N/A	#N/A	#N/A	#N/A	#NUM!	1.6	−1,890	9,96×10^−01	−0,447	4,37×10^−01	#NUM!	0	#N/A	#N/A	#NUM!	3,57E-01	-1.633	0.917	#N/A	#N/A	-2.449	1.19	#NUM!	0.28	#NUM!	1.18	-2,236	1,68E00	-0,816	1,02E00	-1
Estrogen Biosynthesis	1.698	1.34	1.698	1.34	-0.447	0	-2	0.842	#NUM!	0.979	−1,265	4,34×10^−01	−1,342	3,51×10^−01	#N/A	#N/A	#N/A	#N/A	#N/A	#N/A	#N/A	#N/A	#NUM!	0.762	−2,065	1,3×10^00	0,277	−0×10^00	#NUM!	0	#NUM!	7,3E-01	#NUM!	0	-1.897	0.666	#N/A	#N/A	-2.673	0.903	-1.414	0.703	-0.816	2.16	-2,111	1	-1,000	0	-1.667
Dopamine Degradation	0	0	0	0	0	0	-0.535	2.33	#N/A	#N/A	−1,890	6,99×10^−01	#N/A	#N/A	#N/A	#N/A	#N/A	#N/A	#N/A	#N/A	#N/A	#N/A	#NUM!	2.27	−0,302	8,36×10^−01	2,111	8,79×10^−01	1,633	2,01E00	#NUM!	4,44E-01	1,134	1,45E00	-2.828	1.07	#N/A	#N/A	-1.5	4.53	-0.816	0.827	#NUM!	0	-1,414	1,41E00	-0,447	0	0.302
Retinoate Biosynthesis I	-0.816	0	-0.816	0	1.134	0.386	0	0.824	#NUM!	1.07	#NUM!	−0×10^00	#NUM!	−0×10^00	#N/A	#N/A	#N/A	#N/A	#N/A	#N/A	#N/A	#N/A	#NUM!	1.36	−2,111	2,96×10^−01	2,530	3,21×10^−01	-1,000	8,66E-01	#NUM!	1,6E00	0,378	1,07E00	0	0	#N/A	#N/A	-0.302	1.05	-1.342	0.362	#N/A	#N/A	0,378	6,54E-01	-1,134	3,86E-01	-2.333
Tryptophan Degradation III (Eukaryotic)	-1.508	2.2	-1.508	2.2	1.134	0.854	-0.258	3.88	#N/A	#N/A	0,378	9,28×10^−01	#NUM!	3,21×10^−01	#N/A	#N/A	#N/A	#N/A	#N/A	#N/A	#N/A	#N/A	#NUM!	0.975	0,000	1,77×10^00	0,707	5,29×10^−01	#NUM!	4,91E-01	#N/A	#N/A	2,000	6,09E-01	-1	1.35	#N/A	#N/A	-0.632	1.82	0	0.475	0.447	2.03	-0,333	2,85E00	-0,378	6,78E-01	-0.447
Glutathione-mediated Detoxification	-2.646	0.344	-2.646	0.344	0	0	-2.496	1.71	#N/A	#N/A	−0,378	7,72×10^−01	#NUM!	2,73×10^−01	#N/A	#N/A	#N/A	#N/A	#N/A	#N/A	#N/A	#N/A	#N/A	#N/A	−2,309	1,07×10^00	−1,414	−0×10^00	#NUM!	4,32E-01	#N/A	#N/A	-0,378	1,63E00	-1	0	#NUM!	8,51E-01	-3	4.25	#NUM!	0	#NUM!	0.759	-1,633	7,8E-01	-0,378	5,44E-01	-2.53
The Visual Cycle	#NUM!	0	#NUM!	0	1	0.321	0	0.372	#NUM!	1.3	#NUM!	−0×10^00	#NUM!	−0×10^00	#N/A	#N/A	#N/A	#N/A	#N/A	#N/A	#N/A	#N/A	#N/A	#N/A	−2,449	−0×10^00	1,890	2,99×10^−01	#NUM!	6,84E-01	#NUM!	5,11E-01	#NUM!	2,87E-01	-0.447	0.447	#N/A	#N/A	-1.342	0.375	#NUM!	0.442	#N/A	#N/A	0,000	3,52E-01	-1,000	2,95E-01	-2.236
Heparan Sulfate Biosynthesis	2.183	0	2.183	0	0.707	0	2.191	1.73	#NUM!	0.788	0,000	4,96×10^−01	0,000	1,35×10^00	#N/A	#N/A	#N/A	#N/A	#N/A	#N/A	#N/A	#N/A	#N/A	#N/A	−0,784	5,64×10^−01	0,894	−0×10^00	1,134	5,09E-01	#NUM!	0	1,000	0	-0.943	0.907	#N/A	#N/A	2.236	0.472	1.213	1.56	#NUM!	0	0,728	1,17E00	1,732	0	1.414
Proline Biosynthesis II (from Arginine)	#NUM!	0.365	#NUM!	0.365	#NUM!	0.194	0	1.39	#N/A	#N/A	#N/A	#N/A	#N/A	#N/A	#N/A	#N/A	#N/A	#N/A	#N/A	#N/A	#N/A	#N/A	#N/A	#N/A	#NUM!	6,25×10^−01	#NUM!	2,49×10^−01	#N/A	#N/A	#N/A	#N/A	#NUM!	2,72E-01	#NUM!	0	#N/A	#N/A	0	1.66	#NUM!	1.5	#NUM!	0.604	#NUM!	1,37E00	#NUM!	0	#N/A
Arginine Biosynthesis IV	#NUM!	0.269	#NUM!	0.269	#NUM!	0.511	-1	1.04	#N/A	#N/A	#NUM!	4,26×10^−01	#N/A	#N/A	#N/A	#N/A	#N/A	#N/A	#N/A	#N/A	#N/A	#N/A	#N/A	#N/A	#NUM!	4,49×10^−01	#NUM!	−0×10^00	#NUM!	3,9E-01	#N/A	#N/A	#N/A	#N/A	#NUM!	0.967	#N/A	#N/A	-1	1.29	#NUM!	0.188	#NUM!	0.536	-1,000	1,95E00	0,000	1,47E00	#N/A
Trehalose Degradation II (Trehalase)	#NUM!	0.656	#NUM!	0.656	#NUM!	0	#NUM!	1.04	#N/A	#N/A	#NUM!	−0×10^00	#N/A	#N/A	#N/A	#N/A	#N/A	#N/A	#N/A	#N/A	#N/A	#N/A	#N/A	#N/A	#NUM!	4,49×10^−01	#NUM!	−0×10^00	#NUM!	3,9E-01	#NUM!	9,59E-01	#N/A	#N/A	0	1.71	#N/A	#N/A	#NUM!	0.682	#NUM!	1.25	#NUM!	0.536	#NUM!	0	#NUM!	0	#N/A
Heparan Sulfate Biosynthesis (Late Stages)	2	0	2	0	0.707	0	1.961	1.39	#NUM!	0.833	0,000	4,34×10^−01	0,302	1,35×10^00	#N/A	#N/A	#N/A	#N/A	#N/A	#N/A	#N/A	#N/A	#N/A	#N/A	−1,279	3,85×10^−01	1,000	−0×10^00	0,816	4,34E-01	#NUM!	0	1,414	0	-0.943	1.3	#N/A	#N/A	1.886	0.472	0.775	1.39	#NUM!	0	0,728	1,6E00	1,000	0	0.535
Xenobiotic Metabolism General Signaling Pathway	-0.156	0.524	-0.156	0.524	-0.845	1.77	-1.25	3.36	#N/A	#N/A	−3,063	3,79×10^00	−1,414	1,02×10^00	-1	1.03	#N/A	#N/A	#N/A	#N/A	#N/A	#N/A	#N/A	#N/A	−0,927	1,26×10^00	3,732	3,9×10^00	2,000	9,55E-01	#NUM!	0	1,279	5,13E-01	-1.372	3.14	#N/A	#N/A	0.412	2.77	0.392	0.684	0	0.296	-0,714	6,31E00	-0,617	1,22E00	-1.214
Bupropion Degradation	2.887	1.73	2.887	1.73	-1	0	-0.632	0.648	#N/A	#N/A	−1,633	3,96×10^−01	#NUM!	3,21×10^−01	#N/A	#N/A	#N/A	#N/A	#N/A	#N/A	#N/A	#N/A	#N/A	#N/A	−0,302	7,28×10^−01	0,707	−0×10^00	#NUM!	2,18E-01	#NUM!	4,29E-01	#NUM!	0	-2	0	#N/A	#N/A	-1.414	0.491	-1	0.261	-1	1.38	-1,134	9,21E-01	-1,000	0	-1.633
β-alanine Degradation I	#NUM!	0.316	#NUM!	0.316	#N/A	#N/A	#NUM!	0.979	#N/A	#N/A	#NUM!	4,2×10^−01	#NUM!	1,95×10^00	#N/A	#N/A	#N/A	#N/A	#N/A	#N/A	#N/A	#N/A	#N/A	#N/A	#NUM!	9,1×10^−01	#N/A	#N/A	#N/A	#N/A	#NUM!	1,42E00	#N/A	#N/A	#NUM!	1.37	#N/A	#N/A	#NUM!	0.326	#N/A	#N/A	#N/A	#N/A	#NUM!	1,5E00	#NUM!	1,23E00	#N/A
PXR/RXR Activation	#NUM!	1.04	#NUM!	1.04	#NUM!	2.45	#NUM!	4.33	#N/A	#N/A	#NUM!	1,76×10^00	#NUM!	1,17×10^00	#N/A	#N/A	#N/A	#N/A	#N/A	#N/A	#N/A	#N/A	#N/A	#N/A	#NUM!	7,3×10^−01	#NUM!	4,98×10^−01	#NUM!	1,12E00	#NUM!	9,17E-01	#NUM!	0	#NUM!	3.34	#N/A	#N/A	#NUM!	3.34	#NUM!	0	#NUM!	0.562	#NUM!	7,93E00	#NUM!	7,59E-01	NaN
Superpathway of Citrulline Metabolism	1.414	1.46	1.414	1.46	#NUM!	0.265	0	1.11	#N/A	#N/A	−2,236	7,06×10^−01	#NUM!	3,14×10^−01	#N/A	#N/A	#N/A	#N/A	#N/A	#N/A	#N/A	#N/A	#N/A	#N/A	−1,342	−0×10^00	#NUM!	−0×10^00	#NUM!	0	#N/A	#N/A	#NUM!	0	-2.121	2.27	#N/A	#N/A	-0.816	0.69	-0.816	1.65	#NUM!	1.32	-0,447	9,51E-01	-1,000	2,89E-01	-1.342
Methylglyoxal Degradation III	-1	0.378	-1	0.378	#NUM!	0	-1.342	0.738	#NUM!	1.4	#NUM!	−0×10^00	#NUM!	3,14×10^−01	#NUM!	0.767	#N/A	#N/A	#N/A	#N/A	#N/A	#N/A	#NUM!	0	−2,236	3,57×10^−01	1,000	−0×10^00	#NUM!	9,07E-01	#NUM!	5,97E-01	#NUM!	4,45E-01	-2	0.421	#N/A	#N/A	-1.89	2.1	-2	1.11	#NUM!	0.239	-1,000	9,51E-01	-0,447	8,73E-01	0.816
Xenobiotic Metabolism AHR Signaling Pathway	-1.225	0.556	-1.225	0.556	-0.5	0.412	-1.234	4.35	#N/A	#N/A	−1,877	1,21×10^00	−1,604	1,73×10^00	#N/A	#N/A	#N/A	#N/A	#N/A	#N/A	#N/A	#N/A	#N/A	#N/A	−1,219	1,05×10^00	2,874	1,56×10^00	0,832	1,88E00	#NUM!	7,12E-01	0,471	1,89E00	-3.411	1.09	#N/A	#N/A	-0.781	5.98	0.229	1.67	0	0	-0,816	2,7E00	-0,378	2,03E00	-2.959
Chondroitin Sulfate Biosynthesis	3.464	0	3.464	0	1.342	0	3.138	2.19	#NUM!	0.883	0,258	9,14×10^−01	−1,134	5,02×10^−01	#N/A	#N/A	#N/A	#N/A	#N/A	#N/A	#N/A	#N/A	#N/A	#N/A	0,243	−0×10^00	1,069	−0×10^00	0,816	5,78E-01	#N/A	#N/A	1,000	0	-0.258	0.983	#N/A	#N/A	2.837	1.55	1.807	1.86	#NUM!	0	2,183	2,16E00	1,155	0	1.5
Stearate Biosynthesis I (Animals)	0.258	0.936	0.258	0.936	-0.707	0	-0.218	2.19	#N/A	#N/A	−1,667	−0×10^00	#NUM!	−0×10^00	#NUM!	0.32	#N/A	#N/A	#N/A	#N/A	#N/A	#N/A	#N/A	#N/A	−0,500	9,59×10^−01	0,000	−0×10^00	#NUM!	3,58E-01	#NUM!	5,78E-01	1,633	7,14E-01	-1.897	0.567	#N/A	#N/A	0.728	1.55	1.508	1.52	#NUM!	0.483	-1,500	3	0,632	0	-0.688
Ketolysis	#NUM!	0.398	#NUM!	0.398	#NUM!	0.767	-2.236	1.77	#N/A	#N/A	#NUM!	2,74×10^−01	#NUM!	6,86×10^−01	#N/A	#N/A	#N/A	#N/A	#N/A	#N/A	#N/A	#N/A	#N/A	#N/A	−2,000	9,67×10^−01	#NUM!	2,51×10^−01	#N/A	#N/A	#N/A	#N/A	#NUM!	0	#NUM!	0	#N/A	#N/A	-2.236	2.16	#NUM!	0.914	#NUM!	1.16	-1,633	4,42E00	#NUM!	5,16E-01	NaN
Retinol Biosynthesis	1	0	1	0	0.707	0.503	-0.535	0.523	#NUM!	0.991	−2,236	−0×10^00	1,000	−0×10^00	#N/A	#N/A	#N/A	#N/A	#N/A	#N/A	#N/A	#N/A	#N/A	#N/A	−3,464	−0×10^00	2,530	−0×10^00	#NUM!	0	#NUM!	7,47E-01	#NUM!	0	-2.496	1.26	#N/A	#N/A	-1.508	0.387	-0.707	0.75	#NUM!	0	0,000	3,77E-01	-1,667	4,24E-01	-3.873
Dermatan Sulfate Biosynthesis	3.464	0	3.464	0	0.378	0	3.402	2.46	#NUM!	0.86	0,258	7,57×10^−01	−1,134	4,33×10^−01	#NUM!	0.303	#N/A	#N/A	#N/A	#N/A	#N/A	#N/A	#N/A	#N/A	0,229	−0×10^00	1,000	−0×10^00	0,816	5,11E-01	#N/A	#N/A	1,000	0	0	1.05	#N/A	#N/A	3.128	1.85	2	1.99	#NUM!	0	2,357	2,27E00	0,832	0	0.943
Dermatan Sulfate Biosynthesis (Late Stages)	3	0	3	0	0.816	0	2.357	0.987	#NUM!	0.971	−0,333	2,61×10^−01	−0,447	3,3×10^−01	#NUM!	0.388	#N/A	#N/A	#N/A	#N/A	#N/A	#N/A	#N/A	#N/A	−0,577	−0×10^00	0,905	−0×10^00	0,000	3,3E-01	#N/A	#N/A	#NUM!	0	-0.277	1.1	#N/A	#N/A	2	1.07	0.905	1.21	#NUM!	0	1,604	1,95E00	-0,378	0	-0.302
Citrulline Biosynthesis	#NUM!	0.313	#NUM!	0.313	#NUM!	0	-1.342	0.879	#N/A	#N/A	#NUM!	5,3×10^−01	#NUM!	6,06×10^−01	#N/A	#N/A	#N/A	#N/A	#N/A	#N/A	#N/A	#N/A	#N/A	#N/A	−2,000	4,03×10^−01	#N/A	#N/A	#N/A	#N/A	#N/A	#N/A	#NUM!	4,31E-01	-2.236	1.64	#N/A	#N/A	-2	0.674	-2	1.38	#NUM!	0.395	#NUM!	6,88E-01	#NUM!	4,2E-01	-1
Noradrenaline and Adrenaline Degradation	-1.155	0.967	-1.155	0.967	-0.378	0.504	-0.688	3.3	#N/A	#N/A	−1,890	3,37×10^−01	#NUM!	−0×10^00	#N/A	#N/A	#N/A	#N/A	#N/A	#N/A	#N/A	#N/A	#N/A	#N/A	−1,387	6,5×10^−01	3,207	9,39×10^−01	0,302	4,8E00	-2,000	2,61E00	-0,302	2,74E00	-2.53	1.13	#N/A	#N/A	-0.943	3.76	-1.414	1.03	#NUM!	0	-1,134	5,58E-01	-1,134	0	-1.291
Chondroitin Sulfate Biosynthesis (Late Stages)	3.162	0	3.162	0	2	0	2.837	1.6	#NUM!	0.951	0,000	6,8×10^−01	−0,816	4,88×10^−01	#N/A	#N/A	#N/A	#N/A	#N/A	#N/A	#N/A	#N/A	#N/A	#N/A	−0,577	−0×10^00	1,265	−0×10^00	0,000	2,97E-01	#N/A	#N/A	#NUM!	0	-0.258	1.56	#N/A	#N/A	2.357	1.45	1.155	1.41	#NUM!	0	2,000	2,58E00	0,000	0	0.302
Dilated Cardiomyopathy Signaling Pathway	0.169	0.693	0.169	0.693	0.378	2.54	0	4.16	#NUM!	0.485	−0,762	4,7×10^00	−1,342	1,69×10^00	#NUM!	0.264	#NUM!	5,41×10^−01	#N/A	#N/A	#N/A	#N/A	#N/A	#N/A	0,866	1,25×10^00	0,870	−0×10^00	0,302	3,53E-01	#NUM!	2,72E-01	0,258	4,91E-01	1.265	5.01	#N/A	#N/A	1.461	0	1.528	0.767	0.447	0	0,218	0	0,000	4,62E-01	1.313
Valine Degradation I	-3.162	1.99	-3.162	1.99	-1.134	1.22	-3	4.77	#N/A	#N/A	−2,121	1,35×10^00	2,449	1,82×10^00	#N/A	#N/A	#N/A	#N/A	#N/A	#N/A	#N/A	#N/A	#N/A	#N/A	−1,941	3,49×10^00	0,333	6,5×10^−01	#NUM!	0	#NUM!	4,92E-01	#NUM!	0	-1.633	1.41	#N/A	#N/A	-3.207	4.07	#NUM!	0	#NUM!	0.511	-3,051	5,41E00	-1,890	7,14E-01	-2.121
Ketogenesis	-2	0.426	-2	0.426	0	0.889	-2.646	2.13	#N/A	#N/A	#NUM!	7,24×10^−01	#NUM!	4,81×10^−01	#N/A	#N/A	#N/A	#N/A	#N/A	#N/A	#N/A	#N/A	#N/A	#N/A	−2,449	1,29×10^00	#NUM!	−0×10^00	#NUM!	2,1E-01	#N/A	#N/A	#N/A	#N/A	-2	0.75	#N/A	#N/A	-2.646	2.65	#NUM!	0.264	#NUM!	0.33	-2,646	4,01E00	#NUM!	2,81E-01	NaN
Vitamin-C Transport	-0.816	0.32	-0.816	0.32	0	0.372	1	1.83	#N/A	#N/A	0,707	1,41×10^00	#NUM!	3,48×10^−01	#N/A	#N/A	#N/A	#N/A	#N/A	#N/A	#N/A	#N/A	#N/A	#N/A	1,414	5,78×10^−01	1,000	8,79×10^−01	-1,342	1,42E00	#N/A	#N/A	#NUM!	0	-0.447	0.272	#N/A	#N/A	0.378	1.15	#NUM!	0.521	#NUM!	0.873	1,633	2,43E00	0,000	1,08E00	1.134
RHOA Signaling	1.372	0.401	1.372	0.401	1.8	0.616	1.26	2.38	#N/A	#N/A	−1,206	4,28×10^00	0,728	1,48×10^00	#NUM!	0.347	#N/A	#N/A	#N/A	#N/A	#N/A	#N/A			0,516	4,53×10^00	3,266	2,7×10^00	2,524	2,96E00	#NUM!	0	3,000	0	-0.686	2.11	#N/A	#N/A	1.134	0	2.191	2.05	0.832	2.09	0,200	1,06E00	0,801	2,89E00	-1.043
Cellular Effects of Sildenafil (Viagra)	#NUM!	0.759	#NUM!	0.759	#NUM!	1.92	#NUM!	2.53	#N/A	#N/A	#NUM!	1,43×10^00	#NUM!	4,39×10^−01	#NUM!	0	#N/A	#N/A	#N/A	#N/A	#N/A	#N/A			#NUM!	7,1×10^−01	#NUM!	2,9×10^−01	#NUM!	3,73E-01	#NUM!	0	#NUM!	3,21E-01	#NUM!	2.72	#N/A	#N/A	#NUM!	0.316	#NUM!	0.447	#NUM!	0	#NUM!	9,96E-01	#NUM!	0	NaN
FXR/RXR Activation	#NUM!	2.83	#NUM!	2.83	#NUM!	4.05	#NUM!	7.33	#N/A	#N/A	#NUM!	8,57×10^−01	#NUM!	1,38×10^00	#N/A	#N/A	#NUM!	5,99×10^−01	#N/A	#N/A	#N/A	#N/A			#NUM!	3,44×10^−01	#NUM!	−0×10^00	#NUM!	8,01E-01	#NUM!	3,15E00	#NUM!	0	#NUM!	3.91	#N/A	#N/A	#NUM!	1.68	#NUM!	1.44	#NUM!	2.01	#NUM!	3,41E00	#NUM!	0	NaN
Role of IL-17A in Psoriasis	2.449	0.759	2.449	0.759	1.134	2.13	2.333	1.84	#N/A	#N/A	#NUM!	2,24×10^−01	#NUM!	3,49×10^−01	#N/A	#N/A	#NUM!	3,33×10^00	#NUM!	3.48	#NUM!	3.04			1,890	7,3×10^−01	#NUM!	−0×10^00	#NUM!	4,84E-01	#NUM!	6,23E-01	2,121	3,67E00	#NUM!	0.237	#N/A	#N/A	2.887	5.06	1.89	2.5	2.828	6.69	2,309	7,2E00	2,236	6,22E-01	2.449
Androgen Biosynthesis	#NUM!	0	#NUM!	0	#NUM!	0.306	-0.447	0.876	#NUM!	1.43	#NUM!	2,24×10^−01	#NUM!	−0×10^00	#N/A	#N/A	#N/A	#N/A	#N/A	#N/A	#N/A	#N/A			−2,449	4,39×10^−01	1,342	4,61×10^−01	#N/A	#N/A	#N/A	#N/A	#NUM!	0	-2.236	1.29	#N/A	#N/A	#NUM!	0.253	#NUM!	0.407	#NUM!	0.258	#NUM!	6,42E-01	#NUM!	0	0
α-tocopherol Degradation	#NUM!	0.857	#NUM!	0.857	#NUM!	2.3	#NUM!	1.39	#N/A	#N/A	#N/A	#N/A	#N/A	#N/A	#N/A	#N/A	#N/A	#N/A	#N/A	#N/A	#N/A	#N/A			#NUM!	6,25×10^−01	#NUM!	2,49×10^−01	#N/A	#N/A	#N/A	#N/A	#N/A	#N/A	#NUM!	0.556	#N/A	#N/A	#NUM!	1.66	#NUM!	0.738	#NUM!	0.604	#NUM!	6,62E-01	#NUM!	0	#N/A
Maturity Onset Diabetes of Young (MODY) Signaling	#NUM!	2.42	#NUM!	2.42	#NUM!	4.22	#NUM!	2.82	#N/A	#N/A	#NUM!	7,26×10^−01	#NUM!	1,21×10^00	#N/A	#N/A	#N/A	#N/A	#N/A	#N/A	#N/A	#N/A			#NUM!	3,44×10^−01	#NUM!	−0×10^00	#NUM!	9,75E-01	#NUM!	7,35E-01	#NUM!	1,15E00	#NUM!	2.95	#NUM!	1,13E00	#NUM!	0	#NUM!	0.465	#NUM!	0.367	#NUM!	7,01E-01	#NUM!	0	NaN
Arginine Degradation VI (Arginase 2 Pathway)	#NUM!	0.269	#NUM!	0.269	#NUM!	0	1	1.04	#N/A	#N/A	#N/A	#N/A	#NUM!	3,09×10^−01	#N/A	#N/A	#N/A	#N/A	#N/A	#N/A	#N/A	#N/A			0,000	9,24×10^−01	#NUM!	−0×10^00	#N/A	#N/A	#N/A	#N/A	#NUM!	6,9E-01	#NUM!	0.44	#N/A	#N/A	#NUM!	0.682	#NUM!	1.25	#NUM!	0.536	#NUM!	1,13E00	#NUM!	0	NaN
Agranulocyte Adhesion and Diapedesis	#NUM!	0.893	#NUM!	0.893	#NUM!	4.51	#NUM!	7.84	#NUM!	1	#NUM!	1,82×10^00	#NUM!	4,01×10^00	#NUM!	0	#NUM!	1,12×10^00	#NUM!	3.25	#NUM!	3.36			#NUM!	9,67×10^−01	#NUM!	−0×10^00	#NUM!	4,43E00	#NUM!	1,31E01	#NUM!	1,2E00	#NUM!	3.87	#NUM!	1,55E00	#NUM!	5.61	#NUM!	13.9	#NUM!	7.87	#NUM!	1,09E01	#NUM!	5,65E-01	NaN
Tight Junction Signaling	#NUM!	0.583	#NUM!	0.583	#NUM!	5.1	#NUM!	3.84	#NUM!	3.94	#NUM!	6,52×10^00	#NUM!	1,67×10^00	#NUM!	0.421	#N/A	#N/A	#N/A	#N/A	#N/A	#N/A			#NUM!	5,84×10^00	#NUM!	1,29×10^00	#NUM!	6,56E-01	#NUM!	3,54E-01	#NUM!	3,45E-01	#NUM!	5.49	#NUM!	0	#NUM!	0.717	#NUM!	2.11	#NUM!	0.398	#NUM!	7,93E-01	#NUM!	2,82E00	NaN
Superpathway of Geranylgeranyldiphosphate Biosynthesis I (via Mevalonate)	-2.449	0.474	-2.449	0.474	-1.89	1.6	-2.449	0.526	#N/A	#N/A	−2,236	8,76×10^−01	1,000	1×10^00	#N/A	#N/A	#N/A	#N/A	#N/A	#N/A	#N/A	#N/A			−3,000	1,41×10^00	0,000	−0×10^00	#N/A	#N/A	#N/A	#N/A	#N/A	#N/A	-2	0.318	#N/A	#N/A	-1.134	1.19	#NUM!	0.28	#NUM!	0.206	-2,000	7,67E-01	-2,236	6,7E-01	-2
Sertoli Cell-Sertoli Cell Junction Signaling	#NUM!	1.33	#NUM!	1.33	#NUM!	5.38	#NUM!	5.54	#NUM!	0.375	#NUM!	1,21×10^01	#NUM!	1,84×10^00	#NUM!	0.967	#N/A	#N/A	#N/A	#N/A	#N/A	#N/A			#NUM!	2,86×10^00	#NUM!	2,33×10^00	#NUM!	1,31E00	#NUM!	2,23E00	#NUM!	9,32E-01	#NUM!	6.21	#N/A	#N/A	#NUM!	3.52	#NUM!	5.49	#NUM!	1.47	#NUM!	7,04E00	#NUM!	1,07E00	NaN
Fatty Acid β-oxidation I	-2.496	1.06	-2.496	1.06	-2.121	0.642	-2.524	2.81	#N/A	#N/A	−1,667	9,1×10^−01	#NUM!	−0×10^00	#N/A	#N/A	#N/A	#N/A	#N/A	#N/A	#N/A	#N/A			−1,291	1,22×10^00	−0,302	−0×10^00	#NUM!	0	#N/A	#N/A	#NUM!	0	-1.155	2.56	#N/A	#N/A	-2.065	3.85	-0.707	0.9	0.447	1.51	-3,357	3,84E00	-1,414	2,74E-01	#N/A
Superoxide Radicals Degradation	#NUM!	0.398	#NUM!	0.398	#NUM!	0.345	1.633	1.77	#N/A	#N/A	#NUM!	6,36×10^−01	#NUM!	2,26×10^−01	#N/A	#N/A	#N/A	#N/A	#N/A	#N/A	#N/A	#N/A			−1,342	9,67×10^−01	#NUM!	2,51×10^−01	#NUM!	0.3	#N/A	#N/A	#NUM!	0.5	#NUM!	0.66	#N/A	#N/A	0.816	2.16	#NUM!	0.428	#NUM!	0.434	#NUM!	8,04E-01	#NUM!	2,1E-01	-2
Mineralocorticoid Biosynthesis	#NUM!	0	#NUM!	0	#NUM!	0.345	#NUM!	0.618	#N/A	#N/A	#NUM!	−0×10^00	#N/A	#N/A	#N/A	#N/A	#N/A	#N/A	#N/A	#N/A	#N/A	#N/A			#NUM!	−0×10^00	#NUM!	2,51×10^−01	#N/A	#N/A	#N/A	#N/A	#N/A	#N/A	#NUM!	1.2	#N/A	#N/A	#NUM!	0.42	#NUM!	0	#NUM!	0.434	#NUM!	8,04E-01	#NUM!	0	NaN
Cardiac β-adrenergic Signaling	0.333	1.47	0.333	1.47	2.502	2.06	-1.265	1.47	#NUM!	0.427	−1,061	2,41×10^00	0,000	3,2×10^−01	#NUM!	0	#N/A	#N/A	#N/A	#N/A	#N/A	#N/A			0,135	4,54×10^00	1,000	2,2×10^00	0,000	1,76E00	#NUM!	0	0,000	4,91E-01	-0.557	3.39	#N/A	#N/A	0	3.4	1.789	1.84	-0.447	0	-0,186	2,85E00	-0,365	5,72E-01	#N/A
Glutamine Biosynthesis I	#N/A	#N/A	#N/A	#N/A	#NUM!	0.733	#N/A	#N/A	#N/A	#N/A	#NUM!	6,74×10^−01	#NUM!	9,75×10^−01	#N/A	#N/A	#N/A	#N/A	#N/A	#N/A	#N/A	#N/A			#NUM!	4,55×10^−01	#NUM!	4,62×10^−01	#NUM!	1,08E00	#N/A	#N/A	#N/A	#N/A	#N/A	#N/A	#N/A	#N/A	#NUM!	0.564	#NUM!	0.796	#NUM!	1.25	#NUM!	7,5E-01	#N/A	#N/A	#N/A
L-cysteine Degradation II	#NUM!	0.551	#NUM!	0.551	#N/A	#N/A	#NUM!	0.488	#N/A	#N/A	#N/A	#N/A	#N/A	#N/A	#N/A	#N/A	#N/A	#N/A	#N/A	#N/A	#N/A	#N/A			#NUM!	4,55×10^−01	#N/A	#N/A	#NUM!	1,08E00	#N/A	#N/A	#N/A	#N/A	#NUM!	0.684	#N/A	#N/A	#NUM!	0.564	#NUM!	0.796	#N/A	#N/A	#NUM!	7,5E-01	#N/A	#N/A	#N/A
Citrulline Degradation	#N/A	#N/A	#N/A	#N/A	#N/A	#N/A	#NUM!	0.488	#N/A	#N/A	#N/A	#N/A	#N/A	#N/A	#N/A	#N/A	#N/A	#N/A	#N/A	#N/A	#N/A	#N/A			#N/A	#N/A	#N/A	#N/A	#N/A	#N/A	#N/A	#N/A	#N/A	#N/A	#N/A	#N/A	#N/A	#N/A	#NUM!	0.564	#N/A	#N/A	#N/A	#N/A	#N/A	#N/A	#N/A	#N/A	#N/A
Glucocorticoid Biosynthesis	#NUM!	0.313	#NUM!	0.313	#NUM!	0.287	#NUM!	0.483	#N/A	#N/A	#NUM!	2,22×10^−01	#N/A	#N/A	#N/A	#N/A	#N/A	#N/A	#N/A	#N/A	#N/A	#N/A			#NUM!	−0×10^00	0,000	4,21×10^−01	#N/A	#N/A	#N/A	#N/A	#N/A	#N/A	-2	1.64	#N/A	#N/A	#NUM!	0.333	#NUM!	0	#NUM!	0.395	#NUM!	6,88E-01	#NUM!	0	NaN
GDP-glucose Biosynthesis	1.342	1.74	1.342	1.74	#NUM!	0.287	1.342	1.43	#N/A	#N/A	#NUM!	5,3×10^−01	#N/A	#N/A	#N/A	#N/A	#N/A	#N/A	#N/A	#N/A	#N/A	#N/A			−1,342	1,26×10^00	#NUM!	−0×10^00	#NUM!	7,72E-01	#NUM!	7,96E-01	#NUM!	4,31E-01	0	1.02	#N/A	#N/A	0.816	1.8	2	1.38	#NUM!	0.395	#NUM!	6,88E-01	#NUM!	0	-1
Glucose and Glucose-1-phosphate Degradation	1.342	1.46	1.342	1.46	#NUM!	0.239	1.633	1.77	#N/A	#N/A	#NUM!	4,44×10^−01	#N/A	#N/A	#N/A	#N/A	#N/A	#N/A	#N/A	#N/A	#N/A	#N/A			−1,633	1,58×10^00	#NUM!	−0×10^00	#NUM!	6,99E-01	#NUM!	7,54E-01	#NUM!	3,73E-01	0	0.873	#N/A	#N/A	0.816	1.52	2	1.22	#NUM!	0.36	#NUM!	5,9E-01	#NUM!	0	-1.342
Oleate Biosynthesis II (Animals)	2	0.523	2	0.523	1	1.02	0.378	1.77	#N/A	#N/A	#NUM!	−0×10^00	#NUM!	5,39×10^−01	#N/A	#N/A	#N/A	#N/A	#N/A	#N/A	#N/A	#N/A			−2,000	3,1×10^−01	0,816	1,05×10^00	#NUM!	2,36E-01	-2,000	4,59E00	#N/A	#N/A	-1	0.873	#N/A	#N/A	0.447	0.967	#NUM!	0.309	#NUM!	0.36	#NUM!	5,9E-01	-2,000	6,82E-01	-2.236
Triacylglycerol Degradation	1.155	0.308	1.155	0.308	-1.134	0	-0.447	1.66	#NUM!	0.979	−2,714	6,2×10^−01	0,000	1,19×10^00	#N/A	#N/A	#N/A	#N/A	#N/A	#N/A	#N/A	#N/A			−0,943	1,04×10^00	1,069	3,48×10^−01	#NUM!	0	#NUM!	7,3E-01	-1,134	4,45E-01	-2.5	2.25	#N/A	#N/A	0.258	0.903	0	1.64	0.447	1.12	-1,265	7,42E-01	-0,333	0	-1.698
Serotonin Receptor Signaling	#NUM!	1.25	#NUM!	1.25	#NUM!	0.28	#NUM!	0.419	#N/A	#N/A	#NUM!	−0×10^00	#NUM!	5,42×10^−01	#NUM!	1.02	#N/A	#N/A	#N/A	#N/A	#N/A	#N/A			#NUM!	−0×10^00	#NUM!	−0×10^00	#NUM!	1,25E00	#NUM!	2,53E-01	#NUM!	1,54E00	#NUM!	2.55	#N/A	#N/A	#NUM!	0.623	#NUM!	0	#NUM!	0	#NUM!	4,87E-01	#NUM!	0	NaN
EIF2 Signaling	-2	0.569	-2	0.569	-0.143	11	-1.372	0.34	#N/A	#N/A	−1,982	2,25×10^00	1,698	1,37×10^00	-1.342	0.9	#N/A	#N/A	#N/A	#N/A	#N/A	#N/A			0,378	2,86×10^00	3,810	3,57×10^00	1,633	4,14E00	0,000	4,13E-01	0,471	0	2.082	0.996	#NUM!	8,96E-01	-2.177	5.27	-1.567	4.79	0	0	-0,600	0	-4,131	1,12E01	-0.48
Circadian Rhythm Signaling	#NUM!	1.61	#NUM!	1.61	#NUM!	1.93	#NUM!	0.824	#N/A	#N/A	#NUM!	−0×10^00	#NUM!	3,39×10^00	#N/A	#N/A	#N/A	#N/A	#N/A	#N/A	#N/A	#N/A			#NUM!	1,1×10^00	#NUM!	−0×10^00	#NUM!	1,76E00	#NUM!	3,25E-01	#NUM!	0	#NUM!	0.427	#N/A	#N/A	#NUM!	0.561	#NUM!	0.839	#NUM!	0	#NUM!	2,61E-01	#NUM!	0	NaN
Estrogen-Dependent Breast Cancer Signaling	0.688	0.788	0.688	0.788	-0.229	1.43	1.877	1.45	#N/A	#N/A	−2,117	3,93×10^00	−1,265	1,21×10^00	#NUM!	1.15	#N/A	#N/A	#N/A	#N/A	#N/A	#N/A			−0,898	2,75×10^00	3,024	1,75×10^00	-0,258	2,81E00	#NUM!	1,22E00	-0,302	7,12E-01	-0.209	3.72	#N/A	#N/A	3.578	1.51	1.604	1.79	1	0.863	1,000	1,59E00	-0,894	1,18E00	0.962
Cancer Drug Resistance By Drug Efflux	#NUM!	0	#NUM!	0	#NUM!	0.764	#NUM!	1.48	#N/A	#N/A	#NUM!	1,56×10^00	#NUM!	3,74×10^−01	#NUM!	0.788	#N/A	#N/A	#N/A	#N/A	#N/A	#N/A			#NUM!	1,85×10^00	#NUM!	1,41×10^00	#NUM!	1,69E00	#NUM!	1	#NUM!	0	#NUM!	3.11	#N/A	#N/A	#NUM!	0.668	#NUM!	1.16	#NUM!	1.38	#NUM!	2,37E00	#NUM!	6,42E-01	NaN
Regulation of eIF4 and p70S6K Signaling	-1.279	0.845	-1.279	0.845	0.218	6.73	1	0.971	#NUM!	0.423	−1,095	4,68×10^00	#NUM!	−0×10^00	0	0.757	#N/A	#N/A	#N/A	#N/A	#N/A	#N/A			−0,316	4,31×10^00	2,795	5,21×10^00	1,291	3,21E00	#NUM!	6,07E-01	0,302	4,62E-01	1.061	3	#NUM!	0	1.8	4.87	0.229	4.76	0.447	0.415	1,091	7,17E-01	-0,392	6,55E00	0
Assembly of RNA Polymerase III Complex	-1.633	1.05	-1.633	1.05	#NUM!	0	#NUM!	0	#N/A	#N/A	1,000	6,22×10^−01	#NUM!	8,93×10^−01	#N/A	#N/A	#N/A	#N/A	#N/A	#N/A	#N/A	#N/A			1,134	1,06×10^00	1,633	6,93×10^−01	#NUM!	5,78E-01	#N/A	#N/A	#NUM!	2,81E-01	#NUM!	0.331	#N/A	#N/A	-1.342	0.68	1	0.955	#N/A	#N/A	#NUM!	4,4E-01	-0,447	8,42E-01	-0.447
Agrin Interactions at Neuromuscular Junction	2	0.347	2	0.347	-1.291	0.951	2.041	1.53	#N/A	#N/A	−2,858	2,99×10^00	−0,577	1,27×10^00	#NUM!	0.684	#N/A	#N/A	#N/A	#N/A	#N/A	#N/A			−0,962	1,32×10^00	3,888	5,39×10^00	1,155	2,9E00	0,000	2	0,905	8,01E-01	1.043	3.16	#N/A	#N/A	2.668	0.845	3	2.8	#NUM!	0	0,471	2,22E00	-0,728	8,79E-01	-0.408
Antigen Presentation Pathway	#NUM!	6.55	#NUM!	6.55	#NUM!	1.81	#NUM!	9.21	#N/A	#N/A	#NUM!	1,04×10^00	#NUM!	6,72×10^−01	#N/A	#N/A	#NUM!	2,04×10^01	#N/A	#N/A	#N/A	#N/A			#NUM!	3,4×10^00	#NUM!	9,03×10^−01	#NUM!	5,18E00	#NUM!	1,01E01	#NUM!	5,42E-01	#NUM!	5.52	#NUM!	5,58E00	#NUM!	16.2	#NUM!	3.95	#NUM!	1.75	#NUM!	9,17E00	#NUM!	5,11E-01	NaN
MSP-RON Signaling In Macrophages Pathway	-0.59	3.05	-0.59	3.05	-0.539	1.85	-1.576	5.19	#N/A	#N/A	−1,298	3,04×10^00	−0,775	8,15×10^−01	#NUM!	0.381	#NUM!	2,63×10^00	#N/A	#N/A	#NUM!	0.511			−0,566	1,67×10^00	0,438	1,62×10^00	-0,730	8,02E00	-2,714	4,9E00	0,186	3,35E00	-2.16	5.04	#NUM!	1,54E00	-0.944	6.66	-0.756	2.5	-0.577	1.6	-1,067	7,39E00	-0,164	1,96E00	0.48
Role of IL-17F in Allergic Inflammatory Airway Diseases	1.667	0	1.667	0	0	2	1.569	5.89	#NUM!	0.951	−0,832	1,82×10^00	−2,111	3,33×10^00	#NUM!	0.373	#NUM!	1,01×10^00	#NUM!	2.48	#NUM!	2.05			0,943	2,19×10^00	3,051	−0×10^00	-1,897	2,55E00	#NUM!	1,28E00	3,000	1,78E00	0	1.56	#NUM!	6,44E-01	2.524	4.44	2	5.41	2.828	2.57	1,698	5,96E00	0,535	1,61E00	1.387
Erythropoietin Signaling Pathway	-0.137	0.857	-0.137	0.857	-0.745	2.3	0.459	4.24	#NUM!	0.437	−1,524	6,01×10^00	0,667	5,28×10^00	0.816	1.73	#NUM!	4,89×10^−01	#N/A	#N/A	#N/A	#N/A			−1,585	3,26×10^00	2,462	1,2×10^00	0,539	4,68E00	-0,378	1,36E00	-2,333	2,7E00	0.405	4.04	0,000	1,77E00	0.367	4.11	0	0.793	-0.577	0.839	-0,143	4,02E00	-1,260	1,7E00	0.124
γ-linolenate Biosynthesis II (Animals)	1.134	0.658	1.134	0.658	1.342	0.64	1.89	0.442	#N/A	#N/A	#NUM!	−0×10^00	#NUM!	−0×10^00	#N/A	#N/A	#N/A	#N/A	#N/A	#N/A	#N/A	#N/A			−0,707	5,59×10^−01	1,414	5,88×10^−01	#NUM!	0	#NUM!	1,34E00	#NUM!	0	-0.816	1.22	#N/A	#N/A	1.897	1.97	2	0.493	#NUM!	1.12	0,000	3,96E-01	#NUM!	0	#N/A
Spliceosomal Cycle	-3.128	2.42	-3.128	2.42	-1.508	0.539	-1	0	#N/A	#N/A	0,243	1,69×10^00	1,342	−0×10^00	#NUM!	0.338	#N/A	#N/A	#N/A	#N/A	#N/A	#N/A			0,655	7,9×10^−01	2,558	1,07×10^00	-2,236	4,11E-01	#N/A	#N/A	0,000	4,08E-01	0	0	#N/A	#N/A	-1.508	0	0	0	#N/A	#N/A	#NUM!	0	-0,447	2,1E00	-0.277
Choline Degradation I	#NUM!	1.1	#NUM!	1.1	#NUM!	0.474	#NUM!	0.979	#N/A	#N/A	#N/A	#N/A	#N/A	#N/A	#N/A	#N/A	#N/A	#N/A	#N/A	#N/A	#N/A	#N/A			#NUM!	2,37×10^−01	#NUM!	2,43×10^−01	#NUM!	7,96E-01	#N/A	#N/A	#N/A	#N/A	#N/A	#N/A	#N/A	#N/A	#NUM!	1.13	#NUM!	0.532	#N/A	#N/A	#NUM!	4,89E-01	#NUM!	3,7E-01	NaN
S-methyl-5-thio-α-D-ribose 1-phosphate Degradation	#N/A	#N/A	#N/A	#N/A	#N/A	#N/A	#N/A	#N/A	#N/A	#N/A	#N/A	#N/A	#N/A	#N/A	#N/A	#N/A	#N/A	#N/A	#N/A	#N/A	#N/A	#N/A			#NUM!	2,37×10^−01	#NUM!	2,43×10^−01	#N/A	#N/A	#N/A	#N/A	#N/A	#N/A	#N/A	#N/A	#N/A	#N/A	#NUM!	0.326	#N/A	#N/A	#N/A	#N/A	#NUM!	4,89E-01	#N/A	#N/A	#N/A
Crosstalk between Dendritic Cells and Natural Killer Cells	4.583	1.07	4.583	1.07	2	1.18	4.49	2.64	#NUM!	0.662	1,606	1,44×10^00	−1,604	2,52×10^00	#NUM!	0	#NUM!	4,23×10^00	#N/A	#N/A	#N/A	#N/A			4,226	3,06×10^00	3,000	−0×10^00	1,500	3,34E00	3,000	5,01E00	3,051	6,76E-01	2.6	4.1	#NUM!	1,79E00	5.396	4.04	2.887	1.56	#NUM!	0	4,082	2,75E00	2,673	0	1.147
CSDE1 Signaling Pathway	-0.943	0.747	-0.943	0.747	-1.886	2.47	1.213	0.377	#N/A	#N/A	−0,943	1,81×10^00	−1,000	9×10^−01	#N/A	#N/A	#N/A	#N/A	#N/A	#N/A	#N/A	#N/A			−0,626	1,37×10^00	2,353	2,05×10^00	-0,378	1,07E00	#NUM!	0	0,378	0	0	0.625	#NUM!	5,61E-01	2.84	0.65	-0.277	1.99	1	0.434	1,000	2,8E-01	-1,091	2,5E00	0.655
Phagosome Maturation	#NUM!	2.34	#NUM!	2.34	#NUM!	3.45	#NUM!	1.93	#NUM!	0.479	#NUM!	7×10^00	#NUM!	5,74×10^00	#NUM!	0.256	#NUM!	5,92×10^00	#N/A	#N/A	#N/A	#N/A			#NUM!	3,47×10^00	#NUM!	2,72×10^00	#NUM!	5,87E-01	#NUM!	1,6E00	#NUM!	3,76E00	#NUM!	4.72	#NUM!	2,74E00	#NUM!	3.95	#NUM!	1.97	#NUM!	0	#NUM!	1,52E00	#NUM!	1,08E00	NaN
5-aminoimidazole Ribonucleotide Biosynthesis I	#NUM!	1.65	#NUM!	1.65	#NUM!	0.339	#NUM!	0.16	#N/A	#N/A	#NUM!	9,36×10^−01	#N/A	#N/A	#NUM!	1.43	#N/A	#N/A	#N/A	#N/A	#N/A	#N/A			#NUM!	5,47×10^−01	#NUM!	5,61×10^−01	#N/A	#N/A	#N/A	#N/A	#NUM!	1,26E00	#NUM!	0.299	#N/A	#N/A	#NUM!	0.21	#NUM!	0.39	#N/A	#N/A	#NUM!	3,53E-01	#NUM!	8,27E-01	NaN
HIF1α Signaling	3.881	1.52	3.881	1.52	0.868	5.88	4.126	5.03	#NUM!	0.979	−2,813	8,85×10^00	−1,581	4×10^00	-1	0.602	#NUM!	4,21×10^−01	#NUM!	0.484	#NUM!	0.316			−0,105	2,9×10^00	2,711	3,62×10^00	0,438	1,11E01	-0,302	3,21E00	2,197	1,03E00	-1.132	8.57	#NUM!	0	4.472	4.1	3.159	3.8	3.13	1.99	3,299	7,23E00	-0,500	2,25E00	#N/A
Role of JAK1 and JAK3 in γc Cytokine Signaling	#NUM!	1.68	#NUM!	1.68	#NUM!	0.996	#NUM!	0.963	#N/A	#N/A	#NUM!	5,38×10^00	#NUM!	5,51×10^−01	#NUM!	1.29	#NUM!	1,97×10^00	#N/A	#N/A	#NUM!	1.71			#NUM!	1,92×10^00	#NUM!	1,76×10^00	#NUM!	5,21E00	#NUM!	3,53E00	#NUM!	6,33E-01	#NUM!	2.51	#NUM!	2,15E00	#NUM!	2.79	#NUM!	2.14	#NUM!	1.1	#NUM!	4,89E00	#NUM!	2,23E00	#N/A
Arginine Degradation I (Arginase Pathway)	#NUM!	0	#NUM!	0	#N/A	#N/A	#NUM!	0.983	#N/A	#N/A	#NUM!	2,11×10^−01	#NUM!	4,4×10^−01	#N/A	#N/A	#N/A	#N/A	#N/A	#N/A	#N/A	#N/A			#NUM!	8,93×10^−01	#NUM!	−0×10^00	#NUM!	5,32E-01	#N/A	#N/A	#NUM!	1,01E00	#NUM!	0.218	#N/A	#N/A	#NUM!	0.52	#NUM!	0.914	#N/A	#N/A	#NUM!	2,65E-01	#NUM!	6,02E-01	NaN
Neuroinflammation Signaling Pathway	4.445	4.66	4.445	4.66	2.528	2.71	5.172	2.82	#NUM!	0.701	−1,026	3,63×10^00	−2,592	3,12×10^00	-1	0.48	2,646	6,33×10^00	#NUM!	0.348	#NUM!	0.59			2,292	4,01×10^00	4,903	1,59×10^00	1,871	1,24E01	1,789	8,89E00	2,021	1,47E00	2.964	6.02	2,449	3,38E00	6.465	4.79	4.533	1.93	2.711	1.92	5,237	9,12E00	0,762	0	1.054
Th1 and Th2 Activation Pathway	#NUM!	1.97	#NUM!	1.97	#NUM!	2.13	#NUM!	3.81	#NUM!	0.439	#NUM!	5,56×10^−01	#NUM!	1,51×10^00	#NUM!	0.462	#NUM!	6,96×10^00	#N/A	#N/A	#NUM!	0.38			#NUM!	6,3×10^00	#NUM!	8,76×10^−01	#NUM!	9,13E00	#NUM!	1,38E01	#NUM!	1,76E00	#NUM!	4.74	#NUM!	4,25E00	#NUM!	11.5	#NUM!	2.33	#NUM!	1.08	#NUM!	1,21E01	#NUM!	1,58E00	NaN
Wound Healing Signaling Pathway	#N/A	#N/A	#N/A	#N/A	#N/A	#N/A	#N/A	#N/A	#N/A	#N/A	#N/A	#N/A	#N/A	#N/A	#N/A	#N/A	#N/A	#N/A	#N/A	#N/A	#N/A	#N/A			#N/A	#N/A	#N/A	#N/A	#N/A	#N/A	#N/A	#N/A	#N/A	#N/A	#N/A	#N/A	#N/A	#N/A	#N/A	#N/A	#N/A	#N/A	#N/A	#N/A	#N/A	#N/A	#N/A	#N/A	#N/A
Glucocorticoid Receptor Signaling	#NUM!	6.71	#NUM!	6.71	#NUM!	4.06	#NUM!	7.02	#NUM!	0.75	#NUM!	1,29×10^01	#NUM!	3,83×10^00	#NUM!	1.41	#NUM!	5,44×10^00	#NUM!	0	#NUM!	1.02			#NUM!	4,89×10^00	#NUM!	1,22×10^00	#NUM!	1,17E01	#NUM!	1,19E01	#NUM!	3,99E00	#NUM!	4.33	#NUM!	1,41E00	#NUM!	8.63	#NUM!	2.31	#NUM!	1.73	#NUM!	1,24E01	#NUM!	5,56E00	NaN
Th1 Pathway	3.363	2.02	3.363	2.02	0.408	1.93	4.041	3.74	#NUM!	0.565	−1,043	2,81×10^−01	−2,309	7,5×10^−01	#NUM!	0.747	2,236	6,54×10^00	#N/A	#N/A	#NUM!	0.502			3,111	4,95×10^00	3,683	7,96×10^−01	3,266	7,74E00	3,500	1,41E01	1,460	1,92E00	2.846	5.9	1,342	3,21E00	5.988	10.5	2.524	1.13	0	2.25	4,217	1,07E01	1,257	1,36E00	0.617
TEC Kinase Signaling	3.244	0	3.244	0	0.756	0	4.525	0	#NUM!	0	−1,761	−0×10^00	−1,213	−0×10^00	#NUM!	0	#NUM!	6,66×10^−01	#N/A	#N/A	#NUM!	2.15			0,970	−0×10^00	5,357	−0×10^00	2,041	7,93E-01	1,890	2,2E00	1,091	0	1.622	0	#NUM!	4,28E-01	5.547	0	2.694	0	2.121	0	3,938	5,93E-01	0,000	0	0
LXR/RXR Activation	0.469	1.61	0.469	1.61	0.87	2.91	0.788	7.71	#NUM!	0.548	−0,870	1,45×10^00	0,408	3,32×10^00	#N/A	#N/A	#NUM!	2,53×10^00	#NUM!	0.672	#NUM!	0.484			−3,244	1,22×10^00	−0,962	−0×10^00	0,000	3,72E00	-1,342	2,58E00	-2,837	1,02E00	-4.012	6	#N/A	#N/A	-0.781	2.5	-1.961	2	-1.732	2.45	-1,622	6,71E00	-1,213	0	-0.87
TREM1 Signaling	4.849	2.66	4.849	2.66	2.294	2.37	5.425	3.55	#N/A	#N/A	1,043	1,65×10^00	−2,065	4,37×10^00	#N/A	#N/A	#NUM!	8,12×10^−01	#N/A	#N/A	#N/A	#N/A			3,893	3,15×10^00	2,785	9×10^−01	0,853	7,32E00	#NUM!	0	4,123	1,99E00	3.266	2.07	#NUM!	2,07E00	6.245	6.39	5.292	6.18	2.53	2.19	6,164	1,15E01	1,886	4,16E-01	1.826
Systemic Lupus Erythematosus In B Cell Signaling Pathway	4.717	0	4.717	0	1.543	0	6.142	0	#NUM!	0.465	−0,524	−0×10^00	−2,064	5,45×10^−01	-1.134	0.483	2,646	4,12×10^00	#NUM!	1.96	#NUM!	2.49			3,035	−0×10^00	4,160	−0×10^00	1,941	4,49E00	1,877	7,82E00	3,775	0	2.424	0.513	3,317	4,89E00	6.628	0.883	3.501	0	2.132	0.883	5,491	5,83E00	0,798	0	1.486
Type I Diabetes Mellitus Signaling	0.894	0	0.894	0	-0.258	0	2.333	0	#NUM!	0.249	0,898	−0×10^00	−1,500	−0×10^00	#NUM!	0	#NUM!	4,15×10^00	#NUM!	0.349	#NUM!	3.36			2,722	−0×10^00	2,263	−0×10^00	0,535	6,04E-01	1,633	3,54E00	3,771	0	3.411	0	#NUM!	1,49E00	3.55	0	2.982	0	1.897	0	2,746	0	3,667	0	3.212
PPARα/RXRα Activation	-0.544	2.26	-0.544	2.26	-1	4.46	-1.806	5.06	#N/A	#N/A	1,549	6,83×10^00	1,400	2,84×10^00	#NUM!	0.724	#NUM!	4,63×10^−01	#N/A	#N/A	#N/A	#N/A			0,384	2,34×10^00	−1,921	1,66×10^00	1,095	4,42E00	0,632	2,57E00	-1,043	1,3E00	-1.697	3.37	#NUM!	1,05E00	-3.255	4.86	-1.521	2.89	-1.265	1.09	-0,457	6	1,214	5,24E00	#N/A
Pulmonary Fibrosis Idiopathic Signaling Pathway	#N/A	#N/A	#N/A	#N/A	#N/A	#N/A	#N/A	#N/A	#N/A	#N/A	#N/A	#N/A	#N/A	#N/A	#N/A	#N/A	#N/A	#N/A	#N/A	#N/A	#N/A	#N/A			#N/A	#N/A	#N/A	#N/A	#N/A	#N/A	#N/A	#N/A	#N/A	#N/A	#N/A	#N/A	#N/A	#N/A	#N/A	#N/A	#N/A	#N/A	#N/A	#N/A	#N/A	#N/A	#N/A	#N/A	#N/A
Role of JAK1, JAK2 and TYK2 in Interferon Signaling	1	0.344	1	0.344	#NUM!	0.268	0.707	2.16	#NUM!	1.17	2,449	1,09×10^00	#NUM!	8,66×10^−01	#NUM!	0.556	#NUM!	2,78×10^00	#N/A	#N/A	#NUM!	1.09			−1,134	5,48×10^−01	0,378	2,44×10^−01	#NUM!	1,22E00	#NUM!	1,88E00	1,000	8,18E-01	1.342	1.14	#NUM!	3,34E00	1.134	1.94	-0.447	0.967	#NUM!	1.88	-0,378	1,98E00	-0,378	1,48E00	-1.134
Apelin Liver Signaling Pathway	0.707	0.344	0.707	0.344	1	1.42	1.291	2.16	#N/A	#N/A	0,632	1,47×10^00	−2,121	2,36×10^00	#N/A	#N/A	#N/A	#N/A	#N/A	#N/A	#N/A	#N/A			−1,508	5,48×10^−01	0,728	2,89×10^00	1,342	1,22E00	#NUM!	1,05E00	0,000	2,9E-01	1.134	0.547	#N/A	#N/A	1.387	1.94	1.155	3.54	1.342	1.88	0,905	2,51E00	0,447	0	-1.508
Neuroprotective Role of THOP1 in Alzheimer's Disease	2.4	0.415	2.4	0.415	2.4	1.13	2.887	1.18	#N/A	#N/A	−1,461	2,98×10^00	−0,302	6,99×10^−01	#N/A	#N/A	#NUM!	1,56×10^00	#NUM!	1.71	#NUM!	0.521			0,557	4,21×10^−01	0,816	−0×10^00	1,414	0	2,000	1,2E00	2,524	1,01E00	-1.961	2.59	#NUM!	1,57E00	1.89	1.37	1.069	0.788	1.414	1.68	0,258	0	1,147	4,4E-01	-0.392
Amyotrophic Lateral Sclerosis Signaling	0.507	2.01	0.507	2.01	-0.209	2.1	0	0.34	#NUM!	0.575	−2,414	2,2×10^00	−1,134	−0×10^00	#NUM!	0	#NUM!	6,33×10^−01	#N/A	#N/A	#N/A	#N/A			0,146	2,84×10^00	1,622	8,1×10^−01	0,577	1,04E00	#NUM!	0	0,000	3,48E-01	-1.3	3.92	#N/A	#N/A	1.043	0	0.277	0	2.236	0	0,471	4,28E-01	0,000	4,65E-01	0.667
p38 MAPK Signaling	2.596	1.34	2.596	1.34	0.928	1.64	2.598	3.61	#NUM!	2.4	−2,401	3,64×10^00	−1,789	2,52×10^00	#NUM!	0.364	#NUM!	1,51×10^00	#N/A	#N/A	#NUM!	0.499			1,857	3,21×10^00	2,480	1,71×10^00	-1,500	2,4E00	-0,816	1,58E00	4,200	2,15E00	1.095	2.11	#NUM!	1,5E00	2.592	2.94	2.921	3.18	1.667	1.19	1,715	3,63E00	0,000	2,16E00	-0.973
Th2 Pathway	2.137	2.65	2.137	2.65	-0.192	2.27	2.469	3.62	#NUM!	0.519	0,378	7,4×10^−01	−0,535	9,47×10^−01	#NUM!	0.638	#NUM!	4,85×10^00	#N/A	#N/A	#N/A	#N/A			1,457	6,38×10^00	1,480	8,12×10^−01	2,236	9,25E00	1,897	1,1E01	-0,408	1,28E00	0.667	4.52	1,000	2,96E00	2.828	11.3	0.209	1.54	1	0	2,874	8,75E00	1,029	1,29E00	1.769
Th17 Activation Pathway	3.922	0	3.922	0	1.604	0	3.413	0	#NUM!	0.272	0,728	−0×10^00	−1,807	−0×10^00	#NUM!	0	#NUM!	8,6×10^−01	#N/A	#N/A	#NUM!	1.89			3,413	−0×10^00	3,128	−0×10^00	-1,508	0	0,000	5,29E-01	2,837	0	0.447	0	#NUM!	0	4.768	0	2.183	0	2.449	0	4,243	0	1,886	0	0.962
Biotin-carboxyl Carrier Protein Assembly	#N/A	#N/A	#N/A	#N/A	#N/A	#N/A	#N/A	#N/A	#N/A	#N/A	#NUM!	2,92×10^−01	#N/A	#N/A	#N/A	#N/A	#N/A	#N/A	#N/A	#N/A	#N/A	#N/A			#NUM!	−0×10^00	#NUM!	−0×10^00	#NUM!	6,38E-01	#N/A	#N/A	#N/A	#N/A	#NUM!	0.955	#N/A	#N/A	#N/A	#N/A	#N/A	#N/A	#NUM!	0.801	#NUM!	3,53E-01	#N/A	#N/A	NaN
FAT10 Signaling Pathway	0.816	0.625	0.816	0.625	0.707	6.82	2.121	0.903	#N/A	#N/A	−0,378	6,16×10^00	#NUM!	2,84×10^−01	#N/A	#N/A	#NUM!	3,57×10^00	#N/A	#N/A	#N/A	#N/A			−0,707	2,07×10^00	1,134	1,08×10^00	#NUM!	0	#NUM!	5,56E-01	2,449	7,15E00	1.633	3.19	#NUM!	5,67E-01	1.89	2.29	#NUM!	3.36	#NUM!	0.742	2,236	6,14E-01	-0,447	1,32E00	-1
Retinoic acid Mediated Apoptosis Signaling	2.357	0.64	2.357	0.64	1.342	0	2.183	0.306	#N/A	#N/A	1,000	1,95×10^00	−0,378	3,93×10^−01	#NUM!	0.292	#N/A	#N/A	#N/A	#N/A	#NUM!	0.775			3,266	1,42×10^00	2,357	−0×10^00	1,342	4,71E-01	#NUM!	0	2,121	3,79E-01	0.943	1.74	2,000	3,47E00	2.668	0.554	0.333	0.529	0.816	1.02	1,508	5,1E-01	1,606	1,63E00	2.294
IL-17 Signaling	4.296	1.06	4.296	1.06	1.809	1.6	4.672	2.71	#NUM!	0.415	−1,871	2,98×10^00	−2,121	2,63×10^00	-1.342	1.13	#NUM!	1,19×10^00	#N/A	#N/A	#N/A	#N/A			1,673	8,24×10^−01	2,605	4,76×10^−01	0,507	5,79E00	0,378	1,24E00	3,479	2,7E00	-0.302	0.924	#NUM!	1,06E00	6.364	3.92	3.55	0.943	3.53	5.15	3,709	4,15E00	0,000	0	-1.152
Activation of IRF by Cytosolic Pattern Recognition Receptors	2.837	0.845	2.837	0.845	0.535	0.573	2.236	0.311	#N/A	#N/A	−2,558	2,07×10^00	−2,673	2,68×10^00	#NUM!	0.263	2,000	4,86×10^00	#NUM!	0.939	#NUM!	2.96			1,569	9,03×10^−01	2,353	9,79×10^−01	-0,707	8,21E-01	#NUM!	0	2,065	3,54E00	1.789	1.58	1,414	8,51E00	1.606	0.593	1.508	0.523	#NUM!	0	1,387	6,58E-01	1,279	1,69E00	1.225
T Cell Exhaustion Signaling Pathway	3.683	0	3.683	0	0.557	0	1.286	0	#NUM!	0.597	−1,121	−0×10^00	−1,291	−0×10^00	-1	0.333	2,000	5,79×10^00	#NUM!	0.296	#NUM!	2.98			2,394	−0×10^00	0,885	−0×10^00	-0,229	7,19E-01	-0,277	7,44E00	2,858	0	0.16	0	2,236	2,29E00	2.517	0	3.128	0	0.905	0	1,508	5,77E-01	0,866	0	-0.128
Role of Hypercytokinemia/hyperchemokinemia in the Pathogenesis of Influenza	5.112	1.37	5.112	1.37	3.638	0.519	4.49	0.854	#NUM!	0.71	1,606	4,79×10^−01	−2,500	2,03×10^00	#N/A	#N/A	2,236	5,94×10^00	#NUM!	3.3	3.162	13.1			4,902	1,16×10^00	3,800	−0×10^00	-0,243	3,57E00	2,449	2,36E00	5,292	5,63E00	3.781	6.57	3,742	1,66E01	5.578	2.94	3.3	1.11	2.714	2.33	4,914	3,76E00	2,558	5,36E-01	2.401
TR/RXR Activation	#NUM!	0.39	#NUM!	0.39	#NUM!	3.08	#NUM!	1.32	#NUM!	0.693	#NUM!	1,38×10^00	#NUM!	5,53×10^−01	#NUM!	0	#N/A	#N/A	#N/A	#N/A	#N/A	#N/A			#NUM!	1,06×10^00	#NUM!	1,16×10^00	#NUM!	1,67E00	#NUM!	3,68E00	#NUM!	2,72E-01	#NUM!	4.97	#NUM!	4,11E-01	#NUM!	1.05	#NUM!	1.67	#NUM!	0.728	#NUM!	2,64E00	#NUM!	6,7E-01	NaN
Fcγ Receptor-mediated Phagocytosis in Macrophages and Monocytes	1.671	0.541	1.671	0.541	1.095	3	1.406	1.91	#N/A	#N/A	−2,921	2,06×10^00	−0,243	1,74×10^00	#NUM!	0	#N/A	#N/A	#N/A	#N/A	#N/A	#N/A			2,994	5,29×10^00	3,317	2,4×10^00	3,130	4,18E00	2,646	2,68E00	1,569	3,42E00	0.457	7.52	#N/A	#N/A	3.087	1.49	1.347	2.97	1.134	0.583	2,214	7,88E00	-1,616	1,51E00	#N/A
Calcium Transport I	0	0.523	0	0.523	0.447	1.62	0	1.17	#N/A	#N/A	−0,378	2,9×10^00	#N/A	#N/A	#N/A	#N/A	#N/A	#N/A	#N/A	#N/A	#N/A	#N/A			−0,378	1,58×10^00	0,447	6,23×10^−01	#NUM!	2,36E-01	#N/A	#N/A	#N/A	#N/A	0	0.873	#N/A	#N/A	#NUM!	0.265	#NUM!	0.686	1.342	3.97	#NUM!	5,9E-01	#NUM!	3,43E-01	0
Phospholipase C Signaling	3.15	0	3.15	0	0.566	0	4.508	0	#NUM!	0.449	−2,092	−0×10^00	−1,372	−0×10^00	#NUM!	0	#N/A	#N/A	#N/A	#N/A	#NUM!	1.78			0,290	−0×10^00	4,529	−0×10^00	2,263	1,17E00	1,387	4	3,053	0	1.147	0.652	#NUM!	0	4.982	0	1.852	0	2.111	0	2,967	1,59E00	0,500	0	-0.431
T Helper Cell Differentiation	#NUM!	0	#NUM!	0	#NUM!	0	#NUM!	0	#NUM!	0.287	#NUM!	−0×10^00	#NUM!	−0×10^00	#NUM!	0	#NUM!	4,47×10^00	#N/A	#N/A	#NUM!	2.77			#NUM!	−0×10^00	#NUM!	−0×10^00	#NUM!	0	#NUM!	4,19E00	#NUM!	0	#NUM!	0	#NUM!	6,9E-01	#NUM!	0	#NUM!	0	#NUM!	0	#NUM!	0	#NUM!	0	NaN
Regulation of Actin-based Motility by Rho	2.236	0	2.236	0	1.5	0.536	2.874	2.79	#N/A	#N/A	−1,061	5,64×10^00	1,508	5,53×10^−01	#NUM!	0.4	#N/A	#N/A	#N/A	#N/A	#N/A	#N/A			−0,447	2,75×10^00	2,402	2,67×10^00	1,886	5	1,000	3,56E00	2,183	1,47E00	0.18	4.32	#N/A	#N/A	2.449	1.07	2.558	3.43	0.447	0.569	2,041	2,33E00	0,870	2,24E00	-0.354
Airway Pathology in Chronic Obstructive Pulmonary Disease	#NUM!	0.453	#NUM!	0.453	#NUM!	0	#NUM!	2.01	#NUM!	0.578	#NUM!	4,47×10^−01	#NUM!	2,43×10^00	#NUM!	0.385	#NUM!	1,55×10^00	#NUM!	0.706	#NUM!	0.514			#NUM!	−0×10^00	#NUM!	−0×10^00	#NUM!	1,6E00	#NUM!	2,21E00	#NUM!	2,12E00	#NUM!	0.631	#NUM!	8,51E-01	#NUM!	2.08	#NUM!	0.588	#NUM!	4.29	#NUM!	2,42E00	#NUM!	0	NaN
PAK Signaling	0.784	0.28	0.784	0.28	-0.408	1.69	1.521	2.12	#N/A	#N/A	−2,030	8,32×10^00	−0,577	5,83×10^−01	#NUM!	0.747	#N/A	#N/A	#N/A	#N/A	#N/A	#N/A			−1,180	2,52×10^00	3,983	6,41×10^00	2,668	3,62E00	#NUM!	1,59E00	0,728	1,01E00	-0.316	6.33	#NUM!	3,05E-01	3.53	1.21	2.236	2.05	1.342	0.484	1,134	3,04E00	-0,365	1,18E00	-0.333
B Cell Receptor Signaling	2.021	0	2.021	0	-0.295	0	2.357	0	#N/A	#N/A	−1,673	−0×10^00	−1,671	−0×10^00	-1.414	1.4	#N/A	#N/A	#NUM!	1.47	#NUM!	0.947			1,265	−0×10^00	3,622	−0×10^00	0,000	2,96E00	-0,577	5,59E00	3,087	0	0.508	0	#NUM!	0	4.032	0	0.87	0	1.265	0.521	2,390	4,54E00	-0,122	0	0.556
Sirtuin Signaling Pathway	-0.585	3.99	-0.585	3.99	-1.152	3.68	1.166	11	#NUM!	0.75	−2,944	8,79×10^00	−0,926	5,09×10^00	-1.342	0.842	#NUM!	3,14×10^−01	#N/A	#N/A	#N/A	#N/A			0,800	5,23×10^00	0,206	3,27×10^00	-1,947	4,34E00	-2,828	1,01E00	-0,816	7,1E00	-0.143	1.34	#NUM!	0	1.193	6.86	0.577	1.74	-0.832	0.285	0,000	5,02E00	-1,414	4,18E00	-0.906
CD27 Signaling in Lymphocytes	2.324	0.433	2.324	0.433	-0.302	0.357	2.132	1.81	#N/A	#N/A	−1,279	4,3×10^00	−1,897	2,36×10^00	#NUM!	1.51	#N/A	#N/A	#N/A	#N/A	#N/A	#N/A			0,426	1,37×10^00	1,147	6,27×10^−01	#NUM!	3,12E-01	#NUM!	5,45E-01	1,000	1,09E00	-1.807	1.05	#N/A	#N/A	2.668	1.28	1.414	0.28	0	0.434	0,258	2,66E00	1,789	3,75E00	0.655
April Mediated Signaling	0.707	0	0.707	0	-1	0.431	1.069	0.575	#N/A	#N/A	−1,698	2,44×10^00	−1,667	1,95×10^00	#NUM!	1.02	#N/A	#N/A	#N/A	#N/A	#N/A	#N/A			1,043	3,44×10^00	2,500	7,83×10^−01	0,000	8,76E-01	#NUM!	7,14E-01	0,000	1,19E00	0	0	#N/A	#N/A	1.069	1.07	1.134	0.452	#NUM!	0	0,832	1,95E00	0,000	1,48E00	0.943
B Cell Activating Factor Signaling	1.265	0	1.265	0	-1	0.399	1.387	0.695	#N/A	#N/A	−1,604	2,31×10^00	−2,121	1,88×10^00	#NUM!	1	#N/A	#N/A	#N/A	#N/A	#N/A	#N/A			1,964	3,22×10^00	2,668	1,16×10^00	-0,447	8,39E-01	#NUM!	6,99E-01	1,633	1,13E00	0	0	#NUM!	6,54E-01	1.508	0.991	1.134	0.421	#NUM!	0	1,732	2,26E00	1,265	1,39E00	1.807
TNFR2 Signaling	-0.378	0.633	-0.378	0.633	-0.447	0.461	1.265	0.759	#NUM!	1.09	−0,577	2,13×10^00	−2,646	3,66×10^00	#NUM!	0.492	#N/A	#N/A	#N/A	#N/A	#N/A	#N/A			1,291	2,12×10^00	−0,577	8,36×10^−01	-2,000	9,55E-01	#N/A	#N/A	1,134	2,08E00	0.447	0	#N/A	#N/A	2.333	0.947	0	0.247	#N/A	#N/A	1,134	1,43E00	2,673	2,51E00	3.051
Polyamine Regulation in Colon Cancer	#NUM!	0.83	#NUM!	0.83	#NUM!	2.75	#NUM!	1.3	#N/A	#N/A	#NUM!	6,71×10^00	#NUM!	−0×10^00	#NUM!	0.277	#NUM!	3,44×10^00	#N/A	#N/A	#N/A	#N/A			#NUM!	1,62×10^00	#NUM!	5,07×10^−01	#NUM!	4,16E-01	#NUM!	9,67E-01	#NUM!	6,11E00	#NUM!	4.69	#NUM!	5,29E-01	#NUM!	1.94	#NUM!	4.1	#NUM!	0.616	#NUM!	9,96E-01	#NUM!	1,38E00	NaN
BAG2 Signaling Pathway	-1	0.917	-1	0.917	-0.277	4.63	-1.633	2.63	#NUM!	0.706	−0,471	6,64×10^00	1,667	1,34×10^00	#N/A	#N/A	#NUM!	4,43×10^00	#N/A	#N/A	#N/A	#N/A			0,186	5,1×10^00	1,789	1,39×10^00	-0,905	1,79E00	-2,000	1,7E00	-1,604	8,39E00	-0.243	4.49	#NUM!	1,09E00	0	2.83	0.302	4.5	#NUM!	0	-0,577	9,24E-01	-1,155	1,16E00	-1.147
Inhibition of ARE-Mediated mRNA Degradation Pathway	1.64	1.53	1.64	1.53	0.48	6.8	1.769	1.04	#NUM!	1.16	−0,283	1,01×10^01	0,943	9,17×10^−01	#NUM!	0.228	#NUM!	3,3×10^00	#N/A	#N/A	#N/A	#N/A			0,970	6,14×10^00	−0,651	2,95×10^00	1,886	1,38E00	#NUM!	4,38E-01	3,157	6,41E00	-0.309	5.49	#NUM!	6,25E-01	1.761	1.58	2.236	1.77	0	0.405	2,117	7,24E-01	1,234	2,65E00	-0.14
Role of RIG1-like Receptors in Antiviral Innate Immunity	2.111	0	2.111	0	-1.342	0	0.632	0	#N/A	#N/A	−2,111	1,48×10^00	−2,646	1,4×10^00	#NUM!	0.373	#NUM!	2,33×10^00	#N/A	#N/A	#NUM!	0.879			2,324	5,9×10^−01	1,732	−0×10^00	0,000	5,19E-01	#NUM!	6,84E-01	2,828	1,4E00	1.387	1.25	#NUM!	2,67E00	1.414	0	0.447	0	#N/A	#N/A	#NUM!	0	2,309	2,34E00	2.887
TGF-β Signaling	0.756	0.975	0.756	0.975	-1.633	2.75	1.183	2.12	#N/A	#N/A	−1,808	6,23×10^00	−0,378	−0×10^00	#NUM!	0.928	#NUM!	6,99×10^−01	#N/A	#N/A	#N/A	#N/A			−0,164	1,94×10^00	2,967	3,52×10^00	-0,277	2,25E00	#NUM!	9,43E-01	1,291	4,18E-01	-0.73	3.22	#NUM!	9,67E-01	1.461	2.49	1.528	2.12	1.633	0.35	0,392	2,09E00	-2,041	2,02E00	#N/A
Wnt/β-catenin Signaling	-0.745	0.903	-0.745	0.903	-0.649	2.92	1.069	1.33	#NUM!	0.433	−0,896	8,11×10^00	1,964	1,22×10^00	#NUM!	0	#N/A	#N/A	#N/A	#N/A	#N/A	#N/A			1,100	3,8×10^00	−1,838	1,53×10^00	1,342	1,59E00	2,449	1,33E00	-0,209	5,39E-01	1.021	3.89	#NUM!	0.2	0.667	0	-1.567	1.36	-0.333	0.62	-0,186	8,39E-01	0,146	2,6E00	#N/A
Mitochondrial Dysfunction	#NUM!	4.28	#NUM!	4.28	#NUM!	3.8	#NUM!	16.3	#NUM!	1.14	#NUM!	5,26×10^00	#NUM!	1,15×10^00	#NUM!	0	#N/A	#N/A	#N/A	#N/A	#N/A	#N/A			#NUM!	1,84×10^00	#NUM!	1,68×10^00	#NUM!	0	#NUM!	4,08E-01	#NUM!	3,13E00	#NUM!	1.77	#NUM!	2,08E-01	#NUM!	10.9	#NUM!	0	#NUM!	0	#NUM!	3,63E00	#NUM!	1,04E00	NaN
Heme Degradation	#NUM!	0	#NUM!	0	#NUM!	1.66	#NUM!	0	#N/A	#N/A	#NUM!	6,99×10^−01	#N/A	#N/A	#N/A	#N/A	#N/A	#N/A	#N/A	#N/A	#N/A	#N/A			#NUM!	−0×10^00	#NUM!	3,68×10^−01	#N/A	#N/A	#N/A	#N/A	#NUM!	1,01E00	#NUM!	0.717	#N/A	#N/A	#NUM!	0	#NUM!	0.3	#N/A	#N/A	#NUM!	8,3E-01	#NUM!	1,33E00	NaN
DNA damage-induced 14-3-3σ Signaling	#NUM!	0	#NUM!	0	#NUM!	0	#NUM!	0	#N/A	#N/A	#NUM!	2,6×10^00	#NUM!	8,66×10^−01	#N/A	#N/A	#N/A	#N/A	#N/A	#N/A	#N/A	#N/A			#NUM!	7,24×10^−01	#NUM!	7,59×10^−01	#NUM!	3,21E-01	#NUM!	5,11E-01	#NUM!	1,92E00	#NUM!	0.735	#N/A	#N/A	#NUM!	0	#NUM!	0	#NUM!	0.544	#NUM!	6,2E-01	#NUM!	3,44E00	#N/A
Toll-like Receptor Signaling	2.837	1.6	2.837	1.6	1.414	4.22	1.342	0.863	#N/A	#N/A	−0,784	4,36×10^00	−0,577	3,45×10^00	#NUM!	0.208	#NUM!	1,86×10^00	#N/A	#N/A	#N/A	#N/A			1,347	3,8×10^00	2,858	1,75×10^00	0,577	2,81E00	#NUM!	0	3,051	2,01E00	2.524	2.28	#NUM!	4,4E-01	1.886	1.51	3	1.24	#NUM!	0	3,153	3,26E00	-0,471	1,18E00	-0.408
Lymphotoxin β Receptor Signaling	-0.258	0.472	-0.258	0.472	-0.243	2.18	0	0.553	#N/A	#N/A	−1,147	4,46×10^00	0,000	6,74×10^−01	#NUM!	1.53	#NUM!	9,28×10^−01	#N/A	#N/A	#N/A	#N/A			2,043	5,08×10^00	3,000	1,86×10^00	2,333	2,36E00	#N/A	#N/A	1,265	8,73E-01	-0.258	2.01	#N/A	#N/A	1.069	0.701	0	0.627	#NUM!	0	2,111	8,21E-01	0,943	3,46E00	#N/A
Heme Biosynthesis II	0.447	1.11	0.447	1.11	-1	1.17	1	0.483	#N/A	#N/A	#NUM!	2,22×10^−01	#NUM!	1,21×10^00	#N/A	#N/A	#N/A	#N/A	#N/A	#N/A	#N/A	#N/A			−2,646	1,94×10^00	#NUM!	−0×10^00	#NUM!	2,65E-01	#N/A	#N/A	#NUM!	0	0	1.02	#N/A	#N/A	#NUM!	0	#NUM!	0.363	#N/A	#N/A	#NUM!	0	0,000	8,15E-01	NaN
BER pathway	#N/A	#N/A	#N/A	#N/A	#N/A	#N/A	#N/A	#N/A	#N/A	#N/A	#N/A	#N/A	#N/A	#N/A	#N/A	#N/A	#N/A	#N/A	#N/A	#N/A	#N/A	#N/A			#N/A	#N/A	#N/A	#N/A	#N/A	#N/A	#N/A	#N/A	#N/A	#N/A	#N/A	#N/A	#N/A	#N/A	#N/A	#N/A	#N/A	#N/A	#N/A	#N/A	#N/A	#N/A	#N/A	#N/A	#N/A
Gαq Signaling	1.151	0.314	1.151	0.314	-1.414	0.57	2.546	1.45	#N/A	#N/A	−2,143	4,29×10^00	−1,000	7,99×10^−01	#NUM!	0.471	#N/A	#N/A	#N/A	#N/A	#N/A	#N/A			−0,717	4,66×10^00	3,742	1,36×10^00	1,460	3,64E00	0,000	6,74E-01	1,569	1,84E00	-0.438	5.61	#N/A	#N/A	3.677	4.4	1.177	1.74	1.667	0.503	1,852	4,24E00	-0,729	3,73E00	#N/A
Oxidative Phosphorylation	-5.246	2.52	-5.246	2.52	-1.061	3.02	-8.091	17	#NUM!	0.607	1,915	2,29×10^00	3,441	1,84×10^00	#NUM!	0	#N/A	#N/A	#N/A	#N/A	#N/A	#N/A			−2,466	3,5×10^−01	1,298	4,02×10^−01	2,646	0	#NUM!	0	4,264	1,44E00	-0.447	0	#N/A	#N/A	-7.23	9.92	-2.53	0	#N/A	#N/A	-5,657	3,32E00	0,186	6,09E-01	0.853
Hypusine Biosynthesis	#NUM!	0.202	#NUM!	0.202	#NUM!	0.339	#N/A	#N/A	#N/A	#N/A	#NUM!	9,36×10^−01	#N/A	#N/A	#N/A	#N/A	#N/A	#N/A	#N/A	#N/A	#N/A	#N/A			#NUM!	5,47×10^−01	#NUM!	5,61×10^−01	#N/A	#N/A	#N/A	#N/A	#NUM!	1,26E00	#NUM!	0.299	#N/A	#N/A	#NUM!	0.21	#NUM!	0.39	#NUM!	0.801	#NUM!	3,53E-01	#NUM!	1,84E00	NaN
NF-κB Activation by Viruses	1.147	0	1.147	0	0	0.924	2.335	1.59	#N/A	#N/A	−2,263	4,67×10^00	−2,111	9,14×10^−01	#NUM!	1.13	#N/A	#N/A	#N/A	#N/A	#N/A	#N/A			1,265	3,27×10^00	4,439	2,77×10^00	1,291	3,22E00	#NUM!	1,2E00	1,807	1,11E00	-0.192	2.85	#NUM!	4,37E-01	4.041	1.68	1.291	0.967	0.447	0.356	2,600	3,56E00	1,461	2,74E00	#N/A
Wnt/Ca+ pathway	0	0	0	0	-0.632	0	2.191	2.38	#N/A	#N/A	−0,943	9,83×10^−01	−1,500	3,64×10^00	#N/A	#N/A	#N/A	#N/A	#N/A	#N/A	#N/A	#N/A			0,000	9,03×10^−01	2,041	6,36×10^−01	1,000	1,12E00	0,000	1,48E00	2,333	3,97E-01	-1.897	0	#N/A	#N/A	2.2	1.94	1.291	1.44	1.342	0.562	0,229	2,29E00	0,000	7,59E-01	0.192
tRNA Charging	-4.359	2.46	-4.359	2.46	-3.162	0.824	-0.775	0.65	#N/A	#N/A	2,000	2,53×10^00	1,633	6,72×10^−01	#N/A	#N/A	#N/A	#N/A	#N/A	#N/A	#N/A	#N/A			−0,500	6,38×10^−01	4,359	1,45×10^00	#NUM!	0	#N/A	#N/A	3,742	3,37E00	0.632	0.6	#NUM!	7,01E-01	0	4.15	2.138	2.84	#NUM!	0.449	1,342	0	1,807	1,56E00	1.155
GDP-mannose Biosynthesis	#NUM!	0	#NUM!	0	#NUM!	0	#NUM!	0.519	#N/A	#N/A	−1,342	2,67×10^00	#N/A	#N/A	#N/A	#N/A	#N/A	#N/A	#N/A	#N/A	#N/A	#N/A			#NUM!	4,49×10^−01	#NUM!	−0×10^00	#N/A	#N/A	#N/A	#N/A	2,000	2,33E00	-1	1.71	#N/A	#N/A	#NUM!	0.682	#NUM!	1.25	#NUM!	0.536	#NUM!	5,38E-01	#NUM!	7,99E-01	NaN
NER (Nucleotide Excision Repair, Enhanced Pathway)	-2.921	1.56	-2.921	1.56	-0.229	0.757	-0.5	0	#N/A	#N/A	0,707	3,13×10^00	3,153	2,65×10^00	#NUM!	0.873	#N/A	#N/A	#N/A	#N/A	#N/A	#N/A			−1,718	1,43×10^00	1,938	3,04×10^00	1,414	3,19E-01	#NUM!	2,32E-01	1,300	7,15E00	0.626	1.01	#N/A	#N/A	-1.414	0	-0.832	0	-1.414	0.939	0,832	0	-0,186	1,6E00	-0.343
MIF-mediated Glucocorticoid Regulation	3.051	0.971	3.051	0.971	#NUM!	0	1.414	2.04	#NUM!	1.03	−0,832	1,54×10^00	−0,378	1,49×10^00	#NUM!	0.44	#NUM!	2,5×10^00	#N/A	#N/A	#N/A	#N/A			1,500	1,04×10^00	2,673	6,35×10^−01	-0,333	2,65E00	#N/A	#N/A	3,207	4,29E00	0	1.27	#N/A	#N/A	2.496	1.05	1.667	1.29	#NUM!	0	1,941	2,64E00	2,530	6,14E-01	1.732
MIF Regulation of Innate Immunity	2.84	0.836	2.84	0.836	1.342	0	1.964	1.93	#NUM!	0.951	−0,243	2,2×10^00	−1,000	1,81×10^00	#NUM!	0.373	#NUM!	2,33×10^00	#N/A	#N/A	#N/A	#N/A			0,688	9,91×10^−01	2,828	8,33×10^−01	-0,632	2,55E00	#N/A	#N/A	3,000	4,28E00	0.302	0.53	#N/A	#N/A	2.84	0.917	1.897	1.09	#NUM!	0.35	2,138	2,15E00	2,530	2,87E-01	0.832
Salvage Pathways of Pyrimidine Ribonucleotides	0	1.77	0	1.77	-1.633	1.16	0.343	0.635	#N/A	#N/A	−1,667	4,09×10^00	0,218	3,41×10^00	#NUM!	0	#N/A	#N/A	#N/A	#N/A	#N/A	#N/A			3,175	3,01×10^00	3,960	3,52×10^00	1,265	7,57E-01	0,000	9,43E-01	3,400	2,82E00	0	2	#NUM!	9,67E-01	1.177	0.42	2.357	0.575	1.633	0.35	0,600	1,56E00	1,768	1,54E00	0.316
Purine Nucleotides Degradation II (Aerobic)	2.449	0.345	2.449	0.345	#NUM!	0	1.89	0.372	#N/A	#N/A	0,447	4,23×10^−01	1,000	8,66×10^−01	#N/A	#N/A	#N/A	#N/A	#N/A	#N/A	#N/A	#N/A			0,632	1,45×10^00	1,000	−0×10^00	#NUM!	3,21E-01	#N/A	#N/A	2,236	9,21E-01	-1	0.24	#NUM!	9,79E-01	1.414	0.924	1.134	1.65	#NUM!	1.07	0,816	9,75E-01	1,633	8,04E-01	0.378
Heme Biosynthesis from Uroporphyrinogen-III I	#NUM!	1.15	#NUM!	1.15	#NUM!	0.253	#NUM!	0	#N/A	#N/A	#N/A	#N/A	#NUM!	1,23×10^00	#N/A	#N/A	#N/A	#N/A	#N/A	#N/A	#N/A	#N/A			#NUM!	8,93×10^−01	#N/A	#N/A	#NUM!	5,32E-01	#N/A	#N/A	#N/A	#N/A	#NUM!	0.717	#N/A	#N/A	#N/A	#N/A	#NUM!	0.3	#N/A	#N/A	#N/A	#N/A	#NUM!	1,73E-01	NaN
Spermine and Spermidine Degradation I	#NUM!	0.502	#NUM!	0.502	#NUM!	0.253	#NUM!	0.407	#N/A	#N/A	#NUM!	6,99×10^−01	#N/A	#N/A	#N/A	#N/A	#N/A	#N/A	#N/A	#N/A	#N/A	#N/A			#NUM!	8,93×10^−01	#NUM!	3,68×10^−01	#NUM!	5,32E-01	#N/A	#N/A	#NUM!	3,4E-01	#NUM!	0.717	#N/A	#N/A	#NUM!	0.52	#NUM!	0.914	#N/A	#N/A	#N/A	#N/A	#NUM!	6,02E-01	NaN
Oxidized GTP and dGTP Detoxification	#NUM!	0.502	#NUM!	0.502	#NUM!	1.66	#N/A	#N/A	#N/A	#N/A	#NUM!	1,49×10^00	#N/A	#N/A	#N/A	#N/A	#N/A	#N/A	#N/A	#N/A	#N/A	#N/A			#NUM!	3,58×10^−01	#NUM!	3,68×10^−01	#N/A	#N/A	#N/A	#N/A	#NUM!	3,4E-01	#NUM!	0.218	#N/A	#N/A	#N/A	#N/A	#NUM!	0.3	#N/A	#N/A	#N/A	#N/A	#NUM!	1,33E00	NaN
Adenosine Nucleotides Degradation II	2.236	0.317	2.236	0.317	#NUM!	0.229	2.236	0	#N/A	#N/A	#NUM!	−0×10^00	#NUM!	6,22×10^−01	#N/A	#N/A	#N/A	#N/A	#N/A	#N/A	#N/A	#N/A			0,707	1,16×10^00	#NUM!	−0×10^00	#NUM!	4,09E-01	#N/A	#N/A	#NUM!	3,98E-01	-1	0.366	#NUM!	1,05E00	1.633	0.592	1.342	1.01	#NUM!	0.652	0,816	1,3E00	1,342	7,64E-01	0
Parkinson's Signaling	#NUM!	0.554	#NUM!	0.554	#NUM!	0.799	#NUM!	1.88	#N/A	#N/A	#NUM!	1,44×10^00	#NUM!	−0×10^00	#N/A	#N/A	#N/A	#N/A	#N/A	#N/A	#N/A	#N/A			#NUM!	2,19×10^00	#NUM!	1,21×10^00	#NUM!	0	#N/A	#N/A	#NUM!	7,42E-01	#NUM!	0.366	#N/A	#N/A	#NUM!	0.343	#NUM!	0	#N/A	#N/A	#NUM!	2,51E-01	#NUM!	7,64E-01	NaN
PFKFB4 Signaling Pathway	1.387	0.381	1.387	0.381	-0.632	0.469	1.732	3.65	#N/A	#N/A	−2,400	3,74×10^00	0,378	6,72×10^−01	#NUM!	0.359	#N/A	#N/A	#N/A	#N/A	#N/A	#N/A			0,655	1,04×10^00	1,213	3,78×10^−01	0,378	1,07E00	#NUM!	6,56E-01	1,414	4,91E-01	0	1.72	#NUM!	6,27E-01	2.668	1.26	2.138	2.4	1	0.597	0,535	1,6E00	0,258	1,14E00	0
Gα12/13 Signaling	0.507	0	0.507	0	-0.73	0.863	1.414	1.53	#N/A	#N/A	−1,980	5,7×10^00	−1,500	7,64×10^−01	0	2.85	#N/A	#N/A	#N/A	#N/A	#N/A	#N/A			0,911	2,63×10^00	3,883	1,38×10^00	0,688	2,15E00	#NUM!	3,26E-01	1,147	7,5E-01	1.234	2.67	#N/A	#N/A	2.874	0.478	1.4	0.807	-0.707	0.333	0,686	2,56E00	0,324	1,66E00	#N/A
Pyrimidine Ribonucleotides De Novo Biosynthesis	-0.302	0.585	-0.302	0.585	-1	0	1.265	0	#N/A	#N/A	0,000	3,25×10^−01	1,342	5,03×10^−01	#N/A	#N/A	#N/A	#N/A	#N/A	#N/A	#N/A	#N/A			1,291	6,66×10^−01	1,291	7,12×10^−01	0,000	1,17E00	#NUM!	3,07E-01	1,667	1,3E00	0.447	0	#NUM!	7,33E-01	-0.378	0	2.111	1.77	#NUM!	0.509	0,000	0	1,508	6,72E-01	0.832
Nucleotide Excision Repair Pathway	#NUM!	0.585	#NUM!	0.585	#NUM!	0.321	#NUM!	0	#N/A	#N/A	#NUM!	2,04×10^00	#NUM!	1,55×10^00	#NUM!	0.45	#N/A	#N/A	#N/A	#N/A	#N/A	#N/A			#NUM!	6,66×10^−01	#NUM!	5,19×10^−01	#NUM!	4,78E-01	#N/A	#N/A	#NUM!	3,21E00	#NUM!	0.354	#N/A	#N/A	#NUM!	0	#NUM!	0	#NUM!	0.231	#NUM!	3,64E-01	#NUM!	6,72E-01	NaN
Glycolysis I	0.816	0	0.816	0	0.378	0.854	1.897	0.648	#NUM!	1.2	−2,828	9,28×10^−01	1,633	1,44×10^00	#NUM!	0.585	#N/A	#N/A	#N/A	#N/A	#N/A	#N/A			−0,333	3,19×10^−01	0,000	5,29×10^−01	#NUM!	0	#N/A	#N/A	2,449	9,47E-01	-1.897	1.79	#N/A	#N/A	2.333	0.733	0.816	0.762	#NUM!	0.409	1,633	6,11E-01	2,333	9,75E-01	2.111
Glycine Degradation (Creatine Biosynthesis)	#N/A	#N/A	#N/A	#N/A	#NUM!	0.474	#NUM!	0.264	#N/A	#N/A	#NUM!	1,35×10^00	#N/A	#N/A	#N/A	#N/A	#N/A	#N/A	#N/A	#N/A	#N/A	#N/A			#NUM!	9,1×10^−01	#NUM!	2,43×10^−01	#NUM!	2,16E00	#N/A	#N/A	#NUM!	5,8E-01	#NUM!	1.37	#N/A	#N/A	#N/A	#N/A	#NUM!	0.532	#N/A	#N/A	#NUM!	4,89E-01	#NUM!	3,7E-01	NaN
Inhibition of Angiogenesis by TSP1	-0.333	1.06	-0.333	1.06	-0.302	2.53	1.069	3.33	#N/A	#N/A	−2,673	3,53×10^00	−2,236	1,32×10^00	#N/A	#N/A	#N/A	#N/A	#N/A	#N/A	#N/A	#N/A			−0,277	1,22×10^00	1,698	4,09×10^00	-1,633	3,04E00	#NUM!	3,34E-01	#NUM!	0	0	2.09	#NUM!	7,7E-01	1.265	1.85	2.828	0.9	#NUM!	1	1,000	2,18E00	-1,134	8,79E-01	0
Endoplasmic Reticulum Stress Pathway	1.89	0.67	1.89	0.67	1	2.66	2.111	1.33	#N/A	#N/A	0,000	1,23×10^00	#NUM!	4,09×10^−01	#N/A	#N/A	#N/A	#N/A	#N/A	#N/A	#N/A	#N/A			1,508	1,49×10^00	0,707	8,21×10^−01	-2,000	1,04E00	#NUM!	1,22E00	1,000	4,61E-01	0.707	2.27	#N/A	#N/A	2.333	1.04	2.828	1.92	#NUM!	0	1,890	1,19E00	0,378	9,43E-01	0.378
Urate Biosynthesis/Inosine 5'-phosphate Degradation	2	0.234	2	0.234	#NUM!	0	2	0	#N/A	#N/A	0,447	8,01×10^−01	1,000	1,27×10^00	#N/A	#N/A	#N/A	#N/A	#N/A	#N/A	#N/A	#N/A			0,707	1,6×10^00	#NUM!	−0×10^00	#NUM!	0	#N/A	#N/A	2,000	9,03E-01	#NUM!	0.237	#NUM!	1,11E00	1.342	0.481	1.342	1.23	#NUM!	1.4	0,000	6,42E-01	1,342	1	0.447
NF-κB Signaling	2.177	0	2.177	0	1.089	0	2.566	0	#NUM!	0.199	−3,160	−0×10^00	−1,219	−0×10^00	-0.447	0.317	#NUM!	1,27×10^00	#N/A	#N/A	#NUM!	1.52			2,588	−0×10^00	4,672	−0×10^00	0,000	1,16E00	0,000	1,59E00	2,401	0	1.612	0	#NUM!	4,44E-01	4.296	0	2.359	0	2.121	0	1,987	3,16E-01	-0,985	0	#N/A
IL-9 Signaling	0.832	1.06	0.832	1.06	0.707	0.503	1.291	1.46	#N/A	#N/A	−0,632	7,14×10^−01	0,000	1,14×10^00	#NUM!	1.15	#NUM!	2,53×10^00	#N/A	#N/A	#NUM!	0.971			0,000	1,46×10^00	3,207	7,12×10^−01	0,333	3,38E00	#NUM!	8,39E-01	0,000	1,3E00	0.632	1.04	#NUM!	7,33E-01	3	2.68	0.816	0.492	1	0.889	1,732	2,77E00	-0,832	2,34E00	0.258
HMGB1 Signaling	1.915	0.433	1.915	0.433	0.186	1.29	3.434	4.12	#NUM!	1.16	−1,206	3,04×10^00	−2,600	3,2×10^00	-1.342	1.31	#NUM!	5,09×10^−01	#N/A	#N/A	#N/A	#N/A			−1,549	3,18×10^00	3,464	1,12×10^00	-0,655	5,18E00	0,000	1,47E00	2,191	3,79E00	0.333	2.29	#NUM!	6,25E-01	5.013	3.3	2.746	1.37	1.291	2.85	1,947	4,71E00	-0,493	1,27E00	0.289
Hepatic Cholestasis	#NUM!	0.606	#NUM!	0.606	#NUM!	1.82	#NUM!	4.27	#NUM!	1.06	#NUM!	2,74×10^00	#NUM!	7,24×10^00	#NUM!	0	#NUM!	3,07×10^00	#N/A	#N/A	#N/A	#N/A			#NUM!	8,79×10^−01	#NUM!	−0×10^00	#NUM!	2,9E00	#NUM!	3,3E-01	#NUM!	2,52E00	#NUM!	3.5	#NUM!	5,41E-01	#NUM!	2.64	#NUM!	0	#NUM!	1.57	#NUM!	5,47E00	#NUM!	3,71E-01	NaN
Role of Pattern Recognition Receptors in Recognition of Bacteria and Viruses	3.402	0.693	3.402	0.693	2.837	0.437	2.921	1.76	#NUM!	1.23	−0,200	1,02×10^00	−2,065	4,66×10^00	#NUM!	0.264	#NUM!	3,44×10^00	#N/A	#N/A	#NUM!	2.9			2,287	2,34×10^00	5,729	1,39×10^00	0,688	7,01E00	#NUM!	5,11E-01	2,357	4,32E00	1.859	5.74	2,000	7,85E00	4.426	2.39	2.324	0.636	2	0.717	4,041	5,12E00	0,209	0	1.671
IL-17A Signaling in Gastric Cells	1.134	0.775	1.134	0.775	0	2.37	1	2.16	#N/A	#N/A	−1,265	2,4×10^00	−1,633	1,29×10^00	#NUM!	0.556	#NUM!	1,23×10^00	#NUM!	2.94	#NUM!	2.5			0,277	4,05×10^00	2,111	8,27×10^−01	-1,342	1,75E00	#NUM!	1,88E00	0,447	2,14E00	-2	0.337	#NUM!	2	1.667	2.97	#NUM!	0.646	#NUM!	0.759	0,707	3,1E00	0,000	0	0.378
Caveolar-mediated Endocytosis Signaling	#NUM!	1.08	#NUM!	1.08	#NUM!	3.19	#NUM!	4.23	#N/A	#N/A	#NUM!	9,65×10^00	#NUM!	1,93×10^00	#NUM!	0.215	#NUM!	3,15×10^00	#N/A	#N/A	#N/A	#N/A			#NUM!	1,59×10^00	#NUM!	1,47×10^00	#NUM!	3,94E00	#NUM!	4,87E00	#NUM!	0	#NUM!	5.84	#NUM!	2,02E00	#NUM!	5.29	#NUM!	5.23	#NUM!	3.07	#NUM!	2,34E00	#NUM!	7,26E-01	NaN
Pulmonary Healing Signaling Pathway	#N/A	#N/A	#N/A	#N/A	#N/A	#N/A	#N/A	#N/A	#N/A	#N/A	#N/A	#N/A	#N/A	#N/A	#N/A	#N/A	#N/A	#N/A	#N/A	#N/A	#N/A	#N/A			#N/A	#N/A	#N/A	#N/A	#N/A	#N/A	#N/A	#N/A	#N/A	#N/A	#N/A	#N/A	#N/A	#N/A	#N/A	#N/A	#N/A	#N/A	#N/A	#N/A	#N/A	#N/A	#N/A	#N/A	#N/A
Mechanisms of Viral Exit from Host Cells	#NUM!	0	#NUM!	0	#NUM!	1.53	#NUM!	0.842	#N/A	#N/A	#NUM!	1,11×10^00	#NUM!	2,03×10^00	#N/A	#N/A	#N/A	#N/A	#N/A	#N/A	#N/A	#N/A			#NUM!	3,18×10^−01	#NUM!	1,69×10^00	#NUM!	0	#N/A	#N/A	#NUM!	1,62E00	#NUM!	0.666	#N/A	#N/A	#NUM!	0.682	#NUM!	0.484	#NUM!	0	#NUM!	7,42E-01	#NUM!	1,59E00	NaN
Pyroptosis Signaling Pathway	#N/A	#N/A	#N/A	#N/A	#N/A	#N/A	#N/A	#N/A	#N/A	#N/A	#N/A	#N/A	#N/A	#N/A	#N/A	#N/A	#N/A	#N/A	#N/A	#N/A	#N/A	#N/A			#N/A	#N/A	#N/A	#N/A	#N/A	#N/A	#N/A	#N/A	#N/A	#N/A	#N/A	#N/A	#N/A	#N/A	#N/A	#N/A	#N/A	#N/A	#N/A	#N/A	#N/A	#N/A	#N/A	#N/A	#N/A
Germ Cell-Sertoli Cell Junction Signaling	#NUM!	1.84	#NUM!	1.84	#NUM!	3.74	#NUM!	5.71	#N/A	#N/A	#NUM!	9,06×10^00	#NUM!	2,58×10^00	#NUM!	1.75	#N/A	#N/A	#N/A	#N/A	#N/A	#N/A			#NUM!	5,13×10^00	#NUM!	3,23×10^00	#NUM!	1,45E00	#NUM!	1,38E00	#NUM!	1,39E00	#NUM!	5.17	#NUM!	2,06E-01	#NUM!	3.48	#NUM!	5.84	#NUM!	1.09	#NUM!	5,89E00	#NUM!	3,12E00	NaN
Differential Regulation of Cytokine Production in Macrophages and T Helper Cells by IL-17A and IL-17F	2.828	0.987	2.828	0.987	2.449	1.01	3	1.03	#N/A	#N/A	#NUM!	−0×10^00	−1,414	3,57×10^00	#N/A	#N/A	#NUM!	1,39×10^00	#NUM!	1.46	#NUM!	1.25			2,449	−0×10^00	1,000	−0×10^00	-1,342	1,87E00	#NUM!	5,3E-01	2,236	1	0.447	0.507	#N/A	#N/A	3.317	2.57	2.236	0.833	2	1.8	3,000	2,74E00	#NUM!	0	0.447
Regulation of IL-2 Expression in Activated and Anergic T Lymphocytes	1.8	0	1.8	0	-0.816	0	1.938	0	#N/A	#N/A	−0,309	−0×10^00	−2,673	−0×10^00	-1	0.383	#N/A	#N/A	#N/A	#N/A	2	1.99			2,994	−0×10^00	3,464	−0×10^00	1,147	0	1,667	1,16E00	2,837	0	1.3	0	#NUM!	3,43E-01	3.812	0	0.688	0	#NUM!	0	2,160	0	2,795	0	2.592
Remodeling of Epithelial Adherens Junctions	0.378	1.27	0.378	1.27	-0.816	2.93	-0.333	1.24	#N/A	#N/A	−1,698	6,1×10^00	1,633	2,06×10^00	#NUM!	0.703	#N/A	#N/A	#N/A	#N/A	#N/A	#N/A			0,577	2,04×10^00	1,732	4,88×10^−01	2,449	1,34E00	#N/A	#N/A	2,121	2,41E00	0.707	2.99	#N/A	#N/A	1.134	0.959	2.236	4.86	#NUM!	0.513	0,333	1,17E00	-0,302	4,8E-01	0.302
Differential Regulation of Cytokine Production in Intestinal Epithelial Cells by IL-17A and IL-17F	3.162	1.08	3.162	1.08	2.646	0.932	3.051	1.83	#N/A	#N/A	0,447	2,53×10^−01	−1,134	2,09×10^00	#N/A	#N/A	#NUM!	1,28×10^00	#NUM!	1.36	#NUM!	1.15			2,646	−0×10^00	1,342	−0×10^00	-1,000	9,21E-01	#NUM!	4,44E-01	2,646	1,45E00	0	0.472	#N/A	#N/A	3.5	4.53	1.89	1.21	2.646	3.74	2,887	3,72E00	#NUM!	0	0.447
Altered T Cell and B Cell Signaling in Rheumatoid Arthritis	#NUM!	0	#NUM!	0	#NUM!	0	#NUM!	0	#N/A	#N/A	#NUM!	−0×10^00	#NUM!	−0×10^00	#NUM!	0	#NUM!	3,31×10^00	#N/A	#N/A	#NUM!	1.88			#NUM!	−0×10^00	#NUM!	−0×10^00	#NUM!	4,81E-01	#NUM!	6,19E00	#NUM!	0	#NUM!	0	#NUM!	6,42E-01	#NUM!	0	#NUM!	0	#NUM!	0	#NUM!	0	#NUM!	0	NaN
UDP-D-xylose and UDP-D-glucuronate Biosynthesis	#NUM!	0.316	#NUM!	0.316	#NUM!	0.474	#NUM!	0.264	#N/A	#N/A	#N/A	#N/A	#NUM!	6,95×10^−01	#N/A	#N/A	#N/A	#N/A	#N/A	#N/A	#N/A	#N/A			#N/A	#N/A	#NUM!	9,24×10^−01	#N/A	#N/A	#N/A	#N/A	#NUM!	5,8E-01	#N/A	#N/A	#N/A	#N/A	#NUM!	0.326	#N/A	#N/A	#N/A	#N/A	#NUM!	4,89E-01	#N/A	#N/A	#N/A
Glutamine Degradation I	#NUM!	0.316	#NUM!	0.316	#N/A	#N/A	#NUM!	0.264	#N/A	#N/A	#NUM!	4,2×10^−01	#NUM!	6,95×10^−01	#N/A	#N/A	#N/A	#N/A	#N/A	#N/A	#N/A	#N/A			#NUM!	2,37×10^−01	#N/A	#N/A	#N/A	#N/A	#N/A	#N/A	#N/A	#N/A	#NUM!	0.429	#N/A	#N/A	#NUM!	0.326	#NUM!	0.532	#NUM!	0.967	#NUM!	4,89E-01	#NUM!	3,7E-01	NaN
Role of MAPK Signaling in Inhibiting the Pathogenesis of Influenza	3.128	0.489	3.128	0.489	1.5	0.545	2.137	3.24	#NUM!	1.77	−1,512	3,09×10^00	−1,291	2,36×10^00	#NUM!	0.629	#NUM!	1,89×10^00	#NUM!	0.873	#NUM!	0.674			1,000	2,22×10^00	3,307	1,33×10^00	-0,905	1,38E00	2,000	1,27E00	2,828	1,87E00	1.043	1.91	#NUM!	1,16E00	2.887	1.27	2.324	0.712	2.828	1.27	1,177	4	0,626	9,47E-01	0.18
Dendritic Cell Maturation	4.542	0	4.542	0	2.38	0	6.042	0	#NUM!	0	−1,753	−0×10^00	−2,335	−0×10^00	#NUM!	0	2,121	5,63×10^00	#NUM!	0.281	#NUM!	3.67			4,427	−0×10^00	4,588	−0×10^00	3,683	1,45E00	3,962	7,61E00	3,893	0	3.615	0	1,890	2,17E00	7.155	0	4.323	0	3.71	0	6,203	1,39E00	1,192	0	1.222
Proline Biosynthesis I	#NUM!	1.15	#NUM!	1.15	#NUM!	0.801	#NUM!	0.983	#N/A	#N/A	#NUM!	2,11×10^−01	#N/A	#N/A	#N/A	#N/A	#N/A	#N/A	#N/A	#N/A	#N/A	#N/A			#NUM!	8,93×10^−01	#NUM!	3,68×10^−01	#N/A	#N/A	#N/A	#N/A	#NUM!	3,4E-01	#NUM!	0.717	#N/A	#N/A	#NUM!	1.19	#NUM!	1.84	#NUM!	0.688	#NUM!	1,71E00	#NUM!	1,73E-01	NaN
Granulocyte Adhesion and Diapedesis	#NUM!	0.767	#NUM!	0.767	#NUM!	4.06	#NUM!	7.34	#NUM!	2.9	#NUM!	2,58×10^00	#NUM!	6,57×10^00	#N/A	#N/A	#NUM!	2,12×10^00	#NUM!	3.45	#NUM!	3.61			#NUM!	1,3×10^00	#NUM!	−0×10^00	#NUM!	7,04E00	#NUM!	1,24E01	#NUM!	2,68E00	#NUM!	3.87	#NUM!	2,45E00	#NUM!	8.54	#NUM!	12.8	#NUM!	10.5	#NUM!	1,65E01	#NUM!	3,86E-01	NaN
Coronavirus Replication Pathway	-2.294	3.61	-2.294	3.61	-2.828	3.64	1.732	0	#N/A	#N/A	−0,471	2,89×10^00	0,000	1,14×10^00	#NUM!	0.388	#NUM!	1,03×10^00	#N/A	#N/A	#N/A	#N/A			−0,471	7,28×10^−01	0,775	3,06×10^−01	#NUM!	0	#NUM!	2,53E-01	2,309	1,94E00	-2.668	2.55	#NUM!	6,62E-01	2.357	1.67	2.183	3.91	-0.447	1.08	1,508	9,43E-01	-1,000	1,48E00	-0.577
Apelin Pancreas Signaling Pathway	-0.775	0.767	-0.775	0.767	-1	2.3	-0.728	0.75	#N/A	#N/A	0,775	1,39×10^00	1,342	4,62×10^−01	#NUM!	0.366	#N/A	#N/A	#N/A	#N/A	#N/A	#N/A			−1,633	2,4×10^00	1,964	1,48×10^00	1,897	2,47E00	#NUM!	2,34E-01	-1,667	1,02E00	1.069	1.17	#N/A	#N/A	0.258	0.848	-1.667	0.767	#NUM!	0	0,577	1,34E00	-1,291	1,22E00	0.243
Acetyl-CoA Biosynthesis I (Pyruvate Dehydrogenase Complex)	-2.236	2.09	-2.236	2.09	#N/A	#N/A	-2.236	1.8	#N/A	#N/A	#NUM!	4,26×10^−01	#NUM!	8,96×10^−01	#N/A	#N/A	#N/A	#N/A	#N/A	#N/A	#N/A	#N/A			#NUM!	4,49×10^−01	#NUM!	−0×10^00	#NUM!	3,9E-01	#N/A	#N/A	#NUM!	2,22E-01	#NUM!	0.44	#N/A	#N/A	-2	1.29	#N/A	#N/A	#N/A	#N/A	#NUM!	5,38E-01	#NUM!	3,47E-01	NaN
Role of Cytokines in Mediating Communication between Immune Cells	#NUM!	0.416	#NUM!	0.416	#NUM!	0	#NUM!	0	#N/A	#N/A	#NUM!	−0×10^00	#NUM!	2,59×10^00	#N/A	#N/A	#N/A	#N/A	#N/A	#N/A	#N/A	#N/A			#NUM!	−0×10^00	#NUM!	−0×10^00	#NUM!	0	#NUM!	1,11E00	#NUM!	1,94E00	#NUM!	0.28	#NUM!	5,82E-01	#NUM!	0.342	#NUM!	0	#NUM!	0.483	#NUM!	6,93E-01	#NUM!	0	NaN
UVB-Induced MAPK Signaling	-0.535	0.416	-0.535	0.416	-0.5	2	0.229	1.3	#N/A	#N/A	−2,065	2,46×10^00	−1,890	1,02×10^00	#NUM!	2.4	#N/A	#N/A	#N/A	#N/A	#N/A	#N/A			0,174	6,89×10^00	4,017	4,71×10^00	0,333	2,01E00	#NUM!	1,97E-01	0,333	7,14E-01	-0.943	1.85	#N/A	#N/A	2.138	0.631	0.632	0.936	#NUM!	0	0,832	1,18E00	-1,698	1,21E00	0
Cleavage and Polyadenylation of Pre-mRNA	#NUM!	2.21	#NUM!	2.21	#NUM!	0.777	#NUM!	0	#N/A	#N/A	#NUM!	3,14×10^−01	#NUM!	1,5×10^00	#N/A	#N/A	#N/A	#N/A	#N/A	#N/A	#N/A	#N/A			#NUM!	1,58×10^00	#NUM!	6,93×10^−01	#N/A	#N/A	#N/A	#N/A	#NUM!	6,27E-01	#NUM!	0	#N/A	#N/A	#NUM!	0.68	#NUM!	0.227	#N/A	#N/A	#NUM!	0	#NUM!	4,81E-01	NaN
Bile Acid Biosynthesis, Neutral Pathway	#NUM!	0	#NUM!	0	#NUM!	0	-2	0	#NUM!	1.46	#NUM!	−0×10^00	#NUM!	−0×10^00	#N/A	#N/A	#N/A	#N/A	#N/A	#N/A	#N/A	#N/A			−1,342	2,98×10^−01	−1,000	−0×10^00	#NUM!	5,29E-01	#NUM!	6,52E-01	#N/A	#N/A	-1	0.561	#N/A	#N/A	-2	0.307	#N/A	#N/A	#NUM!	0.279	-1,000	7,26E-01	#NUM!	0	-1.633
Androgen Signaling	2.6	0.857	2.6	0.857	1.46	2.54	1.183	1.76	#N/A	#N/A	−2,785	7,14×10^00	−1,508	1,71×10^00	#NUM!	0	#N/A	#N/A	#NUM!	0.554	#N/A	#N/A			0,164	3,76×10^00	1,976	2×10^00	0,632	1,9E00	#NUM!	0	0,943	4,21E00	-2.921	4.66	#N/A	#N/A	1.46	1.62	0.535	1.43	-2	0	0,243	1,19E00	-1,633	2,29E00	-1.633
Colanic Acid Building Blocks Biosynthesis	#NUM!	0	#NUM!	0	#NUM!	0	0	1.3	#N/A	#N/A	−1,890	1,79×10^00	#N/A	#N/A	#N/A	#N/A	#N/A	#N/A	#N/A	#N/A	#N/A	#N/A			1,000	1,6×10^00	2,449	4,61×10^−01	#N/A	#N/A	#N/A	#N/A	2,333	4,64E00	-1.633	1.29	#N/A	#N/A	0.707	1.75	0.816	1.81	#NUM!	1.4	0,000	1,59E00	1,633	1	1.342
L-dopachrome Biosynthesis	#NUM!	0.316	#NUM!	0.316	#N/A	#N/A	#NUM!	0.979	#N/A	#N/A	#N/A	#N/A	#N/A	#N/A	#N/A	#N/A	#N/A	#N/A	#N/A	#N/A	#N/A	#N/A			#NUM!	2,37×10^−01	#N/A	#N/A	#N/A	#N/A	#N/A	#N/A	#N/A	#N/A	#NUM!	1.37	#N/A	#N/A	#N/A	#N/A	#N/A	#N/A	#N/A	#N/A	#N/A	#N/A	#N/A	#N/A	#N/A
Putrescine Biosynthesis III	#NUM!	0.316	#NUM!	0.316	#N/A	#N/A	#NUM!	0.979	#N/A	#N/A	#NUM!	4,2×10^−01	#N/A	#N/A	#N/A	#N/A	#N/A	#N/A	#N/A	#N/A	#N/A	#N/A			#N/A	#N/A	#N/A	#N/A	#NUM!	7,96E-01	#N/A	#N/A	#NUM!	5,8E-01	#NUM!	0.429	#N/A	#N/A	#N/A	#N/A	#NUM!	0.532	#NUM!	0.967	#NUM!	4,89E-01	#N/A	#N/A	#N/A
Formaldehyde Oxidation II (Glutathione-dependent)	#NUM!	0.316	#NUM!	0.316	#N/A	#N/A	#NUM!	0.979	#N/A	#N/A	#N/A	#N/A	#N/A	#N/A	#N/A	#N/A	#N/A	#N/A	#N/A	#N/A	#N/A	#N/A			#NUM!	2,37×10^−01	#N/A	#N/A	#NUM!	7,96E-01	#N/A	#N/A	#N/A	#N/A	#NUM!	0.429	#N/A	#N/A	#NUM!	1.13	#N/A	#N/A	#N/A	#N/A	#N/A	#N/A	#NUM!	1,23E00	NaN
Chemokine Signaling	1.043	0.636	1.043	0.636	-0.174	6.18	2.197	2.5	#N/A	#N/A	−1,859	5,77×10^00	−2,000	2,19×10^00	#NUM!	0.208	#NUM!	7,85×10^−01	#NUM!	0.857	#NUM!	0.658			0,745	5,05×10^00	2,795	2,91×10^00	1,941	1,97E00	1,000	1,22E00	2,000	1,15E00	2.191	3.72	#N/A	#N/A	2.785	2.03	3.13	1.79	1.89	0.863	1,633	2,52E00	0,229	3,87E-01	-0.707
Assembly of RNA Polymerase II Complex	-1.5	0.499	-1.5	0.499	0.905	0.504	-1.265	0	#N/A	#N/A	1,877	4,1×10^00	2,646	5,53×10^−01	#NUM!	0.332	#N/A	#N/A	#N/A	#N/A	#N/A	#N/A			0,426	9,1×10^−01	3,000	1,76×10^00	-0,378	9,24E-01	#N/A	#N/A	2,138	2,1E00	0.535	0.86	#N/A	#N/A	-2.333	0	-1.342	0	#NUM!	0	-0,302	5,72E-01	-1,789	1,99E00	-0.447
Role of IL-17A in Arthritis	#NUM!	0.362	#NUM!	0.362	#NUM!	2.27	#NUM!	3.72	#N/A	#N/A	#NUM!	2,68×10^00	#NUM!	8,3×10^−01	#NUM!	0.801	#NUM!	9,07×10^−01	#N/A	#N/A	#N/A	#N/A			#NUM!	3,43×10^00	#NUM!	1,26×10^00	#NUM!	3,73E00	#NUM!	1,02E00	#NUM!	2,76E00	#NUM!	0.548	#N/A	#N/A	#NUM!	3.87	#NUM!	2.2	#NUM!	3.58	#NUM!	4,8E00	#NUM!	1,35E00	NaN
dTMP De Novo Biosynthesis	-2.236	2.76	-2.236	2.76	#NUM!	1.33	#NUM!	0.282	#N/A	#N/A	#NUM!	−0×10^00	#NUM!	3,67×10^−01	#N/A	#N/A	#N/A	#N/A	#N/A	#N/A	#N/A	#N/A			#NUM!	6,25×10^−01	#NUM!	2,49×10^−01	#NUM!	4,52E-01	#NUM!	1,03E00	#NUM!	2,72E-01	#NUM!	0.556	#N/A	#N/A	-1	1.66	#NUM!	0.236	#N/A	#N/A	#NUM!	6,62E-01	#NUM!	4,52E-01	2
Role of PI3K/AKT Signaling in the Pathogenesis of Influenza	0.302	0	0.302	0	0	0	1.213	0	#N/A	#N/A	−2,840	1,21×10^00	−1,134	1,17×10^00	#NUM!	0.733	#N/A	#N/A	#N/A	#N/A	#N/A	#N/A			0,000	1,83×10^00	2,524	4,98×10^−01	1,265	1,46E00	#NUM!	4,66E-01	-1,134	5,62E-01	-0.243	1.58	#N/A	#N/A	2.138	0	1.89	0	1	0.329	0,905	4,88E-01	-1,213	7,59E-01	0
DNA Double-Strand Break Repair by Homologous Recombination	#NUM!	0.234	#NUM!	0.234	#NUM!	0	#NUM!	0.304	#N/A	#N/A	#NUM!	4,62×10^−01	#NUM!	7,42×10^−01	#N/A	#N/A	#N/A	#N/A	#N/A	#N/A	#N/A	#N/A			#NUM!	2,21×10^00	#NUM!	2,49×10^−01	#NUM!	0	#N/A	#N/A	#NUM!	9,03E-01	#NUM!	0	#N/A	#N/A	#NUM!	1.22	#NUM!	0	#NUM!	0.74	#NUM!	1,06E00	#NUM!	1	NaN
Ceramide Biosynthesis	#NUM!	0	#NUM!	0	#NUM!	0.511	#NUM!	0.199	#N/A	#N/A	#NUM!	4,26×10^−01	#NUM!	3,09×10^−01	#N/A	#N/A	#N/A	#N/A	#N/A	#N/A	#N/A	#N/A			−1,000	9,24×10^−01	#NUM!	−0×10^00	#N/A	#N/A	#N/A	#N/A	#NUM!	6,9E-01	#N/A	#N/A	#N/A	#N/A	#NUM!	0.682	#NUM!	1.25	#N/A	#N/A	#N/A	#N/A	#NUM!	3,47E-01	-1
Branched-chain α-keto acid Dehydrogenase Complex	#NUM!	1.15	#NUM!	1.15	#N/A	#N/A	#NUM!	0.983	#N/A	#N/A	#NUM!	2,11×10^−01	#NUM!	4,4×10^−01	#N/A	#N/A	#N/A	#N/A	#N/A	#N/A	#N/A	#N/A			#NUM!	8,93×10^−01	#NUM!	3,68×10^−01	#N/A	#N/A	#N/A	#N/A	#N/A	#N/A	#NUM!	0.218	#N/A	#N/A	#NUM!	1.19	#N/A	#N/A	#N/A	#N/A	#NUM!	1,71E00	#NUM!	1,33E00	#N/A
Role of MAPK Signaling in the Pathogenesis of Influenza	#NUM!	0.695	#NUM!	0.695	#NUM!	1.32	#NUM!	2.57	#NUM!	1.71	#NUM!	2,94×10^00	#NUM!	8,83×10^−01	#NUM!	0.588	#NUM!	7,75×10^−01	#NUM!	0.848	#NUM!	0.648			#NUM!	1,24×10^00	#NUM!	2,34×10^00	#NUM!	6,78E-01	#NUM!	1,74E00	#NUM!	1,07E00	#NUM!	3.11	#NUM!	4,32E-01	#NUM!	1.15	#NUM!	1.4	#NUM!	0.821	#NUM!	3,07E00	#NUM!	0	NaN
DNA Methylation and Transcriptional Repression Signaling	#NUM!	0	#NUM!	0	#NUM!	1.82	#NUM!	0	#N/A	#N/A	#NUM!	5,44×10^−01	#NUM!	3,05×10^−01	#NUM!	1.18	#N/A	#N/A	#N/A	#N/A	#N/A	#N/A			#NUM!	2,39×10^00	#NUM!	1,68×10^00	#NUM!	0	#N/A	#N/A	#NUM!	2,69E-01	#NUM!	0	#N/A	#N/A	#NUM!	0	#NUM!	0	#NUM!	0.243	#NUM!	0	#NUM!	3,47E-01	NaN
Uridine-5'-phosphate Biosynthesis	#NUM!	0.316	#NUM!	0.316	#N/A	#N/A	#N/A	#N/A	#N/A	#N/A	#N/A	#N/A	#N/A	#N/A	#N/A	#N/A	#N/A	#N/A	#N/A	#N/A	#N/A	#N/A			#NUM!	2,37×10^−01	#NUM!	2,43×10^−01	#N/A	#N/A	#N/A	#N/A	#N/A	#N/A	#N/A	#N/A	#N/A	#N/A	#N/A	#N/A	#N/A	#N/A	#N/A	#N/A	#N/A	#N/A	#NUM!	3,7E-01	NaN
L-glutamine Biosynthesis II (tRNA-dependent)	#NUM!	0.316	#NUM!	0.316	#NUM!	0.474	#NUM!	0.264	#N/A	#N/A	#NUM!	4,2×10^−01	#N/A	#N/A	#N/A	#N/A	#N/A	#N/A	#N/A	#N/A	#N/A	#N/A			#N/A	#N/A	#N/A	#N/A	#N/A	#N/A	#NUM!	1,42E00	#NUM!	1,7E00	#N/A	#N/A	#N/A	#N/A	#NUM!	0.326	#NUM!	0.532	#N/A	#N/A	#N/A	#N/A	#NUM!	1,23E00	NaN
Cardiolipin Biosynthesis II	#NUM!	0.316	#NUM!	0.316	#NUM!	1.47	#NUM!	0.264	#N/A	#N/A	#N/A	#N/A	#NUM!	6,95×10^−01	#N/A	#N/A	#N/A	#N/A	#N/A	#N/A	#N/A	#N/A			#N/A	#N/A	#NUM!	2,43×10^−01	#N/A	#N/A	#N/A	#N/A	#N/A	#N/A	#NUM!	0.429	#N/A	#N/A	#N/A	#N/A	#NUM!	0.532	#N/A	#N/A	#N/A	#N/A	#NUM!	3,7E-01	#N/A
FGF Signaling	0.209	0.298	0.209	0.298	-2.294	1.54	0.973	2.28	#N/A	#N/A	−2,959	3,9×10^00	0,000	3,94×10^−01	#NUM!	0	#N/A	#N/A	#N/A	#N/A	#N/A	#N/A			−1,093	2,45×10^00	3,703	2,91×10^00	0,905	1,05E00	#NUM!	3,17E-01	-0,378	0	-2.353	1.75	#NUM!	4,11E-01	1.512	1.05	0.728	0.752	2.449	0.485	2,041	2	-1,225	8,24E-01	-1.183
1D-myo-inositol Hexakisphosphate Biosynthesis II (Mammalian)	-1	1.4	-1	1.4	-2.236	0.64	-0.378	0.442	#N/A	#N/A	0,000	7,83×10^−01	−1,000	9,32×10^−01	#N/A	#N/A	#N/A	#N/A	#N/A	#N/A	#N/A	#N/A			0,905	1,66×10^00	1,414	5,88×10^−01	#NUM!	7,33E-01	#NUM!	1,34E00	#NUM!	0	0.378	1.22	#N/A	#N/A	-0.707	1.05	#NUM!	0.247	#NUM!	0	-0,378	1,54E00	-0,447	3,43E-01	0.632
PPARÎ±/RXRÎ± Activation	#N/A	#N/A	#N/A	#N/A	#N/A	#N/A	#N/A	#N/A	#N/A	#N/A	#N/A	#N/A	#N/A	#N/A	#N/A	#N/A	#N/A	#N/A	#N/A	#N/A	#N/A	#N/A			#N/A	#N/A	#N/A	#N/A	#N/A	#N/A	#N/A	#N/A	#N/A	#N/A	#N/A	#N/A	#N/A	#N/A	#N/A	#N/A	#N/A	#N/A	#N/A	#N/A	#N/A	#N/A	#N/A	#N/A	-0.246
DNA damage-induced 14-3-3Ïƒ Signaling	#N/A	#N/A	#N/A	#N/A	#N/A	#N/A	#N/A	#N/A	#N/A	#N/A	#N/A	#N/A	#N/A	#N/A	#N/A	#N/A	#N/A	#N/A	#N/A	#N/A	#N/A	#N/A			#N/A	#N/A	#N/A	#N/A	#N/A	#N/A	#N/A	#N/A	#N/A	#N/A	#N/A	#N/A	#N/A	#N/A	#N/A	#N/A	#N/A	#N/A	#N/A	#N/A	#N/A	#N/A	#N/A	#N/A	NaN
GÎ±q Signaling	#N/A	#N/A	#N/A	#N/A	#N/A	#N/A	#N/A	#N/A	#N/A	#N/A	#N/A	#N/A	#N/A	#N/A	#N/A	#N/A	#N/A	#N/A	#N/A	#N/A	#N/A	#N/A			#N/A	#N/A	#N/A	#N/A	#N/A	#N/A	#N/A	#N/A	#N/A	#N/A	#N/A	#N/A	#N/A	#N/A	#N/A	#N/A	#N/A	#N/A	#N/A	#N/A	#N/A	#N/A	#N/A	#N/A	-0.868
Role of JAK1 and JAK3 in Î³c Cytokine Signaling	#N/A	#N/A	#N/A	#N/A	#N/A	#N/A	#N/A	#N/A	#N/A	#N/A	#N/A	#N/A	#N/A	#N/A	#N/A	#N/A	#N/A	#N/A	#N/A	#N/A	#N/A	#N/A			#N/A	#N/A	#N/A	#N/A	#N/A	#N/A	#N/A	#N/A	#N/A	#N/A	#N/A	#N/A	#N/A	#N/A	#N/A	#N/A	#N/A	#N/A	#N/A	#N/A	#N/A	#N/A	#N/A	#N/A	NaN
α-Adrenergic Signaling	0.535	0.516	0.535	0.516	-1.213	2.18	1.633	2.1	#N/A	#N/A	−2,502	5,56×10^00	−0,905	8,6×10^−01	#NUM!	0	#N/A	#N/A	#N/A	#N/A	#N/A	#N/A			−0,577	1,88×10^00	3,000	5,32×10^−01	1,633	8,07E-01	#NUM!	0	2,309	1,25E00	1.043	5.42	#N/A	#N/A	2.4	4.16	1.604	2.22	#NUM!	0.444	0,894	3,4E00	-0,943	5,2E-01	#N/A
HIF1α	#N/A	#N/A	#N/A	#N/A	#N/A	#N/A	#N/A	#N/A	#N/A	#N/A	#N/A	#N/A	#N/A	#N/A	#N/A	#N/A	#N/A	#N/A	#N/A	#N/A	#N/A	#N/A			#N/A	#N/A	#N/A	#N/A	#N/A	#N/A	#N/A	#N/A	#N/A	#N/A	#N/A	#N/A	#N/A	#N/A	#N/A	#N/A	#N/A	#N/A	#N/A	#N/A	#N/A	#N/A	#N/A	#N/A	#N/A
Fatty Acid Î±-oxidation	#N/A	#N/A	#N/A	#N/A	#N/A	#N/A	#N/A	#N/A	#N/A	#N/A	#N/A	#N/A	#N/A	#N/A	#N/A	#N/A	#N/A	#N/A	#N/A	#N/A	#N/A	#N/A			#N/A	#N/A	#N/A	#N/A	#N/A	#N/A	#N/A	#N/A	#N/A	#N/A	#N/A	#N/A	#N/A	#N/A	#N/A	#N/A	#N/A	#N/A	#N/A	#N/A	#N/A	#N/A	#N/A	#N/A	0
Lymphotoxin Î² Receptor Signaling	#N/A	#N/A	#N/A	#N/A	#N/A	#N/A	#N/A	#N/A	#N/A	#N/A	#N/A	#N/A	#N/A	#N/A	#N/A	#N/A	#N/A	#N/A	#N/A	#N/A	#N/A	#N/A			#N/A	#N/A	#N/A	#N/A	#N/A	#N/A	#N/A	#N/A	#N/A	#N/A	#N/A	#N/A	#N/A	#N/A	#N/A	#N/A	#N/A	#N/A	#N/A	#N/A	#N/A	#N/A	#N/A	#N/A	2.837
Coenzyme A Biosynthesis	#NUM!	0.202	#NUM!	0.202	#NUM!	0.339	#NUM!	0.16	#N/A	#N/A	#NUM!	2,92×10^−01	#NUM!	5,42×10^−01	#N/A	#N/A	#N/A	#N/A	#N/A	#N/A	#N/A	#N/A			#NUM!	−0×10^00	#N/A	#N/A	#N/A	#N/A	#N/A	#N/A	#N/A	#N/A	#NUM!	0.299	#N/A	#N/A	#NUM!	0.21	#NUM!	0.39	#NUM!	0.801	#N/A	#N/A	#NUM!	1,84E00	NaN
Adenine and Adenosine Salvage I	#N/A	#N/A	#N/A	#N/A	#N/A	#N/A	#NUM!	0.16	#N/A	#N/A	#NUM!	2,92×10^−01	#N/A	#N/A	#N/A	#N/A	#N/A	#N/A	#N/A	#N/A	#N/A	#N/A			#NUM!	5,47×10^−01	#N/A	#N/A	#N/A	#N/A	#N/A	#N/A	#NUM!	4,35E-01	#N/A	#N/A	#N/A	#N/A	#NUM!	0.21	#NUM!	0.39	#N/A	#N/A	#NUM!	3,53E-01	#NUM!	1,84E00	NaN
NAD Phosphorylation and Dephosphorylation	-1.342	0.921	-1.342	0.921	#NUM!	0.239	#NUM!	0	#N/A	#N/A	#NUM!	4,44×10^−01	#NUM!	−0×10^00	#N/A	#N/A	#N/A	#N/A	#N/A	#N/A	#N/A	#N/A			0,000	2,31×10^00	#NUM!	−0×10^00	#NUM!	2,36E-01	#N/A	#N/A	#NUM!	8,01E-01	#NUM!	0	#N/A	#N/A	-0.447	0.967	#NUM!	0.309	#NUM!	0.983	#NUM!	5,9E-01	-0,816	1,76E00	-0.816
Superpathway of Cholesterol Biosynthesis	-2.236	0	-2.236	0	-2.121	0.883	-1.633	0	#N/A	#N/A	−2,714	2,09×10^00	1,000	4,58×10^−01	#N/A	#N/A	#N/A	#N/A	#N/A	#N/A	#N/A	#N/A			−3,464	8,36×10^−01	0,333	2,85×10^−01	#NUM!	0	#NUM!	1	#NUM!	0	-2.333	0.967	#N/A	#N/A	0	0.457	#NUM!	0	#NUM!	0	-2,000	2,42E-01	-0,905	1,62E00	-2.309
Sphingosine and Sphingosine-1-phosphate Metabolism	#N/A	#N/A	#N/A	#N/A	#NUM!	0.652	#NUM!	0	#N/A	#N/A	#NUM!	5,3×10^−01	#NUM!	6,06×10^−01	#N/A	#N/A	#N/A	#N/A	#N/A	#N/A	#N/A	#N/A			#NUM!	−0×10^00	1,000	4,21×10^−01	#N/A	#N/A	#N/A	#N/A	#NUM!	0	#NUM!	0	#N/A	#N/A	#NUM!	0	#NUM!	0.363	#NUM!	0.395	-2,000	1,23E00	-1,342	1,36E00	-2
Salvage Pathways of Pyrimidine Deoxyribonucleotides	#NUM!	0.642	#NUM!	0.642	#NUM!	0.287	1	0.483	#N/A	#N/A	#NUM!	2,22×10^−01	#NUM!	1,21×10^00	#N/A	#N/A	#N/A	#N/A	#N/A	#N/A	#N/A	#N/A			2,000	4,03×10^−01	#NUM!	−0×10^00	#NUM!	1,48E00	#NUM!	1,92E00	#NUM!	9,1E-01	2	1.02	#NUM!	1,29E00	1.342	1.16	#NUM!	0.363	#NUM!	1.06	1,000	1,23E00	2,000	1,36E00	0.447
Molybdenum Cofactor Biosynthesis	#N/A	#N/A	#N/A	#N/A	#NUM!	0.253	#NUM!	0.407	#N/A	#N/A	#NUM!	1,49×10^00	#NUM!	4,4×10^−01	#N/A	#N/A	#N/A	#N/A	#N/A	#N/A	#N/A	#N/A			#N/A	#N/A	#NUM!	−0×10^00	#N/A	#N/A	#N/A	#N/A	#NUM!	1,01E00	#N/A	#N/A	#N/A	#N/A	-2	2.25	#NUM!	0.3	#N/A	#N/A	#NUM!	2,65E-01	#NUM!	1,33E00	NaN
GDP-L-fucose Biosynthesis I (from GDP-D-mannose)	#NUM!	0.316	#NUM!	0.316	#N/A	#N/A	#NUM!	0.979	#N/A	#N/A	#N/A	#N/A	#N/A	#N/A	#N/A	#N/A	#N/A	#N/A	#N/A	#N/A	#N/A	#N/A			#NUM!	2,37×10^−01	#NUM!	2,43×10^−01	#N/A	#N/A	#N/A	#N/A	#NUM!	5,8E-01	#N/A	#N/A	#N/A	#N/A	#NUM!	0.326	#NUM!	1.59	#NUM!	2.51	#NUM!	1,5E00	#NUM!	3,7E-01	NaN
Primary Immunodeficiency Signaling	#NUM!	1.43	#NUM!	1.43	#NUM!	0.376	#NUM!	1.33	#N/A	#N/A	#NUM!	−0×10^00	#NUM!	1,15×10^00	#NUM!	0.907	#NUM!	3,7×10^00	#N/A	#N/A	#NUM!	1.96			#NUM!	6,11×10^−01	#NUM!	8,51×10^−01	#NUM!	5,92E00	#NUM!	1,26E01	#NUM!	0	#NUM!	0.697	#NUM!	1,48E00	#NUM!	3.44	#NUM!	0.83	#NUM!	2.27	#NUM!	6,91E00	#NUM!	3,85E-01	NaN
Pathogenesis of Multiple Sclerosis	#NUM!	0.642	#NUM!	0.642	#NUM!	2.7	#NUM!	2.15	#N/A	#N/A	#NUM!	9,87×10^−01	#NUM!	1,96×10^−01	#N/A	#N/A	#N/A	#N/A	#NUM!	6.25	#NUM!	7.91			#NUM!	1,94×10^00	#NUM!	−0×10^00	#NUM!	3,42E00	#NUM!	4,8E00	#NUM!	9,1E-01	#NUM!	1.64	#NUM!	6,87E00	#NUM!	3.68	#NUM!	4.15	#NUM!	1.95	#NUM!	3,84E00	#NUM!	0	NaN
Complement System	-0.302	0.73	-0.302	0.73	-0.707	0.68	0	1.67	#NUM!	1.03	0,000	2,35×10^00	−1,342	7,47×10^−01	#NUM!	0.44	−0,447	9,68×10^00	#N/A	#N/A	#N/A	#N/A			0,577	5,92×10^−01	1,897	3,16×10^−01	0,000	3,27E00	#NUM!	2,31E00	0,447	3,96E-01	0.258	6.05	#NUM!	2,92E00	0.535	2.5	-0.277	5.67	-0.447	1.86	0,500	7,22E00	0,447	0	-1
NAD biosynthesis II (from tryptophan)	0	1.23	0	1.23	1	0.889	1.414	2.13	#N/A	#N/A	#NUM!	−0×10^00	#NUM!	4,81×10^−01	#N/A	#N/A	#N/A	#N/A	#N/A	#N/A	#N/A	#N/A			1,134	1,29×10^00	2,449	8,51×10^−01	#NUM!	6,35E-01	#N/A	#N/A	#NUM!	3,23E-01	0	0.75	#N/A	#N/A	0.816	1.29	#NUM!	0.6	#NUM!	1.69	1,342	1,5E00	#NUM!	2,81E-01	0
Tetrahydrofolate Salvage from 5,10-methenyltetrahydrofolate	#NUM!	0.857	#NUM!	0.857	#NUM!	0.635	#NUM!	0.706	#N/A	#N/A	#NUM!	1,17×10^00	#NUM!	3,67×10^−01	#NUM!	1.22	#N/A	#N/A	#N/A	#N/A	#N/A	#N/A			#NUM!	6,25×10^−01	#NUM!	2,49×10^−01	#NUM!	4,52E-01	#N/A	#N/A	2,000	2,75E00	#NUM!	0.556	#N/A	#N/A	#NUM!	0.886	#NUM!	0.738	#NUM!	1.56	2,000	2,37E00	#NUM!	4,52E-01	0
Citrulline-Nitric Oxide Cycle	2	1.62	2	1.62	#NUM!	0.194	#NUM!	0.282	#N/A	#N/A	#NUM!	5,41×10^−01	#N/A	#N/A	#N/A	#N/A	#N/A	#N/A	#N/A	#N/A	#N/A	#N/A			#NUM!	−0×10^00	#NUM!	2,49×10^−01	#NUM!	4,52E-01	#N/A	#N/A	#N/A	#N/A	#NUM!	1.2	#N/A	#N/A	#NUM!	0.381	#NUM!	0.738	#NUM!	1.56	#NUM!	6,62E-01	#NUM!	0	NaN
Pyrimidine Deoxyribonucleotides De Novo Biosynthesis I	-1.667	0.866	-1.667	0.866	#NUM!	0	0	0	#N/A	#N/A	−1,000	−0×10^00	2,449	1,62×10^00	#N/A	#N/A	#N/A	#N/A	#N/A	#N/A	#N/A	#N/A			0,577	1,31×10^00	0,000	7,1×10^−01	1,342	1,5E00	#NUM!	1,18E00	1,414	2,1E00	1.342	0.308	#NUM!	9,17E-01	-2	0	1.134	1.31	2	1.5	1,134	1,09E00	2,333	1,19E00	1
Airway Inflammation in Asthma	#NUM!	0.717	#NUM!	0.717	#NUM!	0	#NUM!	0.602	#NUM!	1.07	#NUM!	8,39×10^−01	#NUM!	5,67×10^−01	#NUM!	0.47	#N/A	#N/A	#N/A	#N/A	#N/A	#N/A			#NUM!	−0×10^00	#NUM!	−0×10^00	#NUM!	5,32E-01	#N/A	#N/A	#NUM!	1,88E00	#NUM!	0	#NUM!	7,57E-01	#NUM!	1.71	#NUM!	0	#NUM!	1.46	#NUM!	1,25E00	#NUM!	0	NaN
Glutathione Redox Reactions I	0.447	0	0.447	0	0	0	0.277	2.33	#N/A	#N/A	−0,816	6,99×10^−01	#NUM!	3,48×10^−01	#N/A	#N/A	#N/A	#N/A	#N/A	#N/A	#N/A	#N/A			−1,414	−0×10^00	0,000	2,46×10^−01	#NUM!	5,24E-01	#NUM!	4,44E-01	#NUM!	0	-0.816	0.472	#N/A	#N/A	0.302	1.54	0.816	0.827	1	1.44	-0,378	1,41E00	1,342	0	-1.897
UDP-N-acetyl-D-glucosamine Biosynthesis II	#NUM!	0.656	#NUM!	0.656	#NUM!	0	1.342	1.8	#N/A	#N/A	#NUM!	4,26×10^−01	#NUM!	8,96×10^−01	#N/A	#N/A	#N/A	#N/A	#N/A	#N/A	#N/A	#N/A			#NUM!	−0×10^00	2,236	1,68×10^00	#NUM!	1,08E00	#N/A	#N/A	#NUM!	6,9E-01	#N/A	#N/A	#N/A	#N/A	#NUM!	0.682	#NUM!	1.25	#NUM!	1.4	#NUM!	0	#NUM!	0	NaN
Tryptophan Degradation to 2-amino-3-carboxymuconate Semialdehyde	1	1.25	1	1.25	#NUM!	1.09	2.236	1.8	#N/A	#N/A	#NUM!	4,26×10^−01	#NUM!	3,09×10^−01	#N/A	#N/A	#N/A	#N/A	#N/A	#N/A	#N/A	#N/A			2,236	1,64×10^00	#NUM!	4,63×10^−01	#NUM!	1,08E00	#N/A	#N/A	#NUM!	6,9E-01	#NUM!	0.967	#N/A	#N/A	2	1.29	#NUM!	0.609	#NUM!	1.4	2,000	1,95E00	#NUM!	0	NaN
MSP-RON Signaling Pathway	#NUM!	1.7	#NUM!	1.7	#NUM!	1.24	#NUM!	2.74	#NUM!	0.839	#NUM!	1,87×10^00	#NUM!	−0×10^00	#NUM!	0.287	#N/A	#N/A	#N/A	#N/A	#N/A	#N/A			#NUM!	4,27×10^−01	#NUM!	−0×10^00	#NUM!	1,31E00	#NUM!	1	#NUM!	2,67E00	#NUM!	1.98	#NUM!	5,41E-01	#NUM!	2.16	#NUM!	2.51	#NUM!	1.38	#NUM!	2,37E00	#NUM!	4,85E-01	NaN
Coagulation System	-1.667	0	-1.667	0	0.816	0	0.688	2.21	#N/A	#N/A	−1,000	4,98×10^−01	−1,667	2,03×10^00	#N/A	#N/A	#N/A	#N/A	#N/A	#N/A	#N/A	#N/A			0,333	−0×10^00	1,667	−0×10^00	#NUM!	2,46E-01	#NUM!	8,39E-01	0,816	4,26E-01	0.728	3.66	#N/A	#N/A	0.632	0.303	0	2.21	0.447	1.36	0,302	1,45E00	1,000	3,12E-01	0
GPCR-Mediated Integration of Enteroendocrine Signaling Exemplified by an L Cell	1.279	0.44	1.279	0.44	0.943	1.21	-0.557	1.2	#N/A	#N/A	−2,837	1,15×10^00	0,632	6,33×10^−01	#N/A	#N/A	#N/A	#N/A	#N/A	#N/A	#N/A	#N/A			0,000	3,23×10^−01	−0,243	−0×10^00	0,000	0	#NUM!	3,94E-01	-1,387	6,72E-01	-0.853	1.5	#N/A	#N/A	-0.186	2.22	-0.243	1.23	-2.828	1.33	-0,229	1,35E00	-0,243	0	-0.18
Phagosome Formation	9.014	1.4	9.014	1.4	3.962	0.526	7.18	1.48	#NUM!	0.267	−4,632	4,67×10^00	−0,229	5,53×10^−01	-1.155	0.886	#NUM!	3,36×10^−01	#N/A	#N/A	#NUM!	0.44			2,303	−0×10^00	6,428	7,5×10^−01	5,363	6,53E00	3,157	4,39E00	3,646	7,45E-01	-1.879	14	1,633	7,14E-01	8.294	1.11	7.557	4.37	4.529	0.554	7,250	8,6E00	1,037	0	-1.079
B Cell Development	#NUM!	2.82	#NUM!	2.82	#NUM!	0.68	#NUM!	2.45	#N/A	#N/A	#NUM!	−0×10^00	#NUM!	7,47×10^−01	#NUM!	1.13	#NUM!	5,85×10^00	#N/A	#N/A	#NUM!	0.959			#NUM!	1,65×10^00	#NUM!	1,1×10^00	#NUM!	6,32E00	#NUM!	1,03E01	#NUM!	0	#NUM!	2.46	#NUM!	7,21E-01	#NUM!	6.01	#NUM!	0.281	#NUM!	0	#NUM!	4,98E00	#NUM!	0	NaN
Isoleucine Degradation I	-2.646	1.12	-2.646	1.12	-1.134	1.6	-2.496	4.48	#N/A	#N/A	−1,414	2,4×10^00	#NUM!	2,56×10^−01	#N/A	#N/A	#N/A	#N/A	#N/A	#N/A	#N/A	#N/A			−1,000	2,51×10^00	−0,447	2,49×10^−01	#N/A	#N/A	#N/A	#N/A	#NUM!	3,57E-01	#NUM!	0.573	#N/A	#N/A	-2.714	3.6	#NUM!	0	#NUM!	0.613	-2,530	4,62E00	#NUM!	0	-2.236
Breast Cancer Regulation by Stathmin1	6.652	1.41	6.652	1.41	2.335	1.55	5.456	0.764	#NUM!	0.684	−3,308	6,18×10^00	−1,305	1,22×10^00	-0.632	0.719	#NUM!	−0×10^00	#N/A	#N/A	#NUM!	0			1,407	3,69×10^−01	3,815	−0×10^00	1,890	1,71E00	0,000	1,48E00	1,725	6,4E-01	-2.706	11.7	1,633	9,07E-01	5.246	1.84	5	4.16	2.828	0.384	4,086	4,34E00	1,202	0	-0.37
Leucine Degradation I	-2	0.642	-2	0.642	-1	1.17	-1.89	2.15	#N/A	#N/A	−2,000	9,87×10^−01	#N/A	#N/A	#N/A	#N/A	#N/A	#N/A	#N/A	#N/A	#N/A	#N/A			−1,000	4,03×10^−01	#NUM!	−0×10^00	#NUM!	2,65E-01	#N/A	#N/A	#NUM!	0	-2	1.02	#N/A	#N/A	-2.121	3.68	#NUM!	0.79	#NUM!	0.395	-1,890	3,84E00	#N/A	#N/A	-2
CREB Signaling in Neurons	7.308	1.12	7.308	1.12	2.288	0.939	5.777	1.08	#NUM!	0	−5,452	4,96×10^00	−1,324	1,33×10^00	-1	0.5	#NUM!	−0×10^00	#N/A	#N/A	#NUM!	0			0,680	−0×10^00	3,988	−0×10^00	1,313	1,59E00	0,000	9,71E-01	1,860	3,89E-01	-4.422	10.5	1,633	8,83E-01	6.205	1.41	6.17	3.68	2.268	0.282	4,204	3,67E00	-0,417	0	-1.729
cAMP-mediated signaling	2.954	0.928	2.954	0.928	-0.333	0	-1	1.37	#N/A	#N/A	−3,515	2,35×10^00	−1,333	3,34×10^00	#NUM!	0	#NUM!	3,87×10^−01	#N/A	#N/A	#NUM!	0.285			0,563	1,21×10^00	3,397	1,39×10^00	0,218	1,24E00	-1,633	8,36E-01	0,000	3,44E-01	-1.324	4.54	#NUM!	0	0.611	1.26	2.655	1.04	1.508	0	-0,944	3,44E00	-2,333	0	-1.195
Apelin Adipocyte Signaling Pathway	-0.192	0.983	-0.192	0.983	-0.577	3.56	-0.762	4.88	#N/A	#N/A	−0,365	3,62×10^00	−0,302	5,73×10^−01	#N/A	#N/A	#N/A	#N/A	#N/A	#N/A	#N/A	#N/A			−1,219	1,13×10^00	2,887	4,79×10^−01	0,000	1,71E00	#NUM!	1,12E00	0,577	5,5E-01	-0.392	2.1	#N/A	#N/A	-1.183	3.26	0.943	0.983	0.707	1.04	-0,408	3,08E00	-0,728	0	-1.134
eNOS Signaling	2.48	2.81	2.48	2.81	0.87	1.76	1.809	0.845	#NUM!	0.471	−2,287	3,84×10^00	−1,606	1,28×10^00	#NUM!	0.247	#N/A	#N/A	#N/A	#N/A	#N/A	#N/A			0,700	6,18×10^−01	2,429	1,06×10^00	2,236	2,12E00	1,000	2,03E00	0,688	9,07E-01	-1.342	5.12	#N/A	#N/A	2.92	0.857	1.147	0.517	1.134	0.467	1,461	2,5E00	-0,180	8,33E-01	-0.729
Chondroitin and Dermatan Biosynthesis	#NUM!	0.269	#NUM!	0.269	#NUM!	0	2.449	2.93	#N/A	#N/A	1,000	1,68×10^00	#NUM!	3,09×10^−01	#N/A	#N/A	#N/A	#N/A	#N/A	#N/A	#N/A	#N/A			#NUM!	4,49×10^−01	#NUM!	−0×10^00	#NUM!	3,9E-01	#N/A	#N/A	#N/A	#N/A	#NUM!	0.967	#N/A	#N/A	2.236	2.15	#NUM!	1.25	#NUM!	0.536	2,000	1,95E00	#NUM!	7,99E-01	NaN
Folate Transformations I	-1.633	1.74	-1.633	1.74	-1	1.17	2	0.483	#N/A	#N/A	−1,000	9,87×10^−01	#NUM!	6,06×10^−01	#N/A	#N/A	#N/A	#N/A	#N/A	#N/A	#N/A	#N/A			−2,000	4,03×10^−01	#NUM!	−0×10^00	#NUM!	2,65E-01	#N/A	#N/A	#NUM!	9,1E-01	-2	1.02	#N/A	#N/A	0	1.8	#NUM!	0.363	#NUM!	1.06	2,236	1,92E00	#NUM!	4,2E-01	0
Eicosanoid Signaling	3.051	0.444	3.051	0.444	2	0	2	2.13	#NUM!	1.88	−2,333	2,8×10^−01	−0,447	5,99×10^−01	#N/A	#N/A	#N/A	#N/A	#N/A	#N/A	#N/A	#N/A			1,291	1,14×10^00	2,496	−0×10^00	#NUM!	1,75E00	#NUM!	1,44E00	1,890	6,95E-01	0	3.95	#N/A	#N/A	1.667	0.658	1.134	0.33	#NUM!	0	1,265	1,8E00	0,378	0	-0.277
FcγRIIB Signaling in B Lymphocytes	-0.471	1.6	-0.471	1.6	-0.229	3.97	1.213	0.697	#N/A	#N/A	−0,229	2,56×10^00	0,816	4,09×10^−01	#NUM!	1.7	#N/A	#N/A	#N/A	#N/A	#N/A	#N/A			0,218	6,58×10^−01	3,800	1,05×10^00	1,387	2,48E00	0,000	1,66E00	1,000	1,14E00	1.528	4.66	#NUM!	4,15E-01	2.183	0.492	0.905	0.463	#NUM!	0	1,414	1,78E00	-0,302	0	#N/A
tRNA Splicing	-0.905	0	-0.905	0	0.447	0	-2.357	0.824	#N/A	#N/A	0,378	−0×10^00	0,000	4,88×10^−01	#N/A	#N/A	#N/A	#N/A	#N/A	#N/A	#N/A	#N/A			−1,528	1,52×10^00	4,082	3,13×10^00	0,000	2,97E-01	#N/A	#N/A	0,000	3,64E-01	-1.414	0	#N/A	#N/A	-1.069	0.52	1.265	0.812	#NUM!	0	-1,604	1,76E00	-0,632	0	-1.069
GPCR-Mediated Nutrient Sensing in Enteroendocrine Cells	2.846	1.16	2.846	1.16	0.365	1.56	1.155	2.3	#N/A	#N/A	−2,611	1,45×10^00	−1,500	7,93×10^−01	#N/A	#N/A	#N/A	#N/A	#N/A	#N/A	#N/A	#N/A			−0,762	5,69×10^−01	1,061	−0×10^00	1,890	0	#N/A	#N/A	0,447	8,86E-01	-3.363	3.17	#N/A	#N/A	1.372	2.16	1.347	1.89	0.302	1.25	0,928	1,55E00	-0,392	0	-1.769
Gαs Signaling	3.781	1.6	3.781	1.6	0.626	0.668	2.058	0.991	#N/A	#N/A	−4,131	2,06×10^00	−1,732	5,3×10^−01	#NUM!	0	#N/A	#N/A	#N/A	#N/A	#N/A	#N/A			0,343	6,95×10^−01	1,029	−0×10^00	1,508	7,01E-01	#NUM!	3,91E-01	-0,775	6,04E-01	-1.029	5.14	#NUM!	2,97E-01	1.976	2.5	3.273	2.73	1.633	1.15	1,043	1,53E00	-0,471	0	#N/A
Glutamate Biosynthesis II	#NUM!	0.316	#NUM!	0.316	#NUM!	0.474	#NUM!	0.264	#N/A	#N/A	#NUM!	4,2×10^−01	#N/A	#N/A	#N/A	#N/A	#N/A	#N/A	#N/A	#N/A	#N/A	#N/A			#NUM!	2,37×10^−01	#N/A	#N/A	#N/A	#N/A	#N/A	#N/A	#N/A	#N/A	#NUM!	0.429	#N/A	#N/A	#NUM!	0.326	#N/A	#N/A	#N/A	#N/A	#NUM!	1,5E00	#NUM!	1,23E00	#N/A
Glutamate Degradation X	#NUM!	0.316	#NUM!	0.316	#NUM!	0.474	#NUM!	0.264	#N/A	#N/A	#NUM!	4,2×10^−01	#N/A	#N/A	#N/A	#N/A	#N/A	#N/A	#N/A	#N/A	#N/A	#N/A			#NUM!	2,37×10^−01	#N/A	#N/A	#N/A	#N/A	#N/A	#N/A	#N/A	#N/A	#NUM!	0.429	#N/A	#N/A	#NUM!	0.326	#N/A	#N/A	#N/A	#N/A	#NUM!	1,5E00	#NUM!	1,23E00	#N/A
γ-glutamyl Cycle	#NUM!	0	#NUM!	0	#NUM!	0	-1.342	0.572	#N/A	#N/A	−2,000	7,24×10^−01	#NUM!	4,81×10^−01	#N/A	#N/A	#N/A	#N/A	#N/A	#N/A	#N/A	#N/A			0,000	2,38×10^−01	−0,447	4,95×10^−01	#NUM!	2,1E-01	#N/A	#N/A	#NUM!	0	#NUM!	0.39	#NUM!	1,21E00	-1.633	1.29	#NUM!	0.6	#NUM!	0.33	-2,236	1,5E00	1,000	5,72E-01	#N/A
Glutamate Degradation III (via 4-aminobutyrate)	#NUM!	0.857	#NUM!	0.857	#NUM!	0.635	-1	1.39	#N/A	#N/A	#N/A	#N/A	#NUM!	1,04×10^00	#N/A	#N/A	#N/A	#N/A	#N/A	#N/A	#N/A	#N/A			#NUM!	2,41×10^−01	#NUM!	−0×10^00	#NUM!	1,23E00	#N/A	#N/A	#N/A	#N/A	#NUM!	1.2	#N/A	#N/A	#NUM!	0.886	#NUM!	0.738	#NUM!	0.604	#NUM!	1,37E00	#NUM!	1,02E00	-2
Folate Polyglutamylation	-2	1.62	-2	1.62	#NUM!	1.33	#NUM!	0.706	#N/A	#N/A	#NUM!	−0×10^00	#NUM!	1,04×10^00	#N/A	#N/A	#N/A	#N/A	#N/A	#N/A	#N/A	#N/A			#NUM!	2,41×10^−01	#NUM!	6,42×10^−01	#N/A	#N/A	#N/A	#N/A	#NUM!	8,27E-01	#NUM!	1.2	#N/A	#N/A	#NUM!	0.886	#NUM!	0.738	#N/A	#N/A	#NUM!	1,37E00	#NUM!	0	NaN
Acyl-CoA Hydrolysis	#NUM!	0	#NUM!	0	-1	1.27	-0.378	1.8	#N/A	#N/A	#NUM!	−0×10^00	#NUM!	−0×10^00	#N/A	#N/A	#N/A	#N/A	#N/A	#N/A	#N/A	#N/A			−0,447	1,06×10^00	0,000	3,95×10^−01	#NUM!	1,14E00	#N/A	#N/A	#NUM!	2,81E-01	-1	1.08	#N/A	#N/A	0	0.68	#NUM!	0.227	#N/A	#N/A	-1,000	1,33E00	#NUM!	4,81E-01	NaN
T Cell Receptor Signaling	4.371	0	4.371	0	1.414	0	5.288	0	#N/A	#N/A	−1,890	−0×10^00	−0,200	−0×10^00	0	0.483	2,236	2,75×10^00	#N/A	#N/A	2	1.48			4,195	−0×10^00	4,610	−0×10^00	3,086	2,03E00	3,651	1,02E01	1,616	0	2.425	0	2,000	7,5E-01	6.194	0	2.535	0	1.155	0	4,417	1,32E00	1,250	0	2.525
Pregnenolone Biosynthesis	#NUM!	0.317	#NUM!	0.317	#NUM!	0.229	#NUM!	0.623	#NUM!	1.37	−1,000	9,83×10^−01	#NUM!	−0×10^00	#N/A	#N/A	#N/A	#N/A	#N/A	#N/A	#N/A	#N/A			−1,000	2,88×10^−01	#NUM!	3,06×10^−01	#NUM!	8,45E-01	#N/A	#N/A	#N/A	#N/A	-1	0.65	#N/A	#N/A	#NUM!	0.924	#N/A	#N/A	#NUM!	0.652	#NUM!	1,3E00	1,000	2,44E-01	1.633
Gαi Signaling	2.53	1.29	2.53	1.29	0.577	0.724	1.372	1.57	#N/A	#N/A	−0,457	4,44×10^00	−0,943	1,23×10^00	#NUM!	0	#N/A	#N/A	#N/A	#N/A	#NUM!	0.444			0,973	4,47×10^−01	1,622	2,94×10^−01	0,000	9,55E-01	-1,000	5,62E-01	2,500	4,02E-01	0.745	6.66	#NUM!	2,56E-01	2.082	3.58	2.041	2.26	0.816	0.618	1,732	1,2E00	-1,789	0	#N/A
UDP-N-acetyl-D-galactosamine Biosynthesis II	0.447	1.05	0.447	1.05	#NUM!	0	1.89	1.8	#N/A	#N/A	#NUM!	6,22×10^−01	#N/A	#N/A	#N/A	#N/A	#N/A	#N/A	#N/A	#N/A	#N/A	#N/A			0,000	3,76×10^−01	2,000	−0×10^00	1,000	1,86E00	#NUM!	6,82E-01	2,000	1,11E00	0	0.648	#N/A	#N/A	1.633	1.1	2.449	2.2	#NUM!	0.848	#NUM!	0	1,000	4,81E-01	NaN
Pyrimidine Ribonucleotides Interconversion	0	0.51	0	0.51	-1	0	1.265	0	#N/A	#N/A	0,000	3,96×10^−01	1,342	5,67×10^−01	#N/A	#N/A	#N/A	#N/A	#N/A	#N/A	#N/A	#N/A			1,069	6,18×10^−01	1,069	6,62×10^−01	0,000	1,28E00	#NUM!	3,25E-01	1,667	1,45E00	0.447	0	#NUM!	7,57E-01	-0.378	0	2.111	1.97	#NUM!	0.554	0,000	2,61E-01	1,265	5,73E-01	0.302
Melatonin Degradation II	#NUM!	0	#NUM!	0	#NUM!	0.801	#NUM!	0.983	#N/A	#N/A	#NUM!	2,11×10^−01	#N/A	#N/A	#N/A	#N/A	#N/A	#N/A	#N/A	#N/A	#N/A	#N/A			#NUM!	8,93×10^−01	#NUM!	−0×10^00	#NUM!	5,32E-01	#NUM!	1,13E00	#NUM!	2	#NUM!	0.717	#N/A	#N/A	0	2.25	#NUM!	1.84	#NUM!	0.688	#NUM!	8,3E-01	#N/A	#N/A	NaN
Dermatan Sulfate Degradation (Metazoa)	2.449	0.65	2.449	0.65	#NUM!	0	2.449	0.451	#N/A	#N/A	−1,342	7,06×10^−01	#NUM!	3,14×10^−01	#NUM!	0.767	#N/A	#N/A	#N/A	#N/A	#N/A	#N/A			#NUM!	−0×10^00	1,134	6,33×10^−01	#NUM!	9,07E-01	#NUM!	5,97E-01	1,342	1,3E00	0.378	1.66	#N/A	#N/A	2	0	1.633	1.65	#NUM!	0.239	#NUM!	0	0,000	8,73E-01	-0.378
Cysteine Biosynthesis/Homocysteine Degradation	#NUM!	1.1	#NUM!	1.1	#N/A	#N/A	#NUM!	0.264	#N/A	#N/A	#N/A	#N/A	#N/A	#N/A	#N/A	#N/A	#N/A	#N/A	#N/A	#N/A	#N/A	#N/A			#NUM!	9,1×10^−01	#N/A	#N/A	#NUM!	7,96E-01	#N/A	#N/A	#N/A	#N/A	#NUM!	1.37	#N/A	#N/A	#NUM!	0.326	#NUM!	1.59	#NUM!	0.967	#NUM!	4,89E-01	#N/A	#N/A	NaN
Extrinsic Prothrombin Activation Pathway	#NUM!	0	#NUM!	0	#NUM!	0.229	#NUM!	0.374	#N/A	#N/A	#NUM!	3,46×10^−01	#NUM!	3,13×10^00	#N/A	#N/A	#N/A	#N/A	#N/A	#N/A	#N/A	#N/A			0,000	−0×10^00	0,000	−0×10^00	#NUM!	4,09E-01	#N/A	#N/A	#NUM!	3,98E-01	#NUM!	1.03	#N/A	#N/A	#NUM!	0	-1.342	1.51	#NUM!	0.652	#NUM!	2,51E-01	#NUM!	2,44E-01	0.447
Guanosine Nucleotides Degradation III	#NUM!	0	#NUM!	0	#NUM!	0	1	0	#N/A	#N/A	#NUM!	2,65×10^−01	#NUM!	8,12×10^−01	#N/A	#N/A	#N/A	#N/A	#N/A	#N/A	#N/A	#N/A			0,816	8,79×10^−01	#NUM!	−0×10^00	#NUM!	0	#N/A	#N/A	2,000	1	#NUM!	0.28	#NUM!	1,14E00	0.447	0.572	0.447	1.36	#NUM!	0.793	0,000	7,26E-01	1,000	7,24E-01	0
TCA Cycle II (Eukaryotic)	-2.496	2.2	-2.496	2.2	-1.667	1.65	-4.123	3.88	#N/A	#N/A	−2,333	1,29×10^00	2,000	6,06×10^−01	#N/A	#N/A	#N/A	#N/A	#NUM!	1.34	#NUM!	1.13			−1,508	7,28×10^−01	1,000	3,42×10^−01	#NUM!	0	#N/A	#N/A	2,828	1,85E00	-3	1.35	#N/A	#N/A	-3.317	1.4	#NUM!	0	#NUM!	0.409	-2,646	9,21E-01	0,816	2,62E-01	-1.134
Corticotropin Releasing Hormone Signaling	0.302	1.11	0.302	1.11	-0.707	2.1	2.177	2.91	#NUM!	0.488	−2,082	3,23×10^00	−0,943	1,05×10^00	#NUM!	0	#N/A	#N/A	#N/A	#N/A	#N/A	#N/A			1,021	7,8×10^−01	2,777	5,65×10^−01	-0,302	1,02E00	#NUM!	0	1,213	5,07E-01	0.447	5.85	#N/A	#N/A	2.402	1.29	1.414	0	1	0	2,117	1,12E00	-1,347	0	-1.342
Eumelanin Biosynthesis	#NUM!	0	#NUM!	0	#N/A	#N/A	1	1.95	#N/A	#N/A	#NUM!	2,11×10^−01	#NUM!	4,4×10^−01	#N/A	#N/A	#N/A	#N/A	#N/A	#N/A	#N/A	#N/A			#N/A	#N/A	#NUM!	−0×10^00	#N/A	#N/A	#N/A	#N/A	#NUM!	3,4E-01	#NUM!	1.52	#N/A	#N/A	#NUM!	0	#N/A	#N/A	#N/A	#N/A	#NUM!	2,65E-01	#NUM!	1,73E-01	NaN
NAD Biosynthesis III	#NUM!	0.502	#NUM!	0.502	#NUM!	0.253	0	1.95	#N/A	#N/A	#N/A	#N/A	#NUM!	1,23×10^00	#N/A	#N/A	#N/A	#N/A	#N/A	#N/A	#N/A	#N/A			#NUM!	3,58×10^−01	#NUM!	−0×10^00	#NUM!	5,32E-01	#N/A	#N/A	#NUM!	3,4E-01	#N/A	#N/A	#N/A	#N/A	#NUM!	1.19	#NUM!	0.3	#NUM!	0.688	#NUM!	2,65E-01	#NUM!	6,02E-01	NaN
Role of OCT4 in Mammalian Embryonic Stem Cell Pluripotency	0	1.25	0	1.25	1	2.3	0	1.8	#N/A	#N/A	1,000	2,08×10^00	#NUM!	2,76×10^−01	#N/A	#N/A	#N/A	#N/A	#N/A	#N/A	#N/A	#N/A			#NUM!	3,88×10^−01	#NUM!	7,54×10^−01	#NUM!	0	#NUM!	2,34E-01	#NUM!	0	2	2.19	#N/A	#N/A	#NUM!	0	#NUM!	0	#NUM!	0.335	#NUM!	5,67E-01	#NUM!	1,22E00	NaN
Role of WNT/GSK-3β Signaling in the Pathogenesis of Influenza	0.302	0.282	0.302	0.282	-0.447	0	3.13	1.47	#N/A	#N/A	−0,277	1,27×10^00	1,134	1,64×10^00	#NUM!	0.218	#N/A	#N/A	#N/A	#N/A	#N/A	#N/A			0,000	−0×10^00	0,000	3,01×10^−01	2,236	7,93E-01	#NUM!	1,27E00	-0,378	0	-2.828	0.745	#N/A	#N/A	2.333	0	1.667	0.279	#NUM!	0.402	0,378	0	1,000	2,64E-01	#N/A
PRPP Biosynthesis I	#NUM!	0.202	#NUM!	0.202	#NUM!	0.339	#NUM!	1.47	#N/A	#N/A	#N/A	#N/A	#N/A	#N/A	#N/A	#N/A	#N/A	#N/A	#N/A	#N/A	#N/A	#N/A			#N/A	#N/A	#N/A	#N/A	#N/A	#N/A	#N/A	#N/A	#NUM!	4,35E-01	#N/A	#N/A	#N/A	#N/A	#NUM!	0.21	#N/A	#N/A	#N/A	#N/A	#NUM!	3,53E-01	#NUM!	2,46E-01	NaN
D-glucuronate Degradation I	#N/A	#N/A	#N/A	#N/A	#NUM!	0.339	#NUM!	1.47	#N/A	#N/A	#NUM!	2,92×10^−01	#NUM!	5,42×10^−01	#N/A	#N/A	#N/A	#N/A	#N/A	#N/A	#N/A	#N/A			#NUM!	−0×10^00	#NUM!	5,61×10^−01	#NUM!	1,71E00	#N/A	#N/A	#N/A	#N/A	#NUM!	2.05	#N/A	#N/A	#NUM!	0.738	#NUM!	0.39	#N/A	#N/A	#NUM!	1,08E00	#N/A	#N/A	#N/A
Creatine-phosphate Biosynthesis	#NUM!	0	#NUM!	0	#NUM!	0.635	-1	1.39	#N/A	#N/A	#NUM!	5,41×10^−01	#NUM!	3,67×10^−01	#N/A	#N/A	#N/A	#N/A	#N/A	#N/A	#N/A	#N/A			#NUM!	2,41×10^−01	#NUM!	2,49×10^−01	#N/A	#N/A	#NUM!	1,03E00	#NUM!	1,64E00	#NUM!	0.556	#N/A	#N/A	#NUM!	0.381	#NUM!	0.738	#N/A	#N/A	#NUM!	2,04E-01	#NUM!	0	NaN
NAD Salvage Pathway III	#NUM!	0.365	#NUM!	0.365	#NUM!	0.194	0	1.39	#N/A	#N/A	#N/A	#N/A	#NUM!	1,04×10^00	#N/A	#N/A	#N/A	#N/A	#N/A	#N/A	#N/A	#N/A			#NUM!	2,41×10^−01	#NUM!	2,49×10^−01	#N/A	#N/A	#N/A	#N/A	#N/A	#N/A	#N/A	#N/A	#N/A	#N/A	#NUM!	0.381	#N/A	#N/A	#N/A	#N/A	#N/A	#N/A	#NUM!	0	NaN
Fatty Acid α-oxidation	-0.816	0.554	-0.816	0.554	#NUM!	0.229	-0.333	1.37	#N/A	#N/A	−0,816	9,83×10^−01	#N/A	#N/A	#N/A	#N/A	#N/A	#N/A	#N/A	#N/A	#N/A	#N/A			−0,333	1,16×10^00	3,464	2,95×10^00	1,000	1,41E00	#N/A	#N/A	1,342	1,19E00	-1.89	1.49	#N/A	#N/A	-0.333	1.86	#NUM!	0.317	#NUM!	0.221	0,000	5,03E-01	-1,134	1,16E00	#N/A
Intrinsic Prothrombin Activation Pathway	3.051	0.446	3.051	0.446	2.646	0	2.183	1.35	#N/A	#N/A	−2,138	1,76×10^00	−1,890	2,03×10^00	#N/A	#N/A	#N/A	#N/A	#N/A	#N/A	#N/A	#N/A			0,632	−0×10^00	0,302	−0×10^00	1,000	3,48E-01	#NUM!	7,3E-01	1,897	1,62E00	-1.941	2.25	#N/A	#N/A	1.897	0	0.333	0.971	2	1.12	1,134	3,48E-01	0,378	0	-1.069
Selenocysteine Biosynthesis II (Archaea and Eukaryotes)	#NUM!	0.269	#NUM!	0.269	#NUM!	1.09	#NUM!	0.519	#N/A	#N/A	#NUM!	9,39×10^−01	#NUM!	3,09×10^−01	#N/A	#N/A	#N/A	#N/A	#N/A	#N/A	#N/A	#N/A			−0,447	1,64×10^00	#NUM!	−0×10^00	#NUM!	3,9E-01	#N/A	#N/A	#NUM!	1,39E00	#NUM!	0.44	#N/A	#N/A	-2.236	2.15	#NUM!	0.188	#N/A	#N/A	#NUM!	5,38E-01	#NUM!	3,47E-01	NaN
Superpathway of Serine and Glycine Biosynthesis I	0	0.987	0	0.987	#NUM!	0.419	#NUM!	0.388	#N/A	#N/A	#NUM!	7,7×10^−01	#NUM!	7,8×10^−01	#N/A	#N/A	#N/A	#N/A	#N/A	#N/A	#N/A	#N/A			#NUM!	3,27×10^−01	#NUM!	−0×10^00	#NUM!	3,41E-01	#N/A	#N/A	#NUM!	1,82E-01	#NUM!	0.793	#N/A	#N/A	1.342	1.72	#NUM!	0.507	#N/A	#N/A	#NUM!	4,41E-01	#NUM!	2,69E-01	NaN
Thiosulfate Disproportionation III (Rhodanese)	#N/A	#N/A	#N/A	#N/A	#NUM!	0.339	#NUM!	0.606	#N/A	#N/A	#NUM!	2,92×10^−01	#NUM!	1,5×10^00	#N/A	#N/A	#N/A	#N/A	#N/A	#N/A	#N/A	#N/A			#NUM!	5,47×10^−01	#NUM!	−0×10^00	#N/A	#N/A	#N/A	#N/A	#NUM!	4,35E-01	#NUM!	0.955	#N/A	#N/A	#NUM!	1.69	#N/A	#N/A	#N/A	#N/A	#NUM!	1,08E00	#N/A	#N/A	#N/A
Fatty Acid β-oxidation III (Unsaturated, Odd Number)	#NUM!	0.202	#NUM!	0.202	#NUM!	0.339	#NUM!	0.606	#N/A	#N/A	#NUM!	2,02×10^00	#NUM!	5,42×10^−01	#N/A	#N/A	#N/A	#N/A	#N/A	#N/A	#N/A	#N/A			#NUM!	5,47×10^−01	#NUM!	−0×10^00	#N/A	#N/A	#N/A	#N/A	#N/A	#N/A	#NUM!	0.299	#N/A	#N/A	#NUM!	1.69	#NUM!	0.39	#N/A	#N/A	#NUM!	3,53E-01	#NUM!	2,46E-01	#N/A
Tyrosine Degradation I	#N/A	#N/A	#N/A	#N/A	#NUM!	0.635	#NUM!	0.282	#N/A	#N/A	#NUM!	−0×10^00	#N/A	#N/A	#N/A	#N/A	#N/A	#N/A	#N/A	#N/A	#N/A	#N/A			#N/A	#N/A	#NUM!	6,42×10^−01	#N/A	#N/A	#N/A	#N/A	#N/A	#N/A	#NUM!	1.2	#N/A	#N/A	-1	1.66	#N/A	#N/A	#N/A	#N/A	#N/A	#N/A	#N/A	#N/A	NaN
Pentose Phosphate Pathway	-1.342	0.921	-1.342	0.921	#NUM!	0.558	1.342	0.708	#N/A	#N/A	−1,342	1,38×10^00	#NUM!	1,09×10^00	#N/A	#N/A	#N/A	#N/A	#N/A	#N/A	#N/A	#N/A			0,447	6×10^−01	#NUM!	−0×10^00	#N/A	#N/A	#N/A	#N/A	#N/A	#N/A	1	0.873	#N/A	#N/A	0.816	1.52	#NUM!	0.309	#N/A	#N/A	#NUM!	0	#NUM!	0	NaN
Mitochondrial L-carnitine Shuttle Pathway	0	0.405	0	0.405	#NUM!	0	0.378	0.442	#N/A	#N/A	#NUM!	−0×10^00	#NUM!	−0×10^00	#N/A	#N/A	#N/A	#N/A	#N/A	#N/A	#N/A	#N/A			0,378	3,41×10^−01	−0,378	3,63×10^−01	#N/A	#N/A	#N/A	#N/A	#NUM!	0	-1	0.507	#N/A	#N/A	1	1.47	2	0.493	#NUM!	0.577	-1,342	6,9E-01	#NUM!	0	-1.414
Glycogen Degradation III	0.816	0.889	0.816	0.889	1	0.682	0	0	#N/A	#N/A	−2,449	1,4×10^00	#N/A	#N/A	#N/A	#N/A	#N/A	#N/A	#N/A	#N/A	#N/A	#N/A			0,000	1,33×10^00	0,000	−0×10^00	#NUM!	5,29E-01	#N/A	#N/A	1,342	1,57E00	-0.816	1.45	#NUM!	1,14E00	-0.378	1.41	2	0.851	#N/A	#N/A	0,000	7,26E-01	#NUM!	0	0
ICOS-ICOSL Signaling in T Helper Cells	2.611	0	2.611	0	-0.209	0	3.429	0	#N/A	#N/A	−1,732	−0×10^00	−1,667	−0×10^00	-2	0.491	2,000	3,18×10^00	#N/A	#N/A	#NUM!	1.79			3,151	−0×10^00	3,812	−0×10^00	2,041	1,35E00	2,828	7,62E00	0,000	0	0.174	0	#NUM!	2,78E-01	4.727	0	1.155	0	0	0	3,569	4,11E-01	0,577	0	1.151
Role of NFAT in Regulation of the Immune Response	3.709	0	3.709	0	0.302	0	4.589	0	#N/A	#N/A	−0,816	−0×10^00	−0,688	−0×10^00	#NUM!	0.287	#NUM!	1,93×10^00	#N/A	#N/A	#NUM!	2.11			3,313	−0×10^00	5,185	−0×10^00	4,110	1,75E00	3,578	5,81E00	1,961	0	3.207	0	#NUM!	0	6.215	0	3.087	0	2.309	0	4,737	1,1E00	0,447	0	0
OX40 Signaling Pathway	1.134	0	1.134	0	0.378	0	1.387	0	#N/A	#N/A	−0,333	−0×10^00	−1,890	−0×10^00	#NUM!	0	#NUM!	3,61×10^00	#N/A	#N/A	#NUM!	2.1			1,789	−0×10^00	1,508	−0×10^00	-0,378	0	#NUM!	2,55E00	0,816	0	0.447	0	#NUM!	7,7E-01	1.941	0	#NUM!	0	#NUM!	0	0,707	0	-0,632	0	-1
NUR77 Signaling in T Lymphocytes	2.4	0	2.4	0	0.943	0	1.414	0	#N/A	#N/A	0,000	−0×10^00	−1,155	−0×10^00	#NUM!	0	#NUM!	3,37×10^00	#N/A	#N/A	#NUM!	1.92			1,441	−0×10^00	3,124	−0×10^00	1,414	0	1,000	2,57E00	1,732	0	-0.577	0	#NUM!	6,66E-01	2.646	0	-0.333	0	#NUM!	0	1,800	0	-0,218	0	-0.408
PKCθ Signaling in T Lymphocytes	3.683	0	3.683	0	0.845	0	4.036	0	#N/A	#N/A	−1,508	−0×10^00	−2,524	−0×10^00	-1.342	0.558	#NUM!	2,05×10^00	#N/A	#N/A	#NUM!	1.57			3,101	−0×10^00	5,078	−0×10^00	2,414	7,93E-01	3,153	4,23E00	1,460	0	2.16	0	#NUM!	0	5.859	0	1.706	0	0	0	3,641	3,98E-01	1,474	0	#N/A
IL-15 Signaling	1	0	1	0	-0.894	0	3.124	0	#NUM!	0.29	−1,976	−0×10^00	−0,707	−0×10^00	#NUM!	0.377	#NUM!	3,35×10^−01	#NUM!	2.77	#NUM!	1.98			1,543	−0×10^00	2,611	−0×10^00	0,471	1,88E00	1,633	3,69E00	0,905	0	0.577	0	#NUM!	3,39E-01	4.7	0	2	0	1	0.39	2,449	0	1,134	0	0.973
Systemic Lupus Erythematosus In T Cell Signaling Pathway	3	0	3	0	0.832	0	4.287	0	#NUM!	0	−1,083	−0×10^00	0,426	−0×10^00	-1.342	0	2,236	2,63×10^00	#N/A	#N/A	#NUM!	1.39			1,461	−0×10^00	3,200	−0×10^00	1,206	1,94E00	3,000	8,3E00	-1,521	0	0.853	0.893	2,000	6,84E-01	4.491	0	1.474	0	1.213	0	4,734	1,02E00	-1,650	0	-1.251
Calcium-induced T Lymphocyte Apoptosis	3.3	0	3.3	0	0.832	0	3.651	0	#N/A	#N/A	−1,807	−0×10^00	−0,905	−0×10^00	#NUM!	0	#NUM!	2,55×10^00	#N/A	#N/A	#NUM!	2.04			3,212	−0×10^00	2,449	−0×10^00	2,324	0	3,162	2,41E00	0,816	0	0.894	0	#NUM!	0	4.271	0	1	0	#NUM!	0	3,266	0	-0,775	0	0
CTLA4 Signaling in Cytotoxic T Lymphocytes	#NUM!	0	#NUM!	0	#NUM!	0	#NUM!	0	#NUM!	0.277	#NUM!	−0×10^00	#NUM!	−0×10^00	#NUM!	0	#NUM!	1,58×10^00	#N/A	#N/A	#NUM!	1.91			#NUM!	−0×10^00	#NUM!	−0×10^00	#NUM!	0	#NUM!	1,73E00	#NUM!	0	#NUM!	0	#NUM!	1,64E00	#NUM!	0	#NUM!	0	#NUM!	0	#NUM!	0	#NUM!	0	NaN
SPINK1 Pancreatic Cancer Pathway	-2.982	0.747	-2.982	0.747	-1.633	0	-0.655	0.656	#N/A	#N/A	4,146	2,52×10^00	0,632	1,2×10^00	#NUM!	0.303	#N/A	#N/A	#N/A	#N/A	#N/A	#N/A			−0,243	−0×10^00	−1,606	2,6×10^−01	-1,000	0	#NUM!	0	-3,051	1,39E00	3.606	0.46	#NUM!	1,39E00	-1.698	0.492	-1.265	0.419	#NUM!	0	0,258	1,27E00	2,309	0	2.183
Phosphatidylethanolamine Biosynthesis II	#NUM!	0	#NUM!	0	#NUM!	0	#NUM!	0	#N/A	#N/A	#NUM!	6,36×10^−01	#NUM!	2,26×10^−01	#N/A	#N/A	#N/A	#N/A	#N/A	#N/A	#N/A	#N/A			#NUM!	−0×10^00	1,633	1,63×10^00	#N/A	#N/A	#N/A	#N/A	#N/A	#N/A	#NUM!	0.286	#NUM!	1,34E00	#NUM!	0.42	#NUM!	0	#N/A	#N/A	#NUM!	3,67E-01	2,000	9,79E-01	2.236
Calcium Signaling	3.464	1.64	3.464	1.64	1.622	2.13	1.093	0.824	#N/A	#N/A	−3,960	5,58×10^00	−1,000	1,1×10^00	#NUM!	0.319	#N/A	#N/A	#N/A	#N/A	#N/A	#N/A			0,000	1,89×10^00	2,214	−0×10^00	1,941	0	#NUM!	2,45E-01	0,209	9,39E-01	-2.53	4.18	#N/A	#N/A	1.976	0	2.065	0.804	0.447	0	0,000	0	-1,461	0	-1.677
GABA Receptor Signaling	#NUM!	1.21	#NUM!	1.21	#NUM!	1.51	#NUM!	0.796	#N/A	#N/A	#NUM!	1,93×10^00	#NUM!	8,3×10^−01	#NUM!	0	#N/A	#N/A	#N/A	#N/A	#N/A	#N/A			#NUM!	6,22×10^−01	#NUM!	−0×10^00	#NUM!	3,98E-01	#NUM!	0	#NUM!	3,21E-01	#NUM!	2.89	#N/A	#N/A	#NUM!	1.22	#NUM!	1.06	#NUM!	0	#NUM!	0	#NUM!	0	NaN
nNOS Signaling in Skeletal Muscle Cells	#NUM!	0.648	#NUM!	0.648	#NUM!	1.39	#NUM!	0.463	#N/A	#N/A	#NUM!	2,66×10^00	#NUM!	−0×10^00	#N/A	#N/A	#N/A	#N/A	#N/A	#N/A	#N/A	#N/A			#NUM!	9,51×10^−01	#NUM!	−0×10^00	#NUM!	2,53E-01	#N/A	#N/A	#NUM!	1,56E00	#NUM!	2.78	#N/A	#N/A	#NUM!	0	#NUM!	0	#NUM!	0	#NUM!	0	#NUM!	0	NaN
Dopamine Receptor Signaling	0.832	1.68	0.832	1.68	0.333	2.73	0	0.491	#NUM!	0.73	−2,530	2,89×10^00	1,134	7,4×10^−01	#NUM!	0.211	#N/A	#N/A	#N/A	#N/A	#N/A	#N/A			0,000	2,27×10^00	−0,447	−0×10^00	1,000	2,02E00	#NUM!	3,67E-01	-0,447	7,42E-01	-0.905	2.7	#N/A	#N/A	0.905	1.14	2	0	#NUM!	0	0,378	7,38E-01	-0,447	4,15E-01	-1.89
Leukotriene Biosynthesis	#NUM!	0.234	#NUM!	0.234	#NUM!	0	-0.447	0.545	#N/A	#N/A	0,000	8,01×10^−01	#NUM!	−0×10^00	#N/A	#N/A	#N/A	#N/A	#N/A	#N/A	#N/A	#N/A			#NUM!	−0×10^00	−1,000	2,49×10^−01	1,633	3,26E00	#NUM!	6,23E-01	#NUM!	0	0.378	2.52	#N/A	#N/A	#NUM!	0.253	#NUM!	0.407	#NUM!	0.258	#NUM!	3,32E-01	#NUM!	0	-1
nNOS Signaling in Neurons	2.309	1.16	2.309	1.16	0	0.469	0.333	1.11	#N/A	#N/A	−1,414	1,63×10^00	#NUM!	9,55×10^−01	#NUM!	0.359	#N/A	#N/A	#N/A	#N/A	#N/A	#N/A			0,000	3,49×10^00	0,378	6,84×10^−01	#NUM!	0	#N/A	#N/A	0,000	0	-0.447	2.48	#N/A	#N/A	1.134	0.431	#NUM!	0	#NUM!	0	0,816	1,27E00	#NUM!	0	-2
Glutamate Receptor Signaling	2.111	0.735	2.111	0.735	0.816	0.51	0.447	0.345	#N/A	#N/A	0,000	1,09×10^00	#NUM!	4,11×10^−01	#NUM!	0.254	#N/A	#N/A	#N/A	#N/A	#N/A	#N/A			0,333	3,7×10^−01	−0,447	−0×10^00	#NUM!	7,67E-01	#N/A	#N/A	#NUM!	0	#NUM!	2.36	#N/A	#N/A	0	1.24	1	0.839	#NUM!	0.815	1,000	9,83E-01	#NUM!	0	-0.378
Uracil Degradation II (Reductive)	#NUM!	0	#NUM!	0	#NUM!	0.253	#N/A	#N/A	#N/A	#N/A	#NUM!	2,11×10^−01	#NUM!	1,23×10^00	#N/A	#N/A	#N/A	#N/A	#N/A	#N/A	#N/A	#N/A			#NUM!	8,93×10^−01	#NUM!	−0×10^00	#NUM!	5,32E-01	#N/A	#N/A	#N/A	#N/A	#NUM!	1.52	#N/A	#N/A	#NUM!	0.52	#N/A	#N/A	#N/A	#N/A	#NUM!	2,65E-01	#NUM!	1,73E-01	NaN
Thymine Degradation	#NUM!	0	#NUM!	0	#NUM!	0.253	#N/A	#N/A	#N/A	#N/A	#NUM!	2,11×10^−01	#NUM!	1,23×10^00	#N/A	#N/A	#N/A	#N/A	#N/A	#N/A	#N/A	#N/A			#NUM!	8,93×10^−01	#NUM!	−0×10^00	#NUM!	5,32E-01	#N/A	#N/A	#N/A	#N/A	#NUM!	1.52	#N/A	#N/A	#NUM!	0.52	#N/A	#N/A	#N/A	#N/A	#NUM!	2,65E-01	#NUM!	1,73E-01	NaN
Glycogen Biosynthesis II (from UDP-D-Glucose)	#NUM!	0.201	#NUM!	0.201	#N/A	#N/A	#NUM!	0	#N/A	#N/A	#NUM!	3,4×10^−01	#N/A	#N/A	#N/A	#N/A	#N/A	#N/A	#N/A	#N/A	#N/A	#N/A			#NUM!	3,27×10^−01	#NUM!	−0×10^00	#NUM!	9,59E-01	#NUM!	2,14E00	#NUM!	1,82E-01	#NUM!	1.42	#N/A	#N/A	#NUM!	0.533	#NUM!	0	#NUM!	1.27	#NUM!	9,51E-01	#NUM!	2,69E-01	NaN
Prostanoid Biosynthesis	1	0.921	1	0.921	#NUM!	0.558	2.236	0.708	#N/A	#N/A	#NUM!	4,44×10^−01	#NUM!	−0×10^00	#N/A	#N/A	#N/A	#N/A	#N/A	#N/A	#N/A	#N/A			#NUM!	−0×10^00	#NUM!	−0×10^00	1,342	3,15E00	#N/A	#N/A	#NUM!	8,01E-01	0.447	1.42	#N/A	#N/A	0.447	0.967	#NUM!	0	#NUM!	0.36	#NUM!	1,07E00	-1,342	1,15E00	-0.816
Glycine Betaine Degradation	-2.236	0.921	-2.236	0.921	-2	1.02	1	0.38	#N/A	#N/A	#NUM!	4,44×10^−01	#NUM!	−0×10^00	#N/A	#N/A	#N/A	#N/A	#N/A	#N/A	#N/A	#N/A			#NUM!	−0×10^00	1,000	3,24×10^−01	#N/A	#N/A	#N/A	#N/A	#N/A	#N/A	-1.342	1.42	#N/A	#N/A	#NUM!	0	#NUM!	0.309	#N/A	#N/A	#NUM!	0	#NUM!	0	NaN
Taurine Biosynthesis	#N/A	#N/A	#N/A	#N/A	#N/A	#N/A	#N/A	#N/A	#N/A	#N/A	#N/A	#N/A	#N/A	#N/A	#N/A	#N/A	#N/A	#N/A	#N/A	#N/A	#N/A	#N/A			#NUM!	9,1×10^−01	#NUM!	2,43×10^−01	#NUM!	7,96E-01	#NUM!	1,42E00	#NUM!	5,8E-01	#NUM!	1.37	#N/A	#N/A	#N/A	#N/A	#NUM!	0.532	#N/A	#N/A	#N/A	#N/A	#N/A	#N/A	NaN
Palmitate Biosynthesis I (Animals)	#N/A	#N/A	#N/A	#N/A	#N/A	#N/A	#NUM!	0.979	#N/A	#N/A	#NUM!	4,2×10^−01	#N/A	#N/A	#N/A	#N/A	#N/A	#N/A	#N/A	#N/A	#N/A	#N/A			#N/A	#N/A	#NUM!	2,43×10^−01	#NUM!	7,96E-01	#NUM!	1,42E00	#N/A	#N/A	#NUM!	1.37	#N/A	#N/A	#NUM!	0.326	#N/A	#N/A	#N/A	#N/A	#NUM!	4,89E-01	#N/A	#N/A	#N/A
L-cysteine Degradation III	#NUM!	0.316	#NUM!	0.316	#NUM!	0.474	#NUM!	0.979	#N/A	#N/A	#NUM!	4,2×10^−01	#NUM!	6,95×10^−01	#N/A	#N/A	#N/A	#N/A	#N/A	#N/A	#N/A	#N/A			#NUM!	2,37×10^−01	#NUM!	2,43×10^−01	#N/A	#N/A	#N/A	#N/A	#N/A	#N/A	#NUM!	1.37	#N/A	#N/A	#NUM!	1.13	#N/A	#N/A	#N/A	#N/A	#NUM!	4,89E-01	#NUM!	3,7E-01	NaN
Glycerol-3-phosphate Shuttle	#NUM!	0.316	#NUM!	0.316	#NUM!	0.474	#N/A	#N/A	#N/A	#N/A	#N/A	#N/A	#N/A	#N/A	#N/A	#N/A	#N/A	#N/A	#N/A	#N/A	#N/A	#N/A			#NUM!	2,37×10^−01	#N/A	#N/A	#N/A	#N/A	#NUM!	1,42E00	#N/A	#N/A	#NUM!	1.37	#N/A	#N/A	#N/A	#N/A	#N/A	#N/A	#N/A	#N/A	#N/A	#N/A	#N/A	#N/A	NaN
Fatty Acid Biosynthesis Initiation II	#N/A	#N/A	#N/A	#N/A	#N/A	#N/A	#NUM!	0.979	#N/A	#N/A	#NUM!	4,2×10^−01	#N/A	#N/A	#N/A	#N/A	#N/A	#N/A	#N/A	#N/A	#N/A	#N/A			#N/A	#N/A	#NUM!	2,43×10^−01	#NUM!	7,96E-01	#NUM!	1,42E00	#N/A	#N/A	#NUM!	1.37	#N/A	#N/A	#NUM!	0.326	#N/A	#N/A	#N/A	#N/A	#NUM!	4,89E-01	#N/A	#N/A	#N/A
Glutamate Dependent Acid Resistance	#N/A	#N/A	#N/A	#N/A	#NUM!	0.474	#NUM!	0.264	#N/A	#N/A	#N/A	#N/A	#N/A	#N/A	#N/A	#N/A	#N/A	#N/A	#N/A	#N/A	#N/A	#N/A			#N/A	#N/A	#N/A	#N/A	#NUM!	7,96E-01	#N/A	#N/A	#N/A	#N/A	#NUM!	1.37	#N/A	#N/A	#N/A	#N/A	#NUM!	0.532	#N/A	#N/A	#N/A	#N/A	#N/A	#N/A	NaN
Arsenate Detoxification I (Glutaredoxin)	#NUM!	0	#NUM!	0	#N/A	#N/A	#NUM!	0	#N/A	#N/A	#NUM!	5,41×10^−01	#N/A	#N/A	#N/A	#N/A	#N/A	#N/A	#N/A	#N/A	#N/A	#N/A			#NUM!	2,41×10^−01	#NUM!	−0×10^00	#N/A	#N/A	#N/A	#N/A	1,000	2,75E00	#NUM!	0	#N/A	#N/A	#NUM!	0.381	#NUM!	0.236	#N/A	#N/A	#NUM!	6,62E-01	#NUM!	4,52E-01	NaN
Purine Nucleotides De Novo Biosynthesis II	-2.121	2.57	-2.121	2.57	#NUM!	0	#NUM!	0	#N/A	#N/A	1,890	2,55×10^00	2,000	1,64×10^00	#NUM!	0.889	#N/A	#N/A	#N/A	#N/A	#N/A	#N/A			−1,134	1,29×10^00	1,633	8,51×10^−01	#N/A	#N/A	#N/A	#N/A	1,633	2,71E00	#NUM!	0	#N/A	#N/A	#NUM!	0	#NUM!	0.264	#NUM!	0.33	#NUM!	0	1,342	9,83E-01	1.342
Glycogen Degradation II	0.447	0.77	0.447	0.77	1	0.889	0	0.298	#N/A	#N/A	−2,236	1,2×10^00	#N/A	#N/A	#N/A	#N/A	#N/A	#N/A	#N/A	#N/A	#N/A	#N/A			−0,378	1,29×10^00	#NUM!	−0×10^00	#NUM!	2,1E-01	#N/A	#N/A	1,342	1,91E00	-0.447	1.24	#NUM!	1,21E00	-0.816	1.29	#NUM!	0.6	#N/A	#N/A	0,000	9,36E-01	#NUM!	0	0
Histidine Degradation III	#NUM!	0	#NUM!	0	#NUM!	0	#NUM!	0	#N/A	#N/A	#NUM!	6,36×10^−01	#NUM!	6,86×10^−01	#N/A	#N/A	#N/A	#N/A	#N/A	#N/A	#N/A	#N/A			#NUM!	−0×10^00	#NUM!	−0×10^00	#NUM!	0.3	#N/A	#N/A	2,000	1,76E00	#NUM!	0.286	#N/A	#N/A	#NUM!	0	#NUM!	0	#NUM!	1.16	#NUM!	8,04E-01	#NUM!	0	NaN
Spermidine Biosynthesis I	#N/A	#N/A	#N/A	#N/A	#N/A	#N/A	#NUM!	0.264	#N/A	#N/A	#NUM!	4,2×10^−01	#N/A	#N/A	#N/A	#N/A	#N/A	#N/A	#N/A	#N/A	#N/A	#N/A			#N/A	#N/A	#N/A	#N/A	#NUM!	7,96E-01	#N/A	#N/A	#NUM!	1,7E00	#NUM!	0.429	#N/A	#N/A	#NUM!	0.326	#NUM!	0.532	#N/A	#N/A	#N/A	#N/A	#N/A	#N/A	NaN
CMP-N-acetylneuraminate Biosynthesis I (Eukaryotes)	#NUM!	0.365	#NUM!	0.365	#NUM!	0.194	#NUM!	0.706	#N/A	#N/A	#NUM!	−0×10^00	#N/A	#N/A	#N/A	#N/A	#N/A	#N/A	#N/A	#N/A	#N/A	#N/A			#NUM!	2,41×10^−01	#NUM!	2,49×10^−01	#NUM!	4,52E-01	#N/A	#N/A	#NUM!	1,64E00	#NUM!	0.556	#N/A	#N/A	#NUM!	0	#NUM!	0.738	#NUM!	0.604	#N/A	#N/A	#NUM!	4,52E-01	-1
Rapoport-Luebering Glycolytic Shunt	#N/A	#N/A	#N/A	#N/A	#N/A	#N/A	#NUM!	0.282	#N/A	#N/A	#NUM!	5,41×10^−01	#NUM!	3,67×10^−01	#NUM!	1.22	#N/A	#N/A	#N/A	#N/A	#N/A	#N/A			#NUM!	2,41×10^−01	#NUM!	6,42×10^−01	#N/A	#N/A	#N/A	#N/A	#NUM!	1,64E00	#NUM!	0.556	#N/A	#N/A	#NUM!	0.381	#NUM!	0.738	#N/A	#N/A	#NUM!	6,62E-01	#NUM!	0	NaN
Galactose Degradation I (Leloir Pathway)	#NUM!	0	#NUM!	0	#NUM!	0.194	#NUM!	0.282	#N/A	#N/A	#NUM!	5,41×10^−01	#N/A	#N/A	#N/A	#N/A	#N/A	#N/A	#N/A	#N/A	#N/A	#N/A			2,236	2,27×10^00	2,000	1,29×10^00	#N/A	#N/A	#N/A	#N/A	#NUM!	1,64E00	#NUM!	0	#N/A	#N/A	#NUM!	0.886	#NUM!	0.236	#N/A	#N/A	#N/A	#N/A	#NUM!	4,52E-01	NaN
Chondroitin Sulfate Degradation (Metazoa)	2	0.234	2	0.234	#NUM!	0	2.449	0.545	#N/A	#N/A	#NUM!	2,24×10^−01	#NUM!	3,49×10^−01	#NUM!	0.793	#N/A	#N/A	#N/A	#N/A	#N/A	#N/A			#NUM!	−0×10^00	0,447	2,49×10^−01	#NUM!	9,79E-01	#NUM!	6,23E-01	1,342	1,43E00	0.447	0.836	#N/A	#N/A	2.236	0.481	2	0.762	#NUM!	0.258	#NUM!	3,32E-01	0,000	1	0.378
Sonic Hedgehog Signaling	0.905	1.4	0.905	1.4	0.707	0.815	1.667	0	#N/A	#N/A	0,632	1,16×10^00	#NUM!	4,28×10^−01	#N/A	#N/A	#N/A	#N/A	#N/A	#N/A	#N/A	#N/A			−0,302	7,38×10^−01	0,632	5,58×10^−01	#NUM!	0	#NUM!	3,67E-01	-1,342	1,36E00	#NUM!	0	#N/A	#N/A	0.707	0.405	#NUM!	0	#NUM!	0.662	1,134	1,23E00	0,000	5,88E-01	-0.905
CD28 Signaling in T Helper Cells	0.816	0	0.816	0	-0.577	0	3.773	0	#N/A	#N/A	−0,164	−0×10^00	−0,258	−0×10^00	#NUM!	0.263	#NUM!	2,23×10^00	#N/A	#N/A	#NUM!	1.74			2,023	−0×10^00	4,041	−0×10^00	2,041	1,73E00	1,508	6,12E00	1,400	0	1.095	0	#NUM!	2,64E-01	4.439	0	2.309	0	#NUM!	0	3,000	3,62E-01	0,343	0	1.093
Communication between Innate and Adaptive Immune Cells	#NUM!	0	#NUM!	0	#NUM!	0	#NUM!	0	#N/A	#N/A	#NUM!	−0×10^00	#NUM!	−0×10^00	#NUM!	0	#NUM!	1,66×10^00	#NUM!	2.72	#NUM!	4.78			#NUM!	−0×10^00	#NUM!	−0×10^00	#NUM!	0	#NUM!	5,43E00	#NUM!	0	#NUM!	0	#NUM!	1,27E00	#NUM!	0	#NUM!	0	#NUM!	0	#NUM!	0	#NUM!	0	NaN
Autoimmune Thyroid Disease Signaling	#NUM!	0	#NUM!	0	#NUM!	0	#NUM!	0	#N/A	#N/A	#NUM!	−0×10^00	#NUM!	−0×10^00	#N/A	#N/A	#NUM!	2,6×10^00	#NUM!	0.418	#NUM!	3.85			#NUM!	−0×10^00	#NUM!	−0×10^00	#NUM!	0	#NUM!	4,05E00	#NUM!	0	#NUM!	0	#NUM!	3,77E-01	#NUM!	0	#NUM!	0	#NUM!	0	#NUM!	0	#NUM!	0	NaN
CDC42 Signaling	2.132	0	2.132	0	0.6	0	0.845	0	#N/A	#N/A	−0,180	−0×10^00	−0,775	−0×10^00	#NUM!	0	#NUM!	2,97×10^00	#N/A	#N/A	#NUM!	1.63			0,555	−0×10^00	2,469	−0×10^00	2,668	1,29E00	2,236	4	2,982	0	-0.557	0	#NUM!	5,04E-01	1.616	0	2.065	0	1.633	0	2,353	0	0,898	0	1.183
Graft-versus-Host Disease Signaling	#NUM!	0	#NUM!	0	#NUM!	0	#NUM!	0	#N/A	#N/A	#NUM!	−0×10^00	#NUM!	−0×10^00	#N/A	#N/A	#NUM!	2,63×10^00	#NUM!	0.424	#NUM!	2.96			#NUM!	−0×10^00	#NUM!	−0×10^00	#NUM!	0	#NUM!	3,58E00	#NUM!	0	#NUM!	0	#NUM!	3,85E-01	#NUM!	0	#NUM!	0	#NUM!	0	#NUM!	0	#NUM!	0	NaN
Allograft Rejection Signaling	#NUM!	0	#NUM!	0	#NUM!	0	#NUM!	0	#N/A	#N/A	#NUM!	−0×10^00	#NUM!	−0×10^00	#N/A	#N/A	#NUM!	3,6×10^00	#NUM!	0.42	#NUM!	3.86			#NUM!	−0×10^00	#NUM!	−0×10^00	#NUM!	0	#NUM!	3,53E00	#NUM!	0	#NUM!	0	#NUM!	7,64E-01	#NUM!	0	#NUM!	0	#NUM!	0	#NUM!	0	#NUM!	0	NaN
Systemic Lupus Erythematosus Signaling	#NUM!	0	#NUM!	0	#NUM!	0	#NUM!	0	#N/A	#N/A	#NUM!	−0×10^00	#NUM!	−0×10^00	#NUM!	0	#NUM!	6,07×10^−01	#NUM!	1.34	#NUM!	5.19			#NUM!	−0×10^00	#NUM!	−0×10^00	#NUM!	0	#NUM!	3,38E00	#NUM!	0	#NUM!	0	#NUM!	6,62E-01	#NUM!	0	#NUM!	0	#NUM!	0	#NUM!	0	#NUM!	0	NaN
Sulfate Activation for Sulfonation	#N/A	#N/A	#N/A	#N/A	#N/A	#N/A	#NUM!	0.979	#N/A	#N/A	#NUM!	1,35×10^00	#N/A	#N/A	#N/A	#N/A	#N/A	#N/A	#N/A	#N/A	#N/A	#N/A			#NUM!	2,37×10^−01	#NUM!	2,43×10^−01	#NUM!	7,96E-01	#NUM!	1,42E00	#N/A	#N/A	#N/A	#N/A	#N/A	#N/A	#NUM!	1.13	#NUM!	0.532	#N/A	#N/A	#NUM!	4,89E-01	#N/A	#N/A	#N/A
Granzyme A Signaling	#NUM!	0.474	#NUM!	0.474	#NUM!	0.411	#NUM!	0	#NUM!	1.35	#NUM!	8,76×10^−01	#NUM!	5,7×10^−01	#NUM!	0.717	#N/A	#N/A	#N/A	#N/A	#N/A	#N/A			#NUM!	2,33×10^−01	#NUM!	2,49×10^−01	#NUM!	1,32E00	#NUM!	1,38E00	#NUM!	6,74E-01	#NUM!	0.318	#N/A	#N/A	#NUM!	0.288	#NUM!	0.28	#N/A	#N/A	#N/A	#N/A	#NUM!	0	NaN
Phenylethylamine Degradation I	#NUM!	0	#NUM!	0	#NUM!	0.253	#NUM!	0	#N/A	#N/A	#N/A	#N/A	#N/A	#N/A	#N/A	#N/A	#N/A	#N/A	#N/A	#N/A	#N/A	#N/A			#NUM!	8,93×10^−01	#NUM!	3,68×10^−01	#NUM!	1,43E00	#NUM!	1,13E00	#NUM!	1,01E00	#NUM!	0.717	#N/A	#N/A	#N/A	#N/A	#NUM!	0.3	#N/A	#N/A	#NUM!	2,65E-01	#NUM!	6,02E-01	NaN
Superpathway of Methionine Degradation	-3.5	1.58	-3.5	1.58	-2.496	2.02	-1.897	0	#N/A	#N/A	−1,000	2,82×10^00	1,342	4,74×10^−01	#N/A	#N/A	#N/A	#N/A	#N/A	#N/A	#N/A	#N/A			−1,606	2,02×10^00	1,807	6,35×10^−01	-0,816	1,13E00	#NUM!	2,98E-01	2,236	3,96E-01	-2.714	0.963	#N/A	#N/A	-2.121	0	0.378	0.684	#NUM!	0	-0,816	0	-0,577	1,12E00	-2
L-carnitine Biosynthesis	#NUM!	0.717	#NUM!	0.717	#NUM!	0.339	#NUM!	0.606	#N/A	#N/A	#N/A	#N/A	#N/A	#N/A	#N/A	#N/A	#N/A	#N/A	#N/A	#N/A	#N/A	#N/A			#NUM!	−0×10^00	#NUM!	1,39×10^00	#N/A	#N/A	#N/A	#N/A	#N/A	#N/A	#N/A	#N/A	#N/A	#N/A	#NUM!	0.738	#NUM!	0.39	#N/A	#N/A	#N/A	#N/A	#NUM!	2,46E-01	NaN
Diphthamide Biosynthesis	#NUM!	0.202	#NUM!	0.202	#NUM!	0.339	#NUM!	0.16	#N/A	#N/A	#NUM!	2,92×10^−01	#NUM!	1,5×10^00	#N/A	#N/A	#N/A	#N/A	#N/A	#N/A	#N/A	#N/A			#NUM!	−0×10^00	#NUM!	1,39×10^00	#N/A	#N/A	#N/A	#N/A	#NUM!	4,35E-01	#NUM!	0.299	#N/A	#N/A	#NUM!	0.21	#N/A	#N/A	#N/A	#N/A	#N/A	#N/A	#N/A	#N/A	NaN
Glutathione Biosynthesis	#NUM!	0.202	#NUM!	0.202	#NUM!	0.339	#NUM!	0.16	#N/A	#N/A	#NUM!	9,36×10^−01	#NUM!	5,42×10^−01	#N/A	#N/A	#N/A	#N/A	#N/A	#N/A	#N/A	#N/A			#NUM!	−0×10^00	#NUM!	1,39×10^00	#N/A	#N/A	#N/A	#N/A	#N/A	#N/A	#NUM!	0.299	#N/A	#N/A	#NUM!	0.738	#NUM!	0.39	#N/A	#N/A	#NUM!	1,08E00	#NUM!	2,46E-01	NaN
Assembly of RNA Polymerase I Complex	#NUM!	0	#NUM!	0	#NUM!	0	-1	0.298	#N/A	#N/A	0,816	1,8×10^00	#N/A	#N/A	#N/A	#N/A	#N/A	#N/A	#N/A	#N/A	#N/A	#N/A			−0,707	1,9×10^00	1,134	1,33×10^00	#NUM!	2,1E-01	#N/A	#N/A	0,000	1,24E00	1	0.75	#N/A	#N/A	#NUM!	0	#NUM!	0	#NUM!	0.33	1,000	9,36E-01	1,000	5,72E-01	1.633
2-ketoglutarate Dehydrogenase Complex	#NUM!	0.502	#NUM!	0.502	#N/A	#N/A	#NUM!	0.407	#N/A	#N/A	#NUM!	2,11×10^−01	#NUM!	4,4×10^−01	#N/A	#N/A	#N/A	#N/A	#N/A	#N/A	#N/A	#N/A			−1,000	1,82×10^00	#NUM!	−0×10^00	#N/A	#N/A	#N/A	#N/A	#NUM!	3,4E-01	#NUM!	0.218	#N/A	#N/A	#NUM!	0	#NUM!	0.3	#NUM!	0.688	#NUM!	2,65E-01	#NUM!	6,02E-01	NaN
NAD Salvage Pathway II	-1.134	0.37	-1.134	0.37	0	0	0.707	0.372	#N/A	#N/A	#NUM!	−0×10^00	1,000	6,97×10^−01	#N/A	#N/A	#N/A	#N/A	#N/A	#N/A	#N/A	#N/A			0,000	1,73×10^00	1,633	−0×10^00	#NUM!	2,53E-01	#N/A	#N/A	#NUM!	0	#NUM!	0	#NUM!	9,17E-01	-1.134	0.403	#NUM!	0	#NUM!	0.917	0,000	2,46E-01	-0,378	8,45E-01	-1.414
Mevalonate Pathway I	-2	0.285	-2	0.285	-1.633	1.68	-2.236	0.658	#N/A	#N/A	−2,236	1,4×10^00	1,000	1,38×10^00	#N/A	#N/A	#N/A	#N/A	#N/A	#N/A	#N/A	#N/A			−2,646	1,33×10^00	#NUM!	−0×10^00	#N/A	#N/A	#N/A	#N/A	#N/A	#N/A	-2	0.561	#N/A	#N/A	-1.342	0.939	#NUM!	0	#NUM!	0.279	-2,000	1,19E00	-2,000	7,24E-01	-2
Cytotoxic T Lymphocyte-mediated Apoptosis of Target Cells	-1.134	0	-1.134	0	2.236	0	-0.333	0	#N/A	#N/A	1,134	−0×10^00	#NUM!	−0×10^00	#N/A	#N/A	#NUM!	1,82×10^00	#NUM!	0.452	#NUM!	3.12			2,840	−0×10^00	1,732	−0×10^00	#NUM!	0	2,000	8,57E-01	#NUM!	0	3.207	0	#NUM!	8,51E-01	1.604	0	1.633	0	#NUM!	0	1,414	0	2,121	0	2.53
Hematopoiesis from Pluripotent Stem Cells	#NUM!	0	#NUM!	0	#NUM!	0	#NUM!	0	#N/A	#N/A	#NUM!	−0×10^00	#NUM!	−0×10^00	#NUM!	0	#N/A	#N/A	#N/A	#N/A	#NUM!	3.03			#NUM!	−0×10^00	#NUM!	−0×10^00	#NUM!	0	#NUM!	1,08E00	#NUM!	0	#NUM!	0	#N/A	#N/A	#NUM!	0	#NUM!	0	#NUM!	0	#NUM!	0	#NUM!	0	NaN
CCR5 Signaling in Macrophages	0.832	0	0.832	0	0.302	0	1.606	0	#N/A	#N/A	−1,069	−0×10^00	−2,333	−0×10^00	#N/A	#N/A	#N/A	#N/A	#NUM!	0.356	#NUM!	2.57			0,626	−0×10^00	2,400	−0×10^00	1,414	0	#NUM!	2,94E-01	1,633	0	1.069	0	#N/A	#N/A	1.886	0	1.897	0	#NUM!	0	1,807	0	-1,667	0	-0.775
Lipid Antigen Presentation by CD1	#NUM!	0	#NUM!	0	#NUM!	0	#NUM!	0	#N/A	#N/A	#NUM!	−0×10^00	#NUM!	−0×10^00	#N/A	#N/A	#NUM!	4,06×10^−01	#NUM!	0.467	#NUM!	2.3			#NUM!	−0×10^00	#NUM!	−0×10^00	#NUM!	0	#NUM!	0	#NUM!	0	#NUM!	0	#NUM!	0	#NUM!	0	#NUM!	0	#N/A	#N/A	#NUM!	0	#NUM!	0	NaN
Antiproliferative Role of TOB in T Cell Signaling	0.632	0	0.632	0	1.414	0	0.258	0	#N/A	#N/A	−1,000	−0×10^00	1,000	−0×10^00	#N/A	#N/A	#N/A	#N/A	#N/A	#N/A	#NUM!	2.22			−1,886	−0×10^00	−1,000	−0×10^00	-1,414	0	#NUM!	0	-0,816	0	-1.134	0	#NUM!	0	0.277	0	-0.333	0	#NUM!	0	-1,897	0	-1,500	0	-2.183
SAPK/JNK Signaling	0.354	0	0.354	0	-1.134	0	2.271	0	#N/A	#N/A	−1,852	−0×10^00	−1,000	−0×10^00	#NUM!	0	#NUM!	2,97×10^−01	#N/A	#N/A	#NUM!	1.79			0,729	−0×10^00	4,230	−0×10^00	2,183	0	1,342	6,5E-01	0,728	0	1.622	0	#NUM!	0	3.244	0	0.943	0	0.378	0	0,870	0	0,822	0	0.577
GDP-L-fucose Biosynthesis II (from L-fucose)	#N/A	#N/A	#N/A	#N/A	#N/A	#N/A	#NUM!	0.979	#N/A	#N/A	#NUM!	4,2×10^−01	#NUM!	6,95×10^−01	#NUM!	1.61	#N/A	#N/A	#N/A	#N/A	#N/A	#N/A			#NUM!	2,37×10^−01	#NUM!	2,43×10^−01	#N/A	#N/A	#N/A	#N/A	#NUM!	5,8E-01	#N/A	#N/A	#N/A	#N/A	#NUM!	1.13	#N/A	#N/A	#N/A	#N/A	#NUM!	4,89E-01	#N/A	#N/A	NaN
Cardiomyocyte Differentiation via BMP Receptors	0	0	0	0	#NUM!	0	#NUM!	0	#N/A	#N/A	−0,447	1,54×10^00	#NUM!	6,97×10^−01	#NUM!	1.52	#N/A	#N/A	#N/A	#N/A	#N/A	#N/A			−1,000	−0×10^00	#NUM!	−0×10^00	#NUM!	2,53E-01	#N/A	#N/A	#NUM!	0	-1.633	1.17	#N/A	#N/A	#NUM!	0	#NUM!	0	#NUM!	0	#N/A	#N/A	-1,633	1,19E00	-0.447
Histidine Degradation VI	#NUM!	0	#NUM!	0	#NUM!	0	#NUM!	0.254	#NUM!	1.32	−1,000	4,8×10^−01	#NUM!	−0×10^00	#N/A	#N/A	#N/A	#N/A	#N/A	#N/A	#N/A	#N/A			−1,000	−0×10^00	−1,000	−0×10^00	#NUM!	7,33E-01	#N/A	#N/A	#NUM!	0	-1	0.507	#N/A	#N/A	#NUM!	0.437	#N/A	#N/A	#NUM!	0.577	#NUM!	1,07E00	1,000	0	1.633
Inosine-5'-phosphate Biosynthesis II	#NUM!	1.65	#NUM!	1.65	#NUM!	0.339	#N/A	#N/A	#N/A	#N/A	#NUM!	2,02×10^00	#NUM!	2,92×10^00	#N/A	#N/A	#N/A	#N/A	#N/A	#N/A	#N/A	#N/A			#NUM!	−0×10^00	#NUM!	−0×10^00	#N/A	#N/A	#N/A	#N/A	#NUM!	1,26E00	#NUM!	0.299	#N/A	#N/A	#N/A	#N/A	#N/A	#N/A	#N/A	#N/A	#N/A	#N/A	#NUM!	2,46E-01	#N/A
Lipoate Biosynthesis and Incorporation II	#NUM!	0.316	#NUM!	0.316	#N/A	#N/A	#NUM!	0.264	#N/A	#N/A	#N/A	#N/A	#NUM!	1,95×10^00	#N/A	#N/A	#N/A	#N/A	#N/A	#N/A	#N/A	#N/A			#NUM!	2,37×10^−01	#NUM!	2,43×10^−01	#N/A	#N/A	#N/A	#N/A	#N/A	#N/A	#NUM!	0.429	#N/A	#N/A	#NUM!	0.326	#NUM!	0.532	#NUM!	0.967	#NUM!	4,89E-01	#NUM!	3,7E-01	#N/A
Gluconeogenesis I	-0.378	0	-0.378	0	-1.134	0.783	0.905	0.812	#N/A	#N/A	−2,449	3,53×10^−01	1,890	1,88×10^00	#NUM!	0.57	#N/A	#N/A	#N/A	#N/A	#N/A	#N/A			−0,333	2,68×10^−01	0,000	−0×10^00	#NUM!	0	#N/A	#N/A	2,449	8,79E-01	-0.707	0.893	#N/A	#N/A	1.265	0.932	0.816	0.701	#NUM!	0.796	0,816	5,56E-01	1,633	0	1
Dolichyl-diphosphooligosaccharide Biosynthesis	-0.447	0.921	-0.447	0.921	#NUM!	0	#NUM!	0	#N/A	#N/A	−1,134	2,9×10^00	2,000	1,8×10^00	#N/A	#N/A	#N/A	#N/A	#N/A	#N/A	#N/A	#N/A			0,000	1,02×10^00	0,447	6,23×10^−01	#NUM!	2,36E-01	#N/A	#N/A	#NUM!	3,73E-01	#NUM!	0	#N/A	#N/A	#NUM!	0	#NUM!	0.309	#N/A	#N/A	#N/A	#N/A	#NUM!	3,43E-01	2
Pentose Phosphate Pathway (Non-oxidative Branch)	#NUM!	0.269	#NUM!	0.269	#NUM!	0	#NUM!	0.519	#N/A	#N/A	#NUM!	4,26×10^−01	#NUM!	1,73×10^00	#N/A	#N/A	#N/A	#N/A	#N/A	#N/A	#N/A	#N/A			#NUM!	4,49×10^−01	#N/A	#N/A	#N/A	#N/A	#N/A	#N/A	#N/A	#N/A	#NUM!	0.967	#N/A	#N/A	#NUM!	0.682	#NUM!	0.188	#N/A	#N/A	#N/A	#N/A	#N/A	#N/A	#N/A
Aspartate Degradation II	-2	0.987	-2	0.987	#NUM!	0.91	-2	0.796	#N/A	#N/A	#NUM!	3,4×10^−01	#NUM!	1,52×10^00	#N/A	#N/A	#N/A	#N/A	#N/A	#N/A	#N/A	#N/A			#NUM!	−0×10^00	#NUM!	−0×10^00	#N/A	#N/A	#N/A	#N/A	#NUM!	5,85E-01	#NUM!	0	#N/A	#N/A	#NUM!	0.533	#NUM!	0	#NUM!	0.48	#NUM!	0	#NUM!	0	NaN
Hematopoiesis from Multipotent Stem Cells	#NUM!	0	#NUM!	0	#N/A	#N/A	#NUM!	0.235	#N/A	#N/A	#NUM!	3,14×10^−01	#NUM!	1,5×10^00	#N/A	#N/A	#N/A	#N/A	#N/A	#N/A	#N/A	#N/A			#NUM!	−0×10^00	#NUM!	3,95×10^−01	#NUM!	1,88E-01	#NUM!	6,82E-01	#N/A	#N/A	#NUM!	0.648	#N/A	#N/A	#NUM!	0.373	#NUM!	0	#N/A	#N/A	#NUM!	0	#NUM!	0	NaN
Tetrahydrobiopterin Biosynthesis I	#NUM!	0.202	#NUM!	0.202	#NUM!	1.05	#NUM!	0.16	#N/A	#N/A	#NUM!	9,36×10^−01	#NUM!	1,5×10^00	#N/A	#N/A	#N/A	#N/A	#N/A	#N/A	#N/A	#N/A			#NUM!	5,47×10^−01	#NUM!	5,61×10^−01	#NUM!	6,38E-01	#N/A	#N/A	#NUM!	1,26E00	#NUM!	0.299	#N/A	#N/A	#NUM!	0.21	#N/A	#N/A	#N/A	#N/A	#NUM!	3,53E-01	#NUM!	2,46E-01	NaN
Tetrahydrobiopterin Biosynthesis II	#NUM!	0.202	#NUM!	0.202	#NUM!	1.05	#NUM!	0.16	#N/A	#N/A	#NUM!	9,36×10^−01	#NUM!	1,5×10^00	#N/A	#N/A	#N/A	#N/A	#N/A	#N/A	#N/A	#N/A			#NUM!	5,47×10^−01	#NUM!	5,61×10^−01	#NUM!	6,38E-01	#N/A	#N/A	#NUM!	1,26E00	#NUM!	0.299	#N/A	#N/A	#NUM!	0.21	#N/A	#N/A	#N/A	#N/A	#NUM!	3,53E-01	#NUM!	2,46E-01	NaN
Netrin Signaling	2.449	0.712	2.449	0.712	1.091	2.37	0.626	0.67	#N/A	#N/A	−2,400	1,65×10^00	−0,816	−0×10^00	#NUM!	0.225	#N/A	#N/A	#N/A	#N/A	#N/A	#N/A			−0,378	8,24×10^−01	1,500	−0×10^00	1,414	6,04E-01	#NUM!	7,93E-01	-1,387	1,11E00	-2.683	1.03	#N/A	#N/A	1	0	0.816	0	#NUM!	0	-1,000	8,89E-01	-0,943	5,42E-01	-2.353
Retinoate Biosynthesis II	#N/A	#N/A	#N/A	#N/A	#NUM!	1.66	#NUM!	0.983	#N/A	#N/A	#N/A	#N/A	#N/A	#N/A	#N/A	#N/A	#N/A	#N/A	#N/A	#N/A	#N/A	#N/A			#NUM!	−0×10^00	#NUM!	3,68×10^−01	#N/A	#N/A	#N/A	#N/A	#NUM!	3,4E-01	#N/A	#N/A	#N/A	#N/A	#NUM!	0	#NUM!	0.3	#N/A	#N/A	#NUM!	8,3E-01	#N/A	#N/A	NaN
Methionine Degradation I (to Homocysteine)	-2.646	0.428	-2.646	0.428	-2.121	1.55	#NUM!	0	#N/A	#N/A	−0,302	2,79×10^00	#NUM!	4,09×10^−01	#N/A	#N/A	#N/A	#N/A	#N/A	#N/A	#N/A	#N/A			0,000	5,24×10^−01	1,265	8,21×10^−01	#NUM!	5,97E-01	#N/A	#N/A	2,000	7,8E-01	-2.236	0.35	#N/A	#N/A	#NUM!	0	#NUM!	0.359	#NUM!	0	#NUM!	0	0,378	9,43E-01	-0.707
Glycine Biosynthesis I	#NUM!	1.1	#NUM!	1.1	#NUM!	1.47	#NUM!	0.264	#N/A	#N/A	#NUM!	4,2×10^−01	#NUM!	6,95×10^−01	#N/A	#N/A	#N/A	#N/A	#N/A	#N/A	#N/A	#N/A			#NUM!	2,37×10^−01	#NUM!	2,43×10^−01	#N/A	#N/A	#N/A	#N/A	#N/A	#N/A	#NUM!	0.429	#N/A	#N/A	#NUM!	1.13	#NUM!	0.532	#N/A	#N/A	#NUM!	4,89E-01	#NUM!	3,7E-01	NaN
Sphingomyelin Metabolism	#NUM!	0	#NUM!	0	-1	1.36	#NUM!	0.292	#N/A	#N/A	#NUM!	6,36×10^−01	#N/A	#N/A	#N/A	#N/A	#N/A	#N/A	#N/A	#N/A	#N/A	#N/A			#NUM!	−0×10^00	−1,000	5,47×10^−01	#N/A	#N/A	#N/A	#N/A	#NUM!	0.5	#NUM!	0	#N/A	#N/A	#NUM!	0	#NUM!	0	#NUM!	0.434	#NUM!	0	#NUM!	0	-1.342
Tetrapyrrole Biosynthesis II	#NUM!	0.365	#NUM!	0.365	#NUM!	1.33	#NUM!	0.706	#N/A	#N/A	#NUM!	5,41×10^−01	#NUM!	3,67×10^−01	#N/A	#N/A	#N/A	#N/A	#N/A	#N/A	#N/A	#N/A			−2,000	1,26×10^00	#NUM!	6,42×10^−01	#N/A	#N/A	#N/A	#N/A	#NUM!	2,72E-01	#NUM!	0.556	#N/A	#N/A	#NUM!	0	#NUM!	0.236	#N/A	#N/A	#NUM!	2,04E-01	#NUM!	1,02E00	NaN
Myo-inositol Biosynthesis	#NUM!	0.365	#NUM!	0.365	#NUM!	1.33	#NUM!	0.706	#N/A	#N/A	#NUM!	5,41×10^−01	#NUM!	3,67×10^−01	#NUM!	1.22	#N/A	#N/A	#N/A	#N/A	#N/A	#N/A			#NUM!	2,41×10^−01	#NUM!	2,49×10^−01	#N/A	#N/A	#N/A	#N/A	#N/A	#N/A	#N/A	#N/A	#N/A	#N/A	#NUM!	0.381	#NUM!	0.236	#N/A	#N/A	#NUM!	2,04E-01	#NUM!	0	NaN
Cysteine Biosynthesis III (mammalia)	-2.333	0.767	-2.333	0.767	-2.121	1.32	#NUM!	0	#N/A	#N/A	−0,302	2,39×10^00	#NUM!	3,48×10^−01	#N/A	#N/A	#N/A	#N/A	#N/A	#N/A	#N/A	#N/A			0,000	8,36×10^−01	1,265	6,13×10^−01	-1,000	9,21E-01	#N/A	#N/A	2,000	6,62E-01	-2.646	0.738	#N/A	#N/A	#NUM!	0	0.447	0.827	#NUM!	0.432	#NUM!	0	0,378	7,57E-01	-1
	#N/A	#N/A	#N/A	#N/A	#N/A	#N/A	#N/A	#N/A	#N/A	#N/A	#N/A	#N/A	#N/A	#N/A	#N/A	#N/A	#N/A	#N/A	#N/A	#N/A	#N/A	#N/A			#N/A	#N/A	#N/A	#N/A	#N/A	#N/A	#N/A	#N/A	#N/A	#N/A	#N/A	#N/A	#N/A	#N/A	#N/A	#N/A	#N/A	#N/A	#N/A	#N/A	#N/A	#N/A	#N/A	#N/A	#N/A
	#N/A	#N/A	#N/A	#N/A	#N/A	#N/A	#N/A	#N/A	#N/A	#N/A	#N/A	#N/A	#N/A	#N/A	#N/A	#N/A	#N/A	#N/A	#N/A	#N/A	#N/A	#N/A			#N/A	#N/A	#N/A	#N/A	#N/A	#N/A	#N/A	#N/A	#N/A	#N/A	#N/A	#N/A	#N/A	#N/A	#N/A	#N/A	#N/A	#N/A	#N/A	#N/A	#N/A	#N/A	#N/A	#N/A	#N/A
	#N/A	#N/A	#N/A	#N/A	#N/A	#N/A	#N/A	#N/A	#N/A	#N/A	#N/A	#N/A	#N/A	#N/A	#N/A	#N/A	#N/A	#N/A	#N/A	#N/A	#N/A	#N/A			#N/A	#N/A	#N/A	#N/A	#N/A	#N/A	#N/A	#N/A	#N/A	#N/A	#N/A	#N/A	#N/A	#N/A	#N/A	#N/A	#N/A	#N/A	#N/A	#N/A	#N/A	#N/A	#N/A	#N/A	#N/A
	#N/A	#N/A	#N/A	#N/A	#N/A	#N/A	#N/A	#N/A	#N/A	#N/A	#N/A	#N/A	#N/A	#N/A	#N/A	#N/A	#N/A	#N/A	#N/A	#N/A	#N/A	#N/A			#N/A	#N/A	#N/A	#N/A	#N/A	#N/A	#N/A	#N/A	#N/A	#N/A	#N/A	#N/A	#N/A	#N/A	#N/A	#N/A	#N/A	#N/A	#N/A	#N/A	#N/A	#N/A	#N/A	#N/A	#N/A
	#N/A	#N/A	#N/A	#N/A	#N/A	#N/A	#N/A	#N/A	#N/A	#N/A	#N/A	#N/A	#N/A	#N/A	#N/A	#N/A	#N/A	#N/A	#N/A	#N/A	#N/A	#N/A			#N/A	#N/A	#N/A	#N/A	#N/A	#N/A	#N/A	#N/A	#N/A	#N/A	#N/A	#N/A	#N/A	#N/A	#N/A	#N/A	#N/A	#N/A	#N/A	#N/A	#N/A	#N/A	#N/A	#N/A	#N/A
	#N/A	#N/A	#N/A	#N/A	#N/A	#N/A	#N/A	#N/A	#N/A	#N/A	#N/A	#N/A	#N/A	#N/A	#N/A	#N/A	#N/A	#N/A	#N/A	#N/A	#N/A	#N/A			#N/A	#N/A	#N/A	#N/A	#N/A	#N/A	#N/A	#N/A	#N/A	#N/A	#N/A	#N/A	#N/A	#N/A	#N/A	#N/A	#N/A	#N/A	#N/A	#N/A	#N/A	#N/A	#N/A	#N/A	#N/A
	#N/A	#N/A	#N/A	#N/A	#N/A	#N/A	#N/A	#N/A	#N/A	#N/A	#N/A	#N/A	#N/A	#N/A	#N/A	#N/A	#N/A	#N/A	#N/A	#N/A	#N/A	#N/A			#N/A	#N/A	#N/A	#N/A	#N/A	#N/A	#N/A	#N/A	#N/A	#N/A	#N/A	#N/A	#N/A	#N/A	#N/A	#N/A	#N/A	#N/A	#N/A	#N/A	#N/A	#N/A	#N/A	#N/A	#N/A
[truncated: 1 more columns]

## Sheet: IMIDs_inactive 
	GSE32924_skin_AD	GSE32924_skin_AD	GSE179285_colon_CD	GSE179285_colon_CD	GSE75214_ileum_CD	GSE75214_ileum_CD	GSE148810_skin_JM	GSE148810_skin_JM	GSE14905_skin_PSO	GSE14905_skin_PSO	GSE11223_colon_UC	GSE11223_colon_UC	GSE179285_colon_UC	GSE179285_colon_UC	GSE75214_colon_CD	GSE75214_colon_CD
Ingenuity Canonical Pathways	z-score	-log(p-value)	z-score	-log(p-value)	z-score	-log(p-value)	z-score	-log(p-value)	z-score	-log(p-value)	z-score	-log(p-value)	z-score	-log(p-value)	z-score	-log(p-value)
Molecular Mechanisms of Cancer	#NUM!	7,1×10^00	#NUM!	3,64×10^−01	#NUM!	2,8×10^00	#NUM!	−0×10^00	#NUM!	7,04×10^00	#NUM!	2,77×10^−01	#NUM!	−0×10^00	#NUM!	5,05×10^00
Glioblastoma Multiforme Signaling	−1,029	4,13×10^−01	2,000	1,78×10^00	−0,626	1,22×10^00	#NUM!	−0×10^00	−0,577	3,59×10^00	#NUM!	6,02×10^−01	#NUM!	−0×10^00	1,604	3,03×10^00
Axonal Guidance Signaling	#NUM!	5,78×10^−01	#NUM!	2,68×10^−01	#NUM!	2,51×10^00	#NUM!	−0×10^00	#NUM!	1,08×10^00	#NUM!	2,45×10^−01	#NUM!	5,58×10^−01	#NUM!	1,18×10^00
Role of CHK Proteins in Cell Cycle Checkpoint Control	0,471	3,84×10^00	#NUM!	3,21×10^00	−2,236	3,43×10^−01	#NUM!	4,46×10^−01	0,728	4,37×10^00	#N/A	#N/A	#NUM!	2,43×10^−01	−1,000	1,44×10^00
HER-2 Signaling in Breast Cancer	−2,673	2,69×10^00	1,342	1,27×10^00	0,493	2,13×10^00	0,333	1,97×10^00	−2,621	1,2×10^01	#N/A	#N/A	#NUM!	−0×10^00	1,698	1,44×10^00
Role of Macrophages, Fibroblasts and Endothelial Cells in Rheumatoid Arthritis	#NUM!	2,35×10^00	#NUM!	2,31×10^00	#NUM!	1,08×10^00	#NUM!	1,34×10^00	#NUM!	4,74×10^00	#NUM!	1×10^00	#NUM!	4,52×10^−01	#NUM!	8,48×10^−01
PI3K/AKT Signaling	−0,905	3,1×10^00	0,816	3,17×10^00	0,853	1,17×10^00	−0,816	1,15×10^00	−1,852	5,38×10^00	#NUM!	5,44×10^−01	0,000	6,72×10^−01	0,632	9×10^−01
PI3K Signaling in B Lymphocytes	−0,632	3,43×10^00	#NUM!	2,19×10^00	−0,378	3,63×10^00	−2,000	4,49×10^−01	−1,769	6,22×10^00	#NUM!	6,8×10^−01	−1,342	3,16×10^−01	1,633	−0×10^00
Colorectal Cancer Metastasis Signaling	−1,109	1,37×10^00	#NUM!	4,1×10^−01	1,461	1,11×10^00	−2,449	4,5×10^−01	−2,668	4,87×10^00	#N/A	#N/A	0,447	−0×10^00	0,655	2×10^00
Hepatic Fibrosis Signaling Pathway	−2,538	2,7×10^00	1,134	1,2×10^00	1,969	2,76×10^00	−0,632	3,76×10^−01	−2,866	5,72×10^00	#N/A	#N/A	0,577	3,96×10^−01	0,539	2,14×10^00
PTEN Signaling	1,543	2,78×10^00	−1,342	2,01×10^00	−0,522	3,87×10^00	2,000	6,27×10^−01	1,298	2,74×10^00	#NUM!	6,46×10^−01	0,447	−0×10^00	−0,535	2,07×10^00
Pancreatic Adenocarcinoma Signaling	−2,268	3,24×10^00	#NUM!	3,55×10^−01	0,000	7,72×10^−01	#NUM!	−0×10^00	−0,557	4,28×10^00	#N/A	#N/A	#NUM!	−0×10^00	−0,277	2,9×10^00
Autophagy	−2,871	9,83×10^00	1,134	1,84×10^00	−2,535	1,17×10^00	−0,707	1,02×10^00	0,351	5,72×10^00	#N/A	#N/A	#NUM!	−0×10^00	−1,897	−0×10^00
Hereditary Breast Cancer Signaling	#NUM!	4,55×10^00	#NUM!	2,16×10^00	#NUM!	−0×10^00	#NUM!	−0×10^00	#NUM!	6,38×10^00	#N/A	#N/A	#NUM!	−0×10^00	#NUM!	6,29×10^−01
Epithelial Adherens Junction Signaling	#NUM!	1,75×10^00	−1,342	1,4×10^00	#NUM!	1,82×10^00	−1,342	5,92×10^−01	0,372	8,1×10^00	#N/A	#N/A	0,816	3,83×10^−01	#NUM!	6,2×10^−01
Telomerase Signaling	−1,460	1,63×10^00	#NUM!	1,43×10^00	−0,243	1,64×10^00	−1,342	1,1×10^00	−1,671	3,49×10^00	#N/A	#N/A	#NUM!	−0×10^00	0,378	1,22×10^00
p53 Signaling	−0,408	2×10^00	#NUM!	4,79×10^−01	−0,707	−0×10^00	#NUM!	−0×10^00	0,192	2,74×10^00	#N/A	#N/A	#NUM!	−0×10^00	−0,378	1,05×10^00
Kinetochore Metaphase Signaling Pathway	1,441	5,8×10^00	#NUM!	8,93×10^−01	0,333	−0×10^00	#NUM!	4,02×10^−01	0,174	3,95×10^00	#N/A	#N/A	#NUM!	−0×10^00	1,500	4,93×10^00
Cardiac Hypertrophy Signaling (Enhanced)	−1,095	5,72×10^−01	#NUM!	−0×10^00	−0,556	3,42×10^00	−2,111	−0×10^00	−2,897	1,89×10^00	#NUM!	6,46×10^−01	−0,258	3,07×10^−01	1,372	9,79×10^−01
Sperm Motility	0,853	3,66×10^−01	#N/A	#N/A	0,200	6,03×10^00	#NUM!	3,48×10^−01	−1,877	−0×10^00	#NUM!	4,66×10^−01	0,000	1,18×10^00	2,530	1,1×10^00
AMPK Signaling	−1,852	3,15×10^00	−0,447	1,56×10^00	−0,426	7,19×10^−01	#NUM!	−0×10^00	−0,160	6,36×10^−01	#N/A	#N/A	1,342	7,38×10^−01	−0,535	1,6×10^00
Mitotic Roles of Polo-Like Kinase	−0,258	4,9×10^00	#NUM!	7,54×10^−01	0,000	5,41×10^−01	#NUM!	1,9×10^00	1,155	2,7×10^00	#N/A	#N/A	#NUM!	−0×10^00	2,333	3,24×10^00
Role of Osteoblasts, Osteoclasts and Chondrocytes in Rheumatoid Arthritis	#NUM!	2,78×10^00	#NUM!	−0×10^00	#NUM!	−0×10^00	#NUM!	−0×10^00	#NUM!	2,36×10^00	#N/A	#N/A	#NUM!	−0×10^00	#NUM!	6,48×10^−01
Adipogenesis pathway	#NUM!	2,86×10^00	#N/A	#N/A	#NUM!	8,89×10^−01	#NUM!	4,74×10^−01	#NUM!	1,89×10^00	#NUM!	1,67×10^00	#NUM!	−0×10^00	#NUM!	1,2×10^00
Sphingosine-1-phosphate Signaling	−1,461	1,71×10^00	#N/A	#N/A	−0,535	5,11×10^−01	#NUM!	−0×10^00	−0,784	8,51×10^−01	#NUM!	7,5×10^−01	#N/A	#N/A	−0,302	2,37×10^00
Ovarian Cancer Signaling	−1,500	9,14×10^−01	#NUM!	9,21×10^−01	−1,000	−0×10^00	#NUM!	−0×10^00	−1,400	3,38×10^00	#N/A	#N/A	#NUM!	−0×10^00	1,000	1,05×10^00
Human Embryonic Stem Cell Pluripotency	#NUM!	3,38×10^−01	#N/A	#N/A	#NUM!	8,42×10^−01	#NUM!	5,38×10^−01	#NUM!	7,03×10^−01	#N/A	#N/A	#NUM!	7,47×10^−01	#NUM!	9,43×10^−01
Ephrin Receptor Signaling	−1,938	3,22×10^00	2,236	1,97×10^00	−1,915	4,66×10^00	−1,342	5,61×10^−01	−2,160	1,97×10^00	#N/A	#N/A	−0,378	6,56×10^−01	1,000	2,71×10^−01
Mouse Embryonic Stem Cell Pluripotency	−0,928	1,69×10^00	#NUM!	8,93×10^−01	−1,500	6,07×10^−01	#NUM!	4,02×10^−01	−0,667	3,25×10^00	#NUM!	7,93×10^−01	#NUM!	−0×10^00	−0,905	1,59×10^00
Regulation of the Epithelial-Mesenchymal Transition Pathway	#NUM!	1,63×10^00	#NUM!	6,88×10^−01	#NUM!	8,04×10^−01	#NUM!	−0×10^00	#NUM!	2,7×10^00	#N/A	#N/A	#NUM!	−0×10^00	#NUM!	9,51×10^−01
UVA-Induced MAPK Signaling	−0,500	3,3×10^00	#NUM!	9,47×10^−01	−1,732	1,41×10^00	#NUM!	−0×10^00	0,853	2,83×10^00	#NUM!	8,15×10^−01	#NUM!	−0×10^00	2,449	1,07×10^00
Chronic Myeloid Leukemia Signaling	#NUM!	2×10^00	#NUM!	2,03×10^00	#NUM!	2,11×10^00	#NUM!	−0×10^00	#NUM!	6×10^00	#N/A	#N/A	#NUM!	−0×10^00	#NUM!	1,18×10^00
Glioma Signaling	−1,528	1,36×10^00	#NUM!	2,44×10^00	−2,000	1,67×10^00	−1,342	8,79×10^−01	−0,200	2,87×10^00	#N/A	#N/A	#NUM!	−0×10^00	0,816	1,44×10^00
p70S6K Signaling	−1,808	2,59×10^00	#NUM!	1,15×10^00	−1,225	1,64×10^00	−1,000	8,07×10^−01	−2,402	3,49×10^00	#NUM!	7,03×10^−01	−2,000	−0×10^00	0,302	1,01×10^00
Role of NANOG in Mammalian Embryonic Stem Cell Pluripotency	−1,069	3,57×10^−01	#NUM!	7,67×10^−01	−1,897	4,6×10^−01	−2,000	5,82×10^−01	−0,853	1,63×10^00	#N/A	#N/A	#NUM!	−0×10^00	1,000	1,22×10^00
G Protein Signaling Mediated by Tubby	#NUM!	1,1×10^00	#N/A	#N/A	#NUM!	1,03×10^00	#NUM!	6,13×10^−01	#NUM!	−0×10^00	#NUM!	1,15×10^00	#NUM!	7,64×10^−01	#NUM!	6,78×10^−01
STAT3 Pathway	−1,671	1,01×10^00	#NUM!	1,09×10^00	−0,816	1,9×10^00	0,000	7,52×10^−01	−1,480	4,58×10^00	#N/A	#N/A	#NUM!	3,28×10^−01	1,414	6,8×10^−01
Iron homeostasis signaling pathway	#NUM!	2,09×10^00	#NUM!	6,64×10^−01	#NUM!	1,99×10^00	#NUM!	4,74×10^−01	#NUM!	1,89×10^00	#NUM!	6,93×10^−01	#NUM!	3,4×10^−01	#NUM!	1,83×10^00
Clathrin-mediated Endocytosis Signaling	#NUM!	9,21×10^−01	#NUM!	−0×10^00	#NUM!	3,75×10^−01	#NUM!	1,99×10^00	#NUM!	1,26×10^00	#NUM!	5,53×10^−01	#NUM!	−0×10^00	#NUM!	3,84×10^00
Interferon Signaling	1,134	−0×10^00	#N/A	#N/A	−0,378	1,08×10^00	#N/A	#N/A	0,632	8,76×10^−01	#N/A	#N/A	#N/A	#N/A	2,449	1,89×10^00
Integrin Signaling	−1,236	2,03×10^00	#NUM!	3,46×10^−01	−1,029	1,9×10^00	0,378	7,77×10^−01	−0,485	6,62×10^00	#N/A	#N/A	1,667	6,07×10^−01	1,414	2,34×10^00
Amyloid Processing	−1,414	2,14×10^00	#NUM!	9,14×10^−01	−1,134	9,91×10^−01	#NUM!	1,01×10^00	0,632	3,05×10^00	#N/A	#N/A	#NUM!	6,33×10^−01	#NUM!	5,3×10^−01
Role of BRCA1 in DNA Damage Response	1,941	3,95×10^00	#NUM!	1,14×10^00	#NUM!	−0×10^00	#N/A	#N/A	0,277	3,1×10^00	#N/A	#N/A	#NUM!	−0×10^00	#NUM!	5,59×10^−01
Prostate Cancer Signaling	#NUM!	2,33×10^00	#NUM!	2,68×10^00	#NUM!	9,87×10^−01	#NUM!	6,6×10^−01	#NUM!	4,04×10^00	#N/A	#N/A	#NUM!	−0×10^00	#NUM!	8,39×10^−01
FAK Signaling	#NUM!	3,06×10^−01	#NUM!	7,83×10^−01	#NUM!	9,79×10^−01	#NUM!	−0×10^00	#NUM!	3,37×10^00	#N/A	#N/A	#NUM!	−0×10^00	#NUM!	1,59×10^00
Senescence Pathway	−2,393	4,3×10^00	0,707	2,5×10^00	−1,786	4,29×10^00	−0,816	−0×10^00	−0,104	7,23×10^00	#NUM!	4,02×10^−01	−0,707	2,84×10^−01	−2,117	2,76×10^00
Ferroptosis Signaling Pathway	−1,206	4,33×10^00	1,342	2,42×10^00	−0,408	1,63×10^00	#NUM!	2,92×10^−01	−0,309	3,08×10^00	#N/A	#N/A	0,447	4,07×10^−01	0,302	1,12×10^00
Adrenomedullin signaling pathway	−1,508	1,27×10^00	#NUM!	3,81×10^−01	0,324	2,8×10^00	−1,342	5,92×10^−01	−1,540	2,42×10^00	#NUM!	5,48×10^−01	0,816	4,93×10^−01	0,000	9,39×10^−01
Synaptogenesis Signaling Pathway	−0,775	−0×10^00	2,828	1,9×10^00	0,405	2,37×10^00	−1,342	−0×10^00	0,346	1,36×10^00	#N/A	#N/A	−0,378	−0×10^00	0,000	−0×10^00
ATM Signaling	0,174	5,84×10^00	#NUM!	1,54×10^00	0,905	4,55×10^−01	0,000	7,93×10^−01	−0,186	4,75×10^00	#N/A	#N/A	#NUM!	−0×10^00	−1,342	5,59×10^−01
Death Receptor Signaling	0,316	8,17×10^00	#NUM!	−0×10^00	0,535	6,5×10^−01	#NUM!	−0×10^00	0,180	2,77×10^00	#N/A	#N/A	#NUM!	−0×10^00	1,414	8,39×10^−01
Aryl Hydrocarbon Receptor Signaling	0,378	1,39×10^00	#NUM!	2,75×10^−01	1,789	1,46×10^00	#NUM!	3,91×10^−01	−0,174	2,95×10^00	#N/A	#N/A	#NUM!	2,41×10^00	1,387	2,53×10^00
Cyclins and Cell Cycle Regulation	0,243	1,67×10^00	#NUM!	1,74×10^00	1,667	5,75×10^−01	#NUM!	−0×10^00	−0,229	2,17×10^00	#N/A	#N/A	#NUM!	−0×10^00	3,000	1,81×10^00
Neuregulin Signaling	−2,985	1,1×10^00	#NUM!	7,9×10^−01	−1,091	2,26×10^00	#NUM!	9,59×10^−01	−1,372	3,79×10^00	#N/A	#N/A	#NUM!	−0×10^00	0,000	5,26×10^−01
Role of Tissue Factor in Cancer	#NUM!	1,29×10^00	#NUM!	1,29×10^00	#NUM!	2,9×10^00	#NUM!	−0×10^00	#NUM!	2,56×10^00	#N/A	#N/A	#NUM!	7,3×10^−01	#NUM!	3,75×10^00
Thrombin Signaling	−2,655	1,85×10^00	#NUM!	3,46×10^−01	−1,257	2,85×10^00	−2,236	7,77×10^−01	−1,131	2,9×10^00	#NUM!	5,29×10^−01	−2,000	6,07×10^−01	1,155	7,99×10^−01
Estrogen Receptor Signaling	−0,626	4,27×10^00	2,309	2,47×10^00	−1,069	2,09×10^00	−1,508	3,26×10^00	−2,411	3,22×10^00	#NUM!	8,36×10^−01	−0,905	3,43×10^−01	2,294	5,7×10^−01
HIPPO signaling	0,816	6,67×10^00	#NUM!	5,7×10^−01	1,000	1,43×10^00	#NUM!	9,43×10^−01	−1,043	7,55×10^00	#N/A	#N/A	−1,342	1,66×10^00	#NUM!	−0×10^00
JAK/STAT Signaling	−0,626	1,73×10^00	#NUM!	1,11×10^00	−0,471	2,15×10^00	#NUM!	5,69×10^−01	−0,324	7,94×10^00	#N/A	#N/A	#NUM!	−0×10^00	0,378	7,85×10^−01
BEX2 Signaling Pathway	−0,784	2,81×10^00	#NUM!	6×10^−01	2,333	−0×10^00	#NUM!	−0×10^00	−3,528	3,86×10^00	#N/A	#N/A	#NUM!	−0×10^00	−0,447	3,47×10^−01
Role of NFAT in Cardiac Hypertrophy	−0,949	4,78×10^−01	#NUM!	3,12×10^−01	−1,095	1,19×10^00	−2,449	6,93×10^−01	−1,474	7,75×10^−01	#NUM!	5,07×10^−01	−2,236	−0×10^00	1,387	6,68×10^−01
Cell Cycle: G2/M DNA Damage Checkpoint Regulation	0,728	2,95×10^00	#NUM!	3,42×10^−01	#N/A	#N/A	#NUM!	5,21×10^−01	−0,535	1,55×10^00	#N/A	#N/A	#N/A	#N/A	−2,530	3,48×10^00
ERK/MAPK Signaling	0,135	2,66×10^00	1,342	1,35×10^00	1,093	3,31×10^00	0,378	1×10^00	−1,940	6,52×10^00	#N/A	#N/A	−0,816	−0×10^00	1,414	1,86×10^00
IL-15 Production	−0,756	9,14×10^−01	#N/A	#N/A	1,512	3,29×10^00	#NUM!	3,06×10^−01	−2,117	5,67×10^−01	#N/A	#N/A	0,447	4,29×10^−01	1,941	1,83×10^00
PPAR Signaling	0,438	9,71×10^00	#NUM!	8,83×10^−01	−1,225	2,88×10^00	1,000	7,08×10^−01	2,611	3,16×10^00	#N/A	#N/A	#NUM!	−0×10^00	−0,447	−0×10^00
Regulation Of The Epithelial Mesenchymal Transition By Growth Factors Pathway	−2,060	2,46×10^00	#NUM!	3,88×10^−01	−0,174	1,49×10^00	−1,000	3,81×10^−01	−1,941	1,93×10^00	#N/A	#N/A	0,000	−0×10^00	−0,277	7,64×10^−01
Apoptosis Signaling	1,947	6,39×10^00	#NUM!	1,45×10^00	0,229	1,46×10^00	#NUM!	−0×10^00	0,354	3,35×10^00	#N/A	#N/A	#NUM!	−0×10^00	0,632	1,27×10^00
Non-Small Cell Lung Cancer Signaling	−1,291	1,12×10^00	1,000	2,27×10^00	−1,069	1,31×10^00	#NUM!	−0×10^00	0,000	3,19×10^00	#N/A	#N/A	#NUM!	−0×10^00	0,816	1,89×10^00
Production of Nitric Oxide and Reactive Oxygen Species in Macrophages	0,927	3,95×10^00	#NUM!	−0×10^00	1,768	2,04×10^00	1,134	9,14×10^−01	−1,750	6,23×10^00	#NUM!	5,61×10^−01	−1,000	−0×10^00	1,604	1,26×10^00
IL-6 Signaling	−1,298	2,94×10^00	#NUM!	6,97×10^−01	0,200	1,94×10^00	−0,816	1,2×10^00	−2,309	5,71×10^00	#NUM!	7,06×10^−01	#NUM!	−0×10^00	0,378	−0×10^00
Leptin Signaling in Obesity	−0,816	−0×10^00	#N/A	#N/A	−1,000	−0×10^00	#NUM!	3,19×10^−01	1,155	5,26×10^−01	#NUM!	9,32×10^−01	#NUM!	−0×10^00	1,000	6,74×10^−01
Insulin Receptor Signaling	−1,441	2,15×10^00	0,000	1,61×10^00	−0,784	1,62×10^00	−1,633	1,1×10^00	−0,283	5,95×10^00	#NUM!	6,82×10^−01	1,414	1,41×10^00	1,000	6,68×10^−01
Small Cell Lung Cancer Signaling	−0,577	2×10^00	#NUM!	−0×10^00	1,134	6,5×10^−01	#NUM!	−0×10^00	−0,229	4,19×10^00	#N/A	#N/A	#N/A	#N/A	1,000	1,47×10^00
CNTF Signaling	−1,698	1,31×10^00	#NUM!	1,52×10^00	−1,732	1,3×10^00	#NUM!	4,56×10^−01	1,279	3,13×10^00	#N/A	#N/A	#NUM!	−0×10^00	0,816	1,07×10^00
Sumoylation Pathway	−0,686	6,07×10^00	#NUM!	9,1×10^−01	0,000	3,71×10^−01	#N/A	#N/A	−0,164	6,26×10^00	#N/A	#N/A	#NUM!	−0×10^00	0,378	1,29×10^00
Angiopoietin Signaling	−2,041	3,21×10^00	#NUM!	1,19×10^00	0,577	9,83×10^−01	#NUM!	−0×10^00	−1,961	5,79×10^00	#N/A	#N/A	#NUM!	3,3×10^−01	#NUM!	−0×10^00
Factors Promoting Cardiogenesis in Vertebrates	−1,859	8,04×10^−01	#NUM!	5,88×10^−01	0,000	1,72×10^00	−2,000	3,97×10^−01	−1,480	9,55×10^−01	#NUM!	6,56×10^−01	−1,000	−0×10^00	1,069	1,52×10^00
Superpathway of Inositol Phosphate Compounds	0,000	3,73×10^00	1,000	5,32×10^−01	−1,219	1,82×10^00	#NUM!	−0×10^00	1,069	3,67×10^00	#NUM!	1,24×10^00	−1,342	−0×10^00	0,500	1,12×10^00
FAT10 Cancer Signaling Pathway	0,471	4,43×10^00	#NUM!	3,42×10^−01	1,667	9,91×10^−01	#N/A	#N/A	−3,400	6,96×10^00	#N/A	#N/A	#N/A	#N/A	#NUM!	−0×10^00
Ephrin B Signaling	−1,606	1,59×10^00	#N/A	#N/A	0,471	3,7×10^00	−1,000	1,67×10^00	−1,387	−0×10^00	#N/A	#N/A	1,342	1,48×10^00	#NUM!	−0×10^00
RAR Activation	#NUM!	4,75×10^00	#N/A	#N/A	#NUM!	6,76×10^−01	#NUM!	1,19×10^00	#NUM!	5,42×10^00	#NUM!	5,51×10^−01	#NUM!	1,54×10^00	#NUM!	9,51×10^−01
D-myo-inositol-5-phosphate Metabolism	0,000	4,84×10^00	#NUM!	7,14×10^−01	−1,177	1,61×10^00	#NUM!	−0×10^00	0,438	4,04×10^00	#NUM!	1,39×10^00	−1,000	−0×10^00	0,577	8,12×10^−01
Endocannabinoid Cancer Inhibition Pathway	−1,372	2,52×10^00	#NUM!	6,09×10^−01	−2,132	6,88×10^−01	1,000	4,19×10^−01	2,214	1,44×10^00	#N/A	#N/A	#NUM!	−0×10^00	−1,069	1,61×10^00
HOTAIR Regulatory Pathway	−1,219	4,91×10^−01	#NUM!	−0×10^00	1,000	−0×10^00	−2,449	8,57×10^−01	−2,021	3,16×10^00	#N/A	#N/A	0,000	−0×10^00	0,905	5,87×10^−01
FLT3 Signaling in Hematopoietic Progenitor Cells	−1,225	1,94×10^00	2,000	2,57×10^00	−0,894	2,7×10^00	#NUM!	2,83×10^−01	1,347	2,51×10^00	#N/A	#N/A	#NUM!	−0×10^00	0,000	5,73×10^−01
Endothelin-1 Signaling	−1,897	7,21×10^−01	#NUM!	4,09×10^−01	−1,808	3,77×10^00	−1,000	−0×10^00	−0,885	1,32×10^00	#NUM!	5,64×10^−01	0,378	5,5×10^−01	2,065	2,16×10^00
BER (Base Excision Repair) Pathway	#N/A	#N/A	#NUM!	1,01×10^00	#N/A	#N/A	#N/A	#N/A	3,000	1,76×10^00	#N/A	#N/A	#NUM!	−0×10^00	#N/A	#N/A
Semaphorin Neuronal Repulsive Signaling Pathway	0,493	1,13×10^00	#NUM!	−0×10^00	−0,853	7,75×10^−01	−0,447	6,66×10^−01	−0,686	6,04×10^−01	#N/A	#N/A	#NUM!	−0×10^00	0,333	5,61×10^−01
PEDF Signaling	−2,200	3,5×10^00	#NUM!	1,09×10^00	−0,277	7,28×10^−01	#NUM!	5,5×10^−01	0,200	2,71×10^00	#N/A	#N/A	#NUM!	−0×10^00	1,134	7,5×10^−01
CDP-diacylglycerol Biosynthesis I	0,000	5,54×10^−01	#N/A	#N/A	−0,816	1,26×10^00	#NUM!	4,12×10^−01	1,342	4,8×10^−01	#N/A	#N/A	#NUM!	1,45×10^00	#N/A	#N/A
NGF Signaling	−1,180	7,08×10^00	2,000	1,86×10^00	−1,000	2,79×10^00	−1,000	1,35×10^00	0,686	2,41×10^00	#N/A	#N/A	#NUM!	−0×10^00	1,342	−0×10^00
IL-8 Signaling	−3,000	1,95×10^00	#NUM!	6,18×10^−01	0,169	2,28×10^00	−2,449	7,62×10^−01	−2,689	4,27×10^00	#N/A	#N/A	0,000	5,93×10^−01	0,447	2,62×10^00
Osteoarthritis Pathway	−1,155	1,26×10^00	−1,000	5,2×10^−01	1,859	1,55×10^00	#NUM!	−0×10^00	−3,501	1,7×10^00	#N/A	#N/A	−0,447	−0×10^00	1,789	2,38×10^00
CXCR4 Signaling	−1,947	1,41×10^00	#NUM!	4,99×10^−01	−0,962	2,79×10^00	−2,236	8,12×10^−01	−1,640	3,34×10^00	#NUM!	6,11×10^−01	−1,000	5,11×10^−01	1,667	5,35×10^−01
IGF-1 Signaling	−1,961	2,13×10^00	#NUM!	1,43×10^00	−0,894	2,22×10^00	−2,449	2,68×10^00	−1,151	6,75×10^00	#N/A	#N/A	#NUM!	5,73×10^−01	0,447	4,6×10^−01
Cell Cycle Control of Chromosomal Replication	0,943	1,6×10^00	#NUM!	1,52×10^00	−1,633	−0×10^00	#NUM!	−0×10^00	1,964	2,33×10^00	#N/A	#N/A	#NUM!	−0×10^00	1,000	4,31×10^−01
Coronavirus Pathogenesis Pathway	0,500	5,29×10^00	1,633	1,51×10^00	−1,414	1,25×10^00	0,378	8,63×10^−01	−4,454	5,65×10^00	#NUM!	5,48×10^−01	#NUM!	−0×10^00	−0,535	9,39×10^−01
Gap Junction Signaling	#NUM!	4,62×10^−01	#NUM!	1,06×10^00	#NUM!	1,84×10^00	#NUM!	5,92×10^−01	#NUM!	2,22×10^00	#NUM!	5,48×10^−01	#NUM!	9,36×10^−01	#NUM!	2,99×10^−01
Apelin Endothelial Signaling Pathway	−2,556	1,23×10^00	#NUM!	6,33×10^−01	−0,655	2,04×10^00	−1,000	7,26×10^−01	−2,082	2,53×10^00	#NUM!	6,78×10^−01	#NUM!	5,04×10^−01	2,121	3,1×10^−01
Protein Ubiquitination Pathway	#NUM!	1,03×10^01	#NUM!	2,24×10^00	#NUM!	5,21×10^−01	#NUM!	2,15×10^00	#NUM!	1,39×10^01	#N/A	#N/A	#NUM!	−0×10^00	#NUM!	1,37×10^00
Aldosterone Signaling in Epithelial Cells	−0,243	1,07×10^00	#NUM!	2,39×10^−01	−0,728	9,07×10^−01	#NUM!	3,07×10^00	−1,706	2,84×10^00	#NUM!	6,2×10^−01	1,000	3,53×10^−01	2,236	4,16×10^−01
Phosphatidylcholine Biosynthesis I	#NUM!	3,66×10^−01	#N/A	#N/A	#NUM!	6,48×10^−01	#N/A	#N/A	#NUM!	−0×10^00	#N/A	#N/A	#N/A	#N/A	#NUM!	4,85×10^−01
Actin Cytoskeleton Signaling	−1,131	1,1×10^00	#NUM!	4,83×10^−01	−1,372	9,91×10^−01	−0,816	1,07×10^00	1,214	1,21×10^00	#N/A	#N/A	1,414	3,89×10^−01	0,728	1,37×10^00
IL-2 Signaling	−2,111	6,13×10^−01	#NUM!	1,43×10^00	−0,535	1,68×10^00	#NUM!	1,34×10^00	0,447	3,33×10^00	#N/A	#N/A	#NUM!	−0×10^00	−0,447	9,32×10^−01
G Beta Gamma Signaling	−1,877	−0×10^00	#NUM!	6,9×10^−01	−1,961	2,76×10^00	−1,342	8,07×10^−01	−2,200	3,67×10^−01	#N/A	#N/A	−0,707	1,17×10^00	0,000	−0×10^00
Semaphorin Signaling in Neurons	#NUM!	1,68×10^00	#N/A	#N/A	#NUM!	8,86×10^−01	#NUM!	4,27×10^−01	#NUM!	2,76×10^00	#N/A	#N/A	#N/A	#N/A	#NUM!	6,52×10^−01
Synaptic Long Term Depression	−1,029	−0×10^00	#NUM!	7,14×10^−01	−0,354	2,04×10^00	#NUM!	−0×10^00	−1,151	5,38×10^−01	#NUM!	5,61×10^−01	−0,632	1,62×10^00	2,530	−0×10^00
Apelin Muscle Signaling Pathway	−0,447	5,9×10^−01	#NUM!	3,55×10^−01	0,000	1,79×10^00	#NUM!	1,05×10^00	−1,342	−0×10^00	#N/A	#N/A	#NUM!	1,12×10^00	#NUM!	−0×10^00
Triacylglycerol Biosynthesis	0,000	3,97×10^−01	#N/A	#N/A	−1,508	1,68×10^00	#NUM!	5,99×10^−01	1,134	−0×10^00	#N/A	#N/A	0,816	2,49×10^00	#NUM!	−0×10^00
mTOR Signaling	−1,131	6,74×10^00	#NUM!	1,92×10^00	0,000	2,39×10^00	0,000	1,82×10^00	−1,236	8,56×10^00	#N/A	#N/A	−1,633	−0×10^00	0,632	8,1×10^−01
Endocannabinoid Developing Neuron Pathway	−1,671	1,32×10^00	2,236	2,42×10^00	−0,943	9,75×10^−01	#NUM!	2,92×10^−01	0,192	6,04×10^−01	#N/A	#N/A	#NUM!	−0×10^00	0,707	4,39×10^−01
Virus Entry via Endocytic Pathways	#NUM!	−0×10^00	#NUM!	2,78×10^00	#NUM!	1,15×10^00	#NUM!	−0×10^00	#NUM!	2,01×10^00	#N/A	#N/A	#NUM!	5,73×10^−01	#NUM!	1,22×10^00
VEGF Signaling	−0,894	2,07×10^00	#NUM!	1,52×10^00	−0,832	5,82×10^−01	−1,342	2,25×10^00	−1,768	5,92×10^00	#N/A	#N/A	1,633	9,75×10^−01	0,000	2,16×10^00
Hepatic Fibrosis / Hepatic Stellate Cell Activation	#NUM!	5,35×10^−01	#NUM!	−0×10^00	#NUM!	1,02×10^00	#NUM!	6,16×10^−01	#NUM!	1,66×10^00	#N/A	#N/A	#NUM!	1,27×10^00	#NUM!	1,23×10^00
HGF Signaling	−0,898	1,34×10^00	#NUM!	1,13×10^00	−0,200	2,97×10^00	−1,342	7,88×10^−01	−1,897	5,75×10^00	#N/A	#N/A	#NUM!	−0×10^00	1,732	2,25×10^00
Antiproliferative Role of Somatostatin Receptor 2	−1,667	−0×10^00	#NUM!	1,22×10^00	−1,000	8,24×10^−01	#NUM!	3,12×10^−01	1,147	2,31×10^00	#N/A	#N/A	#NUM!	3,47×10^−01	#NUM!	−0×10^00
Tumor Microenvironment Pathway	−0,493	4,91×10^−01	0,632	4,2×10^00	2,268	9,71×10^−01	−1,000	2,57×10^−01	−3,311	3,95×10^00	#N/A	#N/A	1,342	−0×10^00	1,604	9,47×10^−01
Protein Kinase A Signaling	1,141	4,52×10^00	#NUM!	−0×10^00	−0,250	4,7×10^00	−1,265	8,24×10^−01	−2,654	4,22×10^00	#NUM!	3,12×10^−01	−0,632	5×10^−01	0,894	−0×10^00
Granzyme B Signaling	1,000	3,84×10^−01	#NUM!	7,52×10^−01	#NUM!	−0×10^00	#N/A	#N/A	#NUM!	3,34×10^−01	#N/A	#N/A	#N/A	#N/A	#NUM!	6,6×10^−01
PDGF Signaling	−1,347	2×10^00	#NUM!	1,69×10^00	−1,414	1,62×10^00	−1,342	1,39×10^00	−0,180	3,19×10^00	#NUM!	8,63×10^−01	#NUM!	2,59×10^−01	1,000	1,33×10^00
Induction of Apoptosis by HIV1	0,730	7,8×10^00	#NUM!	2,72×10^−01	0,000	7,42×10^−01	#N/A	#N/A	−0,688	1,69×10^00	#N/A	#N/A	#NUM!	−0×10^00	0,816	8,83×10^−01
Leukocyte Extravasation Signaling	−2,137	6,52×10^−01	#N/A	#N/A	0,186	1,79×10^00	−1,342	3,95×10^−01	−0,156	8,21×10^−01	#N/A	#N/A	1,134	1,28×10^00	2,138	2,09×10^00
Basal Cell Carcinoma Signaling	0,577	4,67×10^−01	#N/A	#N/A	−1,000	−0×10^00	#N/A	#N/A	0,277	−0×10^00	#N/A	#N/A	#NUM!	−0×10^00	−0,816	1,42×10^00
MSP-RON Signaling In Cancer Cells Pathway	−1,718	3,13×10^00	2,449	2,19×10^00	1,460	1,58×10^00	#NUM!	4,49×10^−01	−3,046	7,93×10^00	#N/A	#N/A	−1,342	3,16×10^−01	0,535	1,73×10^00
Phosphatidylglycerol Biosynthesis II (Non-plastidic)	0,000	4,46×10^−01	#N/A	#N/A	−0,816	1,1×10^00	#NUM!	3,83×10^−01	1,134	9,03×10^−01	#N/A	#N/A	#NUM!	1,35×10^00	#N/A	#N/A
Oncostatin M Signaling	−2,111	6,13×10^−01	#NUM!	1,82×10^00	−0,277	2,66×10^00	#NUM!	2,1×10^−01	−0,535	1,86×10^00	#N/A	#N/A	#NUM!	3,74×10^−01	0,447	1,07×10^00
Huntington's Disease Signaling	0,000	3,26×10^00	#NUM!	3,7×10^−01	−0,447	1,26×10^00	−1,342	1,37×10^00	−0,756	3,29×10^00	#NUM!	4,24×10^−01	0,000	−0×10^00	−0,277	2,87×10^00
Paxillin Signaling	−1,342	4,02×10^−01	#NUM!	8,63×10^−01	−0,243	8,79×10^−01	#NUM!	3,83×10^−01	−0,539	2,68×10^00	#N/A	#N/A	1,342	5,53×10^−01	1,508	1,87×10^00
Cell Cycle Regulation by BTG Family Proteins	#NUM!	6,93×10^−01	#NUM!	2×10^00	#NUM!	7,19×10^−01	#NUM!	2,51×10^−01	0,000	1,4×10^00	#N/A	#N/A	#NUM!	−0×10^00	#NUM!	4,78×10^−01
Notch Signaling	0,000	1,25×10^00	#NUM!	4,41×10^−01	1,414	1,8×10^00	#N/A	#N/A	0,378	8,1×10^−01	#N/A	#N/A	#NUM!	−0×10^00	#N/A	#N/A
3-phosphoinositide Biosynthesis	−0,289	3,54×10^00	#NUM!	3,69×10^−01	−1,000	1,32×10^00	#NUM!	−0×10^00	0,866	3,59×10^00	#NUM!	5,41×10^−01	−1,000	−0×10^00	0,277	8,86×10^−01
Natural Killer Cell Signaling	−1,180	1,16×10^00	0,378	2,04×10^00	−0,898	1,11×10^00	−1,134	8,7×10^−01	−2,143	1,22×10^00	#N/A	#N/A	#NUM!	−0×10^00	1,667	−0×10^00
Regulation Of The Epithelial Mesenchymal Transition In Development Pathway	0,728	8,96×10^−01	#NUM!	−0×10^00	1,897	3,85×10^−01	#N/A	#N/A	−0,894	1,06×10^00	#N/A	#N/A	#NUM!	−0×10^00	−0,378	1,36×10^00
Ceramide Signaling	0,600	2,59×10^00	#NUM!	1,63×10^00	−2,000	1,72×10^00	#NUM!	2,28×10^−01	−0,870	5,11×10^00	#N/A	#N/A	#NUM!	−0×10^00	#NUM!	−0×10^00
Acute Myeloid Leukemia Signaling	−2,132	2,29×10^00	#NUM!	1,63×10^00	0,000	1,72×10^00	#NUM!	4,98×10^−01	−1,225	3,5×10^00	#N/A	#N/A	#NUM!	4,52×10^−01	−0,378	1,99×10^00
3-phosphoinositide Degradation	−0,295	3,96×10^00	1,000	7,38×10^−01	−1,347	1,96×10^00	#NUM!	−0×10^00	1,286	4,95×10^00	#NUM!	5,69×10^−01	−1,342	3,81×10^−01	−0,577	8,63×10^−01
RHOGDI Signaling	−0,469	1,13×10^00	#NUM!	−0×10^00	0,000	1,49×10^00	#NUM!	3×10^−01	0,577	1,6×10^00	#N/A	#N/A	−1,342	5,56×10^−01	−1,265	7,19×10^−01
Cardiac Hypertrophy Signaling	−0,525	1,52×10^00	#NUM!	−0×10^00	−0,781	2,45×10^00	−1,134	4,91×10^−01	−0,651	1,2×10^00	#NUM!	1,16×10^00	−0,447	−0×10^00	0,535	6,38×10^−01
Cell Cycle: G1/S Checkpoint Regulation	−1,500	1,39×10^00	#NUM!	1,33×10^00	−1,265	6,22×10^−01	#NUM!	−0×10^00	−0,218	3,41×10^00	#N/A	#N/A	#N/A	#N/A	−1,414	1,52×10^00
ERBB Signaling	−2,294	9,32×10^−01	#NUM!	9,87×10^−01	−1,789	1,87×10^00	#NUM!	4,74×10^−01	−1,414	2,86×10^00	#N/A	#N/A	#NUM!	−0×10^00	0,447	−0×10^00
D-myo-inositol (1,4,5,6)-Tetrakisphosphate Biosynthesis	−0,302	4,29×10^00	#NUM!	4,63×10^−01	−1,225	1,71×10^00	#NUM!	−0×10^00	0,457	4,14×10^00	#NUM!	5,93×10^−01	−1,000	2,89×10^−01	0,000	6,23×10^−01
D-myo-inositol (3,4,5,6)-tetrakisphosphate Biosynthesis	−0,302	4,29×10^00	#NUM!	4,63×10^−01	−1,225	1,71×10^00	#NUM!	−0×10^00	0,457	4,14×10^00	#NUM!	5,93×10^−01	−1,000	2,89×10^−01	0,000	6,23×10^−01
Telomere Extension by Telomerase	#NUM!	1,71×10^00	#NUM!	7,77×10^−01	#NUM!	2,27×10^−01	#NUM!	5,47×10^−01	#NUM!	1,58×10^00	#N/A	#N/A	#NUM!	3,99×10^−01	#NUM!	2,43×10^−01
Hypoxia Signaling in the Cardiovascular System	0,905	7,15×10^00	#NUM!	1,95×10^00	#NUM!	−0×10^00	#NUM!	3,26×10^−01	−2,111	2,84×10^00	#N/A	#N/A	#NUM!	3,64×10^−01	#NUM!	1,77×10^00
Role of JAK family kinases in IL-6-type Cytokine Signaling	#NUM!	1,72×10^00	#N/A	#N/A	#NUM!	1,97×10^00	#NUM!	3,7×10^−01	#NUM!	3,76×10^00	#N/A	#N/A	#N/A	#N/A	#NUM!	8,07×10^−01
ERK5 Signaling	−2,117	3,25×10^00	1,342	3,63×10^00	−0,775	1,41×10^00	#NUM!	6,76×10^−01	−0,707	5,44×10^00	#N/A	#N/A	#NUM!	−0×10^00	#NUM!	−0×10^00
Thyroid Cancer Signaling	0,000	2,98×10^−01	2,000	1,85×10^00	0,832	7,33×10^−01	#NUM!	−0×10^00	−1,768	4,24×10^00	#N/A	#N/A	#NUM!	3,22×10^−01	1,000	−0×10^00
GM-CSF Signaling	−2,000	7,88×10^−01	#NUM!	1,99×10^00	−1,069	1,22×10^00	−2,000	1,17×10^00	0,626	2,35×10^00	#N/A	#N/A	#NUM!	3,82×10^−01	1,897	2,84×10^00
P2Y Purigenic Receptor Signaling Pathway	0,192	6,66×10^−01	2,000	1,71×10^00	−0,853	1,68×10^00	−2,000	5,07×10^−01	−1,915	1,33×10^00	#NUM!	1,7×10^00	#NUM!	−0×10^00	2,449	−0×10^00
Necroptosis Signaling Pathway	0,980	3,98×10^00	#N/A	#N/A	−0,816	7,54×10^−01	−1,342	6,06×10^−01	−1,313	2,31×10^00	#NUM!	6,38×10^−01	0,000	3,95×10^−01	1,604	1,37×10^00
IL-1 Signaling	−0,426	3,23×10^00	#N/A	#N/A	−1,000	1,27×10^00	#NUM!	4,66×10^−01	−2,065	6,93×10^−01	#N/A	#N/A	#NUM!	4,16×10^−01	#NUM!	−0×10^00
Opioid Signaling Pathway	−1,953	1,07×10^00	2,236	1,32×10^00	−0,801	1,48×10^00	−1,633	4,03×10^−01	−1,664	4,06×10^−01	#N/A	#N/A	−1,414	6,93×10^−01	0,302	−0×10^00
SPINK1 General Cancer Pathway	−1,508	−0×10^00	#NUM!	1,43×10^00	0,775	2,04×10^00	1,342	1,96×10^00	0,000	2,54×10^00	#N/A	#N/A	#NUM!	−0×10^00	3,357	6,13×10^00
Sucrose Degradation V (Mammalian)	2,000	1,23×10^00	#N/A	#N/A	#N/A	#N/A	#N/A	#N/A	#NUM!	2,67×10^−01	#N/A	#N/A	#NUM!	6,23×10^−01	#NUM!	4,39×10^−01
Renin-Angiotensin Signaling	−2,449	6,6×10^−01	#NUM!	7,59×10^−01	0,209	1,79×10^00	−2,000	5,73×10^−01	−2,197	2,82×10^00	#N/A	#N/A	#NUM!	−0×10^00	1,000	9,24×10^−01
IL-7 Signaling Pathway	−2,138	8,48×10^−01	#NUM!	6,58×10^−01	0,775	1,67×10^00	#NUM!	3,19×10^−01	−0,626	2,4×10^00	#N/A	#N/A	#NUM!	−0×10^00	1,134	1,74×10^00
Melanoma Signaling	−1,265	−0×10^00	#NUM!	2,51×10^00	−0,707	5,07×10^−01	#NUM!	−0×10^00	−0,229	3,05×10^00	#N/A	#N/A	#NUM!	−0×10^00	#NUM!	5,3×10^−01
Glioma Invasiveness Signaling	−1,213	7,47×10^−01	#NUM!	1,26×10^00	−1,069	1,46×10^00	#NUM!	−0×10^00	0,000	3,74×10^00	#N/A	#N/A	#NUM!	−0×10^00	1,342	1,39×10^00
Cholecystokinin/Gastrin-mediated Signaling	−3,536	1,6×10^00	#NUM!	7,75×10^−01	0,730	4,26×10^00	−2,000	5,9×10^−01	−2,402	3,6×10^00	#NUM!	7,42×10^−01	#NUM!	−0×10^00	−0,816	7,12×10^−01
ERB2-ERBB3 Signaling	#N/A	#N/A	#NUM!	2,13×10^00	#N/A	#N/A	#NUM!	3,84×10^−01	0,426	2,97×10^00	#N/A	#N/A	#NUM!	−0×10^00	#N/A	#N/A
GNRH Signaling	−1,342	1,98×10^00	2,000	1,13×10^00	−1,029	3,82×10^00	−1,134	9,39×10^−01	−1,982	1,21×10^00	#NUM!	5,65×10^−01	−0,447	5,58×10^−01	0,632	−0×10^00
Regulation of Cellular Mechanics by Calpain Protease	−0,632	−0×10^00	#NUM!	1,66×10^00	−0,905	1,02×10^00	#NUM!	−0×10^00	−0,728	1,32×10^00	#N/A	#N/A	#NUM!	2,47×10^−01	−0,816	3×10^00
NRF2-mediated Oxidative Stress Response	−0,845	2,77×10^00	2,000	9,47×10^−01	−1,043	2,36×10^00	#NUM!	7,33×10^−01	−1,372	5,11×10^00	#N/A	#N/A	−1,000	2,7×10^00	−0,378	1,37×10^00
EGF Signaling	−1,886	2,02×10^00	#N/A	#N/A	0,302	1,05×10^00	−2,000	1,49×10^00	−0,426	2,84×10^00	#N/A	#N/A	#N/A	#N/A	0,378	1,52×10^00
Apelin Cardiomyocyte Signaling Pathway	0,000	1,09×10^00	#N/A	#N/A	−1,964	1,91×10^00	#NUM!	4,37×10^−01	−0,392	8,57×10^−01	#NUM!	8,12×10^−01	−0,816	9,63×10^−01	1,890	5,33×10^−01
Prolactin Signaling	−1,606	1,04×10^00	#NUM!	1,07×10^00	0,000	3,38×10^00	#NUM!	5,32×10^−01	−1,219	5,21×10^00	#N/A	#N/A	#NUM!	2,59×10^−01	1,890	7,12×10^−01
iNOS Signaling	−0,258	3,03×10^00	#N/A	#N/A	−1,134	8,89×10^−01	#N/A	#N/A	−1,000	3,16×10^00	#N/A	#N/A	#NUM!	−0×10^00	#NUM!	9,71×10^−01
Tumoricidal Function of Hepatic Natural Killer Cells	1,000	7,01×10^−01	#NUM!	5,97×10^−01	#NUM!	4,27×10^−01	#N/A	#N/A	−1,342	3,81×10^−01	#N/A	#N/A	#N/A	#N/A	#NUM!	4,17×10^−01
Endometrial Cancer Signaling	−1,732	4,87×10^−01	1,000	3,11×10^00	−0,775	2,11×10^00	#NUM!	4,18×10^−01	−0,218	3,04×10^00	#N/A	#N/A	#NUM!	−0×10^00	0,447	6,33×10^−01
Acute Phase Response Signaling	−2,236	2,45×10^00	2,000	1,61×10^00	0,186	1,74×10^00	−1,342	9,47×10^−01	−1,820	3,26×10^00	#N/A	#N/A	#NUM!	−0×10^00	−0,302	1,89×10^00
Atherosclerosis Signaling	#NUM!	3,87×10^−01	#NUM!	−0×10^00	#NUM!	1,29×10^00	#NUM!	8,39×10^−01	#NUM!	−0×10^00	#NUM!	7,12×10^−01	#NUM!	8,89×10^−01	#NUM!	2,65×10^−01
Melatonin Signaling	−0,471	1,46×10^00	#N/A	#N/A	−0,535	1,51×10^00	#NUM!	6,99×10^−01	−1,291	3,58×10^−01	#NUM!	9,47×10^−01	#NUM!	−0×10^00	0,000	1,05×10^00
Bladder Cancer Signaling	−1,342	−0×10^00	#NUM!	1,31×10^00	−1,265	2,97×10^−01	#NUM!	−0×10^00	0,000	8,89×10^−01	#N/A	#N/A	#NUM!	−0×10^00	#NUM!	−0×10^00
Antioxidant Action of Vitamin C	0,000	2,2×10^00	#N/A	#N/A	1,291	2,06×10^00	#NUM!	−0×10^00	−0,471	8,36×10^−01	#NUM!	7,77×10^−01	#NUM!	8,3×10^−01	−1,414	8,73×10^−01
Insulin Secretion Signaling Pathway	−1,477	1,63×10^00	#NUM!	−0×10^00	0,926	1,56×10^00	−2,309	1,85×10^00	0,229	2,94×10^00	#NUM!	4,4×10^−01	0,000	7,67×10^−01	1,789	1,05×10^00
BMP signaling pathway	−2,858	2,38×10^00	#NUM!	1,08×10^00	−2,138	1,67×10^00	#NUM!	−0×10^00	−0,209	1,74×10^00	#N/A	#N/A	#NUM!	−0×10^00	−2,236	2,98×10^−01
Renal Cell Carcinoma Signaling	−1,604	1,47×10^00	#NUM!	1,17×10^00	−1,732	1,72×10^00	#NUM!	1,54×10^00	−1,177	4,54×10^00	#N/A	#N/A	#NUM!	−0×10^00	0,447	8,66×10^−01
Docosahexaenoic Acid (DHA) Signaling	#NUM!	6,4×10^−01	#N/A	#N/A	#NUM!	2,59×10^−01	#NUM!	2,43×10^−01	#NUM!	7,5×10^−01	#N/A	#N/A	#NUM!	−0×10^00	#NUM!	1,78×10^00
fMLP Signaling in Neutrophils	−2,611	2,02×10^00	#NUM!	6,82×10^−01	−0,209	3,37×10^00	#NUM!	4,93×10^−01	0,343	2,31×10^00	#NUM!	7,01×10^−01	#NUM!	5,73×10^−01	1,667	5,44×10^−01
CD40 Signaling	−1,964	3,13×10^00	#N/A	#N/A	0,707	4,67×10^−01	#NUM!	−0×10^00	0,426	3,13×10^00	#NUM!	9,71×10^−01	#N/A	#N/A	0,000	3,05×10^−01
ERBB4 Signaling	−1,508	3,23×10^−01	#NUM!	2,08×10^00	−1,604	2,46×10^00	#NUM!	7,52×10^−01	−0,688	1,75×10^00	#N/A	#N/A	#NUM!	−0×10^00	1,000	3,05×10^−01
TWEAK Signaling	0,728	4,81×10^00	#N/A	#N/A	−0,816	7,62×10^−01	#N/A	#N/A	0,775	3,27×10^00	#N/A	#N/A	#N/A	#N/A	#NUM!	−0×10^00
Macropinocytosis Signaling	−1,508	7,26×10^−01	#NUM!	1,19×10^00	0,000	4,12×10^−01	#NUM!	1,06×10^00	−1,633	2,45×10^00	#N/A	#N/A	#NUM!	−0×10^00	1,633	1,25×10^00
MYC Mediated Apoptosis Signaling	−0,218	3,41×10^00	#N/A	#N/A	−0,816	−0×10^00	#NUM!	−0×10^00	−1,291	9,91×10^−01	#N/A	#N/A	#N/A	#N/A	0,447	8,57×10^−01
Superpathway of D-myo-inositol (1,4,5)-trisphosphate Metabolism	−0,707	1,12×10^00	#NUM!	6,13×10^−01	−1,134	1,66×10^00	#N/A	#N/A	0,000	−0×10^00	#NUM!	1,41×10^00	#NUM!	2,66×10^−01	#NUM!	−0×10^00
14-3-3-mediated Signaling	−0,784	7,21×10^−01	#NUM!	7,1×10^−01	0,000	2,02×10^00	#NUM!	8,39×10^−01	−1,947	6,36×10^00	#NUM!	7,12×10^−01	#NUM!	−0×10^00	1,890	2,65×10^−01
Phospholipases	0,535	4,26×10^−01	#NUM!	2,77×10^−01	−2,111	1,62×10^00	#N/A	#N/A	0,632	−0×10^00	#NUM!	1×10^00	#NUM!	4,66×10^−01	1,414	1,71×10^00
IL-17A Signaling in Airway Cells	−2,236	2,64×10^00	#NUM!	2,54×10^−01	0,000	4,45×10^−01	#NUM!	−0×10^00	0,853	3,41×10^00	#N/A	#N/A	#NUM!	1,62×10^00	2,236	7,9×10^−01
GP6 Signaling Pathway	−0,426	−0×10^00	#N/A	#N/A	2,065	6,18×10^−01	#NUM!	5,36×10^−01	−0,928	5,77×10^−01	#N/A	#N/A	1,633	6,31×10^−01	2,333	6,16×10^−01
Role of JAK2 in Hormone-like Cytokine Signaling	#NUM!	1,35×10^00	#N/A	#N/A	#NUM!	9,67×10^−01	#N/A	#N/A	#NUM!	3,46×10^00	#N/A	#N/A	#N/A	#N/A	#NUM!	1,02×10^00
Ethanol Degradation IV	0,000	2,53×10^−01	#N/A	#N/A	#NUM!	3,47×10^−01	#NUM!	4,62×10^−01	1,000	−0×10^00	#N/A	#N/A	#NUM!	1,62×10^00	#N/A	#N/A
Pyridoxal 5'-phosphate Salvage Pathway	−0,853	2,13×10^00	#N/A	#N/A	0,302	6,8×10^−01	#N/A	#N/A	−0,243	6,58×10^−01	#NUM!	9,79×10^−01	#NUM!	−0×10^00	#NUM!	−0×10^00
Putrescine Degradation III	1,000	3,34×10^−01	#N/A	#N/A	#NUM!	−0×10^00	#N/A	#N/A	0,447	5,3×10^−01	#N/A	#N/A	#NUM!	1,75×10^00	#N/A	#N/A
Type II Diabetes Mellitus Signaling	1,134	1,45×10^00	#N/A	#N/A	1,069	1,57×10^00	#NUM!	−0×10^00	−1,732	1,83×10^00	#N/A	#N/A	#NUM!	−0×10^00	1,134	−0×10^00
Relaxin Signaling	−1,414	6,95×10^−01	#N/A	#N/A	0,577	3,2×10^00	#NUM!	3,76×10^−01	−0,816	1,83×10^00	#N/A	#N/A	#NUM!	1,19×10^00	2,000	−0×10^00
NAD Signaling Pathway	1,372	1,3×10^00	#NUM!	−0×10^00	0,000	1,31×10^00	−2,333	2,85×10^00	−1,640	3,97×10^00	#NUM!	6,58×10^−01	0,000	−0×10^00	1,155	9,87×10^−01
Histamine Degradation	#NUM!	2,93×10^−01	#N/A	#N/A	#NUM!	6,4×10^−01	#N/A	#N/A	1,000	5,21×10^−01	#N/A	#N/A	#NUM!	1,17×10^00	#NUM!	2,83×10^−01
Role of p14/p19ARF in Tumor Suppression	1,342	2,88×10^−01	#NUM!	5,41×10^−01	#NUM!	−0×10^00	#NUM!	3,33×10^−01	−0,632	1,6×10^00	#N/A	#N/A	#N/A	#N/A	−2,000	1,19×10^00
IL-4 Signaling	#NUM!	5,93×10^−01	#NUM!	2,33×10^00	#NUM!	1,48×10^00	#NUM!	4,98×10^−01	#NUM!	8,39×10^−01	#NUM!	8,45×10^−01	#NUM!	−0×10^00	#NUM!	9,36×10^−01
Estrogen-mediated S-phase Entry	#NUM!	−0×10^00	#NUM!	1,41×10^00	#NUM!	−0×10^00	#N/A	#N/A	0,816	4,95×10^−01	#N/A	#N/A	#N/A	#N/A	2,236	1,91×10^00
D-myo-inositol (1,4,5)-Trisphosphate Biosynthesis	1,633	3,6×10^−01	#N/A	#N/A	#NUM!	−0×10^00	#N/A	#N/A	#NUM!	−0×10^00	#NUM!	1,36×10^00	#N/A	#N/A	#NUM!	7,72×10^−01
PD-1, PD-L1 cancer immunotherapy pathway	0,688	−0×10^00	#NUM!	8,93×10^−01	−2,309	−0×10^00	1,342	1,11×10^00	−1,279	8,27×10^−01	#N/A	#N/A	#NUM!	−0×10^00	0,333	9,47×10^−01
G-Protein Coupled Receptor Signaling	#NUM!	3,57×10^−01	#NUM!	6,25×10^−01	#NUM!	1,63×10^00	#NUM!	4×10^−01	#NUM!	9,79×10^−01	#NUM!	1,1×10^00	#NUM!	−0×10^00	#NUM!	6,02×10^−01
CCR3 Signaling in Eosinophils	−1,414	5,88×10^−01	#NUM!	6,76×10^−01	−1,069	2,07×10^00	#NUM!	1,16×10^00	−0,600	1,04×10^00	#NUM!	6,97×10^−01	0,000	1,14×10^00	3,000	7,35×10^−01
Neurotrophin/TRK Signaling	−1,279	1,34×10^00	2,000	2,65×10^00	−1,500	1,51×10^00	#NUM!	6,31×10^−01	0,600	2,14×10^00	#N/A	#N/A	#NUM!	3,3×10^−01	0,447	3,9×10^−01
CDK5 Signaling	1,095	2,47×10^00	#NUM!	1,34×10^00	0,447	1,87×10^00	#NUM!	3,54×10^−01	−0,354	1,81×10^00	#N/A	#N/A	#NUM!	−0×10^00	#NUM!	−0×10^00
Actin Nucleation by ARP-WASP Complex	−1,460	1,43×10^00	#NUM!	1,01×10^00	−1,414	1,97×10^00	#NUM!	4,89×10^−01	0,784	3,76×10^00	#N/A	#N/A	#NUM!	−0×10^00	1,342	1,21×10^00
Role of PKR in Interferon Induction and Antiviral Response	−0,149	4,88×10^00	#NUM!	−0×10^00	−1,155	−0×10^00	2,121	2,58×10^00	0,000	1,95×10^00	#N/A	#N/A	#N/A	#N/A	0,707	3,57×10^−01
Role of MAPK Signaling in Promoting the Pathogenesis of Influenza	−1,219	2,33×10^00	#NUM!	8,39×10^−01	−1,460	2,26×10^00	#NUM!	−0×10^00	0,333	2,74×10^00	#N/A	#N/A	#NUM!	−0×10^00	0,905	1,43×10^00
Signaling by Rho Family GTPases	−0,687	1,56×10^00	#NUM!	−0×10^00	0,973	2,48×10^00	0,000	8,79×10^−01	0,000	2,1×10^00	#N/A	#N/A	1,265	1,21×10^00	1,069	6,8×10^−01
Melanocyte Development and Pigmentation Signaling	−1,177	1,5×10^00	2,000	2,25×10^00	−1,807	6,5×10^−01	−2,000	1,25×10^00	0,600	1,66×10^00	#N/A	#N/A	#NUM!	−0×10^00	1,000	−0×10^00
Inhibition of Matrix Metalloproteases	−0,447	2,86×10^−01	#N/A	#N/A	0,447	6,78×10^−01	#NUM!	2,43×10^−01	#NUM!	−0×10^00	#N/A	#N/A	#NUM!	4,4×10^−01	#NUM!	−0×10^00
Inflammasome pathway	−0,816	6,88×10^−01	#N/A	#N/A	#NUM!	3,14×10^−01	#NUM!	4,45×10^−01	0,447	3,6×10^−01	#N/A	#N/A	#N/A	#N/A	#NUM!	−0×10^00
TNFR1 Signaling	2,132	4,98×10^00	#NUM!	3,42×10^−01	0,000	7,28×10^−01	#N/A	#N/A	−2,065	3,51×10^00	#N/A	#N/A	#N/A	#N/A	#NUM!	−0×10^00
IL-10 Signaling	#NUM!	6,58×10^00	#N/A	#N/A	#NUM!	1,14×10^00	#N/A	#N/A	#NUM!	2,84×10^00	#N/A	#N/A	#N/A	#N/A	#N/A	#N/A
VDR/RXR Activation	0,577	8,66×10^−01	#N/A	#N/A	−0,816	2,68×10^−01	#NUM!	6,2×10^−01	0,000	2,69×10^00	#N/A	#N/A	#NUM!	−0×10^00	#NUM!	−0×10^00
Oxidative Ethanol Degradation III	#NUM!	−0×10^00	#N/A	#N/A	#NUM!	5,02×10^−01	#N/A	#N/A	1,000	−0×10^00	#N/A	#N/A	#NUM!	2,6×10^00	#NUM!	−0×10^00
Xenobiotic Metabolism Signaling	#NUM!	2,89×10^00	#NUM!	3,83×10^−01	#NUM!	4,82×10^00	#NUM!	1,42×10^00	#NUM!	2,74×10^00	#N/A	#N/A	#NUM!	7,44×10^00	#NUM!	1,36×10^00
White Adipose Tissue Browning Pathway	−1,043	−0×10^00	#NUM!	3,13×10^−01	−0,626	1,65×10^00	#NUM!	−0×10^00	−0,426	−0×10^00	#N/A	#N/A	−1,890	7,83×10^−01	−0,816	−0×10^00
D-myo-inositol (1,3,4)-trisphosphate Biosynthesis	−0,378	1,26×10^00	#NUM!	7,08×10^−01	−0,816	1,67×10^00	#N/A	#N/A	#NUM!	−0×10^00	#NUM!	1,52×10^00	#NUM!	3,4×10^−01	#NUM!	1,94×10^−01
PCP (Planar Cell Polarity) Pathway	#N/A	#N/A	#N/A	#N/A	#N/A	#N/A	#NUM!	8,36×10^−01	−0,258	8,83×10^−01	#N/A	#N/A	#NUM!	−0×10^00	#N/A	#N/A
Ethanol Degradation II	#NUM!	−0×10^00	#N/A	#N/A	−1,342	5,82×10^−01	#N/A	#N/A	1,342	−0×10^00	#N/A	#N/A	−2,000	1,93×10^00	#N/A	#N/A
Endocannabinoid Neuronal Synapse Pathway	−1,091	−0×10^00	#NUM!	−0×10^00	−0,853	1,72×10^00	#NUM!	−0×10^00	0,471	−0×10^00	#NUM!	6,56×10^−01	−0,447	4,42×10^−01	−0,447	−0×10^00
Dopamine-DARPP32 Feedback in cAMP Signaling	1,121	8,33×10^−01	2,449	1,68×10^00	−0,392	1,75×10^00	−1,000	2,61×10^−01	−0,169	5,8×10^−01	#NUM!	5,83×10^−01	−0,816	4,23×10^−01	1,633	−0×10^00
Mismatch Repair in Eukaryotes	#NUM!	2,12×10^00	#NUM!	1,81×10^00	#NUM!	−0×10^00	#N/A	#N/A	#NUM!	3,33×10^00	#N/A	#N/A	#NUM!	3,78×10^−01	#NUM!	1,27×10^00
Neuropathic Pain Signaling In Dorsal Horn Neurons	−0,500	−0×10^00	#NUM!	−0×10^00	0,243	8,57×10^−01	−2,000	7,47×10^−01	−1,512	1,12×10^00	#NUM!	8,04×10^−01	#NUM!	−0×10^00	2,449	3,25×10^−01
4-1BB Signaling in T Lymphocytes	−0,302	3,97×10^00	#N/A	#N/A	0,447	5,72×10^−01	#N/A	#N/A	−0,905	2,58×10^00	#N/A	#N/A	#N/A	#N/A	#NUM!	−0×10^00
Fc Epsilon RI Signaling	−1,890	8,63×10^−01	#NUM!	1,26×10^00	−0,426	1,62×10^00	−2,236	9,24×10^−01	0,192	5,04×10^−01	#NUM!	7,38×10^−01	0,000	2,53×10^−01	1,897	9,59×10^−01
DNA Double-Strand Break Repair by Non-Homologous End Joining	#NUM!	2,58×10^00	#NUM!	8,07×10^−01	#NUM!	5,77×10^−01	#NUM!	5,72×10^−01	#NUM!	2,41×10^00	#N/A	#N/A	#N/A	#N/A	#N/A	#N/A
Phenylalanine Degradation IV (Mammalian, via Side Chain)	#NUM!	−0×10^00	#N/A	#N/A	#NUM!	2,56×10^−01	#N/A	#N/A	#NUM!	−0×10^00	#N/A	#N/A	#NUM!	1,11×10^00	#N/A	#N/A
Choline Biosynthesis III	−0,816	1,33×10^00	#N/A	#N/A	−1,342	1,59×10^00	#N/A	#N/A	#NUM!	−0×10^00	#N/A	#N/A	#NUM!	4,23×10^−01	#NUM!	1,42×10^00
IL-23 Signaling Pathway	0,000	3,36×10^−01	#N/A	#N/A	1,633	4,21×10^−01	#NUM!	−0×10^00	−0,258	1,92×10^00	#N/A	#N/A	#NUM!	−0×10^00	2,236	9,71×10^−01
Thrombopoietin Signaling	−2,138	3,98×10^−01	#NUM!	1,39×10^00	0,258	1,91×10^00	#NUM!	3,93×10^−01	−0,816	3,08×10^00	#N/A	#N/A	#NUM!	−0×10^00	1,633	8,83×10^−01
RAC Signaling	−1,372	2,09×10^00	#NUM!	6,38×10^−01	−0,209	1,82×10^00	#NUM!	−0×10^00	−0,164	2,86×10^00	#N/A	#N/A	#NUM!	−0×10^00	0,905	1,13×10^00
Apelin Cardiac Fibroblast Signaling Pathway	0,000	4,98×10^−01	#N/A	#N/A	#NUM!	2,34×10^−01	#NUM!	3,97×10^−01	1,134	6,78×10^−01	#N/A	#N/A	#NUM!	7,5×10^−01	#N/A	#N/A
Nitric Oxide Signaling in the Cardiovascular System	−1,342	−0×10^00	#N/A	#N/A	0,000	1,25×10^00	−2,236	9,71×10^−01	−2,200	7,42×10^−01	#N/A	#N/A	−0,378	1,43×10^00	1,890	3,59×10^−01
GDNF Family Ligand-Receptor Interactions	−2,000	4,33×10^−01	#NUM!	1,19×10^00	−0,832	1,23×10^00	#NUM!	6,31×10^−01	0,000	1,84×10^00	#N/A	#N/A	#NUM!	−0×10^00	0,447	3,9×10^−01
Growth Hormone Signaling	−0,471	7,47×10^−01	#NUM!	2,38×10^−01	0,943	2,5×10^00	−1,000	1,15×10^00	−0,200	2,26×10^00	#N/A	#N/A	#NUM!	−0×10^00	1,633	7,1×10^−01
Unfolded protein response	−2,000	2,36×10^00	#NUM!	5,35×10^−01	1,414	6×10^−01	−1,000	1,33×10^00	−2,400	3,99×10^00	#NUM!	8,51×10^−01	#NUM!	−0×10^00	0,816	1,26×10^00
RANK Signaling in Osteoclasts	−0,756	4,13×10^00	#N/A	#N/A	0,000	2,08×10^00	#NUM!	2,32×10^−01	−0,365	3,61×10^00	#N/A	#N/A	#N/A	#N/A	0,378	6,64×10^−01
IL-3 Signaling	−1,706	1,18×10^00	#NUM!	1,15×10^00	−0,471	1,98×10^00	#NUM!	2,83×10^−01	−1,300	3,2×10^00	#N/A	#N/A	#NUM!	−0×10^00	0,632	1,95×10^00
Reelin Signaling in Neurons	−0,870	1,42×10^00	#NUM!	−0×10^00	−1,091	1,55×10^00	−1,000	5,29×10^−01	0,169	1,29×10^00	#N/A	#N/A	#NUM!	−0×10^00	1,897	1,08×10^00
Ephrin A Signaling	#NUM!	8,48×10^−01	#NUM!	3,62×10^−01	#NUM!	1,48×10^00	#NUM!	1,07×10^00	#NUM!	5,19×10^−01	#N/A	#N/A	#NUM!	3,3×10^−01	#NUM!	3,17×10^−01
GADD45 Signaling	#NUM!	1,6×10^00	#NUM!	1,66×10^00	#NUM!	6,54×10^−01	#N/A	#N/A	#NUM!	1,45×10^00	#N/A	#N/A	#N/A	#N/A	#NUM!	2,52×10^00
Tryptophan Degradation X (Mammalian, via Tryptamine)	#NUM!	−0×10^00	#N/A	#N/A	#NUM!	6,54×10^−01	#N/A	#N/A	1,000	−0×10^00	#N/A	#N/A	−2,000	3,49×10^00	#N/A	#N/A
RAN Signaling	−0,632	3,26×10^00	#NUM!	7,28×10^−01	#NUM!	−0×10^00	#NUM!	5,02×10^−01	1,890	1,27×10^00	#N/A	#N/A	#NUM!	3,59×10^−01	#N/A	#N/A
LPS-stimulated MAPK Signaling	−1,000	2,7×10^00	#NUM!	1,08×10^00	0,000	1,67×10^00	#NUM!	2,51×10^−01	−1,257	4,47×10^00	#N/A	#N/A	#NUM!	−0×10^00	2,000	2,98×10^−01
Synaptic Long Term Potentiation	0,707	1,02×10^00	2,236	2,37×10^00	−0,928	3,27×10^00	−0,447	8,39×10^−01	−1,333	1,63×10^00	#NUM!	7,12×10^−01	−0,447	3,85×10^−01	1,342	−0×10^00
D-myo-inositol (1,4,5)-trisphosphate Degradation	−0,447	5,99×10^−01	#NUM!	7,28×10^−01	−1,000	7,8×10^−01	#N/A	#N/A	#NUM!	−0×10^00	#NUM!	1,54×10^00	#NUM!	3,59×10^−01	#NUM!	2,09×10^−01
IL-12 Signaling and Production in Macrophages	#NUM!	5,17×10^−01	#NUM!	−0×10^00	#NUM!	3,36×10^−01	#NUM!	7,59×10^−01	#NUM!	1,84×10^00	#NUM!	6,88×10^−01	#NUM!	−0×10^00	#NUM!	1,48×10^00
IL-17A Signaling in Fibroblasts	#NUM!	3,24×10^00	#NUM!	4,32×10^−01	#NUM!	9,71×10^−01	#N/A	#N/A	#NUM!	3,45×10^00	#N/A	#N/A	#NUM!	4,4×10^−01	#NUM!	4,58×10^−01
IL-22 Signaling	−1,667	1,86×10^00	#N/A	#N/A	−0,816	1,1×10^00	#N/A	#N/A	0,632	1,68×10^00	#N/A	#N/A	#N/A	#N/A	#NUM!	−0×10^00
Methylglyoxal Degradation I	#NUM!	9,71×10^−01	#N/A	#N/A	#N/A	#N/A	#NUM!	1,19×10^00	#N/A	#N/A	#N/A	#N/A	#N/A	#N/A	#N/A	#N/A
4-aminobutyrate Degradation I	#N/A	#N/A	#N/A	#N/A	#NUM!	4,71×10^−01	#N/A	#N/A	#N/A	#N/A	#N/A	#N/A	#NUM!	1,01×10^00	#N/A	#N/A
ILK Signaling	−1,474	2,2×10^00	1,633	1,52×10^00	2,795	3,12×10^00	1,000	−0×10^00	−1,576	4,5×10^00	#N/A	#N/A	1,667	9,47×10^−01	1,291	2,31×10^00
Cholesterol Biosynthesis I	1,000	5,82×10^−01	#N/A	#N/A	#NUM!	2,9×10^−01	#NUM!	6×10^−01	#NUM!	−0×10^00	#N/A	#N/A	#N/A	#N/A	#N/A	#N/A
Cholesterol Biosynthesis II (via 24,25-dihydrolanosterol)	1,000	5,82×10^−01	#N/A	#N/A	#NUM!	2,9×10^−01	#NUM!	6×10^−01	#NUM!	−0×10^00	#N/A	#N/A	#N/A	#N/A	#N/A	#N/A
Cholesterol Biosynthesis III (via Desmosterol)	1,000	5,82×10^−01	#N/A	#N/A	#NUM!	2,9×10^−01	#NUM!	6×10^−01	#NUM!	−0×10^00	#N/A	#N/A	#N/A	#N/A	#N/A	#N/A
UVC-Induced MAPK Signaling	−2,668	2,42×10^00	#NUM!	1,63×10^00	−0,577	1,59×10^00	#NUM!	−0×10^00	−1,414	2,13×10^00	#N/A	#N/A	#NUM!	2,92×10^−01	#NUM!	−0×10^00
VEGF Family Ligand-Receptor Interactions	−0,943	4,71×10^−01	#NUM!	1,09×10^00	−0,500	1,17×10^00	#NUM!	5,5×10^−01	−1,671	2,71×10^00	#N/A	#N/A	0,000	5,11×10^−01	1,667	1,39×10^00
Xenobiotic Metabolism PXR Signaling Pathway	−0,316	6,29×10^−01	#N/A	#N/A	−3,000	2,52×10^00	0,333	1,79×10^00	0,149	9,47×10^−01	#N/A	#N/A	−3,400	8,99×10^00	−1,155	5,82×10^−01
Xenobiotic Metabolism CAR Signaling Pathway	0,316	7,47×10^−01	#NUM!	−0×10^00	−2,611	1,97×10^00	−0,816	7,54×10^−01	1,234	7,24×10^−01	#N/A	#N/A	−2,858	8,55×10^00	0,577	6,35×10^−01
Superpathway of Melatonin Degradation	0,000	−0×10^00	#N/A	#N/A	−1,897	6,84×10^−01	#N/A	#N/A	−0,447	−0×10^00	#N/A	#N/A	−3,207	8,32×10^00	#NUM!	−0×10^00
LPS/IL-1 Mediated Inhibition of RXR Function	0,000	−0×10^00	#NUM!	−0×10^00	1,964	3,26×10^00	#NUM!	−0×10^00	0,000	7,06×10^−01	#NUM!	1,27×10^00	1,134	8,24×10^00	1,000	−0×10^00
Melatonin Degradation I	0,000	−0×10^00	#N/A	#N/A	−1,897	8,63×10^−01	#N/A	#N/A	−0,447	−0×10^00	#N/A	#N/A	−3,051	7,86×10^00	#NUM!	−0×10^00
Serotonin Degradation	1,342	−0×10^00	#N/A	#N/A	−2,309	1,3×10^00	#N/A	#N/A	0,707	−0×10^00	#N/A	#N/A	−3,606	7,54×10^00	#N/A	#N/A
Nicotine Degradation II	−0,447	−0×10^00	#N/A	#N/A	−2,121	3,84×10^−01	#N/A	#N/A	0,000	−0×10^00	#N/A	#N/A	−2,714	5,78×10^00	#NUM!	−0×10^00
Nicotine Degradation III	−0,447	−0×10^00	#N/A	#N/A	−1,633	3,3×10^−01	#N/A	#N/A	−0,447	−0×10^00	#N/A	#N/A	−2,530	5,31×10^00	#NUM!	−0×10^00
Acetone Degradation I (to Methylglyoxal)	−1,000	−0×10^00	#N/A	#N/A	−1,000	4,34×10^−01	#N/A	#N/A	#NUM!	−0×10^00	#N/A	#N/A	−1,890	5,23×10^00	#NUM!	2,89×10^−01
Thyroid Hormone Metabolism II (via Conjugation and/or Degradation)	1,000	−0×10^00	#N/A	#N/A	−1,890	9,67×10^−01	#N/A	#N/A	#NUM!	−0×10^00	#N/A	#N/A	−2,828	5,12×10^00	#N/A	#N/A
Glutaryl-CoA Degradation	0,000	3,34×10^−01	#N/A	#N/A	−1,633	3,21×10^00	#N/A	#N/A	1,000	2,89×10^−01	#N/A	#N/A	−1,342	4,91×10^00	#NUM!	2,09×10^−01
Estrogen Biosynthesis	−0,447	−0×10^00	#N/A	#N/A	−1,667	1,14×10^00	#NUM!	2,23×10^−01	0,447	−0×10^00	#N/A	#N/A	−1,890	4,27×10^00	#NUM!	4,06×10^−01
Dopamine Degradation	1,000	−0×10^00	#N/A	#N/A	−1,134	1,66×10^00	#N/A	#N/A	1,342	2,43×10^−01	#N/A	#N/A	−2,449	4,08×10^00	#N/A	#N/A
Retinoate Biosynthesis I	#NUM!	−0×10^00	#N/A	#N/A	#NUM!	−0×10^00	#NUM!	7,85×10^−01	0,000	−0×10^00	#N/A	#N/A	−2,449	4,05×10^00	#N/A	#N/A
Tryptophan Degradation III (Eukaryotic)	0,000	−0×10^00	#N/A	#N/A	−1,134	2,69×10^00	#N/A	#N/A	1,000	−0×10^00	#N/A	#N/A	−1,342	3,96×10^00	#NUM!	−0×10^00
Glutathione-mediated Detoxification	#NUM!	−0×10^00	#N/A	#N/A	−2,236	6,25×10^−01	#NUM!	3,58×10^−01	1,633	4,95×10^−01	#N/A	#N/A	−2,449	3,76×10^00	#NUM!	7,72×10^−01
The Visual Cycle	#NUM!	−0×10^00	#N/A	#N/A	#NUM!	−0×10^00	#NUM!	1,19×10^00	0,000	−0×10^00	#N/A	#N/A	−2,000	3,49×10^00	#N/A	#N/A
Heparan Sulfate Biosynthesis	1,667	−0×10^00	#N/A	#N/A	0,577	8,7×10^−01	#NUM!	−0×10^00	0,000	−0×10^00	#N/A	#N/A	−1,000	3,48×10^00	#NUM!	−0×10^00
Proline Biosynthesis II (from Arginine)	#NUM!	−0×10^00	#NUM!	1,23×10^00	#N/A	#N/A	#N/A	#N/A	#N/A	#N/A	#N/A	#N/A	#NUM!	3,45×10^00	#N/A	#N/A
Arginine Biosynthesis IV	1,000	1,75×10^00	#NUM!	1,15×10^00	#NUM!	2,5×10^−01	#N/A	#N/A	#NUM!	−0×10^00	#N/A	#N/A	#NUM!	3,16×10^00	#N/A	#N/A
Trehalose Degradation II (Trehalase)	#N/A	#N/A	#N/A	#N/A	#N/A	#N/A	#N/A	#N/A	#NUM!	−0×10^00	#N/A	#N/A	#NUM!	3,16×10^00	#N/A	#N/A
Heparan Sulfate Biosynthesis (Late Stages)	0,816	−0×10^00	#N/A	#N/A	0,302	8,86×10^−01	#NUM!	−0×10^00	0,000	4,1×10^−01	#N/A	#N/A	−1,414	3,14×10^00	#NUM!	−0×10^00
Xenobiotic Metabolism General Signaling Pathway	−1,121	1,82×10^00	#NUM!	6,33×10^−01	−2,043	2,6×10^00	−1,342	7,26×10^−01	−0,152	2,28×10^00	#N/A	#N/A	−3,464	3,14×10^00	1,155	1,11×10^00
Bupropion Degradation	#NUM!	−0×10^00	#N/A	#N/A	#NUM!	−0×10^00	#N/A	#N/A	#NUM!	−0×10^00	#N/A	#N/A	−1,342	2,99×10^00	#NUM!	−0×10^00
β-alanine Degradation I	#NUM!	4,38×10^−01	#N/A	#N/A	#N/A	#N/A	#N/A	#N/A	#N/A	#N/A	#N/A	#N/A	#NUM!	2,95×10^00	#N/A	#N/A
PXR/RXR Activation	#NUM!	2,81×10^−01	#NUM!	2,72×10^−01	#NUM!	4,11×10^00	#NUM!	−0×10^00	#NUM!	9,39×10^−01	#N/A	#N/A	#NUM!	2,95×10^00	#NUM!	−0×10^00
Superpathway of Citrulline Metabolism	−0,447	7,64×10^−01	#NUM!	7,77×10^−01	#NUM!	2,27×10^−01	#NUM!	5,47×10^−01	1,000	3,88×10^−01	#N/A	#N/A	−1,000	2,9×10^00	#NUM!	2,43×10^−01
Methylglyoxal Degradation III	#NUM!	−0×10^00	#N/A	#N/A	#NUM!	9,32×10^−01	#NUM!	5,47×10^−01	#NUM!	−0×10^00	#N/A	#N/A	#NUM!	2,9×10^00	#NUM!	7,03×10^−01
Xenobiotic Metabolism AHR Signaling Pathway	0,688	9,71×10^−01	#N/A	#N/A	−1,387	8,79×10^−01	0,000	1,02×10^00	−1,091	1,16×10^00	#N/A	#N/A	−3,000	2,9×10^00	2,121	1,17×10^00
Chondroitin Sulfate Biosynthesis	1,414	−0×10^00	#N/A	#N/A	1,732	1,52×10^00	#NUM!	−0×10^00	−1,000	−0×10^00	#N/A	#N/A	−0,378	2,79×10^00	#NUM!	−0×10^00
Stearate Biosynthesis I (Animals)	1,890	3,07×10^−01	#N/A	#N/A	−1,265	1,19×10^00	#NUM!	−0×10^00	0,000	4,95×10^−01	#N/A	#N/A	0,000	2,79×10^00	#NUM!	−0×10^00
Ketolysis	#NUM!	−0×10^00	#N/A	#N/A	−2,000	2,85×10^00	#N/A	#N/A	#NUM!	2,67×10^−01	#N/A	#N/A	#NUM!	2,74×10^00	#N/A	#N/A
Retinol Biosynthesis	−1,000	−0×10^00	#NUM!	4,15×10^−01	0,000	−0×10^00	#NUM!	1,24×10^00	1,414	−0×10^00	#N/A	#N/A	−2,236	2,71×10^00	−1,000	7,54×10^−01
Dermatan Sulfate Biosynthesis	1,414	−0×10^00	#N/A	#N/A	1,941	1,69×10^00	#NUM!	−0×10^00	−1,508	−0×10^00	#N/A	#N/A	−0,378	2,65×10^00	#NUM!	−0×10^00
Dermatan Sulfate Biosynthesis (Late Stages)	1,000	−0×10^00	#N/A	#N/A	1,000	1,08×10^00	#NUM!	2,16×10^−01	−1,265	3,79×10^−01	#N/A	#N/A	−0,816	2,6×10^00	#NUM!	−0×10^00
Citrulline Biosynthesis	#NUM!	5,7×10^−01	#NUM!	9,83×10^−01	#NUM!	4,87×10^−01	#NUM!	7,42×10^−01	#NUM!	2,15×10^−01	#N/A	#N/A	#NUM!	2,57×10^00	#N/A	#N/A
Noradrenaline and Adrenaline Degradation	#NUM!	−0×10^00	#N/A	#N/A	−0,816	7,42×10^−01	#N/A	#N/A	1,633	−0×10^00	#N/A	#N/A	−2,236	2,54×10^00	#N/A	#N/A
Chondroitin Sulfate Biosynthesis (Late Stages)	0,447	−0×10^00	#N/A	#N/A	1,265	1,31×10^00	#NUM!	2,04×10^−01	−1,000	−0×10^00	#N/A	#N/A	−0,816	2,49×10^00	#NUM!	−0×10^00
Dilated Cardiomyopathy Signaling Pathway	−0,784	−0×10^00	#N/A	#N/A	−1,213	9,1×10^−01	−1,342	6,6×10^−01	0,392	3,9×10^−01	#N/A	#N/A	0,707	2,44×10^00	1,342	−0×10^00
Valine Degradation I	1,000	4,17×10^−01	#N/A	#N/A	−2,828	2,65×10^00	#NUM!	1,15×10^00	0,447	9,24×10^−01	#N/A	#N/A	−2,000	2,41×10^00	#NUM!	−0×10^00
Ketogenesis	#NUM!	−0×10^00	#N/A	#N/A	−2,236	2,93×10^00	#N/A	#N/A	#NUM!	3,64×10^−01	#N/A	#N/A	#NUM!	2,3×10^00	#N/A	#N/A
Vitamin-C Transport	#NUM!	−0×10^00	#N/A	#N/A	−1,000	1,66×10^00	#NUM!	3,97×10^−01	0,000	6,78×10^−01	#N/A	#N/A	#NUM!	2,18×10^00	#NUM!	−0×10^00
RHOA Signaling	0,180	1,56×10^00	#NUM!	−0×10^00	−1,342	1,43×10^00	#NUM!	2,97×10^−01	1,333	2,33×10^00	#N/A	#N/A	0,632	2,11×10^00	−1,414	1,14×10^00
Cellular Effects of Sildenafil (Viagra)	#NUM!	−0×10^00	#N/A	#N/A	#NUM!	1,34×10^00	#NUM!	−0×10^00	#NUM!	−0×10^00	#NUM!	6,62×10^−01	#NUM!	2,05×10^00	#NUM!	−0×10^00
FXR/RXR Activation	#NUM!	−0×10^00	#NUM!	1,19×10^00	#NUM!	2,36×10^00	#NUM!	−0×10^00	#NUM!	−0×10^00	#NUM!	1,72×10^00	#NUM!	2,04×10^00	#NUM!	4,19×10^−01
Role of IL-17A in Psoriasis	#NUM!	−0×10^00	#NUM!	8,07×10^−01	#NUM!	5,77×10^−01	#N/A	#N/A	0,816	1,22×10^00	#N/A	#N/A	#NUM!	1,99×10^00	#NUM!	7,5×10^−01
Androgen Biosynthesis	#N/A	#N/A	#N/A	#N/A	#NUM!	5,77×10^−01	#NUM!	5,72×10^−01	#NUM!	−0×10^00	#N/A	#N/A	#NUM!	1,99×10^00	#NUM!	2,62×10^−01
α-tocopherol Degradation	#N/A	#N/A	#N/A	#N/A	#NUM!	3,03×10^−01	#N/A	#N/A	#NUM!	−0×10^00	#N/A	#N/A	#NUM!	1,98×10^00	#NUM!	6,09×10^−01
Maturity Onset Diabetes of Young (MODY) Signaling	#NUM!	−0×10^00	#N/A	#N/A	#NUM!	−0×10^00	#NUM!	2,94×10^−01	#NUM!	−0×10^00	#NUM!	9,1×10^−01	#NUM!	1,84×10^00	#NUM!	8,86×10^−01
Arginine Degradation VI (Arginase 2 Pathway)	#NUM!	4,53×10^−01	#NUM!	1,15×10^00	#N/A	#N/A	#NUM!	9,03×10^−01	#NUM!	−0×10^00	#N/A	#N/A	#NUM!	1,82×10^00	#N/A	#N/A
Agranulocyte Adhesion and Diapedesis	#NUM!	−0×10^00	#NUM!	−0×10^00	#NUM!	8,66×10^−01	#NUM!	−0×10^00	#NUM!	−0×10^00	#N/A	#N/A	#NUM!	1,82×10^00	#NUM!	1,62×10^00
Tight Junction Signaling	#NUM!	3,91×10^00	#NUM!	4,44×10^−01	#NUM!	2,47×10^00	#NUM!	4,56×10^−01	#NUM!	3,22×10^00	#NUM!	5,83×10^−01	#NUM!	1,8×10^00	#NUM!	7,52×10^−01
Superpathway of Geranylgeranyldiphosphate Biosynthesis I (via Mevalonate)	#NUM!	−0×10^00	#N/A	#N/A	−2,000	1,24×10^00	#N/A	#N/A	#NUM!	−0×10^00	#N/A	#N/A	#NUM!	1,75×10^00	#N/A	#N/A
Sertoli Cell-Sertoli Cell Junction Signaling	#NUM!	7,8×10^−01	#NUM!	6,42×10^−01	#NUM!	3,85×10^00	#NUM!	3,38×10^−01	#NUM!	3,32×10^00	#N/A	#N/A	#NUM!	1,74×10^00	#NUM!	1,04×10^00
Fatty Acid β-oxidation I	1,134	4,99×10^−01	#N/A	#N/A	−2,887	3,43×10^00	#NUM!	8,07×10^−01	−1,134	4,18×10^−01	#N/A	#N/A	−2,000	1,68×10^00	#NUM!	2,75×10^−01
Superoxide Radicals Degradation	#NUM!	6,8×10^−01	#N/A	#N/A	#NUM!	5,61×10^−01	#NUM!	7,88×10^−01	#NUM!	2,67×10^−01	#N/A	#N/A	#NUM!	1,57×10^00	#NUM!	1,17×10^00
Mineralocorticoid Biosynthesis	#N/A	#N/A	#N/A	#N/A	#NUM!	5,61×10^−01	#N/A	#N/A	#NUM!	−0×10^00	#N/A	#N/A	#NUM!	1,57×10^00	#NUM!	4,39×10^−01
Cardiac β-adrenergic Signaling	0,928	6,99×10^−01	#NUM!	−0×10^00	0,600	4,53×10^00	#NUM!	4,78×10^−01	−1,134	6,74×10^−01	#N/A	#N/A	−0,816	1,51×10^00	2,000	−0×10^00
Glutamine Biosynthesis I	#NUM!	6,93×10^−01	#N/A	#N/A	#NUM!	8,89×10^−01	#N/A	#N/A	#NUM!	6,68×10^−01	#N/A	#N/A	#NUM!	1,48×10^00	#N/A	#N/A
L-cysteine Degradation II	#N/A	#N/A	#N/A	#N/A	#N/A	#N/A	#N/A	#N/A	#N/A	#N/A	#N/A	#N/A	#NUM!	1,48×10^00	#N/A	#N/A
Citrulline Degradation	#N/A	#N/A	#N/A	#N/A	#N/A	#N/A	#N/A	#N/A	#N/A	#N/A	#N/A	#N/A	#NUM!	1,48×10^00	#N/A	#N/A
Glucocorticoid Biosynthesis	#N/A	#N/A	#N/A	#N/A	#NUM!	4,87×10^−01	#N/A	#N/A	#NUM!	−0×10^00	#N/A	#N/A	#NUM!	1,47×10^00	#NUM!	3,99×10^−01
GDP-glucose Biosynthesis	#NUM!	−0×10^00	#N/A	#N/A	#NUM!	−0×10^00	#N/A	#N/A	#NUM!	2,15×10^−01	#N/A	#N/A	#NUM!	1,47×10^00	#N/A	#N/A
Glucose and Glucose-1-phosphate Degradation	#NUM!	−0×10^00	#N/A	#N/A	#NUM!	−0×10^00	#N/A	#N/A	#NUM!	−0×10^00	#N/A	#N/A	#NUM!	1,38×10^00	#N/A	#N/A
Oleate Biosynthesis II (Animals)	#NUM!	−0×10^00	#NUM!	9,43×10^−01	#NUM!	−0×10^00	#NUM!	7,01×10^−01	#N/A	#N/A	#N/A	#N/A	#NUM!	1,38×10^00	#NUM!	3,65×10^−01
Triacylglycerol Degradation	0,000	−0×10^00	#NUM!	4,07×10^−01	−0,447	−0×10^00	#N/A	#N/A	2,828	−0×10^00	#N/A	#N/A	−1,000	1,33×10^00	−0,816	1,63×10^00
Serotonin Receptor Signaling	#NUM!	−0×10^00	#N/A	#N/A	#NUM!	−0×10^00	#N/A	#N/A	#NUM!	−0×10^00	#N/A	#N/A	#NUM!	1,3×10^00	#NUM!	−0×10^00
EIF2 Signaling	−3,244	6,67×10^00	−0,707	4,96×10^00	0,600	1,49×10^00	−2,121	4,7×10^00	2,722	9,2×10^00	#NUM!	2,25×10^00	#NUM!	−0×10^00	1,342	−0×10^00
Circadian Rhythm Signaling	#NUM!	2,87×10^−01	#NUM!	4,35×10^00	#NUM!	1,69×10^00	#N/A	#N/A	#NUM!	8,12×10^−01	#N/A	#N/A	#NUM!	1,02×10^00	#NUM!	2,61×10^−01
Estrogen-Dependent Breast Cancer Signaling	−1,500	8,66×10^−01	2,236	3,47×10^00	1,069	3,26×10^00	#NUM!	−0×10^00	−1,043	3,05×10^00	#N/A	#N/A	#NUM!	5,93×10^−01	#NUM!	3,79×10^−01
Cancer Drug Resistance By Drug Efflux	#NUM!	7,35×10^−01	#NUM!	2,28×10^00	#NUM!	1,2×10^00	#NUM!	−0×10^00	#NUM!	2,49×10^00	#N/A	#N/A	#NUM!	−0×10^00	#NUM!	−0×10^00
Regulation of eIF4 and p70S6K Signaling	−0,655	4,67×10^00	#NUM!	2,26×10^00	−0,243	1,61×10^00	#NUM!	2,75×10^00	−0,816	4,49×10^00	#N/A	#N/A	#NUM!	−0×10^00	1,342	−0×10^00
Assembly of RNA Polymerase III Complex	0,000	6,72×10^−01	#NUM!	2,05×10^00	#N/A	#N/A	#N/A	#N/A	0,707	3,01×10^00	#N/A	#N/A	#N/A	#N/A	#NUM!	3,07×10^−01
Agrin Interactions at Neuromuscular Junction	−1,069	6,9×10^−01	#NUM!	2,04×10^00	−0,905	1,04×10^00	#N/A	#N/A	−1,091	1,6×10^00	#N/A	#N/A	#NUM!	7,19×10^−01	#NUM!	4,98×10^−01
Antigen Presentation Pathway	#NUM!	−0×10^00	#NUM!	1,97×10^00	#NUM!	2,59×10^−01	#NUM!	2,43×10^−01	#NUM!	−0×10^00	#N/A	#N/A	#N/A	#N/A	#NUM!	4,58×10^−01
MSP-RON Signaling In Macrophages Pathway	−1,279	4,35×10^−01	2,236	1,9×10^00	−0,426	2,31×10^00	0,000	9,71×10^−01	0,000	1,63×10^00	#N/A	#N/A	#NUM!	−0×10^00	−0,333	7,57×10^−01
Role of IL-17F in Allergic Inflammatory Airway Diseases	−0,535	2,41×10^00	#NUM!	1,8×10^00	−0,302	2,1×10^00	#N/A	#N/A	−0,577	1,43×10^00	#N/A	#N/A	#NUM!	−0×10^00	#NUM!	−0×10^00
Erythropoietin Signaling Pathway	−1,372	4,13×10^−01	1,633	1,78×10^00	0,354	2,08×10^00	#NUM!	−0×10^00	−1,021	1,92×10^00	#N/A	#N/A	−0,447	−0×10^00	2,309	8,7×10^−01
γ-linolenate Biosynthesis II (Animals)	#NUM!	−0×10^00	#NUM!	1,71×10^00	#NUM!	3,83×10^−01	#N/A	#N/A	#NUM!	−0×10^00	#N/A	#N/A	#N/A	#N/A	#NUM!	1,94×10^−01
Spliceosomal Cycle	−2,294	4,6×10^00	#NUM!	1,67×10^00	−0,816	−0×10^00	#NUM!	5,33×10^−01	1,698	1,97×10^00	#N/A	#N/A	#N/A	#N/A	#NUM!	−0×10^00
Choline Degradation I	#NUM!	4,38×10^−01	#NUM!	1,62×10^00	#NUM!	6,18×10^−01	#N/A	#N/A	#NUM!	1,33×10^00	#N/A	#N/A	#NUM!	1,18×10^00	#NUM!	9,71×10^−01
S-methyl-5-thio-α-D-ribose 1-phosphate Degradation	#N/A	#N/A	#NUM!	1,62×10^00	#N/A	#N/A	#N/A	#N/A	#NUM!	4,16×10^−01	#N/A	#N/A	#N/A	#N/A	#N/A	#N/A
Crosstalk between Dendritic Cells and Natural Killer Cells	0,632	−0×10^00	#NUM!	1,61×10^00	0,707	2,92×10^−01	#NUM!	8,51×10^−01	−2,668	8,01×10^−01	#N/A	#N/A	#NUM!	4,42×10^−01	0,000	6,33×10^−01
CSDE1 Signaling Pathway	#N/A	#N/A	#NUM!	1,54×10^00	#N/A	#N/A	#N/A	#N/A	0,209	4,71×10^00	#N/A	#N/A	#NUM!	−0×10^00	#N/A	#N/A
Phagosome Maturation	#NUM!	1,69×10^00	#NUM!	1,46×10^00	#NUM!	1,84×10^00	#NUM!	6,36×10^−01	#NUM!	1,68×10^00	#NUM!	1,58×10^00	#NUM!	−0×10^00	#NUM!	1,17×10^00
5-aminoimidazole Ribonucleotide Biosynthesis I	#NUM!	9,71×10^−01	#NUM!	1,45×10^00	#N/A	#N/A	#N/A	#N/A	#N/A	#N/A	#N/A	#N/A	#N/A	#N/A	#N/A	#N/A
HIF1α Signaling	−1,820	1,39×10^00	1,633	1,42×10^00	0,378	5,07×10^−01	0,000	1,08×10^00	−2,810	4,22×10^00	#NUM!	5,3×10^−01	0,000	8,36×10^−01	0,229	2,05×10^00
Role of JAK1 and JAK3 in γc Cytokine Signaling	#NUM!	−0×10^00	#NUM!	1,33×10^00	#NUM!	1,08×10^00	#NUM!	−0×10^00	#NUM!	3,41×10^00	#N/A	#N/A	#NUM!	4,11×10^−01	#NUM!	1,97×10^00
Arginine Degradation I (Arginase Pathway)	#NUM!	1,55×10^00	#NUM!	1,32×10^00	#N/A	#N/A	#NUM!	1,07×10^00	#NUM!	2,07×10^−01	#N/A	#N/A	#NUM!	8,96×10^−01	#N/A	#N/A
Neuroinflammation Signaling Pathway	−0,412	2,87×10^−01	2,449	1,11×10^00	0,152	9,71×10^−01	−1,342	−0×10^00	−2,047	1,84×10^00	#N/A	#N/A	0,816	−0×10^00	2,065	6,23×10^−01
Th1 and Th2 Activation Pathway	#NUM!	−0×10^00	#NUM!	4,85×10^−01	#NUM!	1,66×10^00	#NUM!	−0×10^00	#NUM!	8,33×10^−01	#N/A	#N/A	#NUM!	−0×10^00	#NUM!	8,83×10^−01
Wound Healing Signaling Pathway	#N/A	#N/A	#N/A	#N/A	#N/A	#N/A	#N/A	#N/A	#N/A	#N/A	#N/A	#N/A	#N/A	#N/A	#N/A	#N/A
Glucocorticoid Receptor Signaling	#NUM!	2,01×10^00	#NUM!	9,21×10^−01	#NUM!	4,08×10^−01	#NUM!	4,15×10^00	#NUM!	5,13×10^00	#N/A	#N/A	#NUM!	−0×10^00	#NUM!	4,5×10^−01
Th1 Pathway	−0,277	−0×10^00	#NUM!	3,84×10^−01	1,069	4,76×10^−01	#NUM!	3,21×10^−01	0,000	6,5×10^−01	#N/A	#N/A	#NUM!	−0×10^00	0,632	9,59×10^−01
TEC Kinase Signaling	−1,480	−0×10^00	#N/A	#N/A	1,706	−0×10^00	#NUM!	−0×10^00	−1,718	−0×10^00	#N/A	#N/A	#NUM!	−0×10^00	1,941	−0×10^00
LXR/RXR Activation	1,213	−0×10^00	#NUM!	3,59×10^−01	−1,604	7,96×10^−01	#NUM!	2,92×10^−01	2,041	3,95×10^−01	#NUM!	1,73×10^00	−2,000	4,07×10^−01	−0,333	1,12×10^00
TREM1 Signaling	−0,577	−0×10^00	#N/A	#N/A	2,111	6,78×10^−01	#NUM!	−0×10^00	−3,130	1,33×10^00	#N/A	#N/A	#NUM!	−0×10^00	1,000	2,49×10^−01
Systemic Lupus Erythematosus In B Cell Signaling Pathway	−1,549	8,79×10^−01	0,816	3,37×10^−01	0,866	2,41×10^00	−1,890	3,94×10^−01	−3,580	−0×10^00	#NUM!	2,68×10^−01	0,378	−0×10^00	0,655	1,2×10^00
Type I Diabetes Mellitus Signaling	0,557	−0×10^00	#NUM!	−0×10^00	−0,832	−0×10^00	#NUM!	−0×10^00	−1,300	−0×10^00	#N/A	#N/A	#NUM!	−0×10^00	1,414	−0×10^00
PPARα/RXRα Activation	2,023	6,87×10^00	#NUM!	4,28×10^−01	−1,300	2,31×10^00	1,000	4,34×10^−01	1,021	3,46×10^00	#NUM!	5,75×10^−01	−1,342	3,98×10^−01	0,000	1,13×10^00
Pulmonary Fibrosis Idiopathic Signaling Pathway	#N/A	#N/A	#N/A	#N/A	#N/A	#N/A	#N/A	#N/A	#N/A	#N/A	#N/A	#N/A	#N/A	#N/A	#N/A	#N/A
Role of JAK1, JAK2 and TYK2 in Interferon Signaling	−1,000	1,6×10^00	#N/A	#N/A	#NUM!	6,25×10^−01	#N/A	#N/A	#NUM!	1,43×10^00	#N/A	#N/A	#N/A	#N/A	#NUM!	3,75×10^−01
Apelin Liver Signaling Pathway	−1,134	5,77×10^−01	#N/A	#N/A	0,378	1,38×10^00	#N/A	#N/A	1,000	−0×10^00	#N/A	#N/A	#NUM!	2,32×10^−01	#NUM!	7,72×10^−01
Neuroprotective Role of THOP1 in Alzheimer's Disease	−0,302	−0×10^00	#NUM!	8,21×10^−01	1,265	−0×10^00	#NUM!	−0×10^00	1,155	−0×10^00	#N/A	#N/A	#NUM!	−0×10^00	0,816	3,87×10^−01
Amyotrophic Lateral Sclerosis Signaling	−0,894	−0×10^00	#NUM!	−0×10^00	0,000	2,97×10^−01	#NUM!	−0×10^00	−0,426	4,93×10^−01	#N/A	#N/A	#NUM!	2,76×10^−01	1,000	7,57×10^−01
p38 MAPK Signaling	−1,461	3,76×10^00	#NUM!	3,79×10^−01	1,279	2,11×10^00	#N/A	#N/A	−1,715	1,85×10^00	#NUM!	7,38×10^−01	#NUM!	−0×10^00	1,134	4,91×10^−01
Th2 Pathway	0,688	−0×10^00	#NUM!	6,64×10^−01	1,213	1,49×10^00	#NUM!	−0×10^00	0,200	4,69×10^−01	#N/A	#N/A	#NUM!	−0×10^00	−0,378	3,48×10^−01
Th17 Activation Pathway	−0,277	−0×10^00	#NUM!	−0×10^00	0,277	−0×10^00	0,000	−0×10^00	−1,414	−0×10^00	#N/A	#N/A	#NUM!	−0×10^00	0,000	−0×10^00
Biotin-carboxyl Carrier Protein Assembly	#NUM!	3,06×10^−01	#N/A	#N/A	#N/A	#N/A	#N/A	#N/A	#N/A	#N/A	#N/A	#N/A	#N/A	#N/A	#NUM!	2,06×10^00
FAT10 Signaling Pathway	#NUM!	2,11×10^00	#NUM!	3,18×10^−01	#NUM!	4,06×10^−01	#NUM!	4,76×10^−01	#NUM!	2,96×10^00	#N/A	#N/A	#NUM!	−0×10^00	#NUM!	2,05×10^00
Retinoic acid Mediated Apoptosis Signaling	1,291	1×10^00	#N/A	#N/A	−0,707	3,43×10^−01	#NUM!	4,46×10^−01	−0,277	6,36×10^−01	#N/A	#N/A	#NUM!	−0×10^00	0,816	1,91×10^00
IL-17 Signaling	−2,611	−0×10^00	1,000	7,67×10^−01	1,095	1,11×10^00	−2,000	2,54×10^−01	−3,355	1,12×10^00	#N/A	#N/A	1,667	8,39×10^−01	1,155	5,51×10^−01
Activation of IRF by Cytosolic Pattern Recognition Receptors	−0,209	3,49×10^00	#N/A	#N/A	0,447	−0×10^00	#NUM!	−0×10^00	−0,243	1,16×10^00	#N/A	#N/A	#N/A	#N/A	−1,000	3,39×10^−01
T Cell Exhaustion Signaling Pathway	−1,095	−0×10^00	#NUM!	8,36×10^−01	−0,258	−0×10^00	#NUM!	−0×10^00	−0,632	−0×10^00	#N/A	#N/A	#NUM!	−0×10^00	1,000	−0×10^00
Role of Hypercytokinemia/hyperchemokinemia in the Pathogenesis of Influenza	−0,258	−0×10^00	#N/A	#N/A	1,000	−0×10^00	#NUM!	5,88×10^−01	−2,065	4,5×10^−01	#N/A	#N/A	#NUM!	−0×10^00	#NUM!	−0×10^00
TR/RXR Activation	#NUM!	−0×10^00	#N/A	#N/A	#NUM!	−0×10^00	#NUM!	5,5×10^−01	#NUM!	1,11×10^00	#NUM!	2,05×10^00	#NUM!	5,11×10^−01	#NUM!	3,19×10^00
Fcγ Receptor-mediated Phagocytosis in Macrophages and Monocytes	−2,191	2,35×10^00	#N/A	#N/A	−0,775	6,76×10^−01	#NUM!	4,74×10^−01	0,928	1,72×10^00	#N/A	#N/A	0,000	4,25×10^−01	0,832	2,77×10^00
Calcium Transport I	−1,342	1,46×10^00	#N/A	#N/A	#NUM!	4,26×10^−01	#NUM!	7,01×10^−01	#NUM!	4,33×10^−01	#N/A	#N/A	#N/A	#N/A	#NUM!	3,65×10^−01
Phospholipase C Signaling	−0,788	−0×10^00	2,000	−0×10^00	−0,469	−0×10^00	#NUM!	−0×10^00	−0,384	−0×10^00	#NUM!	2,6×10^−01	−0,378	−0×10^00	1,155	−0×10^00
T Helper Cell Differentiation	#NUM!	−0×10^00	#NUM!	−0×10^00	#NUM!	−0×10^00	#NUM!	−0×10^00	#NUM!	−0×10^00	#N/A	#N/A	#N/A	#N/A	#NUM!	−0×10^00
Regulation of Actin-based Motility by Rho	0,000	9,55×10^−01	#N/A	#N/A	−0,728	7,72×10^−01	#NUM!	−0×10^00	0,756	1,87×10^00	#N/A	#N/A	0,000	2,99×10^−01	0,816	8,21×10^−01
Airway Pathology in Chronic Obstructive Pulmonary Disease	#NUM!	−0×10^00	#N/A	#N/A	#NUM!	−0×10^00	#NUM!	−0×10^00	#NUM!	−0×10^00	#N/A	#N/A	#NUM!	4,88×10^−01	#NUM!	5,5×10^−01
PAK Signaling	−1,000	5,88×10^−01	#NUM!	7,75×10^−01	−1,147	9,51×10^−01	#NUM!	3,21×10^−01	−0,209	6,5×10^−01	#N/A	#N/A	−1,000	2,59×10^−01	1,667	9,59×10^−01
B Cell Receptor Signaling	−1,549	6,42×10^00	1,342	5,54×10^−01	−0,522	1,58×10^00	−1,342	5,45×10^−01	−0,412	−0×10^00	#NUM!	3,32×10^−01	−0,447	−0×10^00	0,277	8,01×10^−01
Sirtuin Signaling Pathway	−0,843	6,02×10^00	0,000	8,86×10^−01	−0,469	2,49×10^00	2,111	1,62×10^00	0,329	7,48×10^00	#NUM!	1,08×10^00	−0,632	8,07×10^−01	−0,832	6,6×10^−01
CD27 Signaling in Lymphocytes	0,218	5,77×10^00	#N/A	#N/A	1,414	5,65×10^−01	#NUM!	−0×10^00	−0,535	1,75×10^00	#N/A	#N/A	#N/A	#N/A	−1,000	4,46×10^−01
April Mediated Signaling	−1,414	4,78×10^00	#N/A	#N/A	0,707	1,08×10^00	#N/A	#N/A	0,000	1,97×10^00	#N/A	#N/A	#NUM!	−0×10^00	#NUM!	−0×10^00
B Cell Activating Factor Signaling	−0,775	4,58×10^00	#N/A	#N/A	0,378	1,03×10^00	#N/A	#N/A	0,000	2,25×10^00	#N/A	#N/A	#N/A	#N/A	#NUM!	−0×10^00
TNFR2 Signaling	1,069	3,98×10^00	#N/A	#N/A	#NUM!	4,34×10^−01	#N/A	#N/A	−1,604	4,3×10^00	#N/A	#N/A	#N/A	#N/A	#NUM!	−0×10^00
Polyamine Regulation in Colon Cancer	#NUM!	3,89×10^00	#NUM!	2,86×10^−01	#NUM!	6,23×10^−01	#NUM!	4,18×10^−01	#NUM!	4,89×10^00	#N/A	#N/A	#NUM!	−0×10^00	#NUM!	9,55×10^−01
BAG2 Signaling Pathway	−1,069	3,84×10^00	#NUM!	2,03×10^−01	−0,378	6,23×10^−01	#NUM!	9,87×10^−01	0,243	6,48×10^00	#NUM!	8,89×10^−01	#NUM!	−0×10^00	#NUM!	8,04×10^−01
Inhibition of ARE-Mediated mRNA Degradation Pathway	1,333	3,52×10^00	#NUM!	5,21×10^−01	−1,460	1,29×10^00	0,000	1,61×10^00	−1,857	8,87×10^00	#NUM!	6,23×10^−01	#NUM!	−0×10^00	−1,000	−0×10^00
Role of RIG1-like Receptors in Antiviral Innate Immunity	−0,577	3,32×10^00	#N/A	#N/A	−1,000	−0×10^00	#NUM!	2,04×10^−01	0,333	8,73×10^−01	#N/A	#N/A	#N/A	#N/A	#NUM!	3,59×10^−01
TGF-β Signaling	−2,600	3,05×10^00	#NUM!	9,59×10^−01	−1,213	1,2×10^00	#NUM!	−0×10^00	−1,095	4,35×10^00	#N/A	#N/A	#NUM!	−0×10^00	#NUM!	−0×10^00
Wnt/β-catenin Signaling	0,295	3,03×10^00	#NUM!	8,24×10^−01	1,342	8,42×10^−01	0,000	7,62×10^−01	0,143	3,44×10^00	#N/A	#N/A	−1,414	6,82×10^−01	−0,832	1,07×10^00
Mitochondrial Dysfunction	#NUM!	2,91×10^00	#NUM!	2,26×10^−01	#NUM!	8,18×10^−01	#NUM!	8,36×10^00	#NUM!	2,52×10^00	#N/A	#N/A	#NUM!	−0×10^00	#NUM!	3,83×10^−01
Heme Degradation	0,000	2,77×10^00	#N/A	#N/A	#NUM!	3,73×10^−01	#N/A	#N/A	#NUM!	6,88×10^−01	#N/A	#N/A	#N/A	#N/A	#N/A	#N/A
DNA damage-induced 14-3-3σ Signaling	#NUM!	2,75×10^00	#N/A	#N/A	#NUM!	3,47×10^−01	#NUM!	4,62×10^−01	#NUM!	6,8×10^−01	#N/A	#N/A	#N/A	#N/A	#NUM!	1,74×10^00
Toll-like Receptor Signaling	−2,065	2,74×10^00	#N/A	#N/A	0,000	1,19×10^00	#NUM!	−0×10^00	−0,894	2,69×10^00	#N/A	#N/A	#NUM!	−0×10^00	#N/A	#N/A
Lymphotoxin β Receptor Signaling	0,832	2,48×10^00	#N/A	#N/A	−0,378	5,95×10^−01	#NUM!	−0×10^00	−0,243	2,55×10^00	#N/A	#N/A	#N/A	#N/A	1,342	1,13×10^00
Heme Biosynthesis II	0,816	2,48×10^00	#N/A	#N/A	#N/A	#N/A	#N/A	#N/A	2,236	1,58×10^00	#N/A	#N/A	#N/A	#N/A	#N/A	#N/A
BER pathway	#NUM!	2,37×10^00	#N/A	#N/A	#N/A	#N/A	#N/A	#N/A	#N/A	#N/A	#N/A	#N/A	#N/A	#N/A	#NUM!	8,6×10^−01
Gαq Signaling	−1,298	2,36×10^00	#N/A	#N/A	0,000	2,46×10^00	−1,134	1,14×10^00	−0,926	2,29×10^00	#NUM!	6,09×10^−01	0,000	−0×10^00	−0,277	2,02×10^00
Oxidative Phosphorylation	4,243	2,13×10^00	#N/A	#N/A	−2,309	−0×10^00	−4,359	1,18×10^01	4,333	2,76×10^00	#N/A	#N/A	#N/A	#N/A	1,000	−0×10^00
Hypusine Biosynthesis	#NUM!	2,08×10^00	#N/A	#N/A	#N/A	#N/A	#N/A	#N/A	#N/A	#N/A	#NUM!	2,29×10^00	#N/A	#N/A	#N/A	#N/A
NF-κB Activation by Viruses	0,209	2,01×10^00	#NUM!	1,17×10^00	0,000	7,03×10^−01	#NUM!	2,88×10^−01	−0,928	4,11×10^00	#N/A	#N/A	#NUM!	−0×10^00	2,236	3,68×10^−01
Wnt/Ca+ pathway	0,229	1,98×10^00	#NUM!	7,54×10^−01	0,000	1,26×10^00	#N/A	#N/A	−1,069	5,69×10^−01	#NUM!	9,91×10^−01	#N/A	#N/A	1,000	2,14×10^00
tRNA Charging	0,535	1,87×10^00	#NUM!	1,11×10^00	#NUM!	−0×10^00	#NUM!	1,3×10^00	0,302	7,5×10^−01	#N/A	#N/A	#NUM!	−0×10^00	#N/A	#N/A
GDP-mannose Biosynthesis	2,000	1,75×10^00	#N/A	#N/A	#NUM!	1,5×10^00	#N/A	#N/A	#NUM!	−0×10^00	#N/A	#N/A	#N/A	#N/A	#NUM!	1,41×10^00
NER (Nucleotide Excision Repair, Enhanced Pathway)	−0,962	1,75×10^00	#NUM!	9×10^−01	−0,632	−0×10^00	#NUM!	1,13×10^00	3,452	5,24×10^00	#N/A	#N/A	#NUM!	−0×10^00	#NUM!	−0×10^00
MIF-mediated Glucocorticoid Regulation	1,508	1,69×10^00	#N/A	#N/A	1,134	1,08×10^00	#N/A	#N/A	−1,000	8,76×10^−01	#N/A	#N/A	#NUM!	−0×10^00	#NUM!	2,25×10^−01
MIF Regulation of Innate Immunity	0,832	1,64×10^00	#N/A	#N/A	1,414	9,79×10^−01	#N/A	#N/A	−1,155	1,13×10^00	#N/A	#N/A	#NUM!	−0×10^00	#NUM!	3,59×10^−01
Salvage Pathways of Pyrimidine Ribonucleotides	−0,378	1,62×10^00	#N/A	#N/A	0,000	7,77×10^−01	#N/A	#N/A	0,447	−0×10^00	#NUM!	8,21×10^−01	#NUM!	−0×10^00	0,816	3,63×10^−01
Purine Nucleotides Degradation II (Aerobic)	1,134	1,6×10^00	#N/A	#N/A	#NUM!	−0×10^00	#NUM!	4,62×10^−01	1,000	−0×10^00	#N/A	#N/A	#NUM!	8,83×10^−01	#NUM!	1,08×10^00
Heme Biosynthesis from Uroporphyrinogen-III I	#NUM!	1,55×10^00	#N/A	#N/A	#N/A	#N/A	#N/A	#N/A	#NUM!	1,48×10^00	#N/A	#N/A	#N/A	#N/A	#N/A	#N/A
Spermine and Spermidine Degradation I	#NUM!	1,55×10^00	#N/A	#N/A	#N/A	#N/A	#N/A	#N/A	#NUM!	6,88×10^−01	#N/A	#N/A	#N/A	#N/A	#N/A	#N/A
Oxidized GTP and dGTP Detoxification	#NUM!	1,55×10^00	#N/A	#N/A	#NUM!	3,73×10^−01	#N/A	#N/A	#NUM!	2,07×10^−01	#N/A	#N/A	#N/A	#N/A	#N/A	#N/A
Adenosine Nucleotides Degradation II	0,816	1,54×10^00	#N/A	#N/A	#NUM!	−0×10^00	#NUM!	5,23×10^−01	#NUM!	−0×10^00	#N/A	#N/A	#NUM!	3,78×10^−01	#NUM!	1,27×10^00
Parkinson's Signaling	#NUM!	1,54×10^00	#N/A	#N/A	#NUM!	4,69×10^−01	#N/A	#N/A	#NUM!	9,63×10^−01	#N/A	#N/A	#N/A	#N/A	#NUM!	2,25×10^−01
PFKFB4 Signaling Pathway	0,000	1,47×10^00	#NUM!	9,75×10^−01	−1,414	6,31×10^−01	#NUM!	5,7×10^−01	−0,302	5,61×10^−01	#N/A	#N/A	#NUM!	7,03×10^−01	#NUM!	6,11×10^−01
Gα12/13 Signaling	−0,898	1,44×10^00	#NUM!	1,11×10^00	−1,414	4,57×10^−01	#NUM!	2,49×10^−01	−0,169	1,89×10^00	#NUM!	6,93×10^−01	#NUM!	−0×10^00	−0,707	3,48×10^−01
Pyrimidine Ribonucleotides De Novo Biosynthesis	1,508	1,42×10^00	#NUM!	4,61×10^−01	0,378	8,1×10^−01	#N/A	#N/A	1,000	4,76×10^−01	#N/A	#N/A	#NUM!	4,85×10^−01	#NUM!	5,2×10^−01
Nucleotide Excision Repair Pathway	#NUM!	1,42×10^00	#N/A	#N/A	#NUM!	−0×10^00	#NUM!	1,39×10^00	#NUM!	4,65×10^00	#N/A	#N/A	#N/A	#N/A	#N/A	#N/A
Glycolysis I	2,333	1,41×10^00	#N/A	#N/A	1,000	4,27×10^−01	#N/A	#N/A	#NUM!	−0×10^00	#N/A	#N/A	#NUM!	7,21×10^−01	0,000	1,4×10^00
Glycine Degradation (Creatine Biosynthesis)	#NUM!	1,39×10^00	#N/A	#N/A	#N/A	#N/A	#N/A	#N/A	#N/A	#N/A	#N/A	#N/A	#NUM!	1,18×10^00	#N/A	#N/A
Inhibition of Angiogenesis by TSP1	−1,890	1,35×10^00	#N/A	#N/A	0,000	1,78×10^00	#N/A	#N/A	−1,265	8,79×10^−01	#N/A	#N/A	#NUM!	5,39×10^−01	#NUM!	2,75×10^−01
Endoplasmic Reticulum Stress Pathway	−1,134	1,33×10^00	#NUM!	6,48×10^−01	0,447	9,1×10^−01	#NUM!	1,98×10^00	−0,905	4,14×10^00	#N/A	#N/A	#NUM!	2,92×10^−01	#NUM!	9,79×10^−01
Urate Biosynthesis/Inosine 5'-phosphate Degradation	0,447	1,33×10^00	#N/A	#N/A	#NUM!	−0×10^00	#NUM!	5,72×10^−01	#NUM!	−0×10^00	#N/A	#N/A	#NUM!	4,23×10^−01	#NUM!	7,5×10^−01
NF-κB Signaling	−2,540	−0×10^00	#NUM!	−0×10^00	−0,192	−0×10^00	−2,000	−0×10^00	−1,033	−0×10^00	#N/A	#N/A	−1,000	−0×10^00	−0,302	−0×10^00
IL-9 Signaling	−0,816	5,7×10^−01	#N/A	#N/A	1,414	1,97×10^00	#NUM!	7,47×10^−01	0,277	3,45×10^00	#N/A	#N/A	#N/A	#N/A	1,000	9,07×10^−01
HMGB1 Signaling	−2,335	8,24×10^−01	#NUM!	5,21×10^−01	0,447	1,1×10^00	#NUM!	−0×10^00	−1,474	4,32×10^00	#N/A	#N/A	#NUM!	−0×10^00	0,000	2,9×10^−01
Hepatic Cholestasis	#NUM!	4,87×10^−01	#N/A	#N/A	#NUM!	1,18×10^00	#NUM!	−0×10^00	#NUM!	9,96×10^−01	#NUM!	5,7×10^−01	#NUM!	3,86×10^−01	#NUM!	−0×10^00
Role of Pattern Recognition Receptors in Recognition of Bacteria and Viruses	−1,147	−0×10^00	#N/A	#N/A	1,265	3,79×10^−01	−1,000	3,97×10^−01	−1,732	8,15×10^−01	#N/A	#N/A	#NUM!	−0×10^00	1,342	−0×10^00
IL-17A Signaling in Gastric Cells	−1,633	8,54×10^−01	#NUM!	5,67×10^−01	0,816	1,38×10^00	#N/A	#N/A	0,000	1,43×10^00	#N/A	#N/A	#NUM!	6,68×10^−01	#NUM!	−0×10^00
Caveolar-mediated Endocytosis Signaling	#NUM!	−0×10^00	#NUM!	1,21×10^00	#NUM!	7,93×10^−01	#N/A	#N/A	#NUM!	6,04×10^−01	#N/A	#N/A	#NUM!	6,18×10^−01	#NUM!	6,38×10^−01
Pulmonary Healing Signaling Pathway	#N/A	#N/A	#N/A	#N/A	#N/A	#N/A	#N/A	#N/A	#N/A	#N/A	#N/A	#N/A	#N/A	#N/A	#N/A	#N/A
Mechanisms of Viral Exit from Host Cells	#NUM!	5,06×10^−01	#N/A	#N/A	#NUM!	8,27×10^−01	#NUM!	6,42×10^−01	#NUM!	1,37×10^00	#N/A	#N/A	#NUM!	8,07×10^−01	#NUM!	−0×10^00
Pyroptosis Signaling Pathway	#N/A	#N/A	#N/A	#N/A	#N/A	#N/A	#N/A	#N/A	#N/A	#N/A	#N/A	#N/A	#N/A	#N/A	#N/A	#N/A
Germ Cell-Sertoli Cell Junction Signaling	#NUM!	1,17×10^00	#NUM!	8,48×10^−01	#NUM!	4,27×10^00	#NUM!	5,19×10^−01	#NUM!	5,31×10^00	#N/A	#N/A	#NUM!	4,98×10^−01	#NUM!	1,13×10^00
Differential Regulation of Cytokine Production in Macrophages and T Helper Cells by IL-17A and IL-17F	#N/A	#N/A	#N/A	#N/A	#NUM!	3,83×10^−01	#N/A	#N/A	−2,000	2,49×10^−01	#N/A	#N/A	#N/A	#N/A	#NUM!	1,94×10^−01
Regulation of IL-2 Expression in Activated and Anergic T Lymphocytes	−0,343	−0×10^00	#NUM!	−0×10^00	−0,655	−0×10^00	#NUM!	−0×10^00	−1,219	−0×10^00	#N/A	#N/A	#NUM!	−0×10^00	−1,000	−0×10^00
Remodeling of Epithelial Adherens Junctions	−1,155	5,97×10^−01	#N/A	#N/A	#NUM!	1,41×10^00	#NUM!	3,69×10^−01	1,732	3,97×10^00	#N/A	#N/A	#NUM!	7,5×10^−01	#NUM!	1,56×10^00
Differential Regulation of Cytokine Production in Intestinal Epithelial Cells by IL-17A and IL-17F	#N/A	#N/A	#N/A	#N/A	1,342	7,83×10^−01	#NUM!	3,97×10^−01	−1,000	−0×10^00	#N/A	#N/A	#NUM!	2,66×10^−01	#NUM!	4,4×10^−01
Altered T Cell and B Cell Signaling in Rheumatoid Arthritis	#NUM!	−0×10^00	#NUM!	−0×10^00	#NUM!	−0×10^00	#NUM!	−0×10^00	#NUM!	−0×10^00	#N/A	#N/A	#NUM!	−0×10^00	#NUM!	−0×10^00
UDP-D-xylose and UDP-D-glucuronate Biosynthesis	#N/A	#N/A	#N/A	#N/A	#NUM!	6,18×10^−01	#NUM!	1,36×10^00	#NUM!	4,16×10^−01	#N/A	#N/A	#N/A	#N/A	#N/A	#N/A
Glutamine Degradation I	#N/A	#N/A	#N/A	#N/A	#NUM!	6,18×10^−01	#N/A	#N/A	#NUM!	4,16×10^−01	#N/A	#N/A	#NUM!	1,18×10^00	#N/A	#N/A
Role of MAPK Signaling in Inhibiting the Pathogenesis of Influenza	−1,091	1,22×10^00	#N/A	#N/A	−0,535	1,32×10^00	#N/A	#N/A	−0,209	1,45×10^00	#N/A	#N/A	#NUM!	−0×10^00	1,134	9,55×10^−01
Dendritic Cell Maturation	−0,745	−0×10^00	2,236	3,16×10^−01	1,000	−0×10^00	−2,449	−0×10^00	−2,111	−0×10^00	#NUM!	3,2×10^−01	#NUM!	−0×10^00	2,121	−0×10^00
Proline Biosynthesis I	#NUM!	2,25×10^−01	#N/A	#N/A	#NUM!	3,73×10^−01	#N/A	#N/A	#N/A	#N/A	#N/A	#N/A	#NUM!	8,96×10^−01	#N/A	#N/A
Granulocyte Adhesion and Diapedesis	#NUM!	−0×10^00	#N/A	#N/A	#NUM!	5,11×10^−01	#NUM!	−0×10^00	#NUM!	3,81×10^−01	#N/A	#N/A	#NUM!	6,46×10^−01	#NUM!	1,01×10^00
Coronavirus Replication Pathway	−2,121	−0×10^00	#N/A	#N/A	1,414	7,83×10^−01	#NUM!	1,19×10^00	3,000	1,97×10^00	#NUM!	1,16×10^00	#NUM!	7,85×10^−01	#NUM!	3,88×10^−01
Apelin Pancreas Signaling Pathway	0,302	9,67×10^−01	#N/A	#N/A	0,000	4,47×10^−01	#NUM!	5,83×10^−01	2,673	1,67×10^00	#N/A	#N/A	#NUM!	−0×10^00	#NUM!	−0×10^00
Acetyl-CoA Biosynthesis I (Pyruvate Dehydrogenase Complex)	#NUM!	−0×10^00	#N/A	#N/A	#NUM!	7,57×10^−01	#NUM!	9,03×10^−01	#NUM!	4,18×10^−01	#N/A	#N/A	#N/A	#N/A	#N/A	#N/A
Role of Cytokines in Mediating Communication between Immune Cells	#NUM!	−0×10^00	#NUM!	3,3×10^−01	#NUM!	−0×10^00	#NUM!	−0×10^00	#NUM!	−0×10^00	#N/A	#N/A	#N/A	#N/A	#N/A	#N/A
UVB-Induced MAPK Signaling	−2,496	8,12×10^−01	#N/A	#N/A	0,000	4,53×10^−01	#NUM!	4,98×10^−01	0,471	2,03×10^00	#N/A	#N/A	#NUM!	6×10^−01	2,000	4,95×10^−01
Cleavage and Polyadenylation of Pre-mRNA	#NUM!	6,72×10^−01	#NUM!	8,66×10^−01	#NUM!	1,24×10^00	#NUM!	1,56×10^00	#NUM!	3,01×10^00	#NUM!	1,69×10^00	#N/A	#N/A	#N/A	#N/A
Bile Acid Biosynthesis, Neutral Pathway	#NUM!	−0×10^00	#N/A	#N/A	#N/A	#N/A	#NUM!	1,49×10^00	#NUM!	−0×10^00	#N/A	#N/A	#N/A	#N/A	#NUM!	2,83×10^−01
Androgen Signaling	−1,500	1,26×10^00	#NUM!	−0×10^00	−0,535	1,84×10^00	#NUM!	1,48×10^00	−1,698	1,55×10^00	#N/A	#N/A	#NUM!	4,83×10^−01	0,000	−0×10^00
Colanic Acid Building Blocks Biosynthesis	2,236	8,66×10^−01	#N/A	#N/A	−0,816	2,27×10^00	#NUM!	1,43×10^00	−0,447	7,83×10^−01	#N/A	#N/A	#N/A	#N/A	2,236	3,18×10^00
L-dopachrome Biosynthesis	#N/A	#N/A	#N/A	#N/A	#N/A	#N/A	#NUM!	1,36×10^00	#NUM!	4,16×10^−01	#N/A	#N/A	#N/A	#N/A	#N/A	#N/A
Putrescine Biosynthesis III	#N/A	#N/A	#N/A	#N/A	#NUM!	6,18×10^−01	#NUM!	1,36×10^00	#N/A	#N/A	#N/A	#N/A	#N/A	#N/A	#N/A	#N/A
Formaldehyde Oxidation II (Glutathione-dependent)	#NUM!	4,38×10^−01	#N/A	#N/A	#N/A	#N/A	#NUM!	1,36×10^00	#N/A	#N/A	#N/A	#N/A	#N/A	#N/A	#N/A	#N/A
Chemokine Signaling	−1,606	8,66×10^−01	#NUM!	1,18×10^00	−2,183	1,77×10^00	#NUM!	2,94×10^−01	−0,577	2,69×10^00	#NUM!	9,1×10^−01	0,447	9,43×10^−01	0,816	6,06×10^−01
Assembly of RNA Polymerase II Complex	−1,604	9,17×10^−01	#NUM!	3,42×10^−01	−1,342	−0×10^00	#NUM!	1,01×10^00	2,236	2,63×10^00	#N/A	#N/A	#N/A	#N/A	#N/A	#N/A
Role of IL-17A in Arthritis	#NUM!	7,8×10^−01	#NUM!	3,01×10^−01	#NUM!	7,19×10^−01	#NUM!	−0×10^00	#NUM!	2,23×10^00	#NUM!	1,03×10^00	#NUM!	5,29×10^−01	#NUM!	1,04×10^00
dTMP De Novo Biosynthesis	#NUM!	5,7×10^−01	#NUM!	1,23×10^00	#NUM!	3,03×10^−01	#N/A	#N/A	2,000	2,05×10^00	#N/A	#N/A	#N/A	#N/A	#N/A	#N/A
Role of PI3K/AKT Signaling in the Pathogenesis of Influenza	−1,155	7,12×10^−01	#N/A	#N/A	0,000	−0×10^00	#NUM!	3,93×10^−01	−0,258	2×10^00	#N/A	#N/A	#N/A	#N/A	0,447	5,78×10^−01
DNA Double-Strand Break Repair by Homologous Recombination	#NUM!	8,66×10^−01	#NUM!	8,07×10^−01	#NUM!	2,56×10^−01	#N/A	#N/A	#NUM!	1,76×10^00	#N/A	#N/A	#N/A	#N/A	#NUM!	2,62×10^−01
Ceramide Biosynthesis	#NUM!	4,53×10^−01	#N/A	#N/A	#NUM!	7,57×10^−01	#N/A	#N/A	−1,000	1,66×10^00	#N/A	#N/A	#NUM!	7,35×10^−01	#N/A	#N/A
Branched-chain α-keto acid Dehydrogenase Complex	#NUM!	7,33×10^−01	#N/A	#N/A	#NUM!	1,08×10^00	#N/A	#N/A	#NUM!	1,48×10^00	#N/A	#N/A	#N/A	#N/A	#N/A	#N/A
Role of MAPK Signaling in the Pathogenesis of Influenza	#NUM!	3,6×10^−01	#NUM!	1,15×10^00	#NUM!	1,66×10^00	#N/A	#N/A	#NUM!	1,38×10^00	#N/A	#N/A	#NUM!	3,07×10^−01	#NUM!	8,45×10^−01
DNA Methylation and Transcriptional Repression Signaling	#NUM!	1,17×10^00	#N/A	#N/A	#NUM!	3,48×10^−01	#NUM!	2,75×10^−01	#NUM!	1,34×10^00	#N/A	#N/A	#NUM!	5,03×10^−01	#NUM!	−0×10^00
Uridine-5'-phosphate Biosynthesis	#NUM!	4,38×10^−01	#N/A	#N/A	#N/A	#N/A	#N/A	#N/A	#NUM!	1,33×10^00	#N/A	#N/A	#N/A	#N/A	#N/A	#N/A
L-glutamine Biosynthesis II (tRNA-dependent)	#N/A	#N/A	#N/A	#N/A	#N/A	#N/A	#N/A	#N/A	#NUM!	1,33×10^00	#N/A	#N/A	#N/A	#N/A	#N/A	#N/A
Cardiolipin Biosynthesis II	#N/A	#N/A	#N/A	#N/A	#N/A	#N/A	#N/A	#N/A	#NUM!	1,33×10^00	#N/A	#N/A	#N/A	#N/A	#N/A	#N/A
FGF Signaling	−1,414	4,71×10^−01	#NUM!	5,7×10^−01	−1,000	1,17×10^00	−2,000	9,43×10^−01	−0,200	1,32×10^00	#NUM!	8,73×10^−01	#N/A	#N/A	1,633	5,02×10^−01
1D-myo-inositol Hexakisphosphate Biosynthesis II (Mammalian)	0,000	8,54×10^−01	#NUM!	7,08×10^−01	−0,447	1,15×10^00	#N/A	#N/A	#NUM!	−0×10^00	#NUM!	1,52×10^00	#NUM!	3,4×10^−01	#NUM!	1,94×10^−01
PPARÎ±/RXRÎ± Activation	#N/A	#N/A	#N/A	#N/A	#N/A	#N/A	#N/A	#N/A	#N/A	#N/A	#N/A	#N/A	#N/A	#N/A	#N/A	#N/A
DNA damage-induced 14-3-3Ïƒ Signaling	#N/A	#N/A	#N/A	#N/A	#N/A	#N/A	#N/A	#N/A	#N/A	#N/A	#N/A	#N/A	#N/A	#N/A	#N/A	#N/A
GÎ±q Signaling	#N/A	#N/A	#N/A	#N/A	#N/A	#N/A	#N/A	#N/A	#N/A	#N/A	#N/A	#N/A	#N/A	#N/A	#N/A	#N/A
Role of JAK1 and JAK3 in Î³c Cytokine Signaling	#N/A	#N/A	#N/A	#N/A	#N/A	#N/A	#N/A	#N/A	#N/A	#N/A	#N/A	#N/A	#N/A	#N/A	#N/A	#N/A
α-Adrenergic Signaling	−1,000	5,62×10^−01	#NUM!	8,83×10^−01	−0,832	1,64×10^00	#NUM!	7,08×10^−01	−1,213	3,19×10^−01	#N/A	#N/A	#NUM!	5,73×10^−01	1,000	−0×10^00
HIF1α	#N/A	#N/A	#N/A	#N/A	#N/A	#N/A	#N/A	#N/A	#N/A	#N/A	#N/A	#N/A	#N/A	#N/A	#N/A	#N/A
Fatty Acid Î±-oxidation	#N/A	#N/A	#N/A	#N/A	#N/A	#N/A	#N/A	#N/A	#N/A	#N/A	#N/A	#N/A	#N/A	#N/A	#N/A	#N/A
Lymphotoxin Î² Receptor Signaling	#N/A	#N/A	#N/A	#N/A	#N/A	#N/A	#N/A	#N/A	#N/A	#N/A	#N/A	#N/A	#N/A	#N/A	#N/A	#N/A
Coenzyme A Biosynthesis	#NUM!	9,71×10^−01	#N/A	#N/A	#NUM!	4,71×10^−01	#N/A	#N/A	#NUM!	9,24×10^−01	#N/A	#N/A	#N/A	#N/A	#N/A	#N/A
Adenine and Adenosine Salvage I	#NUM!	9,71×10^−01	#N/A	#N/A	#NUM!	4,71×10^−01	#N/A	#N/A	#N/A	#N/A	#N/A	#N/A	#N/A	#N/A	#NUM!	8,07×10^−01
NAD Phosphorylation and Dephosphorylation	−1,000	9×10^−01	#N/A	#N/A	#N/A	#N/A	#NUM!	7,01×10^−01	#NUM!	4,33×10^−01	#N/A	#N/A	#NUM!	5,41×10^−01	#NUM!	3,65×10^−01
Superpathway of Cholesterol Biosynthesis	0,447	−0×10^00	#N/A	#N/A	−0,816	1,22×10^00	#NUM!	3,33×10^−01	1,000	−0×10^00	#N/A	#N/A	#NUM!	1,19×10^00	#N/A	#N/A
Sphingosine and Sphingosine-1-phosphate Metabolism	−2,000	1,05×10^00	#N/A	#N/A	#NUM!	4,87×10^−01	#N/A	#N/A	#NUM!	2,15×10^−01	#N/A	#N/A	#N/A	#N/A	#NUM!	1,08×10^00
Salvage Pathways of Pyrimidine Deoxyribonucleotides	#NUM!	1,05×10^00	#N/A	#N/A	#NUM!	−0×10^00	#N/A	#N/A	#NUM!	5,19×10^−01	#N/A	#N/A	#N/A	#N/A	#N/A	#N/A
Molybdenum Cofactor Biosynthesis	#NUM!	7,33×10^−01	#N/A	#N/A	#N/A	#N/A	#NUM!	1,07×10^00	#NUM!	6,88×10^−01	#N/A	#N/A	#N/A	#N/A	#NUM!	6,95×10^−01
GDP-L-fucose Biosynthesis I (from GDP-D-mannose)	#N/A	#N/A	#N/A	#N/A	#N/A	#N/A	#N/A	#N/A	#NUM!	4,16×10^−01	#N/A	#N/A	#N/A	#N/A	#NUM!	2,52×10^00
Primary Immunodeficiency Signaling	#NUM!	−0×10^00	#N/A	#N/A	#NUM!	−0×10^00	#NUM!	5,33×10^−01	#NUM!	−0×10^00	#N/A	#N/A	#NUM!	3,1×10^−01	#NUM!	3,05×10^−01
Pathogenesis of Multiple Sclerosis	#N/A	#N/A	#N/A	#N/A	#N/A	#N/A	#N/A	#N/A	#NUM!	5,19×10^−01	#N/A	#N/A	#N/A	#N/A	#N/A	#N/A
Complement System	#NUM!	−0×10^00	#N/A	#N/A	1,342	5,02×10^−01	#NUM!	2,59×10^−01	−1,134	4,35×10^−01	#N/A	#N/A	#NUM!	4,7×10^−01	−1,342	1,34×10^00
NAD biosynthesis II (from tryptophan)	#NUM!	−0×10^00	#N/A	#N/A	#NUM!	7,96×10^−01	#N/A	#N/A	#NUM!	−0×10^00	#N/A	#N/A	#N/A	#N/A	#N/A	#N/A
Tetrahydrofolate Salvage from 5,10-methenyltetrahydrofolate	#NUM!	1,22×10^00	#N/A	#N/A	#N/A	#N/A	#N/A	#N/A	#N/A	#N/A	#N/A	#N/A	#N/A	#N/A	#NUM!	6,09×10^−01
Citrulline-Nitric Oxide Cycle	#NUM!	5,7×10^−01	#N/A	#N/A	#N/A	#N/A	#N/A	#N/A	#NUM!	5,32×10^−01	#N/A	#N/A	#NUM!	8,07×10^−01	#NUM!	6,09×10^−01
Pyrimidine Deoxyribonucleotides De Novo Biosynthesis I	1,134	8,51×10^−01	#N/A	#N/A	#NUM!	2,59×10^−01	#N/A	#N/A	1,633	4,8×10^−01	#N/A	#N/A	#NUM!	2,79×10^−01	#NUM!	9,32×10^−01
Airway Inflammation in Asthma	#NUM!	−0×10^00	#N/A	#N/A	#NUM!	−0×10^00	#N/A	#N/A	#NUM!	−0×10^00	#N/A	#N/A	#NUM!	−0×10^00	#N/A	#N/A
Glutathione Redox Reactions I	2,000	−0×10^00	#N/A	#N/A	#NUM!	2,34×10^−01	#N/A	#N/A	1,000	−0×10^00	#N/A	#N/A	#NUM!	2,66×10^−01	#NUM!	4,4×10^−01
UDP-N-acetyl-D-glucosamine Biosynthesis II	#NUM!	−0×10^00	#N/A	#N/A	#N/A	#N/A	#NUM!	9,03×10^−01	#NUM!	9,28×10^−01	#N/A	#N/A	#N/A	#N/A	#NUM!	5,41×10^−01
Tryptophan Degradation to 2-amino-3-carboxymuconate Semialdehyde	#N/A	#N/A	#N/A	#N/A	#NUM!	2,5×10^−01	#N/A	#N/A	#N/A	#N/A	#N/A	#N/A	#N/A	#N/A	#N/A	#N/A
MSP-RON Signaling Pathway	#NUM!	−0×10^00	#N/A	#N/A	#NUM!	−0×10^00	#NUM!	4,37×10^−01	#NUM!	4,41×10^−01	#N/A	#N/A	#NUM!	8,93×10^−01	#NUM!	1,01×10^00
Coagulation System	0,000	−0×10^00	#NUM!	4,61×10^−01	0,447	3,23×10^−01	#NUM!	2,67×10^−01	0,000	3,1×10^−01	#N/A	#N/A	#N/A	#N/A	#NUM!	5,2×10^−01
GPCR-Mediated Integration of Enteroendocrine Signaling Exemplified by an L Cell	−0,302	−0×10^00	#N/A	#N/A	1,732	6,78×10^−01	#NUM!	3,26×10^−01	−0,302	−0×10^00	#NUM!	9,36×10^−01	#NUM!	6,6×10^−01	−0,378	1×10^00
Phagosome Formation	#NUM!	−0×10^00	2,000	−0×10^00	#NUM!	3,84×10^−01	−1,732	−0×10^00	−2,352	−0×10^00	#NUM!	5,02×10^−01	0,243	−0×10^00	#NUM!	1,39×10^00
B Cell Development	#NUM!	−0×10^00	#NUM!	4,51×10^−01	#NUM!	3×10^−01	#NUM!	7,28×10^−01	#NUM!	−0×10^00	#N/A	#N/A	#N/A	#N/A	#N/A	#N/A
Isoleucine Degradation I	#NUM!	−0×10^00	#N/A	#N/A	−1,890	3,21×10^00	#NUM!	5,02×10^−01	1,000	8,57×10^−01	#N/A	#N/A	#NUM!	9,63×10^−01	#NUM!	2,09×10^−01
Breast Cancer Regulation by Stathmin1	−0,542	−0×10^00	2,121	3,93×10^−01	−0,478	−0×10^00	−0,775	5,2×10^−01	−3,606	−0×10^00	#NUM!	1,12×10^00	0,905	−0×10^00	−0,174	5,03×10^−01
Leucine Degradation I	#N/A	#N/A	#N/A	#N/A	#NUM!	4,87×10^−01	#NUM!	7,42×10^−01	#NUM!	2,15×10^−01	#N/A	#N/A	#N/A	#N/A	#N/A	#N/A
CREB Signaling in Neurons	−0,378	−0×10^00	2,236	−0×10^00	0,128	−0×10^00	−1,414	−0×10^00	−4,051	−0×10^00	#NUM!	1,1×10^00	−0,577	−0×10^00	0,870	3,81×10^−01
cAMP-mediated signaling	−1,581	−0×10^00	#NUM!	−0×10^00	−2,401	1,66×10^00	#NUM!	−0×10^00	−0,309	2,98×10^−01	#NUM!	4,93×10^−01	−0,447	−0×10^00	0,905	−0×10^00
Apelin Adipocyte Signaling Pathway	−0,728	4,99×10^−01	#N/A	#N/A	−2,138	9,67×10^−01	#NUM!	2,61×10^−01	1,941	−0×10^00	#N/A	#N/A	−1,000	5,23×10^−01	0,447	5,16×10^−01
eNOS Signaling	0,000	2,84×10^−01	#N/A	#N/A	−0,577	3,99×10^−01	−0,447	1,29×10^00	−2,401	7,67×10^−01	#N/A	#N/A	0,000	−0×10^00	1,732	1,39×10^00
Chondroitin and Dermatan Biosynthesis	#NUM!	−0×10^00	#N/A	#N/A	#NUM!	1,5×10^00	#N/A	#N/A	#NUM!	−0×10^00	#N/A	#N/A	#N/A	#N/A	#N/A	#N/A
Folate Transformations I	1,000	1,05×10^00	#N/A	#N/A	#N/A	#N/A	#N/A	#N/A	#NUM!	2,15×10^−01	#N/A	#N/A	#N/A	#N/A	#NUM!	3,99×10^−01
Eicosanoid Signaling	0,816	−0×10^00	#N/A	#N/A	#NUM!	6,8×10^−01	#NUM!	−0×10^00	1,000	−0×10^00	#NUM!	9,79×10^−01	#NUM!	1,18×10^00	#NUM!	−0×10^00
FcγRIIB Signaling in B Lymphocytes	−1,890	−0×10^00	#NUM!	1,1×10^00	−1,414	7,57×10^−01	#NUM!	−0×10^00	0,500	6,27×10^−01	#N/A	#N/A	#NUM!	5,23×10^−01	1,000	−0×10^00
tRNA Splicing	0,000	3,97×10^−01	#N/A	#N/A	−1,604	3,61×10^00	#NUM!	2,04×10^−01	0,277	1,13×10^00	#N/A	#N/A	#NUM!	7,42×10^−01	#NUM!	3,59×10^−01
GPCR-Mediated Nutrient Sensing in Enteroendocrine Cells	0,471	−0×10^00	#N/A	#N/A	0,426	1,45×10^00	−1,000	6,07×10^−01	−2,183	−0×10^00	#NUM!	7,5×10^−01	−0,378	1,04×10^00	1,667	7,4×10^−01
Gαs Signaling	0,471	−0×10^00	#NUM!	3,71×10^−01	−0,832	8,7×10^−01	#NUM!	5,65×10^−01	−1,807	−0×10^00	#N/A	#N/A	#NUM!	−0×10^00	1,000	−0×10^00
Glutamate Biosynthesis II	#NUM!	4,38×10^−01	#N/A	#N/A	#NUM!	6,18×10^−01	#N/A	#N/A	#N/A	#N/A	#N/A	#N/A	#NUM!	1,18×10^00	#N/A	#N/A
Glutamate Degradation X	#NUM!	4,38×10^−01	#N/A	#N/A	#NUM!	6,18×10^−01	#N/A	#N/A	#N/A	#N/A	#N/A	#N/A	#NUM!	1,18×10^00	#N/A	#N/A
γ-glutamyl Cycle	2,236	1,27×10^00	#N/A	#N/A	#NUM!	3,74×10^−01	#N/A	#N/A	#N/A	#N/A	#N/A	#N/A	#N/A	#N/A	#NUM!	3,34×10^−01
Glutamate Degradation III (via 4-aminobutyrate)	#N/A	#N/A	#N/A	#N/A	#NUM!	3,03×10^−01	#N/A	#N/A	#N/A	#N/A	#N/A	#N/A	#NUM!	8,07×10^−01	#N/A	#N/A
Folate Polyglutamylation	#NUM!	5,7×10^−01	#N/A	#N/A	#NUM!	3,03×10^−01	#N/A	#N/A	#NUM!	−0×10^00	#N/A	#N/A	#NUM!	8,07×10^−01	#N/A	#N/A
Acyl-CoA Hydrolysis	#NUM!	3,45×10^−01	#N/A	#N/A	#NUM!	−0×10^00	#N/A	#N/A	#NUM!	−0×10^00	#N/A	#N/A	#N/A	#N/A	#N/A	#N/A
T Cell Receptor Signaling	−0,745	−0×10^00	1,890	7,64×10^−01	1,512	−0×10^00	−2,449	−0×10^00	−1,361	−0×10^00	#N/A	#N/A	#NUM!	−0×10^00	0,000	−0×10^00
Pregnenolone Biosynthesis	#NUM!	3,84×10^−01	#N/A	#N/A	#NUM!	−0×10^00	#N/A	#N/A	#NUM!	−0×10^00	#N/A	#N/A	#NUM!	1,01×10^00	#NUM!	2,25×10^−01
Gαi Signaling	−2,524	−0×10^00	#NUM!	6,33×10^−01	−1,604	6,25×10^−01	0,000	7,26×10^−01	−0,943	−0×10^00	#NUM!	6,78×10^−01	#NUM!	3,1×10^−01	−1,000	−0×10^00
UDP-N-acetyl-D-galactosamine Biosynthesis II	0,000	6,72×10^−01	#N/A	#N/A	#NUM!	−0×10^00	#N/A	#N/A	#NUM!	3,05×10^−01	#N/A	#N/A	#NUM!	1,23×10^00	#NUM!	3,07×10^−01
Pyrimidine Ribonucleotides Interconversion	1,265	1,26×10^00	#NUM!	4,81×10^−01	0,378	9,1×10^−01	#N/A	#N/A	0,378	−0×10^00	#N/A	#N/A	#NUM!	5,2×10^−01	#NUM!	5,67×10^−01
Melatonin Degradation II	#N/A	#N/A	#N/A	#N/A	#N/A	#N/A	#N/A	#N/A	#N/A	#N/A	#N/A	#N/A	#NUM!	8,96×10^−01	#N/A	#N/A
Dermatan Sulfate Degradation (Metazoa)	−1,342	7,64×10^−01	#N/A	#N/A	0,000	9,32×10^−01	#N/A	#N/A	0,447	6,86×10^−01	#N/A	#N/A	#NUM!	3,99×10^−01	#NUM!	7,03×10^−01
Cysteine Biosynthesis/Homocysteine Degradation	#N/A	#N/A	#N/A	#N/A	#NUM!	6,18×10^−01	#N/A	#N/A	#N/A	#N/A	#N/A	#N/A	#NUM!	1,18×10^00	#NUM!	9,71×10^−01
Extrinsic Prothrombin Activation Pathway	1,000	6,78×10^−01	#N/A	#N/A	#NUM!	−0×10^00	#N/A	#N/A	#NUM!	−0×10^00	#N/A	#N/A	#N/A	#N/A	#NUM!	6,6×10^−01
Guanosine Nucleotides Degradation III	0,000	9,83×10^−01	#N/A	#N/A	#NUM!	2,9×10^−01	#NUM!	6×10^−01	#NUM!	−0×10^00	#N/A	#N/A	#NUM!	1,17×10^00	#NUM!	8,01×10^−01
TCA Cycle II (Eukaryotic)	0,816	4,46×10^−01	#N/A	#N/A	−2,449	1,1×10^00	#N/A	#N/A	0,378	6,11×10^−01	#N/A	#N/A	#NUM!	7,21×10^−01	#N/A	#N/A
Corticotropin Releasing Hormone Signaling	−1,528	−0×10^00	#NUM!	2,81×10^−01	0,000	1,52×10^00	#NUM!	−0×10^00	−1,800	7,19×10^−01	#N/A	#N/A	1,000	2,73×10^−01	0,447	−0×10^00
Eumelanin Biosynthesis	#NUM!	2,25×10^−01	#N/A	#N/A	#NUM!	3,73×10^−01	#NUM!	1,07×10^00	#NUM!	6,88×10^−01	#N/A	#N/A	#N/A	#N/A	#N/A	#N/A
NAD Biosynthesis III	#NUM!	7,33×10^−01	#N/A	#N/A	#NUM!	3,73×10^−01	#N/A	#N/A	#NUM!	6,88×10^−01	#N/A	#N/A	#N/A	#N/A	#NUM!	6,95×10^−01
Role of OCT4 in Mammalian Embryonic Stem Cell Pluripotency	#NUM!	9,67×10^−01	#NUM!	9,91×10^−01	#NUM!	2,77×10^−01	#N/A	#N/A	#NUM!	2,9×10^−01	#N/A	#N/A	#NUM!	−0×10^00	#NUM!	6,33×10^−01
Role of WNT/GSK-3β Signaling in the Pathogenesis of Influenza	1,890	−0×10^00	#NUM!	6,48×10^−01	#NUM!	−0×10^00	#NUM!	−0×10^00	0,000	3,72×10^−01	#N/A	#N/A	#NUM!	6,31×10^−01	−0,447	9,55×10^−01
PRPP Biosynthesis I	#NUM!	3,06×10^−01	#N/A	#N/A	#NUM!	4,71×10^−01	#N/A	#N/A	#N/A	#N/A	#N/A	#N/A	#N/A	#N/A	#N/A	#N/A
D-glucuronate Degradation I	#NUM!	3,06×10^−01	#N/A	#N/A	#NUM!	1,34×10^00	#N/A	#N/A	#N/A	#N/A	#N/A	#N/A	#NUM!	1,01×10^00	#N/A	#N/A
Creatine-phosphate Biosynthesis	#NUM!	5,7×10^−01	#N/A	#N/A	#NUM!	3,03×10^−01	#N/A	#N/A	#NUM!	1,15×10^00	#N/A	#N/A	#NUM!	8,07×10^−01	#NUM!	6,09×10^−01
NAD Salvage Pathway III	#NUM!	−0×10^00	#N/A	#N/A	#NUM!	3,03×10^−01	#N/A	#N/A	#NUM!	5,32×10^−01	#N/A	#N/A	#N/A	#N/A	#N/A	#N/A
Fatty Acid α-oxidation	#NUM!	−0×10^00	#N/A	#N/A	#NUM!	4,69×10^−01	#N/A	#N/A	0,000	9,63×10^−01	#N/A	#N/A	#NUM!	1,01×10^00	#N/A	#N/A
Intrinsic Prothrombin Activation Pathway	−0,378	−0×10^00	#N/A	#N/A	1,342	3,62×10^−01	#NUM!	2,23×10^−01	#NUM!	−0×10^00	#N/A	#N/A	#NUM!	−0×10^00	#NUM!	−0×10^00
[truncated: 98 more rows]

## Sheet: Percentage_ pathways _IMID
Cluster	Percentage(% )
[truncated: 25 more rows]

[truncated: 1 more sheets:  Pathway related to RA]
