# Supplementary material for: Multi-organ single-cell analysis reveals an on/off switch system with potential for personalized treatment of immunological diseases
Source: Cell Rep Med. 2023 Feb 28;4(3):100956. doi: 10.1016/j.xcrm.2023.100956 (PMC10040389; doi:10.1016/j.xcrm.2023.100956)
Supplement: Data S4. Lists of inter- and intra-organ interactions (with a positive Pearson correlation score [PCC]) and the predicted target genes, based on NicheNet analyses, related to Figures 3 and 4 [file mmc5.xlsx]

## Sheet: Description
Joint	Intra-organ interactions identified in joint.
Lung	Intra-organ interactions identified in lung.
Muscle	Intra-organ interactions identified in muscle.
Skin	Intra-organ interactions identified in skin.
Spleen	Intra-organ interactions identified in spleen.
inter-organ_all	Inter-organ interactions identified between all organs (joint, lung, muscle, skin, and spleen).
intra-stat	Statistics (number of unique Urs and target cell types) from the intra-organ interactions.
Intra-tissue targets	Pairwise Wilcoxon rank-sum tests of UR targets standardized mean expression vs. arthritis score, for targets of the top-ranked URs within the joint for each cell type separately.

## Sheet: Joint
test_ligand	auroc	aupr	pearson	target	target_weight	Sender	Target
LTF	0.475532	0.240423	0.017144	CCDC88B/CD300LF/CDH5/DENND2D/FAM193B/GABBR1/GAS1/GIT1/IL16/S100A14/SNN/TAPBPL/TMEM184B	0.00837336367291872/0.0106159538823016/0.00854303031020759/0.00818704988298683/0.00789207922026688/0.00937209411876639/0.008101172203265/0.0080743392244723/0.00987434655814289/0.00880551680804883/0.00792989589823141/0.00841422231329348/0.00787512146409526	Endothelial-cells_Joint	Macrophages_Joint
TNF	0.478519	0.170867	0.0135876	AHR/BCL2A1/BCL2L1/CD38/CD86/CDK2/CDK5R1/COL4A2/COL6A2/CXCL10/FAS/HIF1A/IL7R/MAPK8/MMP13/MMP9/NFKB1/OPTN/ORM1/PECAM1/PROCR/PTAFR/PTGS2/SPIB/SPP1/TLR2/TRAF1/UPP1/XAF1	0.00584524394099656/0.00652587989195542/0.00514057324681684/0.00629404267623597/0.00604824111720986/0.00521216542777663/0.00604694449345019/0.00470943812928328/0.00507149243156553/0.00566777588815304/0.00526507774787081/0.00487567746376481/0.00646268793190879/0.00478017899365915/0.00648008465836644/0.00671525042657186/0.00496617394549359/0.00469828333204926/0.00576531667495745/0.00693920643747007…	Basal III cells_Joint	Fibroblasts_Joint
IL1B	0.491358	0.344117	0.0122245	ADAM15/ADAMTS4/AREG/BCL2/BCL2L1/C1QB/C3/C4A/CAT/CCL3/CD55/COL11A1/COL3A1/CXCL10/ENPP2/EPAS1/HMGCR/IGFBP3/IGFBP5/IL1R1/INHBA/ITGB1/JAK2/LAMA4/MAPK8/MMP12/MMP13/MMP14/MMP2/MMP9/NFKB1/NFKB2/PLK3/PLSCR1/PTGER4/PTGS2/RELA/RXRB/SCD/SDC2/SERPINE1/SOX9/TGFBR2/THBS4/THRA/TNF/TNFAIP6/TNMD/TP53/TRAF1/VCAM1/VCAN	0.00498984755065295/0.0062124402077904/0.00678499376436745/0.00492054845726017/0.00574291384899857/0.00586359418867589/0.00537952030729275/0.0103514792879331/0.00570076161045825/0.0053013438962451/0.0057806194441022/0.0054844093086168/0.00516287095521492/0.00602508451228127/0.00499025654970279/0.00464891908539874/0.00424396931750649/0.00608564632640475/0.00462666346579045/0.00694940989099363/0.00…	Endothelial-cells_Joint	Basal III cells_Joint
IL1B	0.491358	0.344117	0.0122245	ADAM15/ADAMTS4/AREG/BCL2/BCL2L1/C1QB/C3/C4A/CAT/CCL3/CD55/COL11A1/COL3A1/CXCL10/ENPP2/EPAS1/HMGCR/IGFBP3/IGFBP5/IL1R1/INHBA/ITGB1/JAK2/LAMA4/MAPK8/MMP12/MMP13/MMP14/MMP2/MMP9/NFKB1/NFKB2/PLK3/PLSCR1/PTGER4/PTGS2/RELA/RXRB/SCD/SDC2/SERPINE1/SOX9/TGFBR2/THBS4/THRA/TNF/TNFAIP6/TNMD/TP53/TRAF1/VCAM1/VCAN	0.00498984755065295/0.0062124402077904/0.00678499376436745/0.00492054845726017/0.00574291384899857/0.00586359418867589/0.00537952030729275/0.0103514792879331/0.00570076161045825/0.0053013438962451/0.0057806194441022/0.0054844093086168/0.00516287095521492/0.00602508451228127/0.00499025654970279/0.00464891908539874/0.00424396931750649/0.00608564632640475/0.00462666346579045/0.00694940989099363/0.00…	Fibroblasts_Joint	Basal III cells_Joint
IL1B	0.491358	0.344117	0.0122245	ADAM15/ADAMTS4/AREG/BCL2/BCL2L1/C1QB/C3/C4A/CAT/CCL3/CD55/COL11A1/COL3A1/CXCL10/ENPP2/EPAS1/HMGCR/IGFBP3/IGFBP5/IL1R1/INHBA/ITGB1/JAK2/LAMA4/MAPK8/MMP12/MMP13/MMP14/MMP2/MMP9/NFKB1/NFKB2/PLK3/PLSCR1/PTGER4/PTGS2/RELA/RXRB/SCD/SDC2/SERPINE1/SOX9/TGFBR2/THBS4/THRA/TNF/TNFAIP6/TNMD/TP53/TRAF1/VCAM1/VCAN	0.00498984755065295/0.0062124402077904/0.00678499376436745/0.00492054845726017/0.00574291384899857/0.00586359418867589/0.00537952030729275/0.0103514792879331/0.00570076161045825/0.0053013438962451/0.0057806194441022/0.0054844093086168/0.00516287095521492/0.00602508451228127/0.00499025654970279/0.00464891908539874/0.00424396931750649/0.00608564632640475/0.00462666346579045/0.00694940989099363/0.00…	Granulocytes_Joint	Basal III cells_Joint
IL1B	0.491358	0.344117	0.0122245	ADAM15/ADAMTS4/AREG/BCL2/BCL2L1/C1QB/C3/C4A/CAT/CCL3/CD55/COL11A1/COL3A1/CXCL10/ENPP2/EPAS1/HMGCR/IGFBP3/IGFBP5/IL1R1/INHBA/ITGB1/JAK2/LAMA4/MAPK8/MMP12/MMP13/MMP14/MMP2/MMP9/NFKB1/NFKB2/PLK3/PLSCR1/PTGER4/PTGS2/RELA/RXRB/SCD/SDC2/SERPINE1/SOX9/TGFBR2/THBS4/THRA/TNF/TNFAIP6/TNMD/TP53/TRAF1/VCAM1/VCAN	0.00498984755065295/0.0062124402077904/0.00678499376436745/0.00492054845726017/0.00574291384899857/0.00586359418867589/0.00537952030729275/0.0103514792879331/0.00570076161045825/0.0053013438962451/0.0057806194441022/0.0054844093086168/0.00516287095521492/0.00602508451228127/0.00499025654970279/0.00464891908539874/0.00424396931750649/0.00608564632640475/0.00462666346579045/0.00694940989099363/0.00…	Macrophages_Joint	Basal III cells_Joint
IL1B	0.491358	0.344117	0.0122245	ADAM15/ADAMTS4/AREG/BCL2/BCL2L1/C1QB/C3/C4A/CAT/CCL3/CD55/COL11A1/COL3A1/CXCL10/ENPP2/EPAS1/HMGCR/IGFBP3/IGFBP5/IL1R1/INHBA/ITGB1/JAK2/LAMA4/MAPK8/MMP12/MMP13/MMP14/MMP2/MMP9/NFKB1/NFKB2/PLK3/PLSCR1/PTGER4/PTGS2/RELA/RXRB/SCD/SDC2/SERPINE1/SOX9/TGFBR2/THBS4/THRA/TNF/TNFAIP6/TNMD/TP53/TRAF1/VCAM1/VCAN	0.00498984755065295/0.0062124402077904/0.00678499376436745/0.00492054845726017/0.00574291384899857/0.00586359418867589/0.00537952030729275/0.0103514792879331/0.00570076161045825/0.0053013438962451/0.0057806194441022/0.0054844093086168/0.00516287095521492/0.00602508451228127/0.00499025654970279/0.00464891908539874/0.00424396931750649/0.00608564632640475/0.00462666346579045/0.00694940989099363/0.00…	Basal III cells_Joint	Basal III cells_Joint
LTF	0.490828	0.344984	0.0119472	CCDC88B/CD300LF/CDH5/CR1/DOCK11/GAS1/IL16/MCTS1/NRP2/PRRC2B/SLC48A1/SNN/TAPBPL/TTN	0.00837336367291872/0.0106159538823016/0.00854303031020759/0.0108271585707218/0.00801994302050326/0.008101172203265/0.00987434655814289/0.00788391386999045/0.00791853548395338/0.00929852257718953/0.0082409130699163/0.00792989589823141/0.00841422231329348/0.00949344429270826	Endothelial-cells_Joint	Basal III cells_Joint
MPZ	0.500868	0.248207	0.00377569	SRGAP2C	0.00319149717903429	Endothelial-cells_Joint	Macrophages_Joint
MPZ	0.500868	0.248207	0.00377569	SRGAP2C	0.00319149717903429	Fibroblasts_Joint	Macrophages_Joint
MPZ	0.500868	0.248207	0.00377569	SRGAP2C	0.00319149717903429	Granulocytes_Joint	Macrophages_Joint
MPZ	0.500868	0.248207	0.00377569	SRGAP2C	0.00319149717903429	Macrophages_Joint	Macrophages_Joint
MPZ	0.500868	0.248207	0.00377569	SRGAP2C	0.00319149717903429	T-cells_Joint	Macrophages_Joint
MPZ	0.500868	0.248207	0.00377569	SRGAP2C	0.00319149717903429	Basal III cells_Joint	Macrophages_Joint
TNF	0.485311	0.341562	0.00367498	BCL2A1/BCL2L1/CAT/CCL8/CCNA2/CD38/CD86/CDK2/CDK5R1/CEBPA/CHUK/COL4A2/CP/CXCL10/CXCL16/ENPP2/IRF7/ITGAL/ITGB2/MAPK8/MMP13/MMP2/MMP9/NFKB1/NFKB2/OPTN/ORM1/PECAM1/PROCR/PTAFR/PTGS2/PTP4A3/SERPINE1/SPIB/STAT1/TAP2/TLR2/TNFRSF1A/TP53/TRAF1/UPP1/VCAM1/XAF1	0.00652587989195542/0.00514057324681684/0.00541745381535925/0.00821378512426956/0.00498448799050174/0.00629404267623597/0.00604824111720986/0.00521216542777663/0.00604694449345019/0.00546617485149511/0.00601492675977846/0.00470943812928328/0.00681893178321207/0.00566777588815304/0.00677141553495259/0.00618897870370219/0.00564060864787526/0.00625560992588394/0.0054521092426621/0.00478017899365915/…	Basal III cells_Joint	Basal III cells_Joint
IL1B	0.465255	0.278749	0.00235858	ABCA1/ADAM15/ADAMTS4/AREG/ASS1/BCL2/BCL2L1/BCL3/C1QB/C1S/C4A/CCL3/CCL5/CISH/COL11A1/CPT1A/DUSP7/ELN/ENPP2/EPAS1/FGFR1/FN1/HAS2/HMGCR/IGFBP3/IL1R1/LAMA4/MAPK3/MAPK8/MMP12/MMP13/MMP14/MMP3/MMP9/PDGFA/PLAT/PTGS2/SERPINE1/SOX9/THBS4/THRA/TNFAIP6/TNMD/TRAF1/VCAM1/VCAN	0.00440871432519779/0.00498984755065295/0.0062124402077904/0.00678499376436745/0.00632377125865348/0.00492054845726017/0.00574291384899857/0.00647985112685468/0.00586359418867589/0.00515414807428778/0.0103514792879331/0.0053013438962451/0.00605587928756376/0.0049082027893516/0.0054844093086168/0.00473379022051367/0.00441020522539624/0.00695102019209374/0.00499025654970279/0.00464891908539874/0.00…	Endothelial-cells_Joint	T-cells_Joint
IL1B	0.465255	0.278749	0.00235858	ABCA1/ADAM15/ADAMTS4/AREG/ASS1/BCL2/BCL2L1/BCL3/C1QB/C1S/C4A/CCL3/CCL5/CISH/COL11A1/CPT1A/DUSP7/ELN/ENPP2/EPAS1/FGFR1/FN1/HAS2/HMGCR/IGFBP3/IL1R1/LAMA4/MAPK3/MAPK8/MMP12/MMP13/MMP14/MMP3/MMP9/PDGFA/PLAT/PTGS2/SERPINE1/SOX9/THBS4/THRA/TNFAIP6/TNMD/TRAF1/VCAM1/VCAN	0.00440871432519779/0.00498984755065295/0.0062124402077904/0.00678499376436745/0.00632377125865348/0.00492054845726017/0.00574291384899857/0.00647985112685468/0.00586359418867589/0.00515414807428778/0.0103514792879331/0.0053013438962451/0.00605587928756376/0.0049082027893516/0.0054844093086168/0.00473379022051367/0.00441020522539624/0.00695102019209374/0.00499025654970279/0.00464891908539874/0.00…	Fibroblasts_Joint	T-cells_Joint
IL1B	0.465255	0.278749	0.00235858	ABCA1/ADAM15/ADAMTS4/AREG/ASS1/BCL2/BCL2L1/BCL3/C1QB/C1S/C4A/CCL3/CCL5/CISH/COL11A1/CPT1A/DUSP7/ELN/ENPP2/EPAS1/FGFR1/FN1/HAS2/HMGCR/IGFBP3/IL1R1/LAMA4/MAPK3/MAPK8/MMP12/MMP13/MMP14/MMP3/MMP9/PDGFA/PLAT/PTGS2/SERPINE1/SOX9/THBS4/THRA/TNFAIP6/TNMD/TRAF1/VCAM1/VCAN	0.00440871432519779/0.00498984755065295/0.0062124402077904/0.00678499376436745/0.00632377125865348/0.00492054845726017/0.00574291384899857/0.00647985112685468/0.00586359418867589/0.00515414807428778/0.0103514792879331/0.0053013438962451/0.00605587928756376/0.0049082027893516/0.0054844093086168/0.00473379022051367/0.00441020522539624/0.00695102019209374/0.00499025654970279/0.00464891908539874/0.00…	Granulocytes_Joint	T-cells_Joint
IL1B	0.465255	0.278749	0.00235858	ABCA1/ADAM15/ADAMTS4/AREG/ASS1/BCL2/BCL2L1/BCL3/C1QB/C1S/C4A/CCL3/CCL5/CISH/COL11A1/CPT1A/DUSP7/ELN/ENPP2/EPAS1/FGFR1/FN1/HAS2/HMGCR/IGFBP3/IL1R1/LAMA4/MAPK3/MAPK8/MMP12/MMP13/MMP14/MMP3/MMP9/PDGFA/PLAT/PTGS2/SERPINE1/SOX9/THBS4/THRA/TNFAIP6/TNMD/TRAF1/VCAM1/VCAN	0.00440871432519779/0.00498984755065295/0.0062124402077904/0.00678499376436745/0.00632377125865348/0.00492054845726017/0.00574291384899857/0.00647985112685468/0.00586359418867589/0.00515414807428778/0.0103514792879331/0.0053013438962451/0.00605587928756376/0.0049082027893516/0.0054844093086168/0.00473379022051367/0.00441020522539624/0.00695102019209374/0.00499025654970279/0.00464891908539874/0.00…	Macrophages_Joint	T-cells_Joint
IL1B	0.465255	0.278749	0.00235858	ABCA1/ADAM15/ADAMTS4/AREG/ASS1/BCL2/BCL2L1/BCL3/C1QB/C1S/C4A/CCL3/CCL5/CISH/COL11A1/CPT1A/DUSP7/ELN/ENPP2/EPAS1/FGFR1/FN1/HAS2/HMGCR/IGFBP3/IL1R1/LAMA4/MAPK3/MAPK8/MMP12/MMP13/MMP14/MMP3/MMP9/PDGFA/PLAT/PTGS2/SERPINE1/SOX9/THBS4/THRA/TNFAIP6/TNMD/TRAF1/VCAM1/VCAN	0.00440871432519779/0.00498984755065295/0.0062124402077904/0.00678499376436745/0.00632377125865348/0.00492054845726017/0.00574291384899857/0.00647985112685468/0.00586359418867589/0.00515414807428778/0.0103514792879331/0.0053013438962451/0.00605587928756376/0.0049082027893516/0.0054844093086168/0.00473379022051367/0.00441020522539624/0.00695102019209374/0.00499025654970279/0.00464891908539874/0.00…	Basal III cells_Joint	T-cells_Joint
TNF	0.469656	0.250389	0.00201372	ABCB1/AHR/BCL2A1/CCL5/CCL8/CDK2/CDK5R1/COL4A2/CP/CXCL10/FAS/IL7R/IRF7/ITGAL/MAPK8/MGST2/MMP13/MMP3/MMP9/OPTN/ORM1/PROCR/PTAFR/PTGS2/SERPINB2/SPIB/SPP1/TLR2/TP53/TRAF1/UPP1/VCAM1/XAF1/XCL1	0.00538939626620702/0.00584524394099656/0.00652587989195542/0.00560933415644581/0.00821378512426956/0.00521216542777663/0.00604694449345019/0.00470943812928328/0.00681893178321207/0.00566777588815304/0.00526507774787081/0.00646268793190879/0.00564060864787526/0.00625560992588394/0.00478017899365915/0.00479789000248787/0.00648008465836644/0.00646397450853891/0.00671525042657186/0.00469828333204926…	Basal III cells_Joint	Endothelial-cells_Joint
DSC3	0.499951	0.346197	0.0018374	BCL6/BHLHE41/BMI1/CBFA2T3/CDH11/COL12A1/DNMT3A/FLNB/IGFBP5/JARID2/LEF1/METRNL/NR4A2/PDGFRA/RARA/RUNX3/SFRP1/TNFAIP2/TNRC18/TRAF4/VCAN/ZMYND8	0.00138265965845924/0.00138165061201919/0.00156397793472962/0.00138716281935841/0.00145719453657198/0.00146119208515846/0.00147381621162737/0.00136002502009095/0.00160156530510771/0.00152350041280741/0.00149811863118236/0.00138100699999592/0.00137407117701155/0.00139368041088934/0.00155367788627624/0.00168438152214392/0.00145761852015046/0.00143080635883413/0.00144615303624693/0.00144334731290444…	Endothelial-cells_Joint	Basal III cells_Joint
DSC3	0.499951	0.346197	0.0018374	BCL6/BHLHE41/BMI1/CBFA2T3/CDH11/COL12A1/DNMT3A/FLNB/IGFBP5/JARID2/LEF1/METRNL/NR4A2/PDGFRA/RARA/RUNX3/SFRP1/TNFAIP2/TNRC18/TRAF4/VCAN/ZMYND8	0.00138265965845924/0.00138165061201919/0.00156397793472962/0.00138716281935841/0.00145719453657198/0.00146119208515846/0.00147381621162737/0.00136002502009095/0.00160156530510771/0.00152350041280741/0.00149811863118236/0.00138100699999592/0.00137407117701155/0.00139368041088934/0.00155367788627624/0.00168438152214392/0.00145761852015046/0.00143080635883413/0.00144615303624693/0.00144334731290444…	Granulocytes_Joint	Basal III cells_Joint
DSC3	0.499951	0.346197	0.0018374	BCL6/BHLHE41/BMI1/CBFA2T3/CDH11/COL12A1/DNMT3A/FLNB/IGFBP5/JARID2/LEF1/METRNL/NR4A2/PDGFRA/RARA/RUNX3/SFRP1/TNFAIP2/TNRC18/TRAF4/VCAN/ZMYND8	0.00138265965845924/0.00138165061201919/0.00156397793472962/0.00138716281935841/0.00145719453657198/0.00146119208515846/0.00147381621162737/0.00136002502009095/0.00160156530510771/0.00152350041280741/0.00149811863118236/0.00138100699999592/0.00137407117701155/0.00139368041088934/0.00155367788627624/0.00168438152214392/0.00145761852015046/0.00143080635883413/0.00144615303624693/0.00144334731290444…	Macrophages_Joint	Basal III cells_Joint
LTF	0.47122	0.279289	0.00178733	BANK1/CCDC88B/CDH5/DENND2D/FAM193B/GAS1/GIT1/HLX/IL16/RIN2/S100A14/SLC48A1/SNN/SOD3/TMEM184B	0.00789718076213228/0.00837336367291872/0.00854303031020759/0.00818704988298683/0.00789207922026688/0.008101172203265/0.0080743392244723/0.00826570173113224/0.00987434655814289/0.00800860654666417/0.00880551680804883/0.0082409130699163/0.00792989589823141/0.00921462014874502/0.00787512146409526	Endothelial-cells_Joint	T-cells_Joint
DSC3	0.496233	0.246946	0.000725535	ADM/BCL11B/BCL6/BHLHE41/BMI1/CDH11/COL12A1/EPHA2/FST/LEF1/NR4A2/PDGFRA/PHC2/PRRX1/RUNX3/SFRP1/TGFBR3/TNRC18/VCAN/ZMYND8	0.00143545777258757/0.00142503526424986/0.00138265965845924/0.00138165061201919/0.00156397793472962/0.00145719453657198/0.00146119208515846/0.00139990752440355/0.00153698926659329/0.00149811863118236/0.00137407117701155/0.00139368041088934/0.00135526680712136/0.00145984546043383/0.00168438152214392/0.00145761852015046/0.00142907279440072/0.00144615303624693/0.00138919426030172/0.00151212006135778	Endothelial-cells_Joint	Macrophages_Joint
DSC3	0.496233	0.246946	0.000725535	ADM/BCL11B/BCL6/BHLHE41/BMI1/CDH11/COL12A1/EPHA2/FST/LEF1/NR4A2/PDGFRA/PHC2/PRRX1/RUNX3/SFRP1/TGFBR3/TNRC18/VCAN/ZMYND8	0.00143545777258757/0.00142503526424986/0.00138265965845924/0.00138165061201919/0.00156397793472962/0.00145719453657198/0.00146119208515846/0.00139990752440355/0.00153698926659329/0.00149811863118236/0.00137407117701155/0.00139368041088934/0.00135526680712136/0.00145984546043383/0.00168438152214392/0.00145761852015046/0.00142907279440072/0.00144615303624693/0.00138919426030172/0.00151212006135778	Granulocytes_Joint	Macrophages_Joint
DSC3	0.496233	0.246946	0.000725535	ADM/BCL11B/BCL6/BHLHE41/BMI1/CDH11/COL12A1/EPHA2/FST/LEF1/NR4A2/PDGFRA/PHC2/PRRX1/RUNX3/SFRP1/TGFBR3/TNRC18/VCAN/ZMYND8	0.00143545777258757/0.00142503526424986/0.00138265965845924/0.00138165061201919/0.00156397793472962/0.00145719453657198/0.00146119208515846/0.00139990752440355/0.00153698926659329/0.00149811863118236/0.00137407117701155/0.00139368041088934/0.00135526680712136/0.00145984546043383/0.00168438152214392/0.00145761852015046/0.00142907279440072/0.00144615303624693/0.00138919426030172/0.00151212006135778	Macrophages_Joint	Macrophages_Joint
CLCF1	0.504381	0.341761	0.000217189	ANGPTL4/BCL2/BCL2L1/BCL6/CCND3/CD55/CDK6/ELMO1/FOXO3/GDF15/GSN/HK1/HMBS/IKZF2/JAK2/LTBP1/MAP3K14/MAPKAPK3/NCOA1/NFIA/PML/PRDM1/RAB31/RARA/RARG/RUNX1/RUNX3/SERPINE1/SLC25A25/SLC7A5/SMOX/STAT1/STAT5A/STAT5B/TGFBR2/TP53/TRAF4/ZMYND8	0.00173836054581378/0.00187844751490269/0.00234141833128808/0.00228440110545454/0.00188735150426892/0.00155057333612978/0.00155098875537722/0.00194856181114677/0.0017370394162318/0.00179055533823092/0.00159135556858392/0.00204285082259569/0.0016532493722639/0.0016624851139348/0.00158279258444684/0.00155138261625261/0.00157826749855437/0.00179550554009182/0.0017487919579086/0.00154384619713281/0.0…	Granulocytes_Joint	Basal III cells_Joint
CLCF1	0.504381	0.341761	0.000217189	ANGPTL4/BCL2/BCL2L1/BCL6/CCND3/CD55/CDK6/ELMO1/FOXO3/GDF15/GSN/HK1/HMBS/IKZF2/JAK2/LTBP1/MAP3K14/MAPKAPK3/NCOA1/NFIA/PML/PRDM1/RAB31/RARA/RARG/RUNX1/RUNX3/SERPINE1/SLC25A25/SLC7A5/SMOX/STAT1/STAT5A/STAT5B/TGFBR2/TP53/TRAF4/ZMYND8	0.00173836054581378/0.00187844751490269/0.00234141833128808/0.00228440110545454/0.00188735150426892/0.00155057333612978/0.00155098875537722/0.00194856181114677/0.0017370394162318/0.00179055533823092/0.00159135556858392/0.00204285082259569/0.0016532493722639/0.0016624851139348/0.00158279258444684/0.00155138261625261/0.00157826749855437/0.00179550554009182/0.0017487919579086/0.00154384619713281/0.0…	Macrophages_Joint	Basal III cells_Joint
CLCF1	0.504381	0.341761	0.000217189	ANGPTL4/BCL2/BCL2L1/BCL6/CCND3/CD55/CDK6/ELMO1/FOXO3/GDF15/GSN/HK1/HMBS/IKZF2/JAK2/LTBP1/MAP3K14/MAPKAPK3/NCOA1/NFIA/PML/PRDM1/RAB31/RARA/RARG/RUNX1/RUNX3/SERPINE1/SLC25A25/SLC7A5/SMOX/STAT1/STAT5A/STAT5B/TGFBR2/TP53/TRAF4/ZMYND8	0.00173836054581378/0.00187844751490269/0.00234141833128808/0.00228440110545454/0.00188735150426892/0.00155057333612978/0.00155098875537722/0.00194856181114677/0.0017370394162318/0.00179055533823092/0.00159135556858392/0.00204285082259569/0.0016532493722639/0.0016624851139348/0.00158279258444684/0.00155138261625261/0.00157826749855437/0.00179550554009182/0.0017487919579086/0.00154384619713281/0.0…	Basal III cells_Joint	Basal III cells_Joint

## Sheet: Lung
test_ligand	auroc	aupr	pearson	target	target_weight	Sender	Target
MIF	0.486754	0.49203	0.0184207	ABI3BP/AP1M1/ARL13B/BOP1/CEP83/CHCHD4/CYTH2/DCTN1/FGR/GPC3/KLRK1/MYCBP/SLC25A37/SRGAP2B/TMEM109/TRIM39/TUSC3/VEGFA	0.00890709369966034/0.0134055927357877/0.00958930521596973/0.0142915583088714/0.00910799566574378/0.00887261571960485/0.0135734989346075/0.0130120971996347/0.00869327697163387/0.00942558357899666/0.00875578610626616/0.00887239902929719/0.0136816928573469/0.00919267298424158/0.013859510720277/0.0181126672866505/0.0146418127285261/0.00992512215688484	Endothelial-cells_Lung	Fibroblasts_Lung
MIF	0.486754	0.49203	0.0184207	ABI3BP/AP1M1/ARL13B/BOP1/CEP83/CHCHD4/CYTH2/DCTN1/FGR/GPC3/KLRK1/MYCBP/SLC25A37/SRGAP2B/TMEM109/TRIM39/TUSC3/VEGFA	0.00890709369966034/0.0134055927357877/0.00958930521596973/0.0142915583088714/0.00910799566574378/0.00887261571960485/0.0135734989346075/0.0130120971996347/0.00869327697163387/0.00942558357899666/0.00875578610626616/0.00887239902929719/0.0136816928573469/0.00919267298424158/0.013859510720277/0.0181126672866505/0.0146418127285261/0.00992512215688484	Fibroblasts_Lung	Fibroblasts_Lung
MIF	0.476859	0.408898	0.0160271	ABI3BP/AP1M1/BOP1/CYTH2/FGR/GPC3/ID1/KLRK1/MRPL10/NAA60/SPTAN1/SRGAP2B/TRIM39/TUSC3	0.00890709369966034/0.0134055927357877/0.0142915583088714/0.0135734989346075/0.00869327697163387/0.00942558357899666/0.00894702677129968/0.00875578610626616/0.0139162643801454/0.00886610878959267/0.017721950590902/0.00919267298424158/0.0181126672866505/0.0146418127285261	Endothelial-cells_Lung	Macrophages_Lung
MIF	0.476859	0.408898	0.0160271	ABI3BP/AP1M1/BOP1/CYTH2/FGR/GPC3/ID1/KLRK1/MRPL10/NAA60/SPTAN1/SRGAP2B/TRIM39/TUSC3	0.00890709369966034/0.0134055927357877/0.0142915583088714/0.0135734989346075/0.00869327697163387/0.00942558357899666/0.00894702677129968/0.00875578610626616/0.0139162643801454/0.00886610878959267/0.017721950590902/0.00919267298424158/0.0181126672866505/0.0146418127285261	Fibroblasts_Lung	Macrophages_Lung
MPZ	0.502041	0.440904	0.0136199	CCL15-CCL14/SRGAP2C	0.00524705247221162/0.00319149717903429	Endothelial-cells_Lung	T-cells_Lung
MPZ	0.502041	0.440904	0.0136199	CCL15-CCL14/SRGAP2C	0.00524705247221162/0.00319149717903429	Fibroblasts_Lung	T-cells_Lung
MPZ	0.502041	0.440904	0.0136199	CCL15-CCL14/SRGAP2C	0.00524705247221162/0.00319149717903429	Macrophages_Lung	T-cells_Lung
MPZ	0.502041	0.440904	0.0136199	CCL15-CCL14/SRGAP2C	0.00524705247221162/0.00319149717903429	T-cells_Lung	T-cells_Lung
MIF	0.480291	0.622877	0.0088014	ABI3BP/AP1M1/ARL13B/AZI2/BOP1/CEP83/CHCHD4/DNAJC1/FAM76A/FGR/GPC3/HMGCS1/KLRK1/LSM7/MRPL10/MYCBP/NAA60/SRGAP2B/TMEM109/TUSC3/VEGFA	0.00890709369966034/0.0134055927357877/0.00958930521596973/0.0123409049033603/0.0142915583088714/0.00910799566574378/0.00887261571960485/0.0135420159646055/0.0135557163904406/0.00869327697163387/0.00942558357899666/0.0126435145342553/0.00875578610626616/0.00879640670463698/0.0139162643801454/0.00887239902929719/0.00886610878959267/0.00919267298424158/0.013859510720277/0.0146418127285261/0.0099251…	Endothelial-cells_Lung	Endothelial-cells_Lung
MIF	0.480291	0.622877	0.0088014	ABI3BP/AP1M1/ARL13B/AZI2/BOP1/CEP83/CHCHD4/DNAJC1/FAM76A/FGR/GPC3/HMGCS1/KLRK1/LSM7/MRPL10/MYCBP/NAA60/SRGAP2B/TMEM109/TUSC3/VEGFA	0.00890709369966034/0.0134055927357877/0.00958930521596973/0.0123409049033603/0.0142915583088714/0.00910799566574378/0.00887261571960485/0.0135420159646055/0.0135557163904406/0.00869327697163387/0.00942558357899666/0.0126435145342553/0.00875578610626616/0.00879640670463698/0.0139162643801454/0.00887239902929719/0.00886610878959267/0.00919267298424158/0.013859510720277/0.0146418127285261/0.0099251…	Fibroblasts_Lung	Endothelial-cells_Lung
MIF	0.467725	0.417091	0.00696118	ABI3BP/AP1M1/BOP1/CHCHD4/CYTH2/DCTN1/FAM76A/FGR/GPC3/HMGCS1/KLRK1/MRPL10/SPTAN1/SRGAP2B/TMEM109/TRIM39	0.00890709369966034/0.0134055927357877/0.0142915583088714/0.00887261571960485/0.0135734989346075/0.0130120971996347/0.0135557163904406/0.00869327697163387/0.00942558357899666/0.0126435145342553/0.00875578610626616/0.0139162643801454/0.017721950590902/0.00919267298424158/0.013859510720277/0.0181126672866505	Endothelial-cells_Lung	T-cells_Lung
MIF	0.467725	0.417091	0.00696118	ABI3BP/AP1M1/BOP1/CHCHD4/CYTH2/DCTN1/FAM76A/FGR/GPC3/HMGCS1/KLRK1/MRPL10/SPTAN1/SRGAP2B/TMEM109/TRIM39	0.00890709369966034/0.0134055927357877/0.0142915583088714/0.00887261571960485/0.0135734989346075/0.0130120971996347/0.0135557163904406/0.00869327697163387/0.00942558357899666/0.0126435145342553/0.00875578610626616/0.0139162643801454/0.017721950590902/0.00919267298424158/0.013859510720277/0.0181126672866505	Fibroblasts_Lung	T-cells_Lung
MPZ	0.496938	0.421758	0.00589724	CCL15-CCL14/SRGAP2C	0.00524705247221162/0.00319149717903429	Endothelial-cells_Lung	Macrophages_Lung
MPZ	0.496938	0.421758	0.00589724	CCL15-CCL14/SRGAP2C	0.00524705247221162/0.00319149717903429	Fibroblasts_Lung	Macrophages_Lung
MPZ	0.496938	0.421758	0.00589724	CCL15-CCL14/SRGAP2C	0.00524705247221162/0.00319149717903429	Macrophages_Lung	Macrophages_Lung
MPZ	0.496938	0.421758	0.00589724	CCL15-CCL14/SRGAP2C	0.00524705247221162/0.00319149717903429	T-cells_Lung	Macrophages_Lung
MPZ	0.497315	0.498776	0.00198381	SRGAP2C	0.00319149717903429	Endothelial-cells_Lung	Fibroblasts_Lung
MPZ	0.497315	0.498776	0.00198381	SRGAP2C	0.00319149717903429	Fibroblasts_Lung	Fibroblasts_Lung
MPZ	0.497315	0.498776	0.00198381	SRGAP2C	0.00319149717903429	Macrophages_Lung	Fibroblasts_Lung
MPZ	0.497315	0.498776	0.00198381	SRGAP2C	0.00319149717903429	T-cells_Lung	Fibroblasts_Lung
LTF	0.47453	0.618601	0.00176958	BANK1/CAMP/CCDC88B/CD300LF/CDH5/CNOT3/DENND2D/DOCK11/FAM193B/GABBR1/GAS1/GIT1/HLX/IL16/MCTS1/MIOS/PLXDC2/PRRC2B/RIN2/S100A14/SOD3/TMC6/TMEM184B/TTN	0.00789718076213228/0.00940529394862316/0.00837336367291872/0.0106159538823016/0.00854303031020759/0.00800280485876224/0.00818704988298683/0.00801994302050326/0.00789207922026688/0.00937209411876639/0.008101172203265/0.0080743392244723/0.00826570173113224/0.00987434655814289/0.00788391386999045/0.00828166757565919/0.00797560838596151/0.00929852257718953/0.00800860654666417/0.00880551680804883/0.0…	Endothelial-cells_Lung	Endothelial-cells_Lung
LTF	0.47453	0.618601	0.00176958	BANK1/CAMP/CCDC88B/CD300LF/CDH5/CNOT3/DENND2D/DOCK11/FAM193B/GABBR1/GAS1/GIT1/HLX/IL16/MCTS1/MIOS/PLXDC2/PRRC2B/RIN2/S100A14/SOD3/TMC6/TMEM184B/TTN	0.00789718076213228/0.00940529394862316/0.00837336367291872/0.0106159538823016/0.00854303031020759/0.00800280485876224/0.00818704988298683/0.00801994302050326/0.00789207922026688/0.00937209411876639/0.008101172203265/0.0080743392244723/0.00826570173113224/0.00987434655814289/0.00788391386999045/0.00828166757565919/0.00797560838596151/0.00929852257718953/0.00800860654666417/0.00880551680804883/0.0…	Fibroblasts_Lung	Endothelial-cells_Lung
LTF	0.47453	0.618601	0.00176958	BANK1/CAMP/CCDC88B/CD300LF/CDH5/CNOT3/DENND2D/DOCK11/FAM193B/GABBR1/GAS1/GIT1/HLX/IL16/MCTS1/MIOS/PLXDC2/PRRC2B/RIN2/S100A14/SOD3/TMC6/TMEM184B/TTN	0.00789718076213228/0.00940529394862316/0.00837336367291872/0.0106159538823016/0.00854303031020759/0.00800280485876224/0.00818704988298683/0.00801994302050326/0.00789207922026688/0.00937209411876639/0.008101172203265/0.0080743392244723/0.00826570173113224/0.00987434655814289/0.00788391386999045/0.00828166757565919/0.00797560838596151/0.00929852257718953/0.00800860654666417/0.00880551680804883/0.0…	Macrophages_Lung	Endothelial-cells_Lung
LTF	0.47453	0.618601	0.00176958	BANK1/CAMP/CCDC88B/CD300LF/CDH5/CNOT3/DENND2D/DOCK11/FAM193B/GABBR1/GAS1/GIT1/HLX/IL16/MCTS1/MIOS/PLXDC2/PRRC2B/RIN2/S100A14/SOD3/TMC6/TMEM184B/TTN	0.00789718076213228/0.00940529394862316/0.00837336367291872/0.0106159538823016/0.00854303031020759/0.00800280485876224/0.00818704988298683/0.00801994302050326/0.00789207922026688/0.00937209411876639/0.008101172203265/0.0080743392244723/0.00826570173113224/0.00987434655814289/0.00788391386999045/0.00828166757565919/0.00797560838596151/0.00929852257718953/0.00800860654666417/0.00880551680804883/0.0…	T-cells_Lung	Endothelial-cells_Lung
CADM1	0.470342	0.480496	0.000973671	ANGPTL2/APOBEC1/ARAP3/ATXN7L3/BAG6/BOP1/CALCRL/CASP1/CCR1/CCR2/CD3G/CHI3L1/CLEC3B/CTSZ/CXCR2/DNAJC13/EMC6/FLT3LG/GNG10/HPRT1/HSD11B1/LCP2/MATN2/MDFIC/MMP13/NDUFA9/NUP88/OLFM1/PECAM1/PIGK/PIN1/PTGFRN/RAD9A/RAMP3/SERPINB2/SMIM20/SRGAP2/TAP1/TBCEL/TBL3/TCOF1/TMEM176B/USP19/UXS1/YIPF1	0.0055804685694821/0.00605595083482969/0.00531811314173721/0.00492651650632924/0.00516057046271366/0.0049174405079996/0.00533720440490322/0.00580414729047861/0.00512478360083225/0.00570973258432035/0.00567369923081/0.00524821499264975/0.00610590576994623/0.00496985486402427/0.00660723993792422/0.00518871761764233/0.00492689511131532/0.00498946250763157/0.00524556166164483/0.00533653415176283/0.00…	Endothelial-cells_Lung	Fibroblasts_Lung
CADM1	0.470342	0.480496	0.000973671	ANGPTL2/APOBEC1/ARAP3/ATXN7L3/BAG6/BOP1/CALCRL/CASP1/CCR1/CCR2/CD3G/CHI3L1/CLEC3B/CTSZ/CXCR2/DNAJC13/EMC6/FLT3LG/GNG10/HPRT1/HSD11B1/LCP2/MATN2/MDFIC/MMP13/NDUFA9/NUP88/OLFM1/PECAM1/PIGK/PIN1/PTGFRN/RAD9A/RAMP3/SERPINB2/SMIM20/SRGAP2/TAP1/TBCEL/TBL3/TCOF1/TMEM176B/USP19/UXS1/YIPF1	0.0055804685694821/0.00605595083482969/0.00531811314173721/0.00492651650632924/0.00516057046271366/0.0049174405079996/0.00533720440490322/0.00580414729047861/0.00512478360083225/0.00570973258432035/0.00567369923081/0.00524821499264975/0.00610590576994623/0.00496985486402427/0.00660723993792422/0.00518871761764233/0.00492689511131532/0.00498946250763157/0.00524556166164483/0.00533653415176283/0.00…	Macrophages_Lung	Fibroblasts_Lung
CADM1	0.470342	0.480496	0.000973671	ANGPTL2/APOBEC1/ARAP3/ATXN7L3/BAG6/BOP1/CALCRL/CASP1/CCR1/CCR2/CD3G/CHI3L1/CLEC3B/CTSZ/CXCR2/DNAJC13/EMC6/FLT3LG/GNG10/HPRT1/HSD11B1/LCP2/MATN2/MDFIC/MMP13/NDUFA9/NUP88/OLFM1/PECAM1/PIGK/PIN1/PTGFRN/RAD9A/RAMP3/SERPINB2/SMIM20/SRGAP2/TAP1/TBCEL/TBL3/TCOF1/TMEM176B/USP19/UXS1/YIPF1	0.0055804685694821/0.00605595083482969/0.00531811314173721/0.00492651650632924/0.00516057046271366/0.0049174405079996/0.00533720440490322/0.00580414729047861/0.00512478360083225/0.00570973258432035/0.00567369923081/0.00524821499264975/0.00610590576994623/0.00496985486402427/0.00660723993792422/0.00518871761764233/0.00492689511131532/0.00498946250763157/0.00524556166164483/0.00533653415176283/0.00…	T-cells_Lung	Fibroblasts_Lung

## Sheet: Muscle
test_ligand	auroc	aupr	pearson	target	target_weight	Sender	Target
TGFB1	0.50154	0.138797	0.0383711	ALDH7A1/CALD1/CCND1/CD38/CTLA4/ELN/FBN1/FMOD/HAS1/HDAC2/ICAM2/IGF1/ITGA5/JAG1/LOX/LOXL1/LPL/MMP9/POSTN/PTGS2/RORA/SERPINE1/TAGLN/THBS2/TJP1	0.00439160337336181/0.00485958471047617/0.0049155449618628/0.00496507649457889/0.00285268233680982/0.00698701226936435/0.00494533872999235/0.00295418857773751/0.00314960385971127/0.00399885736449382/0.00515317536345274/0.00566017293649168/0.00489292483453546/0.00577334026815912/0.00465483345413051/0.00488498989928621/0.0044763744617301/0.00537954034767452/0.00556543482970622/0.00411210128204119/0…	B-cells_Muscle	T-cells_Muscle
DSC3	0.51977	0.185587	0.0380113	ADM/BCL11B/BMI1/CBFA2T3/CCND1/CDH11/COL12A1/EPHA2/FLNB/IGFBP5/LEF1/NR1D1/NR4A2/PDGFRA/PER1/PHC2/PRRX1/RUNX3/SDC1/TGFBR3/TNRC18	0.00143545777258757/0.00142503526424986/0.00156397793472962/0.00138716281935841/0.00169208634875991/0.00145719453657198/0.00146119208515846/0.00139990752440355/0.00136002502009095/0.00160156530510771/0.00149811863118236/0.00137143124542155/0.00137407117701155/0.00139368041088934/0.00158656837471876/0.00135526680712136/0.00145984546043383/0.00168438152214392/0.00136127981949993/0.00142907279440072…	Dendritic-cells_Muscle	Granulocytes_Muscle
DSC3	0.51977	0.185587	0.0380113	ADM/BCL11B/BMI1/CBFA2T3/CCND1/CDH11/COL12A1/EPHA2/FLNB/IGFBP5/LEF1/NR1D1/NR4A2/PDGFRA/PER1/PHC2/PRRX1/RUNX3/SDC1/TGFBR3/TNRC18	0.00143545777258757/0.00142503526424986/0.00156397793472962/0.00138716281935841/0.00169208634875991/0.00145719453657198/0.00146119208515846/0.00139990752440355/0.00136002502009095/0.00160156530510771/0.00149811863118236/0.00137143124542155/0.00137407117701155/0.00139368041088934/0.00158656837471876/0.00135526680712136/0.00145984546043383/0.00168438152214392/0.00136127981949993/0.00142907279440072…	Endothelial-cells_Muscle	Granulocytes_Muscle
DSC3	0.51977	0.185587	0.0380113	ADM/BCL11B/BMI1/CBFA2T3/CCND1/CDH11/COL12A1/EPHA2/FLNB/IGFBP5/LEF1/NR1D1/NR4A2/PDGFRA/PER1/PHC2/PRRX1/RUNX3/SDC1/TGFBR3/TNRC18	0.00143545777258757/0.00142503526424986/0.00156397793472962/0.00138716281935841/0.00169208634875991/0.00145719453657198/0.00146119208515846/0.00139990752440355/0.00136002502009095/0.00160156530510771/0.00149811863118236/0.00137143124542155/0.00137407117701155/0.00139368041088934/0.00158656837471876/0.00135526680712136/0.00145984546043383/0.00168438152214392/0.00136127981949993/0.00142907279440072…	Erythrocytes_Muscle	Granulocytes_Muscle
DSC3	0.51977	0.185587	0.0380113	ADM/BCL11B/BMI1/CBFA2T3/CCND1/CDH11/COL12A1/EPHA2/FLNB/IGFBP5/LEF1/NR1D1/NR4A2/PDGFRA/PER1/PHC2/PRRX1/RUNX3/SDC1/TGFBR3/TNRC18	0.00143545777258757/0.00142503526424986/0.00156397793472962/0.00138716281935841/0.00169208634875991/0.00145719453657198/0.00146119208515846/0.00139990752440355/0.00136002502009095/0.00160156530510771/0.00149811863118236/0.00137143124542155/0.00137407117701155/0.00139368041088934/0.00158656837471876/0.00135526680712136/0.00145984546043383/0.00168438152214392/0.00136127981949993/0.00142907279440072…	Fibroblasts_Muscle	Granulocytes_Muscle
DSC3	0.51977	0.185587	0.0380113	ADM/BCL11B/BMI1/CBFA2T3/CCND1/CDH11/COL12A1/EPHA2/FLNB/IGFBP5/LEF1/NR1D1/NR4A2/PDGFRA/PER1/PHC2/PRRX1/RUNX3/SDC1/TGFBR3/TNRC18	0.00143545777258757/0.00142503526424986/0.00156397793472962/0.00138716281935841/0.00169208634875991/0.00145719453657198/0.00146119208515846/0.00139990752440355/0.00136002502009095/0.00160156530510771/0.00149811863118236/0.00137143124542155/0.00137407117701155/0.00139368041088934/0.00158656837471876/0.00135526680712136/0.00145984546043383/0.00168438152214392/0.00136127981949993/0.00142907279440072…	Macrophages_Muscle	Granulocytes_Muscle
DSC3	0.51977	0.185587	0.0380113	ADM/BCL11B/BMI1/CBFA2T3/CCND1/CDH11/COL12A1/EPHA2/FLNB/IGFBP5/LEF1/NR1D1/NR4A2/PDGFRA/PER1/PHC2/PRRX1/RUNX3/SDC1/TGFBR3/TNRC18	0.00143545777258757/0.00142503526424986/0.00156397793472962/0.00138716281935841/0.00169208634875991/0.00145719453657198/0.00146119208515846/0.00139990752440355/0.00136002502009095/0.00160156530510771/0.00149811863118236/0.00137143124542155/0.00137407117701155/0.00139368041088934/0.00158656837471876/0.00135526680712136/0.00145984546043383/0.00168438152214392/0.00136127981949993/0.00142907279440072…	Monocytes_Muscle	Granulocytes_Muscle
DSC3	0.51977	0.185587	0.0380113	ADM/BCL11B/BMI1/CBFA2T3/CCND1/CDH11/COL12A1/EPHA2/FLNB/IGFBP5/LEF1/NR1D1/NR4A2/PDGFRA/PER1/PHC2/PRRX1/RUNX3/SDC1/TGFBR3/TNRC18	0.00143545777258757/0.00142503526424986/0.00156397793472962/0.00138716281935841/0.00169208634875991/0.00145719453657198/0.00146119208515846/0.00139990752440355/0.00136002502009095/0.00160156530510771/0.00149811863118236/0.00137143124542155/0.00137407117701155/0.00139368041088934/0.00158656837471876/0.00135526680712136/0.00145984546043383/0.00168438152214392/0.00136127981949993/0.00142907279440072…	Myocytes_Muscle	Granulocytes_Muscle
DSC3	0.51977	0.185587	0.0380113	ADM/BCL11B/BMI1/CBFA2T3/CCND1/CDH11/COL12A1/EPHA2/FLNB/IGFBP5/LEF1/NR1D1/NR4A2/PDGFRA/PER1/PHC2/PRRX1/RUNX3/SDC1/TGFBR3/TNRC18	0.00143545777258757/0.00142503526424986/0.00156397793472962/0.00138716281935841/0.00169208634875991/0.00145719453657198/0.00146119208515846/0.00139990752440355/0.00136002502009095/0.00160156530510771/0.00149811863118236/0.00137143124542155/0.00137407117701155/0.00139368041088934/0.00158656837471876/0.00135526680712136/0.00145984546043383/0.00168438152214392/0.00136127981949993/0.00142907279440072…	Neutrophils_Muscle	Granulocytes_Muscle
TGFB1	0.48756	0.210896	0.0355122	CALD1/CAT/CCND1/CEBPA/COL1A1/COL1A2/COL4A1/COL5A1/CRYAB/CTLA4/CXCL10/DNMT1/DST/ELN/FBN1/FMOD/HAS1/ICAM1/ID1/IGF1/IL1B/ITGA5/JAG1/LOXL1/LOXL2/LPL/LZTFL1/MMP8/MMP9/MSR1/MYD88/OAS1/PDGFA/PLAU/POSTN/SIRT1/SOX9/TAGLN/THBS2/TIMP1/VDAC1	0.00485958471047617/0.00558719460742341/0.0049155449618628/0.0044708167747475/0.00551568106052913/0.00782831487095467/0.00485394028475774/0.00518054605732199/0.00461832386426685/0.00285268233680982/0.0042644906067313/0.00438264033055405/0.00300779493731168/0.00698701226936435/0.00494533872999235/0.00295418857773751/0.00314960385971127/0.00403017469022695/0.00329054972768989/0.00566017293649168/0.…	B-cells_Muscle	Myocytes_Muscle
APOE	0.486303	0.133292	0.0343937	ABCA1/AQP1/BID/C1QB/C1QC/CCNA2/CCND1/CSF1/EGFR/F13A1/GSTM1/HMOX1/IGF1/IGFBP2/IRF2BPL/LDLR/MMP9/NCF1/NR1D1/NUDT19/PTGS2/SERPINE1/SUCLA2/SULF2/VCAM1	0.00548961383709839/0.0046838898082105/0.00431967284684479/0.00565009664284423/0.00517445847791113/0.00370384809051734/0.00147857872071867/0.00434100032728227/0.00105072462064484/0.00557779218432904/0.00467104800840705/0.00377595588189637/0.00398311039481062/0.00449281652020318/0.00135393858756315/0.00393178383156664/0.00381131229176791/0.00526240749155578/0.00135158214744123/0.0043154842631624/0…	B-cells_Muscle	T-cells_Muscle
TGFB1	0.497456	0.174224	0.0309967	CASP8/CAT/CCND1/CD38/COL4A1/CRYAB/CTLA4/DNMT1/E2F1/ELN/FBN1/IFIT3/KLF5/LOX/LOXL1/LZTFL1/MMP13/MMP9/MSR1/PDGFA/PLAT/PLAU/RUNX3/SERPINE1/SERPINE2/TAGLN/THBS1/THBS2/TJP1/ZHX2	0.00592642917290783/0.00558719460742341/0.0049155449618628/0.00496507649457889/0.00485394028475774/0.00461832386426685/0.00285268233680982/0.00438264033055405/0.00421216663193063/0.00698701226936435/0.00494533872999235/0.00466566099947073/0.00458687132566401/0.00465483345413051/0.00488498989928621/0.0045080706406963/0.00689669422180629/0.00537954034767452/0.00319786447902971/0.00585914002902647/0…	B-cells_Muscle	Granulocytes_Muscle
IL1B	0.48678	0.13503	0.0304995	ABCA1/ADAM15/ADAMTS4/AREG/C1QB/C1S/C4A/CISH/CSF1/ELN/ENPP2/HMOX1/IGFBP3/INHBA/LAMA4/MMP12/MMP9/PTGS2/SDC2/SERPINE1/SOX4/THRA/TNMD/TRAF1/VCAM1/VCAN	0.00440871432519779/0.00498984755065295/0.0062124402077904/0.00678499376436745/0.00586359418867589/0.00515414807428778/0.0103514792879331/0.0049082027893516/0.00632249819196331/0.00695102019209374/0.00499025654970279/0.00545294282212267/0.00608564632640475/0.00511984124811278/0.00535707891642765/0.00740596900968595/0.00537213342156156/0.00533327826020248/0.00495669033056113/0.00582539956101891/0.…	B-cells_Muscle	T-cells_Muscle
IL1B	0.48678	0.13503	0.0304995	ABCA1/ADAM15/ADAMTS4/AREG/C1QB/C1S/C4A/CISH/CSF1/ELN/ENPP2/HMOX1/IGFBP3/INHBA/LAMA4/MMP12/MMP9/PTGS2/SDC2/SERPINE1/SOX4/THRA/TNMD/TRAF1/VCAM1/VCAN	0.00440871432519779/0.00498984755065295/0.0062124402077904/0.00678499376436745/0.00586359418867589/0.00515414807428778/0.0103514792879331/0.0049082027893516/0.00632249819196331/0.00695102019209374/0.00499025654970279/0.00545294282212267/0.00608564632640475/0.00511984124811278/0.00535707891642765/0.00740596900968595/0.00537213342156156/0.00533327826020248/0.00495669033056113/0.00582539956101891/0.…	Dendritic-cells_Muscle	T-cells_Muscle
IL1B	0.48678	0.13503	0.0304995	ABCA1/ADAM15/ADAMTS4/AREG/C1QB/C1S/C4A/CISH/CSF1/ELN/ENPP2/HMOX1/IGFBP3/INHBA/LAMA4/MMP12/MMP9/PTGS2/SDC2/SERPINE1/SOX4/THRA/TNMD/TRAF1/VCAM1/VCAN	0.00440871432519779/0.00498984755065295/0.0062124402077904/0.00678499376436745/0.00586359418867589/0.00515414807428778/0.0103514792879331/0.0049082027893516/0.00632249819196331/0.00695102019209374/0.00499025654970279/0.00545294282212267/0.00608564632640475/0.00511984124811278/0.00535707891642765/0.00740596900968595/0.00537213342156156/0.00533327826020248/0.00495669033056113/0.00582539956101891/0.…	Erythrocytes_Muscle	T-cells_Muscle
IL1B	0.48678	0.13503	0.0304995	ABCA1/ADAM15/ADAMTS4/AREG/C1QB/C1S/C4A/CISH/CSF1/ELN/ENPP2/HMOX1/IGFBP3/INHBA/LAMA4/MMP12/MMP9/PTGS2/SDC2/SERPINE1/SOX4/THRA/TNMD/TRAF1/VCAM1/VCAN	0.00440871432519779/0.00498984755065295/0.0062124402077904/0.00678499376436745/0.00586359418867589/0.00515414807428778/0.0103514792879331/0.0049082027893516/0.00632249819196331/0.00695102019209374/0.00499025654970279/0.00545294282212267/0.00608564632640475/0.00511984124811278/0.00535707891642765/0.00740596900968595/0.00537213342156156/0.00533327826020248/0.00495669033056113/0.00582539956101891/0.…	Monocytes_Muscle	T-cells_Muscle
IL1B	0.48678	0.13503	0.0304995	ABCA1/ADAM15/ADAMTS4/AREG/C1QB/C1S/C4A/CISH/CSF1/ELN/ENPP2/HMOX1/IGFBP3/INHBA/LAMA4/MMP12/MMP9/PTGS2/SDC2/SERPINE1/SOX4/THRA/TNMD/TRAF1/VCAM1/VCAN	0.00440871432519779/0.00498984755065295/0.0062124402077904/0.00678499376436745/0.00586359418867589/0.00515414807428778/0.0103514792879331/0.0049082027893516/0.00632249819196331/0.00695102019209374/0.00499025654970279/0.00545294282212267/0.00608564632640475/0.00511984124811278/0.00535707891642765/0.00740596900968595/0.00537213342156156/0.00533327826020248/0.00495669033056113/0.00582539956101891/0.…	NK-cells_Muscle	T-cells_Muscle
IL1B	0.48678	0.13503	0.0304995	ABCA1/ADAM15/ADAMTS4/AREG/C1QB/C1S/C4A/CISH/CSF1/ELN/ENPP2/HMOX1/IGFBP3/INHBA/LAMA4/MMP12/MMP9/PTGS2/SDC2/SERPINE1/SOX4/THRA/TNMD/TRAF1/VCAM1/VCAN	0.00440871432519779/0.00498984755065295/0.0062124402077904/0.00678499376436745/0.00586359418867589/0.00515414807428778/0.0103514792879331/0.0049082027893516/0.00632249819196331/0.00695102019209374/0.00499025654970279/0.00545294282212267/0.00608564632640475/0.00511984124811278/0.00535707891642765/0.00740596900968595/0.00537213342156156/0.00533327826020248/0.00495669033056113/0.00582539956101891/0.…	Myocytes_Muscle	T-cells_Muscle
IL1B	0.48678	0.13503	0.0304995	ABCA1/ADAM15/ADAMTS4/AREG/C1QB/C1S/C4A/CISH/CSF1/ELN/ENPP2/HMOX1/IGFBP3/INHBA/LAMA4/MMP12/MMP9/PTGS2/SDC2/SERPINE1/SOX4/THRA/TNMD/TRAF1/VCAM1/VCAN	0.00440871432519779/0.00498984755065295/0.0062124402077904/0.00678499376436745/0.00586359418867589/0.00515414807428778/0.0103514792879331/0.0049082027893516/0.00632249819196331/0.00695102019209374/0.00499025654970279/0.00545294282212267/0.00608564632640475/0.00511984124811278/0.00535707891642765/0.00740596900968595/0.00537213342156156/0.00533327826020248/0.00495669033056113/0.00582539956101891/0.…	Neutrophils_Muscle	T-cells_Muscle
MIF	0.499596	0.469286	0.0302942	ABI3BP/ARL13B/AZI2/CEP83/CHCHD4/CYTH2/DCTN1/DNAJC1/HMGCS1/ID1/KLRK1/LSM7/MYCBP/SIK1/SLC25A37/SPTAN1/SRGAP2B/TRIM39/TUSC3	0.00890709369966034/0.00958930521596973/0.0123409049033603/0.00910799566574378/0.00887261571960485/0.0135734989346075/0.0130120971996347/0.0135420159646055/0.0126435145342553/0.00894702677129968/0.00875578610626616/0.00879640670463698/0.00887239902929719/0.0147689052259004/0.0136816928573469/0.017721950590902/0.00919267298424158/0.0181126672866505/0.0146418127285261	Erythrocytes_Muscle	Erythrocytes_Muscle
APP	0.49801	0.381699	0.0296551	ARC/C1orf162/GBP6/GPAT3/LIMS4/PMM2/POU2AF1	0.0086180062022746/0.0121005055241153/0.00953123051589226/0.0252905361653711/0.0671372203139233/0.00881222650752722/0.00847398023903577	Dendritic-cells_Muscle	Dendritic-cells_Muscle
APP	0.49801	0.381699	0.0296551	ARC/C1orf162/GBP6/GPAT3/LIMS4/PMM2/POU2AF1	0.0086180062022746/0.0121005055241153/0.00953123051589226/0.0252905361653711/0.0671372203139233/0.00881222650752722/0.00847398023903577	NK-cells_Muscle	Dendritic-cells_Muscle
DSC3	0.517528	0.142518	0.0293747	CBFA2T3/CCND1/COL12A1/COMP/FLNB/FST/IRF2BPL/NFIC/NR1D1/PDGFRA/PRRX1/THOC6/TNRC18/VCAN	0.00138716281935841/0.00169208634875991/0.00146119208515846/0.00134983546675245/0.00136002502009095/0.00153698926659329/0.00137483729522438/0.00142998545490465/0.00137143124542155/0.00139368041088934/0.00145984546043383/0.00137770031084154/0.00144615303624693/0.00138919426030172	Dendritic-cells_Muscle	T-cells_Muscle
DSC3	0.517528	0.142518	0.0293747	CBFA2T3/CCND1/COL12A1/COMP/FLNB/FST/IRF2BPL/NFIC/NR1D1/PDGFRA/PRRX1/THOC6/TNRC18/VCAN	0.00138716281935841/0.00169208634875991/0.00146119208515846/0.00134983546675245/0.00136002502009095/0.00153698926659329/0.00137483729522438/0.00142998545490465/0.00137143124542155/0.00139368041088934/0.00145984546043383/0.00137770031084154/0.00144615303624693/0.00138919426030172	Endothelial-cells_Muscle	T-cells_Muscle
DSC3	0.517528	0.142518	0.0293747	CBFA2T3/CCND1/COL12A1/COMP/FLNB/FST/IRF2BPL/NFIC/NR1D1/PDGFRA/PRRX1/THOC6/TNRC18/VCAN	0.00138716281935841/0.00169208634875991/0.00146119208515846/0.00134983546675245/0.00136002502009095/0.00153698926659329/0.00137483729522438/0.00142998545490465/0.00137143124542155/0.00139368041088934/0.00145984546043383/0.00137770031084154/0.00144615303624693/0.00138919426030172	Erythrocytes_Muscle	T-cells_Muscle
DSC3	0.517528	0.142518	0.0293747	CBFA2T3/CCND1/COL12A1/COMP/FLNB/FST/IRF2BPL/NFIC/NR1D1/PDGFRA/PRRX1/THOC6/TNRC18/VCAN	0.00138716281935841/0.00169208634875991/0.00146119208515846/0.00134983546675245/0.00136002502009095/0.00153698926659329/0.00137483729522438/0.00142998545490465/0.00137143124542155/0.00139368041088934/0.00145984546043383/0.00137770031084154/0.00144615303624693/0.00138919426030172	Fibroblasts_Muscle	T-cells_Muscle
DSC3	0.517528	0.142518	0.0293747	CBFA2T3/CCND1/COL12A1/COMP/FLNB/FST/IRF2BPL/NFIC/NR1D1/PDGFRA/PRRX1/THOC6/TNRC18/VCAN	0.00138716281935841/0.00169208634875991/0.00146119208515846/0.00134983546675245/0.00136002502009095/0.00153698926659329/0.00137483729522438/0.00142998545490465/0.00137143124542155/0.00139368041088934/0.00145984546043383/0.00137770031084154/0.00144615303624693/0.00138919426030172	Macrophages_Muscle	T-cells_Muscle
DSC3	0.517528	0.142518	0.0293747	CBFA2T3/CCND1/COL12A1/COMP/FLNB/FST/IRF2BPL/NFIC/NR1D1/PDGFRA/PRRX1/THOC6/TNRC18/VCAN	0.00138716281935841/0.00169208634875991/0.00146119208515846/0.00134983546675245/0.00136002502009095/0.00153698926659329/0.00137483729522438/0.00142998545490465/0.00137143124542155/0.00139368041088934/0.00145984546043383/0.00137770031084154/0.00144615303624693/0.00138919426030172	Monocytes_Muscle	T-cells_Muscle
DSC3	0.517528	0.142518	0.0293747	CBFA2T3/CCND1/COL12A1/COMP/FLNB/FST/IRF2BPL/NFIC/NR1D1/PDGFRA/PRRX1/THOC6/TNRC18/VCAN	0.00138716281935841/0.00169208634875991/0.00146119208515846/0.00134983546675245/0.00136002502009095/0.00153698926659329/0.00137483729522438/0.00142998545490465/0.00137143124542155/0.00139368041088934/0.00145984546043383/0.00137770031084154/0.00144615303624693/0.00138919426030172	Myocytes_Muscle	T-cells_Muscle
DSC3	0.517528	0.142518	0.0293747	CBFA2T3/CCND1/COL12A1/COMP/FLNB/FST/IRF2BPL/NFIC/NR1D1/PDGFRA/PRRX1/THOC6/TNRC18/VCAN	0.00138716281935841/0.00169208634875991/0.00146119208515846/0.00134983546675245/0.00136002502009095/0.00153698926659329/0.00137483729522438/0.00142998545490465/0.00137143124542155/0.00139368041088934/0.00145984546043383/0.00137770031084154/0.00144615303624693/0.00138919426030172	Neutrophils_Muscle	T-cells_Muscle
MPZ	0.511953	0.43974	0.029195	CCL15-CCL14/SRGAP2C	0.00524705247221162/0.00319149717903429	B-cells_Muscle	B-cells_Muscle
MPZ	0.511953	0.43974	0.029195	CCL15-CCL14/SRGAP2C	0.00524705247221162/0.00319149717903429	Dendritic-cells_Muscle	B-cells_Muscle
MPZ	0.511953	0.43974	0.029195	CCL15-CCL14/SRGAP2C	0.00524705247221162/0.00319149717903429	Endothelial-cells_Muscle	B-cells_Muscle
MPZ	0.511953	0.43974	0.029195	CCL15-CCL14/SRGAP2C	0.00524705247221162/0.00319149717903429	Erythrocytes_Muscle	B-cells_Muscle
MPZ	0.511953	0.43974	0.029195	CCL15-CCL14/SRGAP2C	0.00524705247221162/0.00319149717903429	Granulocytes_Muscle	B-cells_Muscle
MPZ	0.511953	0.43974	0.029195	CCL15-CCL14/SRGAP2C	0.00524705247221162/0.00319149717903429	Macrophages_Muscle	B-cells_Muscle
MPZ	0.511953	0.43974	0.029195	CCL15-CCL14/SRGAP2C	0.00524705247221162/0.00319149717903429	Monocytes_Muscle	B-cells_Muscle
MPZ	0.511953	0.43974	0.029195	CCL15-CCL14/SRGAP2C	0.00524705247221162/0.00319149717903429	NK-cells_Muscle	B-cells_Muscle
MPZ	0.511953	0.43974	0.029195	CCL15-CCL14/SRGAP2C	0.00524705247221162/0.00319149717903429	Myocytes_Muscle	B-cells_Muscle
MPZ	0.511953	0.43974	0.029195	CCL15-CCL14/SRGAP2C	0.00524705247221162/0.00319149717903429	Neutrophils_Muscle	B-cells_Muscle
APP	0.483505	0.508871	0.0286467	APOD/ARC/GBP6/GPAT3/LIMS4/MRGPRX4/PMM2/RIOX2	0.0100912536429536/0.0086180062022746/0.00953123051589226/0.0252905361653711/0.0671372203139233/0.00835010926436001/0.00881222650752722/0.0216435573006867	Dendritic-cells_Muscle	Monocytes_Muscle
APP	0.483505	0.508871	0.0286467	APOD/ARC/GBP6/GPAT3/LIMS4/MRGPRX4/PMM2/RIOX2	0.0100912536429536/0.0086180062022746/0.00953123051589226/0.0252905361653711/0.0671372203139233/0.00835010926436001/0.00881222650752722/0.0216435573006867	NK-cells_Muscle	Monocytes_Muscle
APP	0.49698	0.432638	0.0269779	APOD/ARC/C1orf162/GBP6/GPAT3/LIMS4/MRGPRX4/PMM2/SELENOP	0.0100912536429536/0.0086180062022746/0.0121005055241153/0.00953123051589226/0.0252905361653711/0.0671372203139233/0.00835010926436001/0.00881222650752722/0.0116580875524299	Dendritic-cells_Muscle	B-cells_Muscle
APP	0.49698	0.432638	0.0269779	APOD/ARC/C1orf162/GBP6/GPAT3/LIMS4/MRGPRX4/PMM2/SELENOP	0.0100912536429536/0.0086180062022746/0.0121005055241153/0.00953123051589226/0.0252905361653711/0.0671372203139233/0.00835010926436001/0.00881222650752722/0.0116580875524299	NK-cells_Muscle	B-cells_Muscle
DSC3	0.513756	0.143654	0.0259333	BMI1/CCND1/COL12A1/COMP/FLNB/FST/LEF1/NFIC/NR1D1/PDGFRA/PRRX1/RARA/SDC1/SFRP1/TNRC18	0.00156397793472962/0.00169208634875991/0.00146119208515846/0.00134983546675245/0.00136002502009095/0.00153698926659329/0.00149811863118236/0.00142998545490465/0.00137143124542155/0.00139368041088934/0.00145984546043383/0.00155367788627624/0.00136127981949993/0.00145761852015046/0.00144615303624693	Dendritic-cells_Muscle	Macrophages_Muscle
DSC3	0.513756	0.143654	0.0259333	BMI1/CCND1/COL12A1/COMP/FLNB/FST/LEF1/NFIC/NR1D1/PDGFRA/PRRX1/RARA/SDC1/SFRP1/TNRC18	0.00156397793472962/0.00169208634875991/0.00146119208515846/0.00134983546675245/0.00136002502009095/0.00153698926659329/0.00149811863118236/0.00142998545490465/0.00137143124542155/0.00139368041088934/0.00145984546043383/0.00155367788627624/0.00136127981949993/0.00145761852015046/0.00144615303624693	Endothelial-cells_Muscle	Macrophages_Muscle
DSC3	0.513756	0.143654	0.0259333	BMI1/CCND1/COL12A1/COMP/FLNB/FST/LEF1/NFIC/NR1D1/PDGFRA/PRRX1/RARA/SDC1/SFRP1/TNRC18	0.00156397793472962/0.00169208634875991/0.00146119208515846/0.00134983546675245/0.00136002502009095/0.00153698926659329/0.00149811863118236/0.00142998545490465/0.00137143124542155/0.00139368041088934/0.00145984546043383/0.00155367788627624/0.00136127981949993/0.00145761852015046/0.00144615303624693	Erythrocytes_Muscle	Macrophages_Muscle
DSC3	0.513756	0.143654	0.0259333	BMI1/CCND1/COL12A1/COMP/FLNB/FST/LEF1/NFIC/NR1D1/PDGFRA/PRRX1/RARA/SDC1/SFRP1/TNRC18	0.00156397793472962/0.00169208634875991/0.00146119208515846/0.00134983546675245/0.00136002502009095/0.00153698926659329/0.00149811863118236/0.00142998545490465/0.00137143124542155/0.00139368041088934/0.00145984546043383/0.00155367788627624/0.00136127981949993/0.00145761852015046/0.00144615303624693	Fibroblasts_Muscle	Macrophages_Muscle
DSC3	0.513756	0.143654	0.0259333	BMI1/CCND1/COL12A1/COMP/FLNB/FST/LEF1/NFIC/NR1D1/PDGFRA/PRRX1/RARA/SDC1/SFRP1/TNRC18	0.00156397793472962/0.00169208634875991/0.00146119208515846/0.00134983546675245/0.00136002502009095/0.00153698926659329/0.00149811863118236/0.00142998545490465/0.00137143124542155/0.00139368041088934/0.00145984546043383/0.00155367788627624/0.00136127981949993/0.00145761852015046/0.00144615303624693	Macrophages_Muscle	Macrophages_Muscle
DSC3	0.513756	0.143654	0.0259333	BMI1/CCND1/COL12A1/COMP/FLNB/FST/LEF1/NFIC/NR1D1/PDGFRA/PRRX1/RARA/SDC1/SFRP1/TNRC18	0.00156397793472962/0.00169208634875991/0.00146119208515846/0.00134983546675245/0.00136002502009095/0.00153698926659329/0.00149811863118236/0.00142998545490465/0.00137143124542155/0.00139368041088934/0.00145984546043383/0.00155367788627624/0.00136127981949993/0.00145761852015046/0.00144615303624693	Monocytes_Muscle	Macrophages_Muscle
DSC3	0.513756	0.143654	0.0259333	BMI1/CCND1/COL12A1/COMP/FLNB/FST/LEF1/NFIC/NR1D1/PDGFRA/PRRX1/RARA/SDC1/SFRP1/TNRC18	0.00156397793472962/0.00169208634875991/0.00146119208515846/0.00134983546675245/0.00136002502009095/0.00153698926659329/0.00149811863118236/0.00142998545490465/0.00137143124542155/0.00139368041088934/0.00145984546043383/0.00155367788627624/0.00136127981949993/0.00145761852015046/0.00144615303624693	Myocytes_Muscle	Macrophages_Muscle
DSC3	0.513756	0.143654	0.0259333	BMI1/CCND1/COL12A1/COMP/FLNB/FST/LEF1/NFIC/NR1D1/PDGFRA/PRRX1/RARA/SDC1/SFRP1/TNRC18	0.00156397793472962/0.00169208634875991/0.00146119208515846/0.00134983546675245/0.00136002502009095/0.00153698926659329/0.00149811863118236/0.00142998545490465/0.00137143124542155/0.00139368041088934/0.00145984546043383/0.00155367788627624/0.00136127981949993/0.00145761852015046/0.00144615303624693	Neutrophils_Muscle	Macrophages_Muscle
IL1B	0.492141	0.171667	0.0253474	ADAM15/ADAMTS4/AREG/ATG5/BIRC3/C1QB/C4A/CAT/COL11A1/ELN/ENPP2/FGFR1/IFNGR1/IGFBP3/IGFBP5/IL1R1/IL1RN/LAMA4/MMP13/MMP3/MMP9/PDGFA/PLAT/SCD/SERPINE1/THBS4/TIMP3/TNMD/TRAF6	0.00498984755065295/0.0062124402077904/0.00678499376436745/0.00413970571589666/0.00608853375803906/0.00586359418867589/0.0103514792879331/0.00570076161045825/0.0054844093086168/0.00695102019209374/0.00499025654970279/0.00466180665381612/0.00496512994710278/0.00608564632640475/0.00462666346579045/0.00694940989099363/0.00516222769070909/0.00535707891642765/0.0068031420531532/0.00673911747712635/0.0…	B-cells_Muscle	Granulocytes_Muscle
IL1B	0.492141	0.171667	0.0253474	ADAM15/ADAMTS4/AREG/ATG5/BIRC3/C1QB/C4A/CAT/COL11A1/ELN/ENPP2/FGFR1/IFNGR1/IGFBP3/IGFBP5/IL1R1/IL1RN/LAMA4/MMP13/MMP3/MMP9/PDGFA/PLAT/SCD/SERPINE1/THBS4/TIMP3/TNMD/TRAF6	0.00498984755065295/0.0062124402077904/0.00678499376436745/0.00413970571589666/0.00608853375803906/0.00586359418867589/0.0103514792879331/0.00570076161045825/0.0054844093086168/0.00695102019209374/0.00499025654970279/0.00466180665381612/0.00496512994710278/0.00608564632640475/0.00462666346579045/0.00694940989099363/0.00516222769070909/0.00535707891642765/0.0068031420531532/0.00673911747712635/0.0…	Dendritic-cells_Muscle	Granulocytes_Muscle
IL1B	0.492141	0.171667	0.0253474	ADAM15/ADAMTS4/AREG/ATG5/BIRC3/C1QB/C4A/CAT/COL11A1/ELN/ENPP2/FGFR1/IFNGR1/IGFBP3/IGFBP5/IL1R1/IL1RN/LAMA4/MMP13/MMP3/MMP9/PDGFA/PLAT/SCD/SERPINE1/THBS4/TIMP3/TNMD/TRAF6	0.00498984755065295/0.0062124402077904/0.00678499376436745/0.00413970571589666/0.00608853375803906/0.00586359418867589/0.0103514792879331/0.00570076161045825/0.0054844093086168/0.00695102019209374/0.00499025654970279/0.00466180665381612/0.00496512994710278/0.00608564632640475/0.00462666346579045/0.00694940989099363/0.00516222769070909/0.00535707891642765/0.0068031420531532/0.00673911747712635/0.0…	Erythrocytes_Muscle	Granulocytes_Muscle
IL1B	0.492141	0.171667	0.0253474	ADAM15/ADAMTS4/AREG/ATG5/BIRC3/C1QB/C4A/CAT/COL11A1/ELN/ENPP2/FGFR1/IFNGR1/IGFBP3/IGFBP5/IL1R1/IL1RN/LAMA4/MMP13/MMP3/MMP9/PDGFA/PLAT/SCD/SERPINE1/THBS4/TIMP3/TNMD/TRAF6	0.00498984755065295/0.0062124402077904/0.00678499376436745/0.00413970571589666/0.00608853375803906/0.00586359418867589/0.0103514792879331/0.00570076161045825/0.0054844093086168/0.00695102019209374/0.00499025654970279/0.00466180665381612/0.00496512994710278/0.00608564632640475/0.00462666346579045/0.00694940989099363/0.00516222769070909/0.00535707891642765/0.0068031420531532/0.00673911747712635/0.0…	Monocytes_Muscle	Granulocytes_Muscle
IL1B	0.492141	0.171667	0.0253474	ADAM15/ADAMTS4/AREG/ATG5/BIRC3/C1QB/C4A/CAT/COL11A1/ELN/ENPP2/FGFR1/IFNGR1/IGFBP3/IGFBP5/IL1R1/IL1RN/LAMA4/MMP13/MMP3/MMP9/PDGFA/PLAT/SCD/SERPINE1/THBS4/TIMP3/TNMD/TRAF6	0.00498984755065295/0.0062124402077904/0.00678499376436745/0.00413970571589666/0.00608853375803906/0.00586359418867589/0.0103514792879331/0.00570076161045825/0.0054844093086168/0.00695102019209374/0.00499025654970279/0.00466180665381612/0.00496512994710278/0.00608564632640475/0.00462666346579045/0.00694940989099363/0.00516222769070909/0.00535707891642765/0.0068031420531532/0.00673911747712635/0.0…	NK-cells_Muscle	Granulocytes_Muscle
IL1B	0.492141	0.171667	0.0253474	ADAM15/ADAMTS4/AREG/ATG5/BIRC3/C1QB/C4A/CAT/COL11A1/ELN/ENPP2/FGFR1/IFNGR1/IGFBP3/IGFBP5/IL1R1/IL1RN/LAMA4/MMP13/MMP3/MMP9/PDGFA/PLAT/SCD/SERPINE1/THBS4/TIMP3/TNMD/TRAF6	0.00498984755065295/0.0062124402077904/0.00678499376436745/0.00413970571589666/0.00608853375803906/0.00586359418867589/0.0103514792879331/0.00570076161045825/0.0054844093086168/0.00695102019209374/0.00499025654970279/0.00466180665381612/0.00496512994710278/0.00608564632640475/0.00462666346579045/0.00694940989099363/0.00516222769070909/0.00535707891642765/0.0068031420531532/0.00673911747712635/0.0…	Myocytes_Muscle	Granulocytes_Muscle
IL1B	0.492141	0.171667	0.0253474	ADAM15/ADAMTS4/AREG/ATG5/BIRC3/C1QB/C4A/CAT/COL11A1/ELN/ENPP2/FGFR1/IFNGR1/IGFBP3/IGFBP5/IL1R1/IL1RN/LAMA4/MMP13/MMP3/MMP9/PDGFA/PLAT/SCD/SERPINE1/THBS4/TIMP3/TNMD/TRAF6	0.00498984755065295/0.0062124402077904/0.00678499376436745/0.00413970571589666/0.00608853375803906/0.00586359418867589/0.0103514792879331/0.00570076161045825/0.0054844093086168/0.00695102019209374/0.00499025654970279/0.00466180665381612/0.00496512994710278/0.00608564632640475/0.00462666346579045/0.00694940989099363/0.00516222769070909/0.00535707891642765/0.0068031420531532/0.00673911747712635/0.0…	Neutrophils_Muscle	Granulocytes_Muscle
IGF1	0.494287	0.141438	0.0243821	ABI3BP/AKT1/BIRC5/CALD1/COL17A1/DPEP1/GPR171/PDGFRA/RNASE2/SKIV2L/TWIST1	0.00657160270039805/0.00610800160040413/0.00748036678191833/0.00836395116618345/0.00703820839390446/0.00576730321856765/0.00602313262004571/0.00614433509150439/0.0061148613096048/0.00610554134600723/0.00575253786736745	B-cells_Muscle	Macrophages_Muscle
IGF1	0.494287	0.141438	0.0243821	ABI3BP/AKT1/BIRC5/CALD1/COL17A1/DPEP1/GPR171/PDGFRA/RNASE2/SKIV2L/TWIST1	0.00657160270039805/0.00610800160040413/0.00748036678191833/0.00836395116618345/0.00703820839390446/0.00576730321856765/0.00602313262004571/0.00614433509150439/0.0061148613096048/0.00610554134600723/0.00575253786736745	Endothelial-cells_Muscle	Macrophages_Muscle
IGF1	0.494287	0.141438	0.0243821	ABI3BP/AKT1/BIRC5/CALD1/COL17A1/DPEP1/GPR171/PDGFRA/RNASE2/SKIV2L/TWIST1	0.00657160270039805/0.00610800160040413/0.00748036678191833/0.00836395116618345/0.00703820839390446/0.00576730321856765/0.00602313262004571/0.00614433509150439/0.0061148613096048/0.00610554134600723/0.00575253786736745	Macrophages_Muscle	Macrophages_Muscle
IGF1	0.494287	0.141438	0.0243821	ABI3BP/AKT1/BIRC5/CALD1/COL17A1/DPEP1/GPR171/PDGFRA/RNASE2/SKIV2L/TWIST1	0.00657160270039805/0.00610800160040413/0.00748036678191833/0.00836395116618345/0.00703820839390446/0.00576730321856765/0.00602313262004571/0.00614433509150439/0.0061148613096048/0.00610554134600723/0.00575253786736745	Monocytes_Muscle	Macrophages_Muscle
IGF1	0.494287	0.141438	0.0243821	ABI3BP/AKT1/BIRC5/CALD1/COL17A1/DPEP1/GPR171/PDGFRA/RNASE2/SKIV2L/TWIST1	0.00657160270039805/0.00610800160040413/0.00748036678191833/0.00836395116618345/0.00703820839390446/0.00576730321856765/0.00602313262004571/0.00614433509150439/0.0061148613096048/0.00610554134600723/0.00575253786736745	NK-cells_Muscle	Macrophages_Muscle
IGF1	0.494287	0.141438	0.0243821	ABI3BP/AKT1/BIRC5/CALD1/COL17A1/DPEP1/GPR171/PDGFRA/RNASE2/SKIV2L/TWIST1	0.00657160270039805/0.00610800160040413/0.00748036678191833/0.00836395116618345/0.00703820839390446/0.00576730321856765/0.00602313262004571/0.00614433509150439/0.0061148613096048/0.00610554134600723/0.00575253786736745	T-cells_Muscle	Macrophages_Muscle
IGF1	0.494287	0.141438	0.0243821	ABI3BP/AKT1/BIRC5/CALD1/COL17A1/DPEP1/GPR171/PDGFRA/RNASE2/SKIV2L/TWIST1	0.00657160270039805/0.00610800160040413/0.00748036678191833/0.00836395116618345/0.00703820839390446/0.00576730321856765/0.00602313262004571/0.00614433509150439/0.0061148613096048/0.00610554134600723/0.00575253786736745	Myocytes_Muscle	Macrophages_Muscle
IGF1	0.494287	0.141438	0.0243821	ABI3BP/AKT1/BIRC5/CALD1/COL17A1/DPEP1/GPR171/PDGFRA/RNASE2/SKIV2L/TWIST1	0.00657160270039805/0.00610800160040413/0.00748036678191833/0.00836395116618345/0.00703820839390446/0.00576730321856765/0.00602313262004571/0.00614433509150439/0.0061148613096048/0.00610554134600723/0.00575253786736745	Neutrophils_Muscle	Macrophages_Muscle
IL1B	0.479271	0.204573	0.0243009	ABCA1/ADAM15/ADAMTS4/AREG/BGN/C1QB/C1R/C1S/C4A/CAT/CCL7/CD55/CD83/COL1A1/CPT1A/CSF1/CXCL10/CXCL12/ELN/ENPP2/EPAS1/FGFR1/HAS2/ICAM1/IGFBP3/LAMA4/MMP12/MMP9/MYD88/PDGFA/SOX4/SOX9/THBS4/THRA/TIMP1/TRAF1/VCAN	0.00440871432519779/0.00498984755065295/0.0062124402077904/0.00678499376436745/0.00556725311719056/0.00586359418867589/0.00482734984999481/0.00515414807428778/0.0103514792879331/0.00570076161045825/0.00856922250413667/0.0057806194441022/0.00619973697273532/0.00432704969277202/0.00473379022051367/0.00632249819196331/0.00602508451228127/0.00473051781521624/0.00695102019209374/0.00499025654970279/0.…	B-cells_Muscle	Myocytes_Muscle
IL1B	0.479271	0.204573	0.0243009	ABCA1/ADAM15/ADAMTS4/AREG/BGN/C1QB/C1R/C1S/C4A/CAT/CCL7/CD55/CD83/COL1A1/CPT1A/CSF1/CXCL10/CXCL12/ELN/ENPP2/EPAS1/FGFR1/HAS2/ICAM1/IGFBP3/LAMA4/MMP12/MMP9/MYD88/PDGFA/SOX4/SOX9/THBS4/THRA/TIMP1/TRAF1/VCAN	0.00440871432519779/0.00498984755065295/0.0062124402077904/0.00678499376436745/0.00556725311719056/0.00586359418867589/0.00482734984999481/0.00515414807428778/0.0103514792879331/0.00570076161045825/0.00856922250413667/0.0057806194441022/0.00619973697273532/0.00432704969277202/0.00473379022051367/0.00632249819196331/0.00602508451228127/0.00473051781521624/0.00695102019209374/0.00499025654970279/0.…	Dendritic-cells_Muscle	Myocytes_Muscle
IL1B	0.479271	0.204573	0.0243009	ABCA1/ADAM15/ADAMTS4/AREG/BGN/C1QB/C1R/C1S/C4A/CAT/CCL7/CD55/CD83/COL1A1/CPT1A/CSF1/CXCL10/CXCL12/ELN/ENPP2/EPAS1/FGFR1/HAS2/ICAM1/IGFBP3/LAMA4/MMP12/MMP9/MYD88/PDGFA/SOX4/SOX9/THBS4/THRA/TIMP1/TRAF1/VCAN	0.00440871432519779/0.00498984755065295/0.0062124402077904/0.00678499376436745/0.00556725311719056/0.00586359418867589/0.00482734984999481/0.00515414807428778/0.0103514792879331/0.00570076161045825/0.00856922250413667/0.0057806194441022/0.00619973697273532/0.00432704969277202/0.00473379022051367/0.00632249819196331/0.00602508451228127/0.00473051781521624/0.00695102019209374/0.00499025654970279/0.…	Erythrocytes_Muscle	Myocytes_Muscle
IL1B	0.479271	0.204573	0.0243009	ABCA1/ADAM15/ADAMTS4/AREG/BGN/C1QB/C1R/C1S/C4A/CAT/CCL7/CD55/CD83/COL1A1/CPT1A/CSF1/CXCL10/CXCL12/ELN/ENPP2/EPAS1/FGFR1/HAS2/ICAM1/IGFBP3/LAMA4/MMP12/MMP9/MYD88/PDGFA/SOX4/SOX9/THBS4/THRA/TIMP1/TRAF1/VCAN	0.00440871432519779/0.00498984755065295/0.0062124402077904/0.00678499376436745/0.00556725311719056/0.00586359418867589/0.00482734984999481/0.00515414807428778/0.0103514792879331/0.00570076161045825/0.00856922250413667/0.0057806194441022/0.00619973697273532/0.00432704969277202/0.00473379022051367/0.00632249819196331/0.00602508451228127/0.00473051781521624/0.00695102019209374/0.00499025654970279/0.…	Monocytes_Muscle	Myocytes_Muscle
IL1B	0.479271	0.204573	0.0243009	ABCA1/ADAM15/ADAMTS4/AREG/BGN/C1QB/C1R/C1S/C4A/CAT/CCL7/CD55/CD83/COL1A1/CPT1A/CSF1/CXCL10/CXCL12/ELN/ENPP2/EPAS1/FGFR1/HAS2/ICAM1/IGFBP3/LAMA4/MMP12/MMP9/MYD88/PDGFA/SOX4/SOX9/THBS4/THRA/TIMP1/TRAF1/VCAN	0.00440871432519779/0.00498984755065295/0.0062124402077904/0.00678499376436745/0.00556725311719056/0.00586359418867589/0.00482734984999481/0.00515414807428778/0.0103514792879331/0.00570076161045825/0.00856922250413667/0.0057806194441022/0.00619973697273532/0.00432704969277202/0.00473379022051367/0.00632249819196331/0.00602508451228127/0.00473051781521624/0.00695102019209374/0.00499025654970279/0.…	NK-cells_Muscle	Myocytes_Muscle
IL1B	0.479271	0.204573	0.0243009	ABCA1/ADAM15/ADAMTS4/AREG/BGN/C1QB/C1R/C1S/C4A/CAT/CCL7/CD55/CD83/COL1A1/CPT1A/CSF1/CXCL10/CXCL12/ELN/ENPP2/EPAS1/FGFR1/HAS2/ICAM1/IGFBP3/LAMA4/MMP12/MMP9/MYD88/PDGFA/SOX4/SOX9/THBS4/THRA/TIMP1/TRAF1/VCAN	0.00440871432519779/0.00498984755065295/0.0062124402077904/0.00678499376436745/0.00556725311719056/0.00586359418867589/0.00482734984999481/0.00515414807428778/0.0103514792879331/0.00570076161045825/0.00856922250413667/0.0057806194441022/0.00619973697273532/0.00432704969277202/0.00473379022051367/0.00632249819196331/0.00602508451228127/0.00473051781521624/0.00695102019209374/0.00499025654970279/0.…	Myocytes_Muscle	Myocytes_Muscle
IL1B	0.479271	0.204573	0.0243009	ABCA1/ADAM15/ADAMTS4/AREG/BGN/C1QB/C1R/C1S/C4A/CAT/CCL7/CD55/CD83/COL1A1/CPT1A/CSF1/CXCL10/CXCL12/ELN/ENPP2/EPAS1/FGFR1/HAS2/ICAM1/IGFBP3/LAMA4/MMP12/MMP9/MYD88/PDGFA/SOX4/SOX9/THBS4/THRA/TIMP1/TRAF1/VCAN	0.00440871432519779/0.00498984755065295/0.0062124402077904/0.00678499376436745/0.00556725311719056/0.00586359418867589/0.00482734984999481/0.00515414807428778/0.0103514792879331/0.00570076161045825/0.00856922250413667/0.0057806194441022/0.00619973697273532/0.00432704969277202/0.00473379022051367/0.00632249819196331/0.00602508451228127/0.00473051781521624/0.00695102019209374/0.00499025654970279/0.…	Neutrophils_Muscle	Myocytes_Muscle
TNF	0.495119	0.466128	0.0233344	ABCB1/ACOT1/ACOT2/AHR/BCL2A1/BCL2L1/BIRC3/CASP3/CAT/CAV1/CCL7/CCNA2/CD38/CDK5R1/CEBPA/CIB2/COL15A1/COL4A1/COL4A2/COL6A2/COMT/CXCL10/CXCL16/CXCR4/ENPP2/FBLN2/GJA1/IER3/IL1RN/IL7R/ITGB2/LTB/MAPK8/MGST2/MMP13/MMP9/ORM1/PECAM1/PLAT/PROCR/PTAFR/PTGS2/RIPK2/SERPINE1/SIRT1/SPIB/SPP1/TIMP1/TIMP2/TLR2/TNFRSF1A/TP53/TRAF1/VCAM1/XAF1/XCL1	0.00538939626620702/0.0048811214065605/0.00511628172371097/0.00584524394099656/0.00652587989195542/0.00514057324681684/0.00565481125547452/0.00680425060611828/0.00541745381535925/0.00552984600394917/0.00615378535183138/0.00498448799050174/0.00629404267623597/0.00604694449345019/0.00546617485149511/0.00475622834566838/0.00519757212018063/0.00470788756774182/0.00470943812928328/0.00507149243156553/…	B-cells_Muscle	Erythrocytes_Muscle
TNF	0.495119	0.466128	0.0233344	ABCB1/ACOT1/ACOT2/AHR/BCL2A1/BCL2L1/BIRC3/CASP3/CAT/CAV1/CCL7/CCNA2/CD38/CDK5R1/CEBPA/CIB2/COL15A1/COL4A1/COL4A2/COL6A2/COMT/CXCL10/CXCL16/CXCR4/ENPP2/FBLN2/GJA1/IER3/IL1RN/IL7R/ITGB2/LTB/MAPK8/MGST2/MMP13/MMP9/ORM1/PECAM1/PLAT/PROCR/PTAFR/PTGS2/RIPK2/SERPINE1/SIRT1/SPIB/SPP1/TIMP1/TIMP2/TLR2/TNFRSF1A/TP53/TRAF1/VCAM1/XAF1/XCL1	0.00538939626620702/0.0048811214065605/0.00511628172371097/0.00584524394099656/0.00652587989195542/0.00514057324681684/0.00565481125547452/0.00680425060611828/0.00541745381535925/0.00552984600394917/0.00615378535183138/0.00498448799050174/0.00629404267623597/0.00604694449345019/0.00546617485149511/0.00475622834566838/0.00519757212018063/0.00470788756774182/0.00470943812928328/0.00507149243156553/…	Dendritic-cells_Muscle	Erythrocytes_Muscle
TNF	0.495119	0.466128	0.0233344	ABCB1/ACOT1/ACOT2/AHR/BCL2A1/BCL2L1/BIRC3/CASP3/CAT/CAV1/CCL7/CCNA2/CD38/CDK5R1/CEBPA/CIB2/COL15A1/COL4A1/COL4A2/COL6A2/COMT/CXCL10/CXCL16/CXCR4/ENPP2/FBLN2/GJA1/IER3/IL1RN/IL7R/ITGB2/LTB/MAPK8/MGST2/MMP13/MMP9/ORM1/PECAM1/PLAT/PROCR/PTAFR/PTGS2/RIPK2/SERPINE1/SIRT1/SPIB/SPP1/TIMP1/TIMP2/TLR2/TNFRSF1A/TP53/TRAF1/VCAM1/XAF1/XCL1	0.00538939626620702/0.0048811214065605/0.00511628172371097/0.00584524394099656/0.00652587989195542/0.00514057324681684/0.00565481125547452/0.00680425060611828/0.00541745381535925/0.00552984600394917/0.00615378535183138/0.00498448799050174/0.00629404267623597/0.00604694449345019/0.00546617485149511/0.00475622834566838/0.00519757212018063/0.00470788756774182/0.00470943812928328/0.00507149243156553/…	Erythrocytes_Muscle	Erythrocytes_Muscle
TNF	0.495119	0.466128	0.0233344	ABCB1/ACOT1/ACOT2/AHR/BCL2A1/BCL2L1/BIRC3/CASP3/CAT/CAV1/CCL7/CCNA2/CD38/CDK5R1/CEBPA/CIB2/COL15A1/COL4A1/COL4A2/COL6A2/COMT/CXCL10/CXCL16/CXCR4/ENPP2/FBLN2/GJA1/IER3/IL1RN/IL7R/ITGB2/LTB/MAPK8/MGST2/MMP13/MMP9/ORM1/PECAM1/PLAT/PROCR/PTAFR/PTGS2/RIPK2/SERPINE1/SIRT1/SPIB/SPP1/TIMP1/TIMP2/TLR2/TNFRSF1A/TP53/TRAF1/VCAM1/XAF1/XCL1	0.00538939626620702/0.0048811214065605/0.00511628172371097/0.00584524394099656/0.00652587989195542/0.00514057324681684/0.00565481125547452/0.00680425060611828/0.00541745381535925/0.00552984600394917/0.00615378535183138/0.00498448799050174/0.00629404267623597/0.00604694449345019/0.00546617485149511/0.00475622834566838/0.00519757212018063/0.00470788756774182/0.00470943812928328/0.00507149243156553/…	Monocytes_Muscle	Erythrocytes_Muscle
TNF	0.495119	0.466128	0.0233344	ABCB1/ACOT1/ACOT2/AHR/BCL2A1/BCL2L1/BIRC3/CASP3/CAT/CAV1/CCL7/CCNA2/CD38/CDK5R1/CEBPA/CIB2/COL15A1/COL4A1/COL4A2/COL6A2/COMT/CXCL10/CXCL16/CXCR4/ENPP2/FBLN2/GJA1/IER3/IL1RN/IL7R/ITGB2/LTB/MAPK8/MGST2/MMP13/MMP9/ORM1/PECAM1/PLAT/PROCR/PTAFR/PTGS2/RIPK2/SERPINE1/SIRT1/SPIB/SPP1/TIMP1/TIMP2/TLR2/TNFRSF1A/TP53/TRAF1/VCAM1/XAF1/XCL1	0.00538939626620702/0.0048811214065605/0.00511628172371097/0.00584524394099656/0.00652587989195542/0.00514057324681684/0.00565481125547452/0.00680425060611828/0.00541745381535925/0.00552984600394917/0.00615378535183138/0.00498448799050174/0.00629404267623597/0.00604694449345019/0.00546617485149511/0.00475622834566838/0.00519757212018063/0.00470788756774182/0.00470943812928328/0.00507149243156553/…	NK-cells_Muscle	Erythrocytes_Muscle
MIF	0.496457	0.372282	0.0233001	CHCHD4/CYTH2/DCTN1/DNAJC1/GPC3/ID1/KLRK1/MYCBP/SRGAP2B/TMEM109/TRIM39/TUSC3	0.00887261571960485/0.0135734989346075/0.0130120971996347/0.0135420159646055/0.00942558357899666/0.00894702677129968/0.00875578610626616/0.00887239902929719/0.00919267298424158/0.013859510720277/0.0181126672866505/0.0146418127285261	Erythrocytes_Muscle	Dendritic-cells_Muscle
MIF	0.493641	0.425678	0.0232206	ARL13B/ARL4A/CD44/CEP83/CHCHD4/DCTN1/DNAJC1/FGR/GPC3/HSF1/ID1/KLRK1/SIK1/SLC25A37/SPTAN1/SRGAP2B/TMEM109/TRIM39/TUSC3	0.00958930521596973/0.0129947908743356/0.0130262921390758/0.00910799566574378/0.00887261571960485/0.0130120971996347/0.0135420159646055/0.00869327697163387/0.00942558357899666/0.0131389174939741/0.00894702677129968/0.00875578610626616/0.0147689052259004/0.0136816928573469/0.017721950590902/0.00919267298424158/0.013859510720277/0.0181126672866505/0.0146418127285261	Erythrocytes_Muscle	B-cells_Muscle
MPZ	0.514056	0.179151	0.0229209	SRGAP2C	0.00319149717903429	B-cells_Muscle	Granulocytes_Muscle
MPZ	0.514056	0.179151	0.0229209	SRGAP2C	0.00319149717903429	Dendritic-cells_Muscle	Granulocytes_Muscle
MPZ	0.514056	0.179151	0.0229209	SRGAP2C	0.00319149717903429	Endothelial-cells_Muscle	Granulocytes_Muscle
MPZ	0.514056	0.179151	0.0229209	SRGAP2C	0.00319149717903429	Erythrocytes_Muscle	Granulocytes_Muscle
MPZ	0.514056	0.179151	0.0229209	SRGAP2C	0.00319149717903429	Granulocytes_Muscle	Granulocytes_Muscle
MPZ	0.514056	0.179151	0.0229209	SRGAP2C	0.00319149717903429	Macrophages_Muscle	Granulocytes_Muscle
MPZ	0.514056	0.179151	0.0229209	SRGAP2C	0.00319149717903429	Monocytes_Muscle	Granulocytes_Muscle
MPZ	0.514056	0.179151	0.0229209	SRGAP2C	0.00319149717903429	NK-cells_Muscle	Granulocytes_Muscle
MPZ	0.514056	0.179151	0.0229209	SRGAP2C	0.00319149717903429	Myocytes_Muscle	Granulocytes_Muscle
MPZ	0.514056	0.179151	0.0229209	SRGAP2C	0.00319149717903429	Neutrophils_Muscle	Granulocytes_Muscle
TGFB1	0.486631	0.133783	0.0223239	ALDH7A1/CALD1/CCND1/CD38/CTLA4/DNMT1/E2F1/ELN/FMOD/HAS1/IGF1/KLF5/LOX/LOXL1/LOXL2/LZTFL1/MSR1/PDGFA/PLAU/POSTN/RARA/TAGLN/THBS2/TJP1/ZHX2	0.00439160337336181/0.00485958471047617/0.0049155449618628/0.00496507649457889/0.00285268233680982/0.00438264033055405/0.00421216663193063/0.00698701226936435/0.00295418857773751/0.00314960385971127/0.00566017293649168/0.00458687132566401/0.00465483345413051/0.00488498989928621/0.00519585533520799/0.0045080706406963/0.00319786447902971/0.00585914002902647/0.00568752429888432/0.00556543482970622/0…	B-cells_Muscle	Macrophages_Muscle
DSC3	0.505603	0.437241	0.0215805	ADM/BCL2L11/BHLHE41/BMI1/CBFA2T3/CCND1/COL12A1/DNMT3A/EPHA2/FLI1/FLNB/FST/GATA3/ID1/ID3/IGFBP5/MIDN/MYC/NFIC/NR1D1/NR4A2/PDGFRA/PER1/PLEC/PRRX1/RUNX3/SDC1/TGFBR3/THOC6/VCAN	0.00143545777258757/0.00141209196482236/0.00138165061201919/0.00156397793472962/0.00138716281935841/0.00169208634875991/0.00146119208515846/0.00147381621162737/0.00139990752440355/0.00152622946756021/0.00136002502009095/0.00153698926659329/0.0015353302109886/0.00148809719498686/0.00141716272360924/0.00160156530510771/0.00140956987234314/0.00193515351532513/0.00142998545490465/0.00137143124542155/…	Dendritic-cells_Muscle	B-cells_Muscle
DSC3	0.505603	0.437241	0.0215805	ADM/BCL2L11/BHLHE41/BMI1/CBFA2T3/CCND1/COL12A1/DNMT3A/EPHA2/FLI1/FLNB/FST/GATA3/ID1/ID3/IGFBP5/MIDN/MYC/NFIC/NR1D1/NR4A2/PDGFRA/PER1/PLEC/PRRX1/RUNX3/SDC1/TGFBR3/THOC6/VCAN	0.00143545777258757/0.00141209196482236/0.00138165061201919/0.00156397793472962/0.00138716281935841/0.00169208634875991/0.00146119208515846/0.00147381621162737/0.00139990752440355/0.00152622946756021/0.00136002502009095/0.00153698926659329/0.0015353302109886/0.00148809719498686/0.00141716272360924/0.00160156530510771/0.00140956987234314/0.00193515351532513/0.00142998545490465/0.00137143124542155/…	Endothelial-cells_Muscle	B-cells_Muscle
DSC3	0.505603	0.437241	0.0215805	ADM/BCL2L11/BHLHE41/BMI1/CBFA2T3/CCND1/COL12A1/DNMT3A/EPHA2/FLI1/FLNB/FST/GATA3/ID1/ID3/IGFBP5/MIDN/MYC/NFIC/NR1D1/NR4A2/PDGFRA/PER1/PLEC/PRRX1/RUNX3/SDC1/TGFBR3/THOC6/VCAN	0.00143545777258757/0.00141209196482236/0.00138165061201919/0.00156397793472962/0.00138716281935841/0.00169208634875991/0.00146119208515846/0.00147381621162737/0.00139990752440355/0.00152622946756021/0.00136002502009095/0.00153698926659329/0.0015353302109886/0.00148809719498686/0.00141716272360924/0.00160156530510771/0.00140956987234314/0.00193515351532513/0.00142998545490465/0.00137143124542155/…	Erythrocytes_Muscle	B-cells_Muscle
DSC3	0.505603	0.437241	0.0215805	ADM/BCL2L11/BHLHE41/BMI1/CBFA2T3/CCND1/COL12A1/DNMT3A/EPHA2/FLI1/FLNB/FST/GATA3/ID1/ID3/IGFBP5/MIDN/MYC/NFIC/NR1D1/NR4A2/PDGFRA/PER1/PLEC/PRRX1/RUNX3/SDC1/TGFBR3/THOC6/VCAN	0.00143545777258757/0.00141209196482236/0.00138165061201919/0.00156397793472962/0.00138716281935841/0.00169208634875991/0.00146119208515846/0.00147381621162737/0.00139990752440355/0.00152622946756021/0.00136002502009095/0.00153698926659329/0.0015353302109886/0.00148809719498686/0.00141716272360924/0.00160156530510771/0.00140956987234314/0.00193515351532513/0.00142998545490465/0.00137143124542155/…	Fibroblasts_Muscle	B-cells_Muscle
DSC3	0.505603	0.437241	0.0215805	ADM/BCL2L11/BHLHE41/BMI1/CBFA2T3/CCND1/COL12A1/DNMT3A/EPHA2/FLI1/FLNB/FST/GATA3/ID1/ID3/IGFBP5/MIDN/MYC/NFIC/NR1D1/NR4A2/PDGFRA/PER1/PLEC/PRRX1/RUNX3/SDC1/TGFBR3/THOC6/VCAN	0.00143545777258757/0.00141209196482236/0.00138165061201919/0.00156397793472962/0.00138716281935841/0.00169208634875991/0.00146119208515846/0.00147381621162737/0.00139990752440355/0.00152622946756021/0.00136002502009095/0.00153698926659329/0.0015353302109886/0.00148809719498686/0.00141716272360924/0.00160156530510771/0.00140956987234314/0.00193515351532513/0.00142998545490465/0.00137143124542155/…	Macrophages_Muscle	B-cells_Muscle
DSC3	0.505603	0.437241	0.0215805	ADM/BCL2L11/BHLHE41/BMI1/CBFA2T3/CCND1/COL12A1/DNMT3A/EPHA2/FLI1/FLNB/FST/GATA3/ID1/ID3/IGFBP5/MIDN/MYC/NFIC/NR1D1/NR4A2/PDGFRA/PER1/PLEC/PRRX1/RUNX3/SDC1/TGFBR3/THOC6/VCAN	0.00143545777258757/0.00141209196482236/0.00138165061201919/0.00156397793472962/0.00138716281935841/0.00169208634875991/0.00146119208515846/0.00147381621162737/0.00139990752440355/0.00152622946756021/0.00136002502009095/0.00153698926659329/0.0015353302109886/0.00148809719498686/0.00141716272360924/0.00160156530510771/0.00140956987234314/0.00193515351532513/0.00142998545490465/0.00137143124542155/…	Monocytes_Muscle	B-cells_Muscle
DSC3	0.505603	0.437241	0.0215805	ADM/BCL2L11/BHLHE41/BMI1/CBFA2T3/CCND1/COL12A1/DNMT3A/EPHA2/FLI1/FLNB/FST/GATA3/ID1/ID3/IGFBP5/MIDN/MYC/NFIC/NR1D1/NR4A2/PDGFRA/PER1/PLEC/PRRX1/RUNX3/SDC1/TGFBR3/THOC6/VCAN	0.00143545777258757/0.00141209196482236/0.00138165061201919/0.00156397793472962/0.00138716281935841/0.00169208634875991/0.00146119208515846/0.00147381621162737/0.00139990752440355/0.00152622946756021/0.00136002502009095/0.00153698926659329/0.0015353302109886/0.00148809719498686/0.00141716272360924/0.00160156530510771/0.00140956987234314/0.00193515351532513/0.00142998545490465/0.00137143124542155/…	Myocytes_Muscle	B-cells_Muscle
DSC3	0.505603	0.437241	0.0215805	ADM/BCL2L11/BHLHE41/BMI1/CBFA2T3/CCND1/COL12A1/DNMT3A/EPHA2/FLI1/FLNB/FST/GATA3/ID1/ID3/IGFBP5/MIDN/MYC/NFIC/NR1D1/NR4A2/PDGFRA/PER1/PLEC/PRRX1/RUNX3/SDC1/TGFBR3/THOC6/VCAN	0.00143545777258757/0.00141209196482236/0.00138165061201919/0.00156397793472962/0.00138716281935841/0.00169208634875991/0.00146119208515846/0.00147381621162737/0.00139990752440355/0.00152622946756021/0.00136002502009095/0.00153698926659329/0.0015353302109886/0.00148809719498686/0.00141716272360924/0.00160156530510771/0.00140956987234314/0.00193515351532513/0.00142998545490465/0.00137143124542155/…	Neutrophils_Muscle	B-cells_Muscle
TNF	0.484889	0.133546	0.0207056	BCL2A1/CCL8/CCNA2/CD38/CHUK/COL15A1/CP/CSF1/ENPP2/HMOX1/IL7R/MGST2/MMP9/ORM1/PTGS2/SERPINE1/TRAF1/UPP1/VCAM1/XCL1	0.00652587989195542/0.00821378512426956/0.00498448799050174/0.00629404267623597/0.00601492675977846/0.00519757212018063/0.00681893178321207/0.00591703211339007/0.00618897870370219/0.00493331488824292/0.00646268793190879/0.00479789000248787/0.00671525042657186/0.00576531667495745/0.00492513790872579/0.00537360342728956/0.0058713908339737/0.00519016474775638/0.00977502328051443/0.00589417993401071	B-cells_Muscle	T-cells_Muscle
TNF	0.484889	0.133546	0.0207056	BCL2A1/CCL8/CCNA2/CD38/CHUK/COL15A1/CP/CSF1/ENPP2/HMOX1/IL7R/MGST2/MMP9/ORM1/PTGS2/SERPINE1/TRAF1/UPP1/VCAM1/XCL1	0.00652587989195542/0.00821378512426956/0.00498448799050174/0.00629404267623597/0.00601492675977846/0.00519757212018063/0.00681893178321207/0.00591703211339007/0.00618897870370219/0.00493331488824292/0.00646268793190879/0.00479789000248787/0.00671525042657186/0.00576531667495745/0.00492513790872579/0.00537360342728956/0.0058713908339737/0.00519016474775638/0.00977502328051443/0.00589417993401071	Dendritic-cells_Muscle	T-cells_Muscle
TNF	0.484889	0.133546	0.0207056	BCL2A1/CCL8/CCNA2/CD38/CHUK/COL15A1/CP/CSF1/ENPP2/HMOX1/IL7R/MGST2/MMP9/ORM1/PTGS2/SERPINE1/TRAF1/UPP1/VCAM1/XCL1	0.00652587989195542/0.00821378512426956/0.00498448799050174/0.00629404267623597/0.00601492675977846/0.00519757212018063/0.00681893178321207/0.00591703211339007/0.00618897870370219/0.00493331488824292/0.00646268793190879/0.00479789000248787/0.00671525042657186/0.00576531667495745/0.00492513790872579/0.00537360342728956/0.0058713908339737/0.00519016474775638/0.00977502328051443/0.00589417993401071	Erythrocytes_Muscle	T-cells_Muscle
TNF	0.484889	0.133546	0.0207056	BCL2A1/CCL8/CCNA2/CD38/CHUK/COL15A1/CP/CSF1/ENPP2/HMOX1/IL7R/MGST2/MMP9/ORM1/PTGS2/SERPINE1/TRAF1/UPP1/VCAM1/XCL1	0.00652587989195542/0.00821378512426956/0.00498448799050174/0.00629404267623597/0.00601492675977846/0.00519757212018063/0.00681893178321207/0.00591703211339007/0.00618897870370219/0.00493331488824292/0.00646268793190879/0.00479789000248787/0.00671525042657186/0.00576531667495745/0.00492513790872579/0.00537360342728956/0.0058713908339737/0.00519016474775638/0.00977502328051443/0.00589417993401071	Monocytes_Muscle	T-cells_Muscle
TNF	0.484889	0.133546	0.0207056	BCL2A1/CCL8/CCNA2/CD38/CHUK/COL15A1/CP/CSF1/ENPP2/HMOX1/IL7R/MGST2/MMP9/ORM1/PTGS2/SERPINE1/TRAF1/UPP1/VCAM1/XCL1	0.00652587989195542/0.00821378512426956/0.00498448799050174/0.00629404267623597/0.00601492675977846/0.00519757212018063/0.00681893178321207/0.00591703211339007/0.00618897870370219/0.00493331488824292/0.00646268793190879/0.00479789000248787/0.00671525042657186/0.00576531667495745/0.00492513790872579/0.00537360342728956/0.0058713908339737/0.00519016474775638/0.00977502328051443/0.00589417993401071	NK-cells_Muscle	T-cells_Muscle
IGF1	0.501621	0.173471	0.0200562	COL17A1/DPEP1/GPR171/LILRB5/PDGFRA/RNASE2/SKIV2L/TP53I11	0.00703820839390446/0.00576730321856765/0.00602313262004571/0.00964892826170846/0.00614433509150439/0.0061148613096048/0.00610554134600723/0.00565421087711467	B-cells_Muscle	Granulocytes_Muscle
IGF1	0.501621	0.173471	0.0200562	COL17A1/DPEP1/GPR171/LILRB5/PDGFRA/RNASE2/SKIV2L/TP53I11	0.00703820839390446/0.00576730321856765/0.00602313262004571/0.00964892826170846/0.00614433509150439/0.0061148613096048/0.00610554134600723/0.00565421087711467	Endothelial-cells_Muscle	Granulocytes_Muscle
IGF1	0.501621	0.173471	0.0200562	COL17A1/DPEP1/GPR171/LILRB5/PDGFRA/RNASE2/SKIV2L/TP53I11	0.00703820839390446/0.00576730321856765/0.00602313262004571/0.00964892826170846/0.00614433509150439/0.0061148613096048/0.00610554134600723/0.00565421087711467	Macrophages_Muscle	Granulocytes_Muscle
IGF1	0.501621	0.173471	0.0200562	COL17A1/DPEP1/GPR171/LILRB5/PDGFRA/RNASE2/SKIV2L/TP53I11	0.00703820839390446/0.00576730321856765/0.00602313262004571/0.00964892826170846/0.00614433509150439/0.0061148613096048/0.00610554134600723/0.00565421087711467	Monocytes_Muscle	Granulocytes_Muscle
IGF1	0.501621	0.173471	0.0200562	COL17A1/DPEP1/GPR171/LILRB5/PDGFRA/RNASE2/SKIV2L/TP53I11	0.00703820839390446/0.00576730321856765/0.00602313262004571/0.00964892826170846/0.00614433509150439/0.0061148613096048/0.00610554134600723/0.00565421087711467	NK-cells_Muscle	Granulocytes_Muscle
IGF1	0.501621	0.173471	0.0200562	COL17A1/DPEP1/GPR171/LILRB5/PDGFRA/RNASE2/SKIV2L/TP53I11	0.00703820839390446/0.00576730321856765/0.00602313262004571/0.00964892826170846/0.00614433509150439/0.0061148613096048/0.00610554134600723/0.00565421087711467	T-cells_Muscle	Granulocytes_Muscle
IGF1	0.501621	0.173471	0.0200562	COL17A1/DPEP1/GPR171/LILRB5/PDGFRA/RNASE2/SKIV2L/TP53I11	0.00703820839390446/0.00576730321856765/0.00602313262004571/0.00964892826170846/0.00614433509150439/0.0061148613096048/0.00610554134600723/0.00565421087711467	Myocytes_Muscle	Granulocytes_Muscle
IGF1	0.501621	0.173471	0.0200562	COL17A1/DPEP1/GPR171/LILRB5/PDGFRA/RNASE2/SKIV2L/TP53I11	0.00703820839390446/0.00576730321856765/0.00602313262004571/0.00964892826170846/0.00614433509150439/0.0061148613096048/0.00610554134600723/0.00565421087711467	Neutrophils_Muscle	Granulocytes_Muscle
APP	0.494796	0.469906	0.0198534	APOD/ARC/C1orf162/GBP6/LIMS4/MRGPRX4/PMM2/RIOX2	0.0100912536429536/0.0086180062022746/0.0121005055241153/0.00953123051589226/0.0671372203139233/0.00835010926436001/0.00881222650752722/0.0216435573006867	Dendritic-cells_Muscle	Erythrocytes_Muscle
APP	0.494796	0.469906	0.0198534	APOD/ARC/C1orf162/GBP6/LIMS4/MRGPRX4/PMM2/RIOX2	0.0100912536429536/0.0086180062022746/0.0121005055241153/0.00953123051589226/0.0671372203139233/0.00835010926436001/0.00881222650752722/0.0216435573006867	NK-cells_Muscle	Erythrocytes_Muscle
MPZ	0.512416	0.141716	0.0197499	SRGAP2C	0.00319149717903429	B-cells_Muscle	T-cells_Muscle
MPZ	0.512416	0.141716	0.0197499	SRGAP2C	0.00319149717903429	Dendritic-cells_Muscle	T-cells_Muscle
MPZ	0.512416	0.141716	0.0197499	SRGAP2C	0.00319149717903429	Endothelial-cells_Muscle	T-cells_Muscle
MPZ	0.512416	0.141716	0.0197499	SRGAP2C	0.00319149717903429	Erythrocytes_Muscle	T-cells_Muscle
MPZ	0.512416	0.141716	0.0197499	SRGAP2C	0.00319149717903429	Granulocytes_Muscle	T-cells_Muscle
MPZ	0.512416	0.141716	0.0197499	SRGAP2C	0.00319149717903429	Macrophages_Muscle	T-cells_Muscle
MPZ	0.512416	0.141716	0.0197499	SRGAP2C	0.00319149717903429	Monocytes_Muscle	T-cells_Muscle
MPZ	0.512416	0.141716	0.0197499	SRGAP2C	0.00319149717903429	NK-cells_Muscle	T-cells_Muscle
MPZ	0.512416	0.141716	0.0197499	SRGAP2C	0.00319149717903429	Myocytes_Muscle	T-cells_Muscle
MPZ	0.512416	0.141716	0.0197499	SRGAP2C	0.00319149717903429	Neutrophils_Muscle	T-cells_Muscle
IGF1	0.488813	0.136902	0.0190254	ABI3BP/CALD1/CLEC5A/COL17A1/DPEP1/ITGA5/LILRB5/PDGFRA/RNASE2/TWIST1	0.00657160270039805/0.00836395116618345/0.0066238994409892/0.00703820839390446/0.00576730321856765/0.00622275242478983/0.00964892826170846/0.00614433509150439/0.0061148613096048/0.00575253786736745	B-cells_Muscle	T-cells_Muscle
IGF1	0.488813	0.136902	0.0190254	ABI3BP/CALD1/CLEC5A/COL17A1/DPEP1/ITGA5/LILRB5/PDGFRA/RNASE2/TWIST1	0.00657160270039805/0.00836395116618345/0.0066238994409892/0.00703820839390446/0.00576730321856765/0.00622275242478983/0.00964892826170846/0.00614433509150439/0.0061148613096048/0.00575253786736745	Endothelial-cells_Muscle	T-cells_Muscle
IGF1	0.488813	0.136902	0.0190254	ABI3BP/CALD1/CLEC5A/COL17A1/DPEP1/ITGA5/LILRB5/PDGFRA/RNASE2/TWIST1	0.00657160270039805/0.00836395116618345/0.0066238994409892/0.00703820839390446/0.00576730321856765/0.00622275242478983/0.00964892826170846/0.00614433509150439/0.0061148613096048/0.00575253786736745	Macrophages_Muscle	T-cells_Muscle
IGF1	0.488813	0.136902	0.0190254	ABI3BP/CALD1/CLEC5A/COL17A1/DPEP1/ITGA5/LILRB5/PDGFRA/RNASE2/TWIST1	0.00657160270039805/0.00836395116618345/0.0066238994409892/0.00703820839390446/0.00576730321856765/0.00622275242478983/0.00964892826170846/0.00614433509150439/0.0061148613096048/0.00575253786736745	Monocytes_Muscle	T-cells_Muscle
IGF1	0.488813	0.136902	0.0190254	ABI3BP/CALD1/CLEC5A/COL17A1/DPEP1/ITGA5/LILRB5/PDGFRA/RNASE2/TWIST1	0.00657160270039805/0.00836395116618345/0.0066238994409892/0.00703820839390446/0.00576730321856765/0.00622275242478983/0.00964892826170846/0.00614433509150439/0.0061148613096048/0.00575253786736745	NK-cells_Muscle	T-cells_Muscle
IGF1	0.488813	0.136902	0.0190254	ABI3BP/CALD1/CLEC5A/COL17A1/DPEP1/ITGA5/LILRB5/PDGFRA/RNASE2/TWIST1	0.00657160270039805/0.00836395116618345/0.0066238994409892/0.00703820839390446/0.00576730321856765/0.00622275242478983/0.00964892826170846/0.00614433509150439/0.0061148613096048/0.00575253786736745	T-cells_Muscle	T-cells_Muscle
IGF1	0.488813	0.136902	0.0190254	ABI3BP/CALD1/CLEC5A/COL17A1/DPEP1/ITGA5/LILRB5/PDGFRA/RNASE2/TWIST1	0.00657160270039805/0.00836395116618345/0.0066238994409892/0.00703820839390446/0.00576730321856765/0.00622275242478983/0.00964892826170846/0.00614433509150439/0.0061148613096048/0.00575253786736745	Myocytes_Muscle	T-cells_Muscle
IGF1	0.488813	0.136902	0.0190254	ABI3BP/CALD1/CLEC5A/COL17A1/DPEP1/ITGA5/LILRB5/PDGFRA/RNASE2/TWIST1	0.00657160270039805/0.00836395116618345/0.0066238994409892/0.00703820839390446/0.00576730321856765/0.00622275242478983/0.00964892826170846/0.00614433509150439/0.0061148613096048/0.00575253786736745	Neutrophils_Muscle	T-cells_Muscle
JAG1	0.500357	0.135828	0.0186969	C7/COL5A3/CP/OLFML2B/PLEKHA4/SCARA5/SPINT2	0.00708758221100331/0.00552322808379158/0.00549020988312266/0.00550767030517918/0.00542586078776909/0.00537196588656842/0.00519769610755495	Erythrocytes_Muscle	Macrophages_Muscle
JAG1	0.500357	0.135828	0.0186969	C7/COL5A3/CP/OLFML2B/PLEKHA4/SCARA5/SPINT2	0.00708758221100331/0.00552322808379158/0.00549020988312266/0.00550767030517918/0.00542586078776909/0.00537196588656842/0.00519769610755495	Monocytes_Muscle	Macrophages_Muscle
JAG1	0.500357	0.135828	0.0186969	C7/COL5A3/CP/OLFML2B/PLEKHA4/SCARA5/SPINT2	0.00708758221100331/0.00552322808379158/0.00549020988312266/0.00550767030517918/0.00542586078776909/0.00537196588656842/0.00519769610755495	T-cells_Muscle	Macrophages_Muscle
JAG1	0.500357	0.135828	0.0186969	C7/COL5A3/CP/OLFML2B/PLEKHA4/SCARA5/SPINT2	0.00708758221100331/0.00552322808379158/0.00549020988312266/0.00550767030517918/0.00542586078776909/0.00537196588656842/0.00519769610755495	Myocytes_Muscle	Macrophages_Muscle
JAG1	0.500357	0.135828	0.0186969	C7/COL5A3/CP/OLFML2B/PLEKHA4/SCARA5/SPINT2	0.00708758221100331/0.00552322808379158/0.00549020988312266/0.00550767030517918/0.00542586078776909/0.00537196588656842/0.00519769610755495	Neutrophils_Muscle	Macrophages_Muscle
IGF1	0.48626	0.206069	0.0176867	ABI3BP/AKT1/CALD1/DPEP1/GPR171/ITGA5/LILRB5/PDGFRA/RNASE2/SKIV2L/SLC7A5	0.00657160270039805/0.00610800160040413/0.00836395116618345/0.00576730321856765/0.00602313262004571/0.00622275242478983/0.00964892826170846/0.00614433509150439/0.0061148613096048/0.00610554134600723/0.00613325102985943	B-cells_Muscle	Myocytes_Muscle
IGF1	0.48626	0.206069	0.0176867	ABI3BP/AKT1/CALD1/DPEP1/GPR171/ITGA5/LILRB5/PDGFRA/RNASE2/SKIV2L/SLC7A5	0.00657160270039805/0.00610800160040413/0.00836395116618345/0.00576730321856765/0.00602313262004571/0.00622275242478983/0.00964892826170846/0.00614433509150439/0.0061148613096048/0.00610554134600723/0.00613325102985943	Endothelial-cells_Muscle	Myocytes_Muscle
IGF1	0.48626	0.206069	0.0176867	ABI3BP/AKT1/CALD1/DPEP1/GPR171/ITGA5/LILRB5/PDGFRA/RNASE2/SKIV2L/SLC7A5	0.00657160270039805/0.00610800160040413/0.00836395116618345/0.00576730321856765/0.00602313262004571/0.00622275242478983/0.00964892826170846/0.00614433509150439/0.0061148613096048/0.00610554134600723/0.00613325102985943	Macrophages_Muscle	Myocytes_Muscle
IGF1	0.48626	0.206069	0.0176867	ABI3BP/AKT1/CALD1/DPEP1/GPR171/ITGA5/LILRB5/PDGFRA/RNASE2/SKIV2L/SLC7A5	0.00657160270039805/0.00610800160040413/0.00836395116618345/0.00576730321856765/0.00602313262004571/0.00622275242478983/0.00964892826170846/0.00614433509150439/0.0061148613096048/0.00610554134600723/0.00613325102985943	Monocytes_Muscle	Myocytes_Muscle
IGF1	0.48626	0.206069	0.0176867	ABI3BP/AKT1/CALD1/DPEP1/GPR171/ITGA5/LILRB5/PDGFRA/RNASE2/SKIV2L/SLC7A5	0.00657160270039805/0.00610800160040413/0.00836395116618345/0.00576730321856765/0.00602313262004571/0.00622275242478983/0.00964892826170846/0.00614433509150439/0.0061148613096048/0.00610554134600723/0.00613325102985943	NK-cells_Muscle	Myocytes_Muscle
IGF1	0.48626	0.206069	0.0176867	ABI3BP/AKT1/CALD1/DPEP1/GPR171/ITGA5/LILRB5/PDGFRA/RNASE2/SKIV2L/SLC7A5	0.00657160270039805/0.00610800160040413/0.00836395116618345/0.00576730321856765/0.00602313262004571/0.00622275242478983/0.00964892826170846/0.00614433509150439/0.0061148613096048/0.00610554134600723/0.00613325102985943	T-cells_Muscle	Myocytes_Muscle
IGF1	0.48626	0.206069	0.0176867	ABI3BP/AKT1/CALD1/DPEP1/GPR171/ITGA5/LILRB5/PDGFRA/RNASE2/SKIV2L/SLC7A5	0.00657160270039805/0.00610800160040413/0.00836395116618345/0.00576730321856765/0.00602313262004571/0.00622275242478983/0.00964892826170846/0.00614433509150439/0.0061148613096048/0.00610554134600723/0.00613325102985943	Myocytes_Muscle	Myocytes_Muscle
IGF1	0.48626	0.206069	0.0176867	ABI3BP/AKT1/CALD1/DPEP1/GPR171/ITGA5/LILRB5/PDGFRA/RNASE2/SKIV2L/SLC7A5	0.00657160270039805/0.00610800160040413/0.00836395116618345/0.00576730321856765/0.00602313262004571/0.00622275242478983/0.00964892826170846/0.00614433509150439/0.0061148613096048/0.00610554134600723/0.00613325102985943	Neutrophils_Muscle	Myocytes_Muscle
APP	0.500793	0.174145	0.0173994	ARC/GPAT3/POU2AF1	0.0086180062022746/0.0252905361653711/0.00847398023903577	Dendritic-cells_Muscle	Granulocytes_Muscle
APP	0.500793	0.174145	0.0173994	ARC/GPAT3/POU2AF1	0.0086180062022746/0.0252905361653711/0.00847398023903577	NK-cells_Muscle	Granulocytes_Muscle
DSC3	0.505469	0.475779	0.0171616	ADM/ATF3/BCL2L11/BHLHE41/BMI1/CBFA2T3/CBX4/CCND1/CDH11/COL12A1/DNMT3A/EPHA2/FLNB/FST/GADD45G/GATA3/ID1/IGFBP5/IRF2BPL/LEF1/MAPK6/MYC/NFIC/PDGFRA/PER1/PHC2/PLEC/PRRX1/RARA/RUNX3/TGFBR3/THOC6/TRAF4/VCAN	0.00143545777258757/0.0014490570489085/0.00141209196482236/0.00138165061201919/0.00156397793472962/0.00138716281935841/0.00166797702455965/0.00169208634875991/0.00145719453657198/0.00146119208515846/0.00147381621162737/0.00139990752440355/0.00136002502009095/0.00153698926659329/0.00140834024207727/0.0015353302109886/0.00148809719498686/0.00160156530510771/0.00137483729522438/0.00149811863118236/0…	Dendritic-cells_Muscle	Erythrocytes_Muscle
DSC3	0.505469	0.475779	0.0171616	ADM/ATF3/BCL2L11/BHLHE41/BMI1/CBFA2T3/CBX4/CCND1/CDH11/COL12A1/DNMT3A/EPHA2/FLNB/FST/GADD45G/GATA3/ID1/IGFBP5/IRF2BPL/LEF1/MAPK6/MYC/NFIC/PDGFRA/PER1/PHC2/PLEC/PRRX1/RARA/RUNX3/TGFBR3/THOC6/TRAF4/VCAN	0.00143545777258757/0.0014490570489085/0.00141209196482236/0.00138165061201919/0.00156397793472962/0.00138716281935841/0.00166797702455965/0.00169208634875991/0.00145719453657198/0.00146119208515846/0.00147381621162737/0.00139990752440355/0.00136002502009095/0.00153698926659329/0.00140834024207727/0.0015353302109886/0.00148809719498686/0.00160156530510771/0.00137483729522438/0.00149811863118236/0…	Endothelial-cells_Muscle	Erythrocytes_Muscle
DSC3	0.505469	0.475779	0.0171616	ADM/ATF3/BCL2L11/BHLHE41/BMI1/CBFA2T3/CBX4/CCND1/CDH11/COL12A1/DNMT3A/EPHA2/FLNB/FST/GADD45G/GATA3/ID1/IGFBP5/IRF2BPL/LEF1/MAPK6/MYC/NFIC/PDGFRA/PER1/PHC2/PLEC/PRRX1/RARA/RUNX3/TGFBR3/THOC6/TRAF4/VCAN	0.00143545777258757/0.0014490570489085/0.00141209196482236/0.00138165061201919/0.00156397793472962/0.00138716281935841/0.00166797702455965/0.00169208634875991/0.00145719453657198/0.00146119208515846/0.00147381621162737/0.00139990752440355/0.00136002502009095/0.00153698926659329/0.00140834024207727/0.0015353302109886/0.00148809719498686/0.00160156530510771/0.00137483729522438/0.00149811863118236/0…	Erythrocytes_Muscle	Erythrocytes_Muscle
DSC3	0.505469	0.475779	0.0171616	ADM/ATF3/BCL2L11/BHLHE41/BMI1/CBFA2T3/CBX4/CCND1/CDH11/COL12A1/DNMT3A/EPHA2/FLNB/FST/GADD45G/GATA3/ID1/IGFBP5/IRF2BPL/LEF1/MAPK6/MYC/NFIC/PDGFRA/PER1/PHC2/PLEC/PRRX1/RARA/RUNX3/TGFBR3/THOC6/TRAF4/VCAN	0.00143545777258757/0.0014490570489085/0.00141209196482236/0.00138165061201919/0.00156397793472962/0.00138716281935841/0.00166797702455965/0.00169208634875991/0.00145719453657198/0.00146119208515846/0.00147381621162737/0.00139990752440355/0.00136002502009095/0.00153698926659329/0.00140834024207727/0.0015353302109886/0.00148809719498686/0.00160156530510771/0.00137483729522438/0.00149811863118236/0…	Fibroblasts_Muscle	Erythrocytes_Muscle
DSC3	0.505469	0.475779	0.0171616	ADM/ATF3/BCL2L11/BHLHE41/BMI1/CBFA2T3/CBX4/CCND1/CDH11/COL12A1/DNMT3A/EPHA2/FLNB/FST/GADD45G/GATA3/ID1/IGFBP5/IRF2BPL/LEF1/MAPK6/MYC/NFIC/PDGFRA/PER1/PHC2/PLEC/PRRX1/RARA/RUNX3/TGFBR3/THOC6/TRAF4/VCAN	0.00143545777258757/0.0014490570489085/0.00141209196482236/0.00138165061201919/0.00156397793472962/0.00138716281935841/0.00166797702455965/0.00169208634875991/0.00145719453657198/0.00146119208515846/0.00147381621162737/0.00139990752440355/0.00136002502009095/0.00153698926659329/0.00140834024207727/0.0015353302109886/0.00148809719498686/0.00160156530510771/0.00137483729522438/0.00149811863118236/0…	Macrophages_Muscle	Erythrocytes_Muscle
DSC3	0.505469	0.475779	0.0171616	ADM/ATF3/BCL2L11/BHLHE41/BMI1/CBFA2T3/CBX4/CCND1/CDH11/COL12A1/DNMT3A/EPHA2/FLNB/FST/GADD45G/GATA3/ID1/IGFBP5/IRF2BPL/LEF1/MAPK6/MYC/NFIC/PDGFRA/PER1/PHC2/PLEC/PRRX1/RARA/RUNX3/TGFBR3/THOC6/TRAF4/VCAN	0.00143545777258757/0.0014490570489085/0.00141209196482236/0.00138165061201919/0.00156397793472962/0.00138716281935841/0.00166797702455965/0.00169208634875991/0.00145719453657198/0.00146119208515846/0.00147381621162737/0.00139990752440355/0.00136002502009095/0.00153698926659329/0.00140834024207727/0.0015353302109886/0.00148809719498686/0.00160156530510771/0.00137483729522438/0.00149811863118236/0…	Monocytes_Muscle	Erythrocytes_Muscle
DSC3	0.505469	0.475779	0.0171616	ADM/ATF3/BCL2L11/BHLHE41/BMI1/CBFA2T3/CBX4/CCND1/CDH11/COL12A1/DNMT3A/EPHA2/FLNB/FST/GADD45G/GATA3/ID1/IGFBP5/IRF2BPL/LEF1/MAPK6/MYC/NFIC/PDGFRA/PER1/PHC2/PLEC/PRRX1/RARA/RUNX3/TGFBR3/THOC6/TRAF4/VCAN	0.00143545777258757/0.0014490570489085/0.00141209196482236/0.00138165061201919/0.00156397793472962/0.00138716281935841/0.00166797702455965/0.00169208634875991/0.00145719453657198/0.00146119208515846/0.00147381621162737/0.00139990752440355/0.00136002502009095/0.00153698926659329/0.00140834024207727/0.0015353302109886/0.00148809719498686/0.00160156530510771/0.00137483729522438/0.00149811863118236/0…	Myocytes_Muscle	Erythrocytes_Muscle
DSC3	0.505469	0.475779	0.0171616	ADM/ATF3/BCL2L11/BHLHE41/BMI1/CBFA2T3/CBX4/CCND1/CDH11/COL12A1/DNMT3A/EPHA2/FLNB/FST/GADD45G/GATA3/ID1/IGFBP5/IRF2BPL/LEF1/MAPK6/MYC/NFIC/PDGFRA/PER1/PHC2/PLEC/PRRX1/RARA/RUNX3/TGFBR3/THOC6/TRAF4/VCAN	0.00143545777258757/0.0014490570489085/0.00141209196482236/0.00138165061201919/0.00156397793472962/0.00138716281935841/0.00166797702455965/0.00169208634875991/0.00145719453657198/0.00146119208515846/0.00147381621162737/0.00139990752440355/0.00136002502009095/0.00153698926659329/0.00140834024207727/0.0015353302109886/0.00148809719498686/0.00160156530510771/0.00137483729522438/0.00149811863118236/0…	Neutrophils_Muscle	Erythrocytes_Muscle
DSC3	0.50201	0.214689	0.0169564	CBFA2T3/CCND1/COL12A1/COMP/FLNB/FST/GATA3/ID1/IRF2BPL/MIDN/NFIC/NR1D1/NR4A2/PDGFRA/PRRX1/SDC1/SFRP1/TGFBR3/TNRC18/TRAF4/VCAN	0.00138716281935841/0.00169208634875991/0.00146119208515846/0.00134983546675245/0.00136002502009095/0.00153698926659329/0.0015353302109886/0.00148809719498686/0.00137483729522438/0.00140956987234314/0.00142998545490465/0.00137143124542155/0.00137407117701155/0.00139368041088934/0.00145984546043383/0.00136127981949993/0.00145761852015046/0.00142907279440072/0.00144615303624693/0.00144334731290444/…	Dendritic-cells_Muscle	Myocytes_Muscle
DSC3	0.50201	0.214689	0.0169564	CBFA2T3/CCND1/COL12A1/COMP/FLNB/FST/GATA3/ID1/IRF2BPL/MIDN/NFIC/NR1D1/NR4A2/PDGFRA/PRRX1/SDC1/SFRP1/TGFBR3/TNRC18/TRAF4/VCAN	0.00138716281935841/0.00169208634875991/0.00146119208515846/0.00134983546675245/0.00136002502009095/0.00153698926659329/0.0015353302109886/0.00148809719498686/0.00137483729522438/0.00140956987234314/0.00142998545490465/0.00137143124542155/0.00137407117701155/0.00139368041088934/0.00145984546043383/0.00136127981949993/0.00145761852015046/0.00142907279440072/0.00144615303624693/0.00144334731290444/…	Endothelial-cells_Muscle	Myocytes_Muscle
DSC3	0.50201	0.214689	0.0169564	CBFA2T3/CCND1/COL12A1/COMP/FLNB/FST/GATA3/ID1/IRF2BPL/MIDN/NFIC/NR1D1/NR4A2/PDGFRA/PRRX1/SDC1/SFRP1/TGFBR3/TNRC18/TRAF4/VCAN	0.00138716281935841/0.00169208634875991/0.00146119208515846/0.00134983546675245/0.00136002502009095/0.00153698926659329/0.0015353302109886/0.00148809719498686/0.00137483729522438/0.00140956987234314/0.00142998545490465/0.00137143124542155/0.00137407117701155/0.00139368041088934/0.00145984546043383/0.00136127981949993/0.00145761852015046/0.00142907279440072/0.00144615303624693/0.00144334731290444/…	Erythrocytes_Muscle	Myocytes_Muscle
DSC3	0.50201	0.214689	0.0169564	CBFA2T3/CCND1/COL12A1/COMP/FLNB/FST/GATA3/ID1/IRF2BPL/MIDN/NFIC/NR1D1/NR4A2/PDGFRA/PRRX1/SDC1/SFRP1/TGFBR3/TNRC18/TRAF4/VCAN	0.00138716281935841/0.00169208634875991/0.00146119208515846/0.00134983546675245/0.00136002502009095/0.00153698926659329/0.0015353302109886/0.00148809719498686/0.00137483729522438/0.00140956987234314/0.00142998545490465/0.00137143124542155/0.00137407117701155/0.00139368041088934/0.00145984546043383/0.00136127981949993/0.00145761852015046/0.00142907279440072/0.00144615303624693/0.00144334731290444/…	Fibroblasts_Muscle	Myocytes_Muscle
DSC3	0.50201	0.214689	0.0169564	CBFA2T3/CCND1/COL12A1/COMP/FLNB/FST/GATA3/ID1/IRF2BPL/MIDN/NFIC/NR1D1/NR4A2/PDGFRA/PRRX1/SDC1/SFRP1/TGFBR3/TNRC18/TRAF4/VCAN	0.00138716281935841/0.00169208634875991/0.00146119208515846/0.00134983546675245/0.00136002502009095/0.00153698926659329/0.0015353302109886/0.00148809719498686/0.00137483729522438/0.00140956987234314/0.00142998545490465/0.00137143124542155/0.00137407117701155/0.00139368041088934/0.00145984546043383/0.00136127981949993/0.00145761852015046/0.00142907279440072/0.00144615303624693/0.00144334731290444/…	Macrophages_Muscle	Myocytes_Muscle
DSC3	0.50201	0.214689	0.0169564	CBFA2T3/CCND1/COL12A1/COMP/FLNB/FST/GATA3/ID1/IRF2BPL/MIDN/NFIC/NR1D1/NR4A2/PDGFRA/PRRX1/SDC1/SFRP1/TGFBR3/TNRC18/TRAF4/VCAN	0.00138716281935841/0.00169208634875991/0.00146119208515846/0.00134983546675245/0.00136002502009095/0.00153698926659329/0.0015353302109886/0.00148809719498686/0.00137483729522438/0.00140956987234314/0.00142998545490465/0.00137143124542155/0.00137407117701155/0.00139368041088934/0.00145984546043383/0.00136127981949993/0.00145761852015046/0.00142907279440072/0.00144615303624693/0.00144334731290444/…	Monocytes_Muscle	Myocytes_Muscle
DSC3	0.50201	0.214689	0.0169564	CBFA2T3/CCND1/COL12A1/COMP/FLNB/FST/GATA3/ID1/IRF2BPL/MIDN/NFIC/NR1D1/NR4A2/PDGFRA/PRRX1/SDC1/SFRP1/TGFBR3/TNRC18/TRAF4/VCAN	0.00138716281935841/0.00169208634875991/0.00146119208515846/0.00134983546675245/0.00136002502009095/0.00153698926659329/0.0015353302109886/0.00148809719498686/0.00137483729522438/0.00140956987234314/0.00142998545490465/0.00137143124542155/0.00137407117701155/0.00139368041088934/0.00145984546043383/0.00136127981949993/0.00145761852015046/0.00142907279440072/0.00144615303624693/0.00144334731290444/…	Myocytes_Muscle	Myocytes_Muscle
DSC3	0.50201	0.214689	0.0169564	CBFA2T3/CCND1/COL12A1/COMP/FLNB/FST/GATA3/ID1/IRF2BPL/MIDN/NFIC/NR1D1/NR4A2/PDGFRA/PRRX1/SDC1/SFRP1/TGFBR3/TNRC18/TRAF4/VCAN	0.00138716281935841/0.00169208634875991/0.00146119208515846/0.00134983546675245/0.00136002502009095/0.00153698926659329/0.0015353302109886/0.00148809719498686/0.00137483729522438/0.00140956987234314/0.00142998545490465/0.00137143124542155/0.00137407117701155/0.00139368041088934/0.00145984546043383/0.00136127981949993/0.00145761852015046/0.00142907279440072/0.00144615303624693/0.00144334731290444/…	Neutrophils_Muscle	Myocytes_Muscle
MPZ	0.506395	0.379177	0.0166144	CCL15-CCL14/SRGAP2C	0.00524705247221162/0.00319149717903429	B-cells_Muscle	Dendritic-cells_Muscle
MPZ	0.506395	0.379177	0.0166144	CCL15-CCL14/SRGAP2C	0.00524705247221162/0.00319149717903429	Dendritic-cells_Muscle	Dendritic-cells_Muscle
MPZ	0.506395	0.379177	0.0166144	CCL15-CCL14/SRGAP2C	0.00524705247221162/0.00319149717903429	Endothelial-cells_Muscle	Dendritic-cells_Muscle
MPZ	0.506395	0.379177	0.0166144	CCL15-CCL14/SRGAP2C	0.00524705247221162/0.00319149717903429	Erythrocytes_Muscle	Dendritic-cells_Muscle
MPZ	0.506395	0.379177	0.0166144	CCL15-CCL14/SRGAP2C	0.00524705247221162/0.00319149717903429	Granulocytes_Muscle	Dendritic-cells_Muscle
MPZ	0.506395	0.379177	0.0166144	CCL15-CCL14/SRGAP2C	0.00524705247221162/0.00319149717903429	Macrophages_Muscle	Dendritic-cells_Muscle
MPZ	0.506395	0.379177	0.0166144	CCL15-CCL14/SRGAP2C	0.00524705247221162/0.00319149717903429	Monocytes_Muscle	Dendritic-cells_Muscle
MPZ	0.506395	0.379177	0.0166144	CCL15-CCL14/SRGAP2C	0.00524705247221162/0.00319149717903429	NK-cells_Muscle	Dendritic-cells_Muscle
MPZ	0.506395	0.379177	0.0166144	CCL15-CCL14/SRGAP2C	0.00524705247221162/0.00319149717903429	Myocytes_Muscle	Dendritic-cells_Muscle
MPZ	0.506395	0.379177	0.0166144	CCL15-CCL14/SRGAP2C	0.00524705247221162/0.00319149717903429	Neutrophils_Muscle	Dendritic-cells_Muscle
DSC3	0.506236	0.379167	0.016463	ADM/BCL11B/BHLHE41/CBFA2T3/CCND1/CDH11/COMP/DNMT3A/EPHA2/FLNB/FST/GATA3/ID1/IGFBP5/LEF1/MYC/NR1D1/NR4A2/PDGFRA/PER1/PHC2/PLEC/PRRX1/RUNX3/SDC1/TGFBR3/THOC6/TNFAIP2/TNRC18/VCAN	0.00143545777258757/0.00142503526424986/0.00138165061201919/0.00138716281935841/0.00169208634875991/0.00145719453657198/0.00134983546675245/0.00147381621162737/0.00139990752440355/0.00136002502009095/0.00153698926659329/0.0015353302109886/0.00148809719498686/0.00160156530510771/0.00149811863118236/0.00193515351532513/0.00137143124542155/0.00137407117701155/0.00139368041088934/0.00158656837471876/…	Dendritic-cells_Muscle	Dendritic-cells_Muscle
DSC3	0.506236	0.379167	0.016463	ADM/BCL11B/BHLHE41/CBFA2T3/CCND1/CDH11/COMP/DNMT3A/EPHA2/FLNB/FST/GATA3/ID1/IGFBP5/LEF1/MYC/NR1D1/NR4A2/PDGFRA/PER1/PHC2/PLEC/PRRX1/RUNX3/SDC1/TGFBR3/THOC6/TNFAIP2/TNRC18/VCAN	0.00143545777258757/0.00142503526424986/0.00138165061201919/0.00138716281935841/0.00169208634875991/0.00145719453657198/0.00134983546675245/0.00147381621162737/0.00139990752440355/0.00136002502009095/0.00153698926659329/0.0015353302109886/0.00148809719498686/0.00160156530510771/0.00149811863118236/0.00193515351532513/0.00137143124542155/0.00137407117701155/0.00139368041088934/0.00158656837471876/…	Endothelial-cells_Muscle	Dendritic-cells_Muscle
DSC3	0.506236	0.379167	0.016463	ADM/BCL11B/BHLHE41/CBFA2T3/CCND1/CDH11/COMP/DNMT3A/EPHA2/FLNB/FST/GATA3/ID1/IGFBP5/LEF1/MYC/NR1D1/NR4A2/PDGFRA/PER1/PHC2/PLEC/PRRX1/RUNX3/SDC1/TGFBR3/THOC6/TNFAIP2/TNRC18/VCAN	0.00143545777258757/0.00142503526424986/0.00138165061201919/0.00138716281935841/0.00169208634875991/0.00145719453657198/0.00134983546675245/0.00147381621162737/0.00139990752440355/0.00136002502009095/0.00153698926659329/0.0015353302109886/0.00148809719498686/0.00160156530510771/0.00149811863118236/0.00193515351532513/0.00137143124542155/0.00137407117701155/0.00139368041088934/0.00158656837471876/…	Erythrocytes_Muscle	Dendritic-cells_Muscle
DSC3	0.506236	0.379167	0.016463	ADM/BCL11B/BHLHE41/CBFA2T3/CCND1/CDH11/COMP/DNMT3A/EPHA2/FLNB/FST/GATA3/ID1/IGFBP5/LEF1/MYC/NR1D1/NR4A2/PDGFRA/PER1/PHC2/PLEC/PRRX1/RUNX3/SDC1/TGFBR3/THOC6/TNFAIP2/TNRC18/VCAN	0.00143545777258757/0.00142503526424986/0.00138165061201919/0.00138716281935841/0.00169208634875991/0.00145719453657198/0.00134983546675245/0.00147381621162737/0.00139990752440355/0.00136002502009095/0.00153698926659329/0.0015353302109886/0.00148809719498686/0.00160156530510771/0.00149811863118236/0.00193515351532513/0.00137143124542155/0.00137407117701155/0.00139368041088934/0.00158656837471876/…	Fibroblasts_Muscle	Dendritic-cells_Muscle
DSC3	0.506236	0.379167	0.016463	ADM/BCL11B/BHLHE41/CBFA2T3/CCND1/CDH11/COMP/DNMT3A/EPHA2/FLNB/FST/GATA3/ID1/IGFBP5/LEF1/MYC/NR1D1/NR4A2/PDGFRA/PER1/PHC2/PLEC/PRRX1/RUNX3/SDC1/TGFBR3/THOC6/TNFAIP2/TNRC18/VCAN	0.00143545777258757/0.00142503526424986/0.00138165061201919/0.00138716281935841/0.00169208634875991/0.00145719453657198/0.00134983546675245/0.00147381621162737/0.00139990752440355/0.00136002502009095/0.00153698926659329/0.0015353302109886/0.00148809719498686/0.00160156530510771/0.00149811863118236/0.00193515351532513/0.00137143124542155/0.00137407117701155/0.00139368041088934/0.00158656837471876/…	Macrophages_Muscle	Dendritic-cells_Muscle
DSC3	0.506236	0.379167	0.016463	ADM/BCL11B/BHLHE41/CBFA2T3/CCND1/CDH11/COMP/DNMT3A/EPHA2/FLNB/FST/GATA3/ID1/IGFBP5/LEF1/MYC/NR1D1/NR4A2/PDGFRA/PER1/PHC2/PLEC/PRRX1/RUNX3/SDC1/TGFBR3/THOC6/TNFAIP2/TNRC18/VCAN	0.00143545777258757/0.00142503526424986/0.00138165061201919/0.00138716281935841/0.00169208634875991/0.00145719453657198/0.00134983546675245/0.00147381621162737/0.00139990752440355/0.00136002502009095/0.00153698926659329/0.0015353302109886/0.00148809719498686/0.00160156530510771/0.00149811863118236/0.00193515351532513/0.00137143124542155/0.00137407117701155/0.00139368041088934/0.00158656837471876/…	Monocytes_Muscle	Dendritic-cells_Muscle
DSC3	0.506236	0.379167	0.016463	ADM/BCL11B/BHLHE41/CBFA2T3/CCND1/CDH11/COMP/DNMT3A/EPHA2/FLNB/FST/GATA3/ID1/IGFBP5/LEF1/MYC/NR1D1/NR4A2/PDGFRA/PER1/PHC2/PLEC/PRRX1/RUNX3/SDC1/TGFBR3/THOC6/TNFAIP2/TNRC18/VCAN	0.00143545777258757/0.00142503526424986/0.00138165061201919/0.00138716281935841/0.00169208634875991/0.00145719453657198/0.00134983546675245/0.00147381621162737/0.00139990752440355/0.00136002502009095/0.00153698926659329/0.0015353302109886/0.00148809719498686/0.00160156530510771/0.00149811863118236/0.00193515351532513/0.00137143124542155/0.00137407117701155/0.00139368041088934/0.00158656837471876/…	Myocytes_Muscle	Dendritic-cells_Muscle
DSC3	0.506236	0.379167	0.016463	ADM/BCL11B/BHLHE41/CBFA2T3/CCND1/CDH11/COMP/DNMT3A/EPHA2/FLNB/FST/GATA3/ID1/IGFBP5/LEF1/MYC/NR1D1/NR4A2/PDGFRA/PER1/PHC2/PLEC/PRRX1/RUNX3/SDC1/TGFBR3/THOC6/TNFAIP2/TNRC18/VCAN	0.00143545777258757/0.00142503526424986/0.00138165061201919/0.00138716281935841/0.00169208634875991/0.00145719453657198/0.00134983546675245/0.00147381621162737/0.00139990752440355/0.00136002502009095/0.00153698926659329/0.0015353302109886/0.00148809719498686/0.00160156530510771/0.00149811863118236/0.00193515351532513/0.00137143124542155/0.00137407117701155/0.00139368041088934/0.00158656837471876/…	Neutrophils_Muscle	Dendritic-cells_Muscle
IL1B	0.481781	0.130862	0.0156454	ABCA1/ADAMTS4/AREG/BCL2L1/C1QB/C1S/C4A/COL11A1/CPT1A/CXCL12/ELN/ENPP2/EPAS1/IGFBP3/LAMA4/PDGFA/PLSCR1/RXRB/SDC2/THBS4/THRA/TNMD/TRAF1/VCAM1	0.00440871432519779/0.0062124402077904/0.00678499376436745/0.00574291384899857/0.00586359418867589/0.00515414807428778/0.0103514792879331/0.0054844093086168/0.00473379022051367/0.00473051781521624/0.00695102019209374/0.00499025654970279/0.00464891908539874/0.00608564632640475/0.00535707891642765/0.00441637455365975/0.00431444568209385/0.0051194856068021/0.00495669033056113/0.00555153748805558/0.0…	B-cells_Muscle	Macrophages_Muscle
IL1B	0.481781	0.130862	0.0156454	ABCA1/ADAMTS4/AREG/BCL2L1/C1QB/C1S/C4A/COL11A1/CPT1A/CXCL12/ELN/ENPP2/EPAS1/IGFBP3/LAMA4/PDGFA/PLSCR1/RXRB/SDC2/THBS4/THRA/TNMD/TRAF1/VCAM1	0.00440871432519779/0.0062124402077904/0.00678499376436745/0.00574291384899857/0.00586359418867589/0.00515414807428778/0.0103514792879331/0.0054844093086168/0.00473379022051367/0.00473051781521624/0.00695102019209374/0.00499025654970279/0.00464891908539874/0.00608564632640475/0.00535707891642765/0.00441637455365975/0.00431444568209385/0.0051194856068021/0.00495669033056113/0.00555153748805558/0.0…	Dendritic-cells_Muscle	Macrophages_Muscle
IL1B	0.481781	0.130862	0.0156454	ABCA1/ADAMTS4/AREG/BCL2L1/C1QB/C1S/C4A/COL11A1/CPT1A/CXCL12/ELN/ENPP2/EPAS1/IGFBP3/LAMA4/PDGFA/PLSCR1/RXRB/SDC2/THBS4/THRA/TNMD/TRAF1/VCAM1	0.00440871432519779/0.0062124402077904/0.00678499376436745/0.00574291384899857/0.00586359418867589/0.00515414807428778/0.0103514792879331/0.0054844093086168/0.00473379022051367/0.00473051781521624/0.00695102019209374/0.00499025654970279/0.00464891908539874/0.00608564632640475/0.00535707891642765/0.00441637455365975/0.00431444568209385/0.0051194856068021/0.00495669033056113/0.00555153748805558/0.0…	Erythrocytes_Muscle	Macrophages_Muscle
IL1B	0.481781	0.130862	0.0156454	ABCA1/ADAMTS4/AREG/BCL2L1/C1QB/C1S/C4A/COL11A1/CPT1A/CXCL12/ELN/ENPP2/EPAS1/IGFBP3/LAMA4/PDGFA/PLSCR1/RXRB/SDC2/THBS4/THRA/TNMD/TRAF1/VCAM1	0.00440871432519779/0.0062124402077904/0.00678499376436745/0.00574291384899857/0.00586359418867589/0.00515414807428778/0.0103514792879331/0.0054844093086168/0.00473379022051367/0.00473051781521624/0.00695102019209374/0.00499025654970279/0.00464891908539874/0.00608564632640475/0.00535707891642765/0.00441637455365975/0.00431444568209385/0.0051194856068021/0.00495669033056113/0.00555153748805558/0.0…	Monocytes_Muscle	Macrophages_Muscle
IL1B	0.481781	0.130862	0.0156454	ABCA1/ADAMTS4/AREG/BCL2L1/C1QB/C1S/C4A/COL11A1/CPT1A/CXCL12/ELN/ENPP2/EPAS1/IGFBP3/LAMA4/PDGFA/PLSCR1/RXRB/SDC2/THBS4/THRA/TNMD/TRAF1/VCAM1	0.00440871432519779/0.0062124402077904/0.00678499376436745/0.00574291384899857/0.00586359418867589/0.00515414807428778/0.0103514792879331/0.0054844093086168/0.00473379022051367/0.00473051781521624/0.00695102019209374/0.00499025654970279/0.00464891908539874/0.00608564632640475/0.00535707891642765/0.00441637455365975/0.00431444568209385/0.0051194856068021/0.00495669033056113/0.00555153748805558/0.0…	NK-cells_Muscle	Macrophages_Muscle
IL1B	0.481781	0.130862	0.0156454	ABCA1/ADAMTS4/AREG/BCL2L1/C1QB/C1S/C4A/COL11A1/CPT1A/CXCL12/ELN/ENPP2/EPAS1/IGFBP3/LAMA4/PDGFA/PLSCR1/RXRB/SDC2/THBS4/THRA/TNMD/TRAF1/VCAM1	0.00440871432519779/0.0062124402077904/0.00678499376436745/0.00574291384899857/0.00586359418867589/0.00515414807428778/0.0103514792879331/0.0054844093086168/0.00473379022051367/0.00473051781521624/0.00695102019209374/0.00499025654970279/0.00464891908539874/0.00608564632640475/0.00535707891642765/0.00441637455365975/0.00431444568209385/0.0051194856068021/0.00495669033056113/0.00555153748805558/0.0…	Myocytes_Muscle	Macrophages_Muscle
IL1B	0.481781	0.130862	0.0156454	ABCA1/ADAMTS4/AREG/BCL2L1/C1QB/C1S/C4A/COL11A1/CPT1A/CXCL12/ELN/ENPP2/EPAS1/IGFBP3/LAMA4/PDGFA/PLSCR1/RXRB/SDC2/THBS4/THRA/TNMD/TRAF1/VCAM1	0.00440871432519779/0.0062124402077904/0.00678499376436745/0.00574291384899857/0.00586359418867589/0.00515414807428778/0.0103514792879331/0.0054844093086168/0.00473379022051367/0.00473051781521624/0.00695102019209374/0.00499025654970279/0.00464891908539874/0.00608564632640475/0.00535707891642765/0.00441637455365975/0.00431444568209385/0.0051194856068021/0.00495669033056113/0.00555153748805558/0.0…	Neutrophils_Muscle	Macrophages_Muscle
TGFB1	0.497049	0.371852	0.0141152	ALDH7A1/CAT/CCND1/CD38/CEBPA/COL1A2/COL4A1/COL5A1/CRYAB/CTLA4/DST/E2F1/FMOD/FN1/HAS1/HDAC2/ICAM2/ID1/IFIT3/IL1B/ITGA5/KLF5/LOX/LOXL1/LOXL2/LPL/LZTFL1/MMP13/MMP8/MMP9/MSR1/MYC/NOTCH1/OAS1/PLAT/PLAU/POSTN/RORA/RUNX3/SERPINE1/SIRT1/SLC2A1/SMAD7/SOCS2/SRF/TGFBR2/THBS1/THBS2/TIMP1/TJP1/TNF/TSC22D3	0.00439160337336181/0.00558719460742341/0.0049155449618628/0.00496507649457889/0.0044708167747475/0.00782831487095467/0.00485394028475774/0.00518054605732199/0.00461832386426685/0.00285268233680982/0.00300779493731168/0.00421216663193063/0.00295418857773751/0.00583983968729012/0.00314960385971127/0.00399885736449382/0.00515317536345274/0.00329054972768989/0.00466566099947073/0.00357074356336784/0…	B-cells_Muscle	Dendritic-cells_Muscle
CRLF2	0.508865	0.136095	0.0140952	ASPH/BCL2L1/CCND1/CD274/ENPP2/FLT3LG/IGF1/IKZF2/PLSCR1/POLG2/SSBP4/STAT5A	0.00436341302657413/0.00596317776958253/0.00436003775867893/0.00469855273960415/0.00414186771051364/0.00388562483547071/0.00459350755472608/0.00417709301572827/0.00380506832034428/0.00403840768749443/0.00427064629880923/0.00466288537212721	B-cells_Muscle	Macrophages_Muscle
CRLF2	0.508865	0.136095	0.0140952	ASPH/BCL2L1/CCND1/CD274/ENPP2/FLT3LG/IGF1/IKZF2/PLSCR1/POLG2/SSBP4/STAT5A	0.00436341302657413/0.00596317776958253/0.00436003775867893/0.00469855273960415/0.00414186771051364/0.00388562483547071/0.00459350755472608/0.00417709301572827/0.00380506832034428/0.00403840768749443/0.00427064629880923/0.00466288537212721	Dendritic-cells_Muscle	Macrophages_Muscle
CRLF2	0.508865	0.136095	0.0140952	ASPH/BCL2L1/CCND1/CD274/ENPP2/FLT3LG/IGF1/IKZF2/PLSCR1/POLG2/SSBP4/STAT5A	0.00436341302657413/0.00596317776958253/0.00436003775867893/0.00469855273960415/0.00414186771051364/0.00388562483547071/0.00459350755472608/0.00417709301572827/0.00380506832034428/0.00403840768749443/0.00427064629880923/0.00466288537212721	Erythrocytes_Muscle	Macrophages_Muscle
CRLF2	0.508865	0.136095	0.0140952	ASPH/BCL2L1/CCND1/CD274/ENPP2/FLT3LG/IGF1/IKZF2/PLSCR1/POLG2/SSBP4/STAT5A	0.00436341302657413/0.00596317776958253/0.00436003775867893/0.00469855273960415/0.00414186771051364/0.00388562483547071/0.00459350755472608/0.00417709301572827/0.00380506832034428/0.00403840768749443/0.00427064629880923/0.00466288537212721	Fibroblasts_Muscle	Macrophages_Muscle
CRLF2	0.508865	0.136095	0.0140952	ASPH/BCL2L1/CCND1/CD274/ENPP2/FLT3LG/IGF1/IKZF2/PLSCR1/POLG2/SSBP4/STAT5A	0.00436341302657413/0.00596317776958253/0.00436003775867893/0.00469855273960415/0.00414186771051364/0.00388562483547071/0.00459350755472608/0.00417709301572827/0.00380506832034428/0.00403840768749443/0.00427064629880923/0.00466288537212721	Monocytes_Muscle	Macrophages_Muscle
CRLF2	0.508865	0.136095	0.0140952	ASPH/BCL2L1/CCND1/CD274/ENPP2/FLT3LG/IGF1/IKZF2/PLSCR1/POLG2/SSBP4/STAT5A	0.00436341302657413/0.00596317776958253/0.00436003775867893/0.00469855273960415/0.00414186771051364/0.00388562483547071/0.00459350755472608/0.00417709301572827/0.00380506832034428/0.00403840768749443/0.00427064629880923/0.00466288537212721	NK-cells_Muscle	Macrophages_Muscle
CRLF2	0.508865	0.136095	0.0140952	ASPH/BCL2L1/CCND1/CD274/ENPP2/FLT3LG/IGF1/IKZF2/PLSCR1/POLG2/SSBP4/STAT5A	0.00436341302657413/0.00596317776958253/0.00436003775867893/0.00469855273960415/0.00414186771051364/0.00388562483547071/0.00459350755472608/0.00417709301572827/0.00380506832034428/0.00403840768749443/0.00427064629880923/0.00466288537212721	Neutrophils_Muscle	Macrophages_Muscle
IGF1	0.479471	0.267941	0.0138903	AKT1/CALD1/CNTRL/DPEP1/GABBR1/GPR171/LILRB5/PDGFRA/RNASE2/TAP1/TP53I11/TRBC2	0.00610800160040413/0.00836395116618345/0.00847884360270655/0.00576730321856765/0.00566511105608639/0.00602313262004571/0.00964892826170846/0.00614433509150439/0.0061148613096048/0.00569945701919668/0.00565421087711467/0.028511146663935	B-cells_Muscle	Neutrophils_Muscle
IGF1	0.479471	0.267941	0.0138903	AKT1/CALD1/CNTRL/DPEP1/GABBR1/GPR171/LILRB5/PDGFRA/RNASE2/TAP1/TP53I11/TRBC2	0.00610800160040413/0.00836395116618345/0.00847884360270655/0.00576730321856765/0.00566511105608639/0.00602313262004571/0.00964892826170846/0.00614433509150439/0.0061148613096048/0.00569945701919668/0.00565421087711467/0.028511146663935	Endothelial-cells_Muscle	Neutrophils_Muscle
IGF1	0.479471	0.267941	0.0138903	AKT1/CALD1/CNTRL/DPEP1/GABBR1/GPR171/LILRB5/PDGFRA/RNASE2/TAP1/TP53I11/TRBC2	0.00610800160040413/0.00836395116618345/0.00847884360270655/0.00576730321856765/0.00566511105608639/0.00602313262004571/0.00964892826170846/0.00614433509150439/0.0061148613096048/0.00569945701919668/0.00565421087711467/0.028511146663935	Macrophages_Muscle	Neutrophils_Muscle
IGF1	0.479471	0.267941	0.0138903	AKT1/CALD1/CNTRL/DPEP1/GABBR1/GPR171/LILRB5/PDGFRA/RNASE2/TAP1/TP53I11/TRBC2	0.00610800160040413/0.00836395116618345/0.00847884360270655/0.00576730321856765/0.00566511105608639/0.00602313262004571/0.00964892826170846/0.00614433509150439/0.0061148613096048/0.00569945701919668/0.00565421087711467/0.028511146663935	Monocytes_Muscle	Neutrophils_Muscle
IGF1	0.479471	0.267941	0.0138903	AKT1/CALD1/CNTRL/DPEP1/GABBR1/GPR171/LILRB5/PDGFRA/RNASE2/TAP1/TP53I11/TRBC2	0.00610800160040413/0.00836395116618345/0.00847884360270655/0.00576730321856765/0.00566511105608639/0.00602313262004571/0.00964892826170846/0.00614433509150439/0.0061148613096048/0.00569945701919668/0.00565421087711467/0.028511146663935	NK-cells_Muscle	Neutrophils_Muscle
IGF1	0.479471	0.267941	0.0138903	AKT1/CALD1/CNTRL/DPEP1/GABBR1/GPR171/LILRB5/PDGFRA/RNASE2/TAP1/TP53I11/TRBC2	0.00610800160040413/0.00836395116618345/0.00847884360270655/0.00576730321856765/0.00566511105608639/0.00602313262004571/0.00964892826170846/0.00614433509150439/0.0061148613096048/0.00569945701919668/0.00565421087711467/0.028511146663935	T-cells_Muscle	Neutrophils_Muscle
IGF1	0.479471	0.267941	0.0138903	AKT1/CALD1/CNTRL/DPEP1/GABBR1/GPR171/LILRB5/PDGFRA/RNASE2/TAP1/TP53I11/TRBC2	0.00610800160040413/0.00836395116618345/0.00847884360270655/0.00576730321856765/0.00566511105608639/0.00602313262004571/0.00964892826170846/0.00614433509150439/0.0061148613096048/0.00569945701919668/0.00565421087711467/0.028511146663935	Myocytes_Muscle	Neutrophils_Muscle
IGF1	0.479471	0.267941	0.0138903	AKT1/CALD1/CNTRL/DPEP1/GABBR1/GPR171/LILRB5/PDGFRA/RNASE2/TAP1/TP53I11/TRBC2	0.00610800160040413/0.00836395116618345/0.00847884360270655/0.00576730321856765/0.00566511105608639/0.00602313262004571/0.00964892826170846/0.00614433509150439/0.0061148613096048/0.00569945701919668/0.00565421087711467/0.028511146663935	Neutrophils_Muscle	Neutrophils_Muscle
APP	0.467617	0.181338	0.0137719	ARC/C1orf162/GBP6/MRGPRX4/NSD2/PMM2/POU2AF1/RIOX2	0.0086180062022746/0.0121005055241153/0.00953123051589226/0.00835010926436001/0.0124576519137935/0.00881222650752722/0.00847398023903577/0.0216435573006867	Dendritic-cells_Muscle	Fibroblasts_Muscle
APP	0.467617	0.181338	0.0137719	ARC/C1orf162/GBP6/MRGPRX4/NSD2/PMM2/POU2AF1/RIOX2	0.0086180062022746/0.0121005055241153/0.00953123051589226/0.00835010926436001/0.0124576519137935/0.00881222650752722/0.00847398023903577/0.0216435573006867	NK-cells_Muscle	Fibroblasts_Muscle
LTF	0.489388	0.131778	0.0136686	CDH5/GAS1/HLX/IL16/PLXDC2/S100A14/SLC48A1/SOD3/TTN	0.00854303031020759/0.008101172203265/0.00826570173113224/0.00987434655814289/0.00797560838596151/0.00880551680804883/0.0082409130699163/0.00921462014874502/0.00949344429270826	B-cells_Muscle	T-cells_Muscle
LTF	0.489388	0.131778	0.0136686	CDH5/GAS1/HLX/IL16/PLXDC2/S100A14/SLC48A1/SOD3/TTN	0.00854303031020759/0.008101172203265/0.00826570173113224/0.00987434655814289/0.00797560838596151/0.00880551680804883/0.0082409130699163/0.00921462014874502/0.00949344429270826	Erythrocytes_Muscle	T-cells_Muscle
IL1B	0.490118	0.368042	0.0135169	ABCA1/ADAM15/ADAMTS4/AREG/ASS1/BCL2L1/BCL3/BGN/BIRC3/C1QB/C1R/C1S/CAT/CAV1/CCL7/CISH/CPT1A/DUSP5/DUSP7/ENPP2/EPAS1/F3/FN1/HAS2/IGFBP3/IGFBP5/IL13RA1/IL1R1/INHBA/LAMA4/MAPK3/MMP12/MMP13/MMP14/MMP3/MMP9/PLAT/PLSCR1/PTGER4/RELA/SCD/SDC2/SERPINE1/SOX4/TGFBR2/TIMP1/TIMP3/TNF/TNMD/TRAF1/TRAF6/TSC22D3/VCAM1/VCAN	0.00440871432519779/0.00498984755065295/0.0062124402077904/0.00678499376436745/0.00632377125865348/0.00574291384899857/0.00647985112685468/0.00556725311719056/0.00608853375803906/0.00586359418867589/0.00482734984999481/0.00515414807428778/0.00570076161045825/0.00462346515388925/0.00856922250413667/0.0049082027893516/0.00473379022051367/0.00483272123446913/0.00441020522539624/0.00499025654970279/0…	B-cells_Muscle	Dendritic-cells_Muscle
IL1B	0.490118	0.368042	0.0135169	ABCA1/ADAM15/ADAMTS4/AREG/ASS1/BCL2L1/BCL3/BGN/BIRC3/C1QB/C1R/C1S/CAT/CAV1/CCL7/CISH/CPT1A/DUSP5/DUSP7/ENPP2/EPAS1/F3/FN1/HAS2/IGFBP3/IGFBP5/IL13RA1/IL1R1/INHBA/LAMA4/MAPK3/MMP12/MMP13/MMP14/MMP3/MMP9/PLAT/PLSCR1/PTGER4/RELA/SCD/SDC2/SERPINE1/SOX4/TGFBR2/TIMP1/TIMP3/TNF/TNMD/TRAF1/TRAF6/TSC22D3/VCAM1/VCAN	0.00440871432519779/0.00498984755065295/0.0062124402077904/0.00678499376436745/0.00632377125865348/0.00574291384899857/0.00647985112685468/0.00556725311719056/0.00608853375803906/0.00586359418867589/0.00482734984999481/0.00515414807428778/0.00570076161045825/0.00462346515388925/0.00856922250413667/0.0049082027893516/0.00473379022051367/0.00483272123446913/0.00441020522539624/0.00499025654970279/0…	Dendritic-cells_Muscle	Dendritic-cells_Muscle
IL1B	0.490118	0.368042	0.0135169	ABCA1/ADAM15/ADAMTS4/AREG/ASS1/BCL2L1/BCL3/BGN/BIRC3/C1QB/C1R/C1S/CAT/CAV1/CCL7/CISH/CPT1A/DUSP5/DUSP7/ENPP2/EPAS1/F3/FN1/HAS2/IGFBP3/IGFBP5/IL13RA1/IL1R1/INHBA/LAMA4/MAPK3/MMP12/MMP13/MMP14/MMP3/MMP9/PLAT/PLSCR1/PTGER4/RELA/SCD/SDC2/SERPINE1/SOX4/TGFBR2/TIMP1/TIMP3/TNF/TNMD/TRAF1/TRAF6/TSC22D3/VCAM1/VCAN	0.00440871432519779/0.00498984755065295/0.0062124402077904/0.00678499376436745/0.00632377125865348/0.00574291384899857/0.00647985112685468/0.00556725311719056/0.00608853375803906/0.00586359418867589/0.00482734984999481/0.00515414807428778/0.00570076161045825/0.00462346515388925/0.00856922250413667/0.0049082027893516/0.00473379022051367/0.00483272123446913/0.00441020522539624/0.00499025654970279/0…	Erythrocytes_Muscle	Dendritic-cells_Muscle
IL1B	0.490118	0.368042	0.0135169	ABCA1/ADAM15/ADAMTS4/AREG/ASS1/BCL2L1/BCL3/BGN/BIRC3/C1QB/C1R/C1S/CAT/CAV1/CCL7/CISH/CPT1A/DUSP5/DUSP7/ENPP2/EPAS1/F3/FN1/HAS2/IGFBP3/IGFBP5/IL13RA1/IL1R1/INHBA/LAMA4/MAPK3/MMP12/MMP13/MMP14/MMP3/MMP9/PLAT/PLSCR1/PTGER4/RELA/SCD/SDC2/SERPINE1/SOX4/TGFBR2/TIMP1/TIMP3/TNF/TNMD/TRAF1/TRAF6/TSC22D3/VCAM1/VCAN	0.00440871432519779/0.00498984755065295/0.0062124402077904/0.00678499376436745/0.00632377125865348/0.00574291384899857/0.00647985112685468/0.00556725311719056/0.00608853375803906/0.00586359418867589/0.00482734984999481/0.00515414807428778/0.00570076161045825/0.00462346515388925/0.00856922250413667/0.0049082027893516/0.00473379022051367/0.00483272123446913/0.00441020522539624/0.00499025654970279/0…	Monocytes_Muscle	Dendritic-cells_Muscle
IL1B	0.490118	0.368042	0.0135169	ABCA1/ADAM15/ADAMTS4/AREG/ASS1/BCL2L1/BCL3/BGN/BIRC3/C1QB/C1R/C1S/CAT/CAV1/CCL7/CISH/CPT1A/DUSP5/DUSP7/ENPP2/EPAS1/F3/FN1/HAS2/IGFBP3/IGFBP5/IL13RA1/IL1R1/INHBA/LAMA4/MAPK3/MMP12/MMP13/MMP14/MMP3/MMP9/PLAT/PLSCR1/PTGER4/RELA/SCD/SDC2/SERPINE1/SOX4/TGFBR2/TIMP1/TIMP3/TNF/TNMD/TRAF1/TRAF6/TSC22D3/VCAM1/VCAN	0.00440871432519779/0.00498984755065295/0.0062124402077904/0.00678499376436745/0.00632377125865348/0.00574291384899857/0.00647985112685468/0.00556725311719056/0.00608853375803906/0.00586359418867589/0.00482734984999481/0.00515414807428778/0.00570076161045825/0.00462346515388925/0.00856922250413667/0.0049082027893516/0.00473379022051367/0.00483272123446913/0.00441020522539624/0.00499025654970279/0…	NK-cells_Muscle	Dendritic-cells_Muscle
IL1B	0.490118	0.368042	0.0135169	ABCA1/ADAM15/ADAMTS4/AREG/ASS1/BCL2L1/BCL3/BGN/BIRC3/C1QB/C1R/C1S/CAT/CAV1/CCL7/CISH/CPT1A/DUSP5/DUSP7/ENPP2/EPAS1/F3/FN1/HAS2/IGFBP3/IGFBP5/IL13RA1/IL1R1/INHBA/LAMA4/MAPK3/MMP12/MMP13/MMP14/MMP3/MMP9/PLAT/PLSCR1/PTGER4/RELA/SCD/SDC2/SERPINE1/SOX4/TGFBR2/TIMP1/TIMP3/TNF/TNMD/TRAF1/TRAF6/TSC22D3/VCAM1/VCAN	0.00440871432519779/0.00498984755065295/0.0062124402077904/0.00678499376436745/0.00632377125865348/0.00574291384899857/0.00647985112685468/0.00556725311719056/0.00608853375803906/0.00586359418867589/0.00482734984999481/0.00515414807428778/0.00570076161045825/0.00462346515388925/0.00856922250413667/0.0049082027893516/0.00473379022051367/0.00483272123446913/0.00441020522539624/0.00499025654970279/0…	Myocytes_Muscle	Dendritic-cells_Muscle
IL1B	0.490118	0.368042	0.0135169	ABCA1/ADAM15/ADAMTS4/AREG/ASS1/BCL2L1/BCL3/BGN/BIRC3/C1QB/C1R/C1S/CAT/CAV1/CCL7/CISH/CPT1A/DUSP5/DUSP7/ENPP2/EPAS1/F3/FN1/HAS2/IGFBP3/IGFBP5/IL13RA1/IL1R1/INHBA/LAMA4/MAPK3/MMP12/MMP13/MMP14/MMP3/MMP9/PLAT/PLSCR1/PTGER4/RELA/SCD/SDC2/SERPINE1/SOX4/TGFBR2/TIMP1/TIMP3/TNF/TNMD/TRAF1/TRAF6/TSC22D3/VCAM1/VCAN	0.00440871432519779/0.00498984755065295/0.0062124402077904/0.00678499376436745/0.00632377125865348/0.00574291384899857/0.00647985112685468/0.00556725311719056/0.00608853375803906/0.00586359418867589/0.00482734984999481/0.00515414807428778/0.00570076161045825/0.00462346515388925/0.00856922250413667/0.0049082027893516/0.00473379022051367/0.00483272123446913/0.00441020522539624/0.00499025654970279/0…	Neutrophils_Muscle	Dendritic-cells_Muscle
IL1B	0.474409	0.256402	0.0133542	ABCA1/ACOT1/ACOT2/ADAM15/ADAMTS1/ADAMTS4/AREG/ASS1/BCL2L1/BCL3/C1R/CAV1/CISH/CPT1A/CXCL10/DUSP7/ELN/ENPP2/EPAS1/IGFBP3/IL6/INHBA/LAMA4/MAPK3/MAPK8/MMP12/MMP2/MMP3/MMP9/PDGFA/PTGER4/SDC2/SERPINE1/SOX4/TGFBR2/THBS4/THRA/TNF/TNFAIP6/TNMD/TRAF6/VCAN	0.00440871432519779/0.00489225101230041/0.00524714366382022/0.00498984755065295/0.00610819585501071/0.0062124402077904/0.00678499376436745/0.00632377125865348/0.00574291384899857/0.00647985112685468/0.00482734984999481/0.00462346515388925/0.0049082027893516/0.00473379022051367/0.00602508451228127/0.00441020522539624/0.00695102019209374/0.00499025654970279/0.00464891908539874/0.00608564632640475/0…	B-cells_Muscle	NK-cells_Muscle
IL1B	0.474409	0.256402	0.0133542	ABCA1/ACOT1/ACOT2/ADAM15/ADAMTS1/ADAMTS4/AREG/ASS1/BCL2L1/BCL3/C1R/CAV1/CISH/CPT1A/CXCL10/DUSP7/ELN/ENPP2/EPAS1/IGFBP3/IL6/INHBA/LAMA4/MAPK3/MAPK8/MMP12/MMP2/MMP3/MMP9/PDGFA/PTGER4/SDC2/SERPINE1/SOX4/TGFBR2/THBS4/THRA/TNF/TNFAIP6/TNMD/TRAF6/VCAN	0.00440871432519779/0.00489225101230041/0.00524714366382022/0.00498984755065295/0.00610819585501071/0.0062124402077904/0.00678499376436745/0.00632377125865348/0.00574291384899857/0.00647985112685468/0.00482734984999481/0.00462346515388925/0.0049082027893516/0.00473379022051367/0.00602508451228127/0.00441020522539624/0.00695102019209374/0.00499025654970279/0.00464891908539874/0.00608564632640475/0…	Dendritic-cells_Muscle	NK-cells_Muscle
IL1B	0.474409	0.256402	0.0133542	ABCA1/ACOT1/ACOT2/ADAM15/ADAMTS1/ADAMTS4/AREG/ASS1/BCL2L1/BCL3/C1R/CAV1/CISH/CPT1A/CXCL10/DUSP7/ELN/ENPP2/EPAS1/IGFBP3/IL6/INHBA/LAMA4/MAPK3/MAPK8/MMP12/MMP2/MMP3/MMP9/PDGFA/PTGER4/SDC2/SERPINE1/SOX4/TGFBR2/THBS4/THRA/TNF/TNFAIP6/TNMD/TRAF6/VCAN	0.00440871432519779/0.00489225101230041/0.00524714366382022/0.00498984755065295/0.00610819585501071/0.0062124402077904/0.00678499376436745/0.00632377125865348/0.00574291384899857/0.00647985112685468/0.00482734984999481/0.00462346515388925/0.0049082027893516/0.00473379022051367/0.00602508451228127/0.00441020522539624/0.00695102019209374/0.00499025654970279/0.00464891908539874/0.00608564632640475/0…	Erythrocytes_Muscle	NK-cells_Muscle
IL1B	0.474409	0.256402	0.0133542	ABCA1/ACOT1/ACOT2/ADAM15/ADAMTS1/ADAMTS4/AREG/ASS1/BCL2L1/BCL3/C1R/CAV1/CISH/CPT1A/CXCL10/DUSP7/ELN/ENPP2/EPAS1/IGFBP3/IL6/INHBA/LAMA4/MAPK3/MAPK8/MMP12/MMP2/MMP3/MMP9/PDGFA/PTGER4/SDC2/SERPINE1/SOX4/TGFBR2/THBS4/THRA/TNF/TNFAIP6/TNMD/TRAF6/VCAN	0.00440871432519779/0.00489225101230041/0.00524714366382022/0.00498984755065295/0.00610819585501071/0.0062124402077904/0.00678499376436745/0.00632377125865348/0.00574291384899857/0.00647985112685468/0.00482734984999481/0.00462346515388925/0.0049082027893516/0.00473379022051367/0.00602508451228127/0.00441020522539624/0.00695102019209374/0.00499025654970279/0.00464891908539874/0.00608564632640475/0…	Monocytes_Muscle	NK-cells_Muscle
IL1B	0.474409	0.256402	0.0133542	ABCA1/ACOT1/ACOT2/ADAM15/ADAMTS1/ADAMTS4/AREG/ASS1/BCL2L1/BCL3/C1R/CAV1/CISH/CPT1A/CXCL10/DUSP7/ELN/ENPP2/EPAS1/IGFBP3/IL6/INHBA/LAMA4/MAPK3/MAPK8/MMP12/MMP2/MMP3/MMP9/PDGFA/PTGER4/SDC2/SERPINE1/SOX4/TGFBR2/THBS4/THRA/TNF/TNFAIP6/TNMD/TRAF6/VCAN	0.00440871432519779/0.00489225101230041/0.00524714366382022/0.00498984755065295/0.00610819585501071/0.0062124402077904/0.00678499376436745/0.00632377125865348/0.00574291384899857/0.00647985112685468/0.00482734984999481/0.00462346515388925/0.0049082027893516/0.00473379022051367/0.00602508451228127/0.00441020522539624/0.00695102019209374/0.00499025654970279/0.00464891908539874/0.00608564632640475/0…	NK-cells_Muscle	NK-cells_Muscle
IL1B	0.474409	0.256402	0.0133542	ABCA1/ACOT1/ACOT2/ADAM15/ADAMTS1/ADAMTS4/AREG/ASS1/BCL2L1/BCL3/C1R/CAV1/CISH/CPT1A/CXCL10/DUSP7/ELN/ENPP2/EPAS1/IGFBP3/IL6/INHBA/LAMA4/MAPK3/MAPK8/MMP12/MMP2/MMP3/MMP9/PDGFA/PTGER4/SDC2/SERPINE1/SOX4/TGFBR2/THBS4/THRA/TNF/TNFAIP6/TNMD/TRAF6/VCAN	0.00440871432519779/0.00489225101230041/0.00524714366382022/0.00498984755065295/0.00610819585501071/0.0062124402077904/0.00678499376436745/0.00632377125865348/0.00574291384899857/0.00647985112685468/0.00482734984999481/0.00462346515388925/0.0049082027893516/0.00473379022051367/0.00602508451228127/0.00441020522539624/0.00695102019209374/0.00499025654970279/0.00464891908539874/0.00608564632640475/0…	Myocytes_Muscle	NK-cells_Muscle
IL1B	0.474409	0.256402	0.0133542	ABCA1/ACOT1/ACOT2/ADAM15/ADAMTS1/ADAMTS4/AREG/ASS1/BCL2L1/BCL3/C1R/CAV1/CISH/CPT1A/CXCL10/DUSP7/ELN/ENPP2/EPAS1/IGFBP3/IL6/INHBA/LAMA4/MAPK3/MAPK8/MMP12/MMP2/MMP3/MMP9/PDGFA/PTGER4/SDC2/SERPINE1/SOX4/TGFBR2/THBS4/THRA/TNF/TNFAIP6/TNMD/TRAF6/VCAN	0.00440871432519779/0.00489225101230041/0.00524714366382022/0.00498984755065295/0.00610819585501071/0.0062124402077904/0.00678499376436745/0.00632377125865348/0.00574291384899857/0.00647985112685468/0.00482734984999481/0.00462346515388925/0.0049082027893516/0.00473379022051367/0.00602508451228127/0.00441020522539624/0.00695102019209374/0.00499025654970279/0.00464891908539874/0.00608564632640475/0…	Neutrophils_Muscle	NK-cells_Muscle
TNF	0.474178	0.492829	0.0131164	ABCB1/ACOT1/ACOT2/AHR/BCL2A1/BCL2L1/BIRC3/CASP3/CAV1/CCL2/CCL5/CCL7/CCL8/CCNA2/CD14/CD38/CD86/CDK2/CDK5R1/CFLAR/CIB2/COL15A1/COL4A1/COL6A2/COMT/CP/CXCL10/CXCL16/ENPP2/FAS/GJA1/HMOX1/IRF7/MAPK8/MMP2/MMP3/MMP9/OPTN/ORM1/PECAM1/PLAT/PROCR/PTGS2/PTP4A3/PTPN1/RIPK2/SERPINB2/SERPINE1/SIRT1/SPIB/SPP1/TAP2/TIMP1/TNFRSF1A/UPP1/VCAM1/XAF1/XCL1	0.00538939626620702/0.0048811214065605/0.00511628172371097/0.00584524394099656/0.00652587989195542/0.00514057324681684/0.00565481125547452/0.00680425060611828/0.00552984600394917/0.00503351129172018/0.00560933415644581/0.00615378535183138/0.00821378512426956/0.00498448799050174/0.00582447301471481/0.00629404267623597/0.00604824111720986/0.00521216542777663/0.00604694449345019/0.00552093546127668/…	B-cells_Muscle	Monocytes_Muscle
TNF	0.474178	0.492829	0.0131164	ABCB1/ACOT1/ACOT2/AHR/BCL2A1/BCL2L1/BIRC3/CASP3/CAV1/CCL2/CCL5/CCL7/CCL8/CCNA2/CD14/CD38/CD86/CDK2/CDK5R1/CFLAR/CIB2/COL15A1/COL4A1/COL6A2/COMT/CP/CXCL10/CXCL16/ENPP2/FAS/GJA1/HMOX1/IRF7/MAPK8/MMP2/MMP3/MMP9/OPTN/ORM1/PECAM1/PLAT/PROCR/PTGS2/PTP4A3/PTPN1/RIPK2/SERPINB2/SERPINE1/SIRT1/SPIB/SPP1/TAP2/TIMP1/TNFRSF1A/UPP1/VCAM1/XAF1/XCL1	0.00538939626620702/0.0048811214065605/0.00511628172371097/0.00584524394099656/0.00652587989195542/0.00514057324681684/0.00565481125547452/0.00680425060611828/0.00552984600394917/0.00503351129172018/0.00560933415644581/0.00615378535183138/0.00821378512426956/0.00498448799050174/0.00582447301471481/0.00629404267623597/0.00604824111720986/0.00521216542777663/0.00604694449345019/0.00552093546127668/…	Dendritic-cells_Muscle	Monocytes_Muscle
TNF	0.474178	0.492829	0.0131164	ABCB1/ACOT1/ACOT2/AHR/BCL2A1/BCL2L1/BIRC3/CASP3/CAV1/CCL2/CCL5/CCL7/CCL8/CCNA2/CD14/CD38/CD86/CDK2/CDK5R1/CFLAR/CIB2/COL15A1/COL4A1/COL6A2/COMT/CP/CXCL10/CXCL16/ENPP2/FAS/GJA1/HMOX1/IRF7/MAPK8/MMP2/MMP3/MMP9/OPTN/ORM1/PECAM1/PLAT/PROCR/PTGS2/PTP4A3/PTPN1/RIPK2/SERPINB2/SERPINE1/SIRT1/SPIB/SPP1/TAP2/TIMP1/TNFRSF1A/UPP1/VCAM1/XAF1/XCL1	0.00538939626620702/0.0048811214065605/0.00511628172371097/0.00584524394099656/0.00652587989195542/0.00514057324681684/0.00565481125547452/0.00680425060611828/0.00552984600394917/0.00503351129172018/0.00560933415644581/0.00615378535183138/0.00821378512426956/0.00498448799050174/0.00582447301471481/0.00629404267623597/0.00604824111720986/0.00521216542777663/0.00604694449345019/0.00552093546127668/…	Erythrocytes_Muscle	Monocytes_Muscle
TNF	0.474178	0.492829	0.0131164	ABCB1/ACOT1/ACOT2/AHR/BCL2A1/BCL2L1/BIRC3/CASP3/CAV1/CCL2/CCL5/CCL7/CCL8/CCNA2/CD14/CD38/CD86/CDK2/CDK5R1/CFLAR/CIB2/COL15A1/COL4A1/COL6A2/COMT/CP/CXCL10/CXCL16/ENPP2/FAS/GJA1/HMOX1/IRF7/MAPK8/MMP2/MMP3/MMP9/OPTN/ORM1/PECAM1/PLAT/PROCR/PTGS2/PTP4A3/PTPN1/RIPK2/SERPINB2/SERPINE1/SIRT1/SPIB/SPP1/TAP2/TIMP1/TNFRSF1A/UPP1/VCAM1/XAF1/XCL1	0.00538939626620702/0.0048811214065605/0.00511628172371097/0.00584524394099656/0.00652587989195542/0.00514057324681684/0.00565481125547452/0.00680425060611828/0.00552984600394917/0.00503351129172018/0.00560933415644581/0.00615378535183138/0.00821378512426956/0.00498448799050174/0.00582447301471481/0.00629404267623597/0.00604824111720986/0.00521216542777663/0.00604694449345019/0.00552093546127668/…	Monocytes_Muscle	Monocytes_Muscle
TNF	0.474178	0.492829	0.0131164	ABCB1/ACOT1/ACOT2/AHR/BCL2A1/BCL2L1/BIRC3/CASP3/CAV1/CCL2/CCL5/CCL7/CCL8/CCNA2/CD14/CD38/CD86/CDK2/CDK5R1/CFLAR/CIB2/COL15A1/COL4A1/COL6A2/COMT/CP/CXCL10/CXCL16/ENPP2/FAS/GJA1/HMOX1/IRF7/MAPK8/MMP2/MMP3/MMP9/OPTN/ORM1/PECAM1/PLAT/PROCR/PTGS2/PTP4A3/PTPN1/RIPK2/SERPINB2/SERPINE1/SIRT1/SPIB/SPP1/TAP2/TIMP1/TNFRSF1A/UPP1/VCAM1/XAF1/XCL1	0.00538939626620702/0.0048811214065605/0.00511628172371097/0.00584524394099656/0.00652587989195542/0.00514057324681684/0.00565481125547452/0.00680425060611828/0.00552984600394917/0.00503351129172018/0.00560933415644581/0.00615378535183138/0.00821378512426956/0.00498448799050174/0.00582447301471481/0.00629404267623597/0.00604824111720986/0.00521216542777663/0.00604694449345019/0.00552093546127668/…	NK-cells_Muscle	Monocytes_Muscle
MIF	0.477575	0.491937	0.0127101	ABI3BP/AP1M1/ARL13B/ARL4A/CD44/DCTN1/DNAJC1/FGR/GPC3/HMGCS1/HSF1/KLRK1/SIK1/SLC25A37/TMEM109/TRIM39/TUSC3	0.00890709369966034/0.0134055927357877/0.00958930521596973/0.0129947908743356/0.0130262921390758/0.0130120971996347/0.0135420159646055/0.00869327697163387/0.00942558357899666/0.0126435145342553/0.0131389174939741/0.00875578610626616/0.0147689052259004/0.0136816928573469/0.013859510720277/0.0181126672866505/0.0146418127285261	Erythrocytes_Muscle	Monocytes_Muscle
MPZ	0.504665	0.470675	0.0121602	CCL15-CCL14/SRGAP2C	0.00524705247221162/0.00319149717903429	B-cells_Muscle	Erythrocytes_Muscle
MPZ	0.504665	0.470675	0.0121602	CCL15-CCL14/SRGAP2C	0.00524705247221162/0.00319149717903429	Dendritic-cells_Muscle	Erythrocytes_Muscle
MPZ	0.504665	0.470675	0.0121602	CCL15-CCL14/SRGAP2C	0.00524705247221162/0.00319149717903429	Endothelial-cells_Muscle	Erythrocytes_Muscle
MPZ	0.504665	0.470675	0.0121602	CCL15-CCL14/SRGAP2C	0.00524705247221162/0.00319149717903429	Erythrocytes_Muscle	Erythrocytes_Muscle
MPZ	0.504665	0.470675	0.0121602	CCL15-CCL14/SRGAP2C	0.00524705247221162/0.00319149717903429	Granulocytes_Muscle	Erythrocytes_Muscle
MPZ	0.504665	0.470675	0.0121602	CCL15-CCL14/SRGAP2C	0.00524705247221162/0.00319149717903429	Macrophages_Muscle	Erythrocytes_Muscle
MPZ	0.504665	0.470675	0.0121602	CCL15-CCL14/SRGAP2C	0.00524705247221162/0.00319149717903429	Monocytes_Muscle	Erythrocytes_Muscle
MPZ	0.504665	0.470675	0.0121602	CCL15-CCL14/SRGAP2C	0.00524705247221162/0.00319149717903429	NK-cells_Muscle	Erythrocytes_Muscle
MPZ	0.504665	0.470675	0.0121602	CCL15-CCL14/SRGAP2C	0.00524705247221162/0.00319149717903429	Myocytes_Muscle	Erythrocytes_Muscle
MPZ	0.504665	0.470675	0.0121602	CCL15-CCL14/SRGAP2C	0.00524705247221162/0.00319149717903429	Neutrophils_Muscle	Erythrocytes_Muscle
FN1	0.495052	0.166342	0.0120812	ADM/CAT/CCND1/CLDN4/COL18A1/EGFR/EPHA2/FKBP5/FLOT1/GDF15/MMP13/MMP3/NR1D1/PER1/PLAU/RARG/SERPINE1/SHC1/TMEM107/TNRC18/ZHX2	0.000857048369441566/0.00375197876740194/0.00113878306186211/0.000832614207437833/0.000826832309240008/0.00426923902233411/0.00111895224431645/0.00084012889782117/0.000894338573435988/0.000895706659592838/0.00466247483343946/0.00459292825088073/0.00100614248449407/0.000988007773402929/0.000843432694483231/0.00088059184438903/0.00104757895443256/0.000930429986608233/0.000828077380027372/0.00088368…	B-cells_Muscle	Granulocytes_Muscle
FN1	0.495052	0.166342	0.0120812	ADM/CAT/CCND1/CLDN4/COL18A1/EGFR/EPHA2/FKBP5/FLOT1/GDF15/MMP13/MMP3/NR1D1/PER1/PLAU/RARG/SERPINE1/SHC1/TMEM107/TNRC18/ZHX2	0.000857048369441566/0.00375197876740194/0.00113878306186211/0.000832614207437833/0.000826832309240008/0.00426923902233411/0.00111895224431645/0.00084012889782117/0.000894338573435988/0.000895706659592838/0.00466247483343946/0.00459292825088073/0.00100614248449407/0.000988007773402929/0.000843432694483231/0.00088059184438903/0.00104757895443256/0.000930429986608233/0.000828077380027372/0.00088368…	Dendritic-cells_Muscle	Granulocytes_Muscle
FN1	0.495052	0.166342	0.0120812	ADM/CAT/CCND1/CLDN4/COL18A1/EGFR/EPHA2/FKBP5/FLOT1/GDF15/MMP13/MMP3/NR1D1/PER1/PLAU/RARG/SERPINE1/SHC1/TMEM107/TNRC18/ZHX2	0.000857048369441566/0.00375197876740194/0.00113878306186211/0.000832614207437833/0.000826832309240008/0.00426923902233411/0.00111895224431645/0.00084012889782117/0.000894338573435988/0.000895706659592838/0.00466247483343946/0.00459292825088073/0.00100614248449407/0.000988007773402929/0.000843432694483231/0.00088059184438903/0.00104757895443256/0.000930429986608233/0.000828077380027372/0.00088368…	Monocytes_Muscle	Granulocytes_Muscle
CALR	0.489939	0.420085	0.0117035	AMOTL2/CD19/CLIC1/CTLA4/EGFL7/GTF2H2/MMP12/PIP5K1C/R3HDM4/TMEM176A/TREM1	0.00470635840680797/0.00494385950309041/0.00474621761376163/0.00555011103197709/0.00485469612069838/0.00505210567364406/0.00535031174456976/0.00478020480276142/0.00471865582235129/0.00528202271467741/0.00529344998780278	B-cells_Muscle	B-cells_Muscle
IGF1	0.475215	0.497978	0.0115499	ABI3BP/BIRC5/CALD1/CLEC5A/COL17A1/DPEP1/GABBR1/ITGA5/LGALS13/LILRB5/LIMS3/PDGFRA/RNASE2/SKIV2L/SLC7A5/SPARCL1/TAP1/TCF20/TNF/TP53I11/TRBC2/TWIST1	0.00657160270039805/0.00748036678191833/0.00836395116618345/0.0066238994409892/0.00703820839390446/0.00576730321856765/0.00566511105608639/0.00622275242478983/0.00853987755070203/0.00964892826170846/0.00761042851778166/0.00614433509150439/0.0061148613096048/0.00610554134600723/0.00613325102985943/0.00618964943592142/0.00569945701919668/0.00563721827754136/0.00581813194036551/0.00565421087711467/0…	B-cells_Muscle	Monocytes_Muscle
IGF1	0.475215	0.497978	0.0115499	ABI3BP/BIRC5/CALD1/CLEC5A/COL17A1/DPEP1/GABBR1/ITGA5/LGALS13/LILRB5/LIMS3/PDGFRA/RNASE2/SKIV2L/SLC7A5/SPARCL1/TAP1/TCF20/TNF/TP53I11/TRBC2/TWIST1	0.00657160270039805/0.00748036678191833/0.00836395116618345/0.0066238994409892/0.00703820839390446/0.00576730321856765/0.00566511105608639/0.00622275242478983/0.00853987755070203/0.00964892826170846/0.00761042851778166/0.00614433509150439/0.0061148613096048/0.00610554134600723/0.00613325102985943/0.00618964943592142/0.00569945701919668/0.00563721827754136/0.00581813194036551/0.00565421087711467/0…	Endothelial-cells_Muscle	Monocytes_Muscle
IGF1	0.475215	0.497978	0.0115499	ABI3BP/BIRC5/CALD1/CLEC5A/COL17A1/DPEP1/GABBR1/ITGA5/LGALS13/LILRB5/LIMS3/PDGFRA/RNASE2/SKIV2L/SLC7A5/SPARCL1/TAP1/TCF20/TNF/TP53I11/TRBC2/TWIST1	0.00657160270039805/0.00748036678191833/0.00836395116618345/0.0066238994409892/0.00703820839390446/0.00576730321856765/0.00566511105608639/0.00622275242478983/0.00853987755070203/0.00964892826170846/0.00761042851778166/0.00614433509150439/0.0061148613096048/0.00610554134600723/0.00613325102985943/0.00618964943592142/0.00569945701919668/0.00563721827754136/0.00581813194036551/0.00565421087711467/0…	Macrophages_Muscle	Monocytes_Muscle
IGF1	0.475215	0.497978	0.0115499	ABI3BP/BIRC5/CALD1/CLEC5A/COL17A1/DPEP1/GABBR1/ITGA5/LGALS13/LILRB5/LIMS3/PDGFRA/RNASE2/SKIV2L/SLC7A5/SPARCL1/TAP1/TCF20/TNF/TP53I11/TRBC2/TWIST1	0.00657160270039805/0.00748036678191833/0.00836395116618345/0.0066238994409892/0.00703820839390446/0.00576730321856765/0.00566511105608639/0.00622275242478983/0.00853987755070203/0.00964892826170846/0.00761042851778166/0.00614433509150439/0.0061148613096048/0.00610554134600723/0.00613325102985943/0.00618964943592142/0.00569945701919668/0.00563721827754136/0.00581813194036551/0.00565421087711467/0…	Monocytes_Muscle	Monocytes_Muscle
IGF1	0.475215	0.497978	0.0115499	ABI3BP/BIRC5/CALD1/CLEC5A/COL17A1/DPEP1/GABBR1/ITGA5/LGALS13/LILRB5/LIMS3/PDGFRA/RNASE2/SKIV2L/SLC7A5/SPARCL1/TAP1/TCF20/TNF/TP53I11/TRBC2/TWIST1	0.00657160270039805/0.00748036678191833/0.00836395116618345/0.0066238994409892/0.00703820839390446/0.00576730321856765/0.00566511105608639/0.00622275242478983/0.00853987755070203/0.00964892826170846/0.00761042851778166/0.00614433509150439/0.0061148613096048/0.00610554134600723/0.00613325102985943/0.00618964943592142/0.00569945701919668/0.00563721827754136/0.00581813194036551/0.00565421087711467/0…	NK-cells_Muscle	Monocytes_Muscle
IGF1	0.475215	0.497978	0.0115499	ABI3BP/BIRC5/CALD1/CLEC5A/COL17A1/DPEP1/GABBR1/ITGA5/LGALS13/LILRB5/LIMS3/PDGFRA/RNASE2/SKIV2L/SLC7A5/SPARCL1/TAP1/TCF20/TNF/TP53I11/TRBC2/TWIST1	0.00657160270039805/0.00748036678191833/0.00836395116618345/0.0066238994409892/0.00703820839390446/0.00576730321856765/0.00566511105608639/0.00622275242478983/0.00853987755070203/0.00964892826170846/0.00761042851778166/0.00614433509150439/0.0061148613096048/0.00610554134600723/0.00613325102985943/0.00618964943592142/0.00569945701919668/0.00563721827754136/0.00581813194036551/0.00565421087711467/0…	T-cells_Muscle	Monocytes_Muscle
IGF1	0.475215	0.497978	0.0115499	ABI3BP/BIRC5/CALD1/CLEC5A/COL17A1/DPEP1/GABBR1/ITGA5/LGALS13/LILRB5/LIMS3/PDGFRA/RNASE2/SKIV2L/SLC7A5/SPARCL1/TAP1/TCF20/TNF/TP53I11/TRBC2/TWIST1	0.00657160270039805/0.00748036678191833/0.00836395116618345/0.0066238994409892/0.00703820839390446/0.00576730321856765/0.00566511105608639/0.00622275242478983/0.00853987755070203/0.00964892826170846/0.00761042851778166/0.00614433509150439/0.0061148613096048/0.00610554134600723/0.00613325102985943/0.00618964943592142/0.00569945701919668/0.00563721827754136/0.00581813194036551/0.00565421087711467/0…	Myocytes_Muscle	Monocytes_Muscle
IGF1	0.475215	0.497978	0.0115499	ABI3BP/BIRC5/CALD1/CLEC5A/COL17A1/DPEP1/GABBR1/ITGA5/LGALS13/LILRB5/LIMS3/PDGFRA/RNASE2/SKIV2L/SLC7A5/SPARCL1/TAP1/TCF20/TNF/TP53I11/TRBC2/TWIST1	0.00657160270039805/0.00748036678191833/0.00836395116618345/0.0066238994409892/0.00703820839390446/0.00576730321856765/0.00566511105608639/0.00622275242478983/0.00853987755070203/0.00964892826170846/0.00761042851778166/0.00614433509150439/0.0061148613096048/0.00610554134600723/0.00613325102985943/0.00618964943592142/0.00569945701919668/0.00563721827754136/0.00581813194036551/0.00565421087711467/0…	Neutrophils_Muscle	Monocytes_Muscle
TGFB1	0.490538	0.421356	0.0114669	BASP1/BCL2/CALD1/CALR/CASP8/CCL3/CCL5/CCND1/COL1A1/COL4A1/COL5A1/CRYAB/CTLA4/CXCL10/DST/E2F1/FBN1/FN1/GSTM3/HSPB1/ICAM2/ID1/ID3/IFIT3/IGF1/IL1B/ITGA4/ITGA5/LOX/LOXL2/LPL/LZTFL1/MMP2/MMP8/MMP9/MSR1/MYC/NOTCH1/NR3C1/OAS1/PDGFA/PLAT/PTGS2/RUNX3/S100A8/SERPINE1/SIRT1/SOCS2/SOX9/SRF/TAGLN/TGFBR2/THBS2/TIMP1/TNF/VDAC1/ZHX2	0.0044648967027366/0.00468721732519272/0.00485958471047617/0.00451960883601798/0.00592642917290783/0.00676421866004168/0.00435189662648588/0.0049155449618628/0.00551568106052913/0.00485394028475774/0.00518054605732199/0.00461832386426685/0.00285268233680982/0.0042644906067313/0.00300779493731168/0.00421216663193063/0.00494533872999235/0.00583983968729012/0.00505985669037644/0.0058713530651132/0.0…	B-cells_Muscle	B-cells_Muscle
APOE	0.49194	0.459154	0.011436	ABCA1/ATF3/BCL2/BCL2L1/BCL3/BID/C1QC/CCL23/CCL7/CCNA2/CCND1/CEBPA/CKS1B/CLIC1/CXCL10/CXCL12/CXCR4/DDIT4/EGFR/EPHA2/F3/FOXO3/GSTM1/HMGCS1/HSPA1A/HSPA1B/HSPA8/ID1/IER3/IL1B/IL6/IRF2BPL/ITGB2/KLF6/LCN2/LEF1/LMNA/LRP1/MFGE8/MMP9/MYC/NUDT19/PA2G4/PER1/PLAT/PLEC/PTGR1/PTGS2/RARA/RARG/RHOF/SELPLG/SERPINE1/SGK1/SLC2A1/SLC7A5/SPP1/SQLE/SRXN1/SULF2/TIMP1/TIMP2/TNF/TP53/TRAF4/UBC/UGDH/VCAM1/ZFP36L1	0.00548961383709839/0.00114519812139028/0.00119143094059219/0.00119964428691536/0.00139816879913237/0.00431967284684479/0.00517445847791113/0.00917301956052715/0.00603006920604606/0.00370384809051734/0.00147857872071867/0.00104827815177867/0.00110514752943186/0.00105998747758004/0.00415690719851747/0.00439515923364999/0.00386829659248802/0.0013732684912629/0.00105072462064484/0.00117551792616752/…	B-cells_Muscle	Erythrocytes_Muscle
APP	0.489842	0.138602	0.0113491	APOD/C1orf162/MRGPRX4/PMM2	0.0100912536429536/0.0121005055241153/0.00835010926436001/0.00881222650752722	Dendritic-cells_Muscle	T-cells_Muscle
APP	0.489842	0.138602	0.0113491	APOD/C1orf162/MRGPRX4/PMM2	0.0100912536429536/0.0121005055241153/0.00835010926436001/0.00881222650752722	NK-cells_Muscle	T-cells_Muscle
TNF	0.477009	0.199335	0.0106068	ABCB1/BCL2A1/CAT/CCL7/CCL8/CCNA2/CD83/CDK2/CEBPA/COL15A1/COL4A1/COL4A2/COMT/CP/CSF1/CXCL10/ENPP2/FBLN2/FBXO32/ICAM1/ITGB2/MMP9/ORM1/SIRT1/STAT1/TIMP1/TLR2/TRAF1	0.00538939626620702/0.00652587989195542/0.00541745381535925/0.00615378535183138/0.00821378512426956/0.00498448799050174/0.00593027934657629/0.00521216542777663/0.00546617485149511/0.00519757212018063/0.00470788756774182/0.00470943812928328/0.00619365599311177/0.00681893178321207/0.00591703211339007/0.00566777588815304/0.00618897870370219/0.00499771745387508/0.00562311339798189/0.00832031083479247…	B-cells_Muscle	Myocytes_Muscle
TNF	0.477009	0.199335	0.0106068	ABCB1/BCL2A1/CAT/CCL7/CCL8/CCNA2/CD83/CDK2/CEBPA/COL15A1/COL4A1/COL4A2/COMT/CP/CSF1/CXCL10/ENPP2/FBLN2/FBXO32/ICAM1/ITGB2/MMP9/ORM1/SIRT1/STAT1/TIMP1/TLR2/TRAF1	0.00538939626620702/0.00652587989195542/0.00541745381535925/0.00615378535183138/0.00821378512426956/0.00498448799050174/0.00593027934657629/0.00521216542777663/0.00546617485149511/0.00519757212018063/0.00470788756774182/0.00470943812928328/0.00619365599311177/0.00681893178321207/0.00591703211339007/0.00566777588815304/0.00618897870370219/0.00499771745387508/0.00562311339798189/0.00832031083479247…	Dendritic-cells_Muscle	Myocytes_Muscle
TNF	0.477009	0.199335	0.0106068	ABCB1/BCL2A1/CAT/CCL7/CCL8/CCNA2/CD83/CDK2/CEBPA/COL15A1/COL4A1/COL4A2/COMT/CP/CSF1/CXCL10/ENPP2/FBLN2/FBXO32/ICAM1/ITGB2/MMP9/ORM1/SIRT1/STAT1/TIMP1/TLR2/TRAF1	0.00538939626620702/0.00652587989195542/0.00541745381535925/0.00615378535183138/0.00821378512426956/0.00498448799050174/0.00593027934657629/0.00521216542777663/0.00546617485149511/0.00519757212018063/0.00470788756774182/0.00470943812928328/0.00619365599311177/0.00681893178321207/0.00591703211339007/0.00566777588815304/0.00618897870370219/0.00499771745387508/0.00562311339798189/0.00832031083479247…	Erythrocytes_Muscle	Myocytes_Muscle
TNF	0.477009	0.199335	0.0106068	ABCB1/BCL2A1/CAT/CCL7/CCL8/CCNA2/CD83/CDK2/CEBPA/COL15A1/COL4A1/COL4A2/COMT/CP/CSF1/CXCL10/ENPP2/FBLN2/FBXO32/ICAM1/ITGB2/MMP9/ORM1/SIRT1/STAT1/TIMP1/TLR2/TRAF1	0.00538939626620702/0.00652587989195542/0.00541745381535925/0.00615378535183138/0.00821378512426956/0.00498448799050174/0.00593027934657629/0.00521216542777663/0.00546617485149511/0.00519757212018063/0.00470788756774182/0.00470943812928328/0.00619365599311177/0.00681893178321207/0.00591703211339007/0.00566777588815304/0.00618897870370219/0.00499771745387508/0.00562311339798189/0.00832031083479247…	Monocytes_Muscle	Myocytes_Muscle
TNF	0.477009	0.199335	0.0106068	ABCB1/BCL2A1/CAT/CCL7/CCL8/CCNA2/CD83/CDK2/CEBPA/COL15A1/COL4A1/COL4A2/COMT/CP/CSF1/CXCL10/ENPP2/FBLN2/FBXO32/ICAM1/ITGB2/MMP9/ORM1/SIRT1/STAT1/TIMP1/TLR2/TRAF1	0.00538939626620702/0.00652587989195542/0.00541745381535925/0.00615378535183138/0.00821378512426956/0.00498448799050174/0.00593027934657629/0.00521216542777663/0.00546617485149511/0.00519757212018063/0.00470788756774182/0.00470943812928328/0.00619365599311177/0.00681893178321207/0.00591703211339007/0.00566777588815304/0.00618897870370219/0.00499771745387508/0.00562311339798189/0.00832031083479247…	NK-cells_Muscle	Myocytes_Muscle
LTF	0.479188	0.263085	0.0105058	CAMP/GABBR1/GAS1/GIT1/IL16/PRRC2B/RIN2/SLC48A1/SNN/SOD3/TTN	0.00940529394862316/0.00937209411876639/0.008101172203265/0.0080743392244723/0.00987434655814289/0.00929852257718953/0.00800860654666417/0.0082409130699163/0.00792989589823141/0.00921462014874502/0.00949344429270826	B-cells_Muscle	Neutrophils_Muscle
LTF	0.479188	0.263085	0.0105058	CAMP/GABBR1/GAS1/GIT1/IL16/PRRC2B/RIN2/SLC48A1/SNN/SOD3/TTN	0.00940529394862316/0.00937209411876639/0.008101172203265/0.0080743392244723/0.00987434655814289/0.00929852257718953/0.00800860654666417/0.0082409130699163/0.00792989589823141/0.00921462014874502/0.00949344429270826	Erythrocytes_Muscle	Neutrophils_Muscle
TGFB1	0.47643	0.493613	0.0104975	AHR/ALDH7A1/BAD/BASP1/BCL2/CALD1/CASP3/CASP8/CCL2/CCL5/CCND1/CD14/CD38/CD86/CFLAR/COL1A1/COL4A1/COL5A1/CRYAB/CTLA4/CXCL10/DST/E2F1/ELN/FBN1/FN1/GSTM3/GSTO1/HDAC2/HSPB1/IFIT3/IGF1/IL1B/IL6/ITGA5/JAG1/LOX/LOXL2/LPL/LZTFL1/MMP2/MMP8/MMP9/MSR1/MYC/NEDD9/NME1/NOTCH1/NR1H2/NR3C1/OAS1/PDGFA/PLAT/PLAU/POSTN/PTGS2/PTPN1/RARA/RORA/RUNX3/SERPINE1/SIRT1/SOCS1/SOX9/SRF/TAGLN/TGFBR1/TGFBR2/THBS1/TIMP1/TJP1/TNF…	0.00469079625632911/0.00439160337336181/0.00473424183524968/0.0044648967027366/0.00468721732519272/0.00485958471047617/0.00400954240187767/0.00592642917290783/0.00417084534022897/0.00435189662648588/0.0049155449618628/0.00460091968010032/0.00496507649457889/0.00479029368772346/0.00456621574328611/0.00551568106052913/0.00485394028475774/0.00518054605732199/0.00461832386426685/0.00285268233680982/0…	B-cells_Muscle	Monocytes_Muscle
IL1B	0.490035	0.461541	0.0103595	ABCA1/ACOT1/ACOT2/ADAM15/ADAMTS1/ADAMTS4/AREG/ASS1/BCL2/BCL2L1/BCL3/BIRC3/C1R/C1S/CAT/CAV1/CCL7/CD55/CPT1A/CXCL10/CXCL12/DUSP5/ELN/ENPP2/EPAS1/F3/FGFR1/GADD45A/HSPA1A/HSPA1B/IGFBP3/IGFBP5/IL1R1/IL1RN/IL6/LCN2/MAPK8/MMP13/MMP9/NFKBIZ/PDGFA/PLAT/PLSCR1/PTGER4/PTGS2/RELB/RIPK2/RXRB/SCD/SDC2/SERPINE1/SOX9/TGFBR2/TIMP1/TIMP2/TIMP3/TNF/TNFAIP6/TNMD/TP53/TRAF1/TRAF6/VCAM1/VCAN	0.00440871432519779/0.00489225101230041/0.00524714366382022/0.00498984755065295/0.00610819585501071/0.0062124402077904/0.00678499376436745/0.00632377125865348/0.00492054845726017/0.00574291384899857/0.00647985112685468/0.00608853375803906/0.00482734984999481/0.00515414807428778/0.00570076161045825/0.00462346515388925/0.00856922250413667/0.0057806194441022/0.00473379022051367/0.00602508451228127/0…	B-cells_Muscle	Erythrocytes_Muscle
IL1B	0.490035	0.461541	0.0103595	ABCA1/ACOT1/ACOT2/ADAM15/ADAMTS1/ADAMTS4/AREG/ASS1/BCL2/BCL2L1/BCL3/BIRC3/C1R/C1S/CAT/CAV1/CCL7/CD55/CPT1A/CXCL10/CXCL12/DUSP5/ELN/ENPP2/EPAS1/F3/FGFR1/GADD45A/HSPA1A/HSPA1B/IGFBP3/IGFBP5/IL1R1/IL1RN/IL6/LCN2/MAPK8/MMP13/MMP9/NFKBIZ/PDGFA/PLAT/PLSCR1/PTGER4/PTGS2/RELB/RIPK2/RXRB/SCD/SDC2/SERPINE1/SOX9/TGFBR2/TIMP1/TIMP2/TIMP3/TNF/TNFAIP6/TNMD/TP53/TRAF1/TRAF6/VCAM1/VCAN	0.00440871432519779/0.00489225101230041/0.00524714366382022/0.00498984755065295/0.00610819585501071/0.0062124402077904/0.00678499376436745/0.00632377125865348/0.00492054845726017/0.00574291384899857/0.00647985112685468/0.00608853375803906/0.00482734984999481/0.00515414807428778/0.00570076161045825/0.00462346515388925/0.00856922250413667/0.0057806194441022/0.00473379022051367/0.00602508451228127/0…	Dendritic-cells_Muscle	Erythrocytes_Muscle
IL1B	0.490035	0.461541	0.0103595	ABCA1/ACOT1/ACOT2/ADAM15/ADAMTS1/ADAMTS4/AREG/ASS1/BCL2/BCL2L1/BCL3/BIRC3/C1R/C1S/CAT/CAV1/CCL7/CD55/CPT1A/CXCL10/CXCL12/DUSP5/ELN/ENPP2/EPAS1/F3/FGFR1/GADD45A/HSPA1A/HSPA1B/IGFBP3/IGFBP5/IL1R1/IL1RN/IL6/LCN2/MAPK8/MMP13/MMP9/NFKBIZ/PDGFA/PLAT/PLSCR1/PTGER4/PTGS2/RELB/RIPK2/RXRB/SCD/SDC2/SERPINE1/SOX9/TGFBR2/TIMP1/TIMP2/TIMP3/TNF/TNFAIP6/TNMD/TP53/TRAF1/TRAF6/VCAM1/VCAN	0.00440871432519779/0.00489225101230041/0.00524714366382022/0.00498984755065295/0.00610819585501071/0.0062124402077904/0.00678499376436745/0.00632377125865348/0.00492054845726017/0.00574291384899857/0.00647985112685468/0.00608853375803906/0.00482734984999481/0.00515414807428778/0.00570076161045825/0.00462346515388925/0.00856922250413667/0.0057806194441022/0.00473379022051367/0.00602508451228127/0…	Erythrocytes_Muscle	Erythrocytes_Muscle
IL1B	0.490035	0.461541	0.0103595	ABCA1/ACOT1/ACOT2/ADAM15/ADAMTS1/ADAMTS4/AREG/ASS1/BCL2/BCL2L1/BCL3/BIRC3/C1R/C1S/CAT/CAV1/CCL7/CD55/CPT1A/CXCL10/CXCL12/DUSP5/ELN/ENPP2/EPAS1/F3/FGFR1/GADD45A/HSPA1A/HSPA1B/IGFBP3/IGFBP5/IL1R1/IL1RN/IL6/LCN2/MAPK8/MMP13/MMP9/NFKBIZ/PDGFA/PLAT/PLSCR1/PTGER4/PTGS2/RELB/RIPK2/RXRB/SCD/SDC2/SERPINE1/SOX9/TGFBR2/TIMP1/TIMP2/TIMP3/TNF/TNFAIP6/TNMD/TP53/TRAF1/TRAF6/VCAM1/VCAN	0.00440871432519779/0.00489225101230041/0.00524714366382022/0.00498984755065295/0.00610819585501071/0.0062124402077904/0.00678499376436745/0.00632377125865348/0.00492054845726017/0.00574291384899857/0.00647985112685468/0.00608853375803906/0.00482734984999481/0.00515414807428778/0.00570076161045825/0.00462346515388925/0.00856922250413667/0.0057806194441022/0.00473379022051367/0.00602508451228127/0…	Monocytes_Muscle	Erythrocytes_Muscle
IL1B	0.490035	0.461541	0.0103595	ABCA1/ACOT1/ACOT2/ADAM15/ADAMTS1/ADAMTS4/AREG/ASS1/BCL2/BCL2L1/BCL3/BIRC3/C1R/C1S/CAT/CAV1/CCL7/CD55/CPT1A/CXCL10/CXCL12/DUSP5/ELN/ENPP2/EPAS1/F3/FGFR1/GADD45A/HSPA1A/HSPA1B/IGFBP3/IGFBP5/IL1R1/IL1RN/IL6/LCN2/MAPK8/MMP13/MMP9/NFKBIZ/PDGFA/PLAT/PLSCR1/PTGER4/PTGS2/RELB/RIPK2/RXRB/SCD/SDC2/SERPINE1/SOX9/TGFBR2/TIMP1/TIMP2/TIMP3/TNF/TNFAIP6/TNMD/TP53/TRAF1/TRAF6/VCAM1/VCAN	0.00440871432519779/0.00489225101230041/0.00524714366382022/0.00498984755065295/0.00610819585501071/0.0062124402077904/0.00678499376436745/0.00632377125865348/0.00492054845726017/0.00574291384899857/0.00647985112685468/0.00608853375803906/0.00482734984999481/0.00515414807428778/0.00570076161045825/0.00462346515388925/0.00856922250413667/0.0057806194441022/0.00473379022051367/0.00602508451228127/0…	NK-cells_Muscle	Erythrocytes_Muscle
IL1B	0.490035	0.461541	0.0103595	ABCA1/ACOT1/ACOT2/ADAM15/ADAMTS1/ADAMTS4/AREG/ASS1/BCL2/BCL2L1/BCL3/BIRC3/C1R/C1S/CAT/CAV1/CCL7/CD55/CPT1A/CXCL10/CXCL12/DUSP5/ELN/ENPP2/EPAS1/F3/FGFR1/GADD45A/HSPA1A/HSPA1B/IGFBP3/IGFBP5/IL1R1/IL1RN/IL6/LCN2/MAPK8/MMP13/MMP9/NFKBIZ/PDGFA/PLAT/PLSCR1/PTGER4/PTGS2/RELB/RIPK2/RXRB/SCD/SDC2/SERPINE1/SOX9/TGFBR2/TIMP1/TIMP2/TIMP3/TNF/TNFAIP6/TNMD/TP53/TRAF1/TRAF6/VCAM1/VCAN	0.00440871432519779/0.00489225101230041/0.00524714366382022/0.00498984755065295/0.00610819585501071/0.0062124402077904/0.00678499376436745/0.00632377125865348/0.00492054845726017/0.00574291384899857/0.00647985112685468/0.00608853375803906/0.00482734984999481/0.00515414807428778/0.00570076161045825/0.00462346515388925/0.00856922250413667/0.0057806194441022/0.00473379022051367/0.00602508451228127/0…	Myocytes_Muscle	Erythrocytes_Muscle
IL1B	0.490035	0.461541	0.0103595	ABCA1/ACOT1/ACOT2/ADAM15/ADAMTS1/ADAMTS4/AREG/ASS1/BCL2/BCL2L1/BCL3/BIRC3/C1R/C1S/CAT/CAV1/CCL7/CD55/CPT1A/CXCL10/CXCL12/DUSP5/ELN/ENPP2/EPAS1/F3/FGFR1/GADD45A/HSPA1A/HSPA1B/IGFBP3/IGFBP5/IL1R1/IL1RN/IL6/LCN2/MAPK8/MMP13/MMP9/NFKBIZ/PDGFA/PLAT/PLSCR1/PTGER4/PTGS2/RELB/RIPK2/RXRB/SCD/SDC2/SERPINE1/SOX9/TGFBR2/TIMP1/TIMP2/TIMP3/TNF/TNFAIP6/TNMD/TP53/TRAF1/TRAF6/VCAM1/VCAN	0.00440871432519779/0.00489225101230041/0.00524714366382022/0.00498984755065295/0.00610819585501071/0.0062124402077904/0.00678499376436745/0.00632377125865348/0.00492054845726017/0.00574291384899857/0.00647985112685468/0.00608853375803906/0.00482734984999481/0.00515414807428778/0.00570076161045825/0.00462346515388925/0.00856922250413667/0.0057806194441022/0.00473379022051367/0.00602508451228127/0…	Neutrophils_Muscle	Erythrocytes_Muscle
LTF	0.486633	0.129553	0.01023	DOCK11/GAS1/HLX/S100A14/SLC48A1/SOD3/TTN	0.00801994302050326/0.008101172203265/0.00826570173113224/0.00880551680804883/0.0082409130699163/0.00921462014874502/0.00949344429270826	B-cells_Muscle	Macrophages_Muscle
LTF	0.486633	0.129553	0.01023	DOCK11/GAS1/HLX/S100A14/SLC48A1/SOD3/TTN	0.00801994302050326/0.008101172203265/0.00826570173113224/0.00880551680804883/0.0082409130699163/0.00921462014874502/0.00949344429270826	Erythrocytes_Muscle	Macrophages_Muscle
MIF	0.497294	0.166781	0.00997378	AP1M1/DNAJC1/GPC3/MRPL10/MYCBP/SRGAP2B/TRIM39/TUSC3	0.0134055927357877/0.0135420159646055/0.00942558357899666/0.0139162643801454/0.00887239902929719/0.00919267298424158/0.0181126672866505/0.0146418127285261	Erythrocytes_Muscle	Granulocytes_Muscle
MPZ	0.503077	0.137765	0.00982034	SRGAP2C	0.00319149717903429	B-cells_Muscle	Macrophages_Muscle
MPZ	0.503077	0.137765	0.00982034	SRGAP2C	0.00319149717903429	Dendritic-cells_Muscle	Macrophages_Muscle
MPZ	0.503077	0.137765	0.00982034	SRGAP2C	0.00319149717903429	Endothelial-cells_Muscle	Macrophages_Muscle
MPZ	0.503077	0.137765	0.00982034	SRGAP2C	0.00319149717903429	Erythrocytes_Muscle	Macrophages_Muscle
MPZ	0.503077	0.137765	0.00982034	SRGAP2C	0.00319149717903429	Granulocytes_Muscle	Macrophages_Muscle
MPZ	0.503077	0.137765	0.00982034	SRGAP2C	0.00319149717903429	Macrophages_Muscle	Macrophages_Muscle
MPZ	0.503077	0.137765	0.00982034	SRGAP2C	0.00319149717903429	Monocytes_Muscle	Macrophages_Muscle
MPZ	0.503077	0.137765	0.00982034	SRGAP2C	0.00319149717903429	NK-cells_Muscle	Macrophages_Muscle
MPZ	0.503077	0.137765	0.00982034	SRGAP2C	0.00319149717903429	Myocytes_Muscle	Macrophages_Muscle
MPZ	0.503077	0.137765	0.00982034	SRGAP2C	0.00319149717903429	Neutrophils_Muscle	Macrophages_Muscle
TNC	0.499393	0.171391	0.00958825	ADAMTS4/ADM/ASPH/ATXN1/CCND1/CIC/EGFR/EPHA2/FLOT1/GDF15/KLF5/LEF1/MAP3K14/MBP/MMP13/MMP3/MMP9/NR1D1/PER1/RARG/SERPINE1/SHC1/TIMP3/TM4SF1/ZHX2	0.00215980689639087/0.00109209521080401/0.00113871094318776/0.00102032484055238/0.00147863837550371/0.00101354479427563/0.00112604208462784/0.0013852958236293/0.00102943535024518/0.00102358788812903/0.00102057653886377/0.00104146800641371/0.00106942220222265/0.00227417525151696/0.00240297854747337/0.00243511567626938/0.00219133869222629/0.00129916592870981/0.00122802857494489/0.00113182482092464/…	Endothelial-cells_Muscle	Granulocytes_Muscle
TNC	0.499393	0.171391	0.00958825	ADAMTS4/ADM/ASPH/ATXN1/CCND1/CIC/EGFR/EPHA2/FLOT1/GDF15/KLF5/LEF1/MAP3K14/MBP/MMP13/MMP3/MMP9/NR1D1/PER1/RARG/SERPINE1/SHC1/TIMP3/TM4SF1/ZHX2	0.00215980689639087/0.00109209521080401/0.00113871094318776/0.00102032484055238/0.00147863837550371/0.00101354479427563/0.00112604208462784/0.0013852958236293/0.00102943535024518/0.00102358788812903/0.00102057653886377/0.00104146800641371/0.00106942220222265/0.00227417525151696/0.00240297854747337/0.00243511567626938/0.00219133869222629/0.00129916592870981/0.00122802857494489/0.00113182482092464/…	Macrophages_Muscle	Granulocytes_Muscle
TNC	0.499393	0.171391	0.00958825	ADAMTS4/ADM/ASPH/ATXN1/CCND1/CIC/EGFR/EPHA2/FLOT1/GDF15/KLF5/LEF1/MAP3K14/MBP/MMP13/MMP3/MMP9/NR1D1/PER1/RARG/SERPINE1/SHC1/TIMP3/TM4SF1/ZHX2	0.00215980689639087/0.00109209521080401/0.00113871094318776/0.00102032484055238/0.00147863837550371/0.00101354479427563/0.00112604208462784/0.0013852958236293/0.00102943535024518/0.00102358788812903/0.00102057653886377/0.00104146800641371/0.00106942220222265/0.00227417525151696/0.00240297854747337/0.00243511567626938/0.00219133869222629/0.00129916592870981/0.00122802857494489/0.00113182482092464/…	T-cells_Muscle	Granulocytes_Muscle
LTF	0.492118	0.366125	0.00931002	BANK1/CD300LF/DENND2D/DOCK11/FAM193B/GABBR1/GAS1/NRP2/RIN2/S100A14/SGMS2/SLC48A1/SOD3/TAPBPL/TTN	0.00789718076213228/0.0106159538823016/0.00818704988298683/0.00801994302050326/0.00789207922026688/0.00937209411876639/0.008101172203265/0.00791853548395338/0.00800860654666417/0.00880551680804883/0.00810269998193234/0.0082409130699163/0.00921462014874502/0.00841422231329348/0.00949344429270826	B-cells_Muscle	Dendritic-cells_Muscle
LTF	0.492118	0.366125	0.00931002	BANK1/CD300LF/DENND2D/DOCK11/FAM193B/GABBR1/GAS1/NRP2/RIN2/S100A14/SGMS2/SLC48A1/SOD3/TAPBPL/TTN	0.00789718076213228/0.0106159538823016/0.00818704988298683/0.00801994302050326/0.00789207922026688/0.00937209411876639/0.008101172203265/0.00791853548395338/0.00800860654666417/0.00880551680804883/0.00810269998193234/0.0082409130699163/0.00921462014874502/0.00841422231329348/0.00949344429270826	Erythrocytes_Muscle	Dendritic-cells_Muscle
CALR	0.453057	0.168087	0.0091583	BTK/CTLA4/GTF2H2/MMP12/SLFN12L	0.00471850454903584/0.00555011103197709/0.00505210567364406/0.00535031174456976/0.00593905190113697	B-cells_Muscle	Fibroblasts_Muscle
IGF1	0.481839	0.262329	0.00873783	ABI3BP/CALD1/CLEC5A/DPEP1/GABBR1/GPR171/ITGA5/LILRB5/PDGFRA/RNASE2/SLC7A5/SPARCL1/TNF/TWIST1	0.00657160270039805/0.00836395116618345/0.0066238994409892/0.00576730321856765/0.00566511105608639/0.00602313262004571/0.00622275242478983/0.00964892826170846/0.00614433509150439/0.0061148613096048/0.00613325102985943/0.00618964943592142/0.00581813194036551/0.00575253786736745	B-cells_Muscle	NK-cells_Muscle
IGF1	0.481839	0.262329	0.00873783	ABI3BP/CALD1/CLEC5A/DPEP1/GABBR1/GPR171/ITGA5/LILRB5/PDGFRA/RNASE2/SLC7A5/SPARCL1/TNF/TWIST1	0.00657160270039805/0.00836395116618345/0.0066238994409892/0.00576730321856765/0.00566511105608639/0.00602313262004571/0.00622275242478983/0.00964892826170846/0.00614433509150439/0.0061148613096048/0.00613325102985943/0.00618964943592142/0.00581813194036551/0.00575253786736745	Endothelial-cells_Muscle	NK-cells_Muscle
IGF1	0.481839	0.262329	0.00873783	ABI3BP/CALD1/CLEC5A/DPEP1/GABBR1/GPR171/ITGA5/LILRB5/PDGFRA/RNASE2/SLC7A5/SPARCL1/TNF/TWIST1	0.00657160270039805/0.00836395116618345/0.0066238994409892/0.00576730321856765/0.00566511105608639/0.00602313262004571/0.00622275242478983/0.00964892826170846/0.00614433509150439/0.0061148613096048/0.00613325102985943/0.00618964943592142/0.00581813194036551/0.00575253786736745	Macrophages_Muscle	NK-cells_Muscle
IGF1	0.481839	0.262329	0.00873783	ABI3BP/CALD1/CLEC5A/DPEP1/GABBR1/GPR171/ITGA5/LILRB5/PDGFRA/RNASE2/SLC7A5/SPARCL1/TNF/TWIST1	0.00657160270039805/0.00836395116618345/0.0066238994409892/0.00576730321856765/0.00566511105608639/0.00602313262004571/0.00622275242478983/0.00964892826170846/0.00614433509150439/0.0061148613096048/0.00613325102985943/0.00618964943592142/0.00581813194036551/0.00575253786736745	Monocytes_Muscle	NK-cells_Muscle
IGF1	0.481839	0.262329	0.00873783	ABI3BP/CALD1/CLEC5A/DPEP1/GABBR1/GPR171/ITGA5/LILRB5/PDGFRA/RNASE2/SLC7A5/SPARCL1/TNF/TWIST1	0.00657160270039805/0.00836395116618345/0.0066238994409892/0.00576730321856765/0.00566511105608639/0.00602313262004571/0.00622275242478983/0.00964892826170846/0.00614433509150439/0.0061148613096048/0.00613325102985943/0.00618964943592142/0.00581813194036551/0.00575253786736745	NK-cells_Muscle	NK-cells_Muscle
IGF1	0.481839	0.262329	0.00873783	ABI3BP/CALD1/CLEC5A/DPEP1/GABBR1/GPR171/ITGA5/LILRB5/PDGFRA/RNASE2/SLC7A5/SPARCL1/TNF/TWIST1	0.00657160270039805/0.00836395116618345/0.0066238994409892/0.00576730321856765/0.00566511105608639/0.00602313262004571/0.00622275242478983/0.00964892826170846/0.00614433509150439/0.0061148613096048/0.00613325102985943/0.00618964943592142/0.00581813194036551/0.00575253786736745	T-cells_Muscle	NK-cells_Muscle
IGF1	0.481839	0.262329	0.00873783	ABI3BP/CALD1/CLEC5A/DPEP1/GABBR1/GPR171/ITGA5/LILRB5/PDGFRA/RNASE2/SLC7A5/SPARCL1/TNF/TWIST1	0.00657160270039805/0.00836395116618345/0.0066238994409892/0.00576730321856765/0.00566511105608639/0.00602313262004571/0.00622275242478983/0.00964892826170846/0.00614433509150439/0.0061148613096048/0.00613325102985943/0.00618964943592142/0.00581813194036551/0.00575253786736745	Myocytes_Muscle	NK-cells_Muscle
IGF1	0.481839	0.262329	0.00873783	ABI3BP/CALD1/CLEC5A/DPEP1/GABBR1/GPR171/ITGA5/LILRB5/PDGFRA/RNASE2/SLC7A5/SPARCL1/TNF/TWIST1	0.00657160270039805/0.00836395116618345/0.0066238994409892/0.00576730321856765/0.00566511105608639/0.00602313262004571/0.00622275242478983/0.00964892826170846/0.00614433509150439/0.0061148613096048/0.00613325102985943/0.00618964943592142/0.00581813194036551/0.00575253786736745	Neutrophils_Muscle	NK-cells_Muscle
TGFB1	0.493086	0.461768	0.0086171	AHR/ALDH7A1/BAD/BASP1/BCL2/CASP3/CASP8/CAT/CCND1/CD38/CEBPA/COL4A1/CRYAB/CTLA4/CXCL10/DST/E2F1/ELN/FBN1/HDAC2/HNRNPD/ICAM2/ID1/IFIT3/IL1B/IL6/ITGA5/JAG1/KLF5/KLF6/LOXL1/LPL/LZTFL1/MMP13/MMP9/MYC/NME1/NR1H2/PDGFA/PLAT/PLAU/POSTN/PTGS2/RARA/RUNX3/S100A8/SERPINE1/SIRT1/SLC2A1/SOCS1/SOX9/TAGLN/TGFBR2/THBS1/THBS2/TIMP1/TJP1/TNF/TP53	0.00469079625632911/0.00439160337336181/0.00473424183524968/0.0044648967027366/0.00468721732519272/0.00400954240187767/0.00592642917290783/0.00558719460742341/0.0049155449618628/0.00496507649457889/0.0044708167747475/0.00485394028475774/0.00461832386426685/0.00285268233680982/0.0042644906067313/0.00300779493731168/0.00421216663193063/0.00698701226936435/0.00494533872999235/0.00399885736449382/0.0…	B-cells_Muscle	Erythrocytes_Muscle
MIF	0.492697	0.12962	0.00830639	ABI3BP/DNAJC1/GPC3/KLRK1/LSM7/SRGAP2B/TMEM109/TUSC3	0.00890709369966034/0.0135420159646055/0.00942558357899666/0.00875578610626616/0.00879640670463698/0.00919267298424158/0.013859510720277/0.0146418127285261	Erythrocytes_Muscle	T-cells_Muscle
TNF	0.491445	0.367825	0.00810446	ABCB1/BCL2A1/BCL2L1/BIRC3/CASP1/CAT/CAV1/CCL7/CCL8/CCNA2/CD38/CDK5R1/CEBPA/CIB2/COL15A1/COL4A1/COL4A2/COL6A2/COMT/CP/CXCL16/ENPP2/FBLN2/FTH1/GJA1/IL7R/ITGAL/ITGB2/MMP13/MMP3/MMP9/ORM1/PECAM1/PLAT/PROCR/SERPINB2/SERPINE1/SIRT1/TIMP1/TLR2/TRAF1/UPP1/VCAM1/XAF1/XCL1	0.00538939626620702/0.00652587989195542/0.00514057324681684/0.00565481125547452/0.00539402250916635/0.00541745381535925/0.00552984600394917/0.00615378535183138/0.00821378512426956/0.00498448799050174/0.00629404267623597/0.00604694449345019/0.00546617485149511/0.00475622834566838/0.00519757212018063/0.00470788756774182/0.00470943812928328/0.00507149243156553/0.00619365599311177/0.00681893178321207…	B-cells_Muscle	Dendritic-cells_Muscle
TNF	0.491445	0.367825	0.00810446	ABCB1/BCL2A1/BCL2L1/BIRC3/CASP1/CAT/CAV1/CCL7/CCL8/CCNA2/CD38/CDK5R1/CEBPA/CIB2/COL15A1/COL4A1/COL4A2/COL6A2/COMT/CP/CXCL16/ENPP2/FBLN2/FTH1/GJA1/IL7R/ITGAL/ITGB2/MMP13/MMP3/MMP9/ORM1/PECAM1/PLAT/PROCR/SERPINB2/SERPINE1/SIRT1/TIMP1/TLR2/TRAF1/UPP1/VCAM1/XAF1/XCL1	0.00538939626620702/0.00652587989195542/0.00514057324681684/0.00565481125547452/0.00539402250916635/0.00541745381535925/0.00552984600394917/0.00615378535183138/0.00821378512426956/0.00498448799050174/0.00629404267623597/0.00604694449345019/0.00546617485149511/0.00475622834566838/0.00519757212018063/0.00470788756774182/0.00470943812928328/0.00507149243156553/0.00619365599311177/0.00681893178321207…	Dendritic-cells_Muscle	Dendritic-cells_Muscle
TNF	0.491445	0.367825	0.00810446	ABCB1/BCL2A1/BCL2L1/BIRC3/CASP1/CAT/CAV1/CCL7/CCL8/CCNA2/CD38/CDK5R1/CEBPA/CIB2/COL15A1/COL4A1/COL4A2/COL6A2/COMT/CP/CXCL16/ENPP2/FBLN2/FTH1/GJA1/IL7R/ITGAL/ITGB2/MMP13/MMP3/MMP9/ORM1/PECAM1/PLAT/PROCR/SERPINB2/SERPINE1/SIRT1/TIMP1/TLR2/TRAF1/UPP1/VCAM1/XAF1/XCL1	0.00538939626620702/0.00652587989195542/0.00514057324681684/0.00565481125547452/0.00539402250916635/0.00541745381535925/0.00552984600394917/0.00615378535183138/0.00821378512426956/0.00498448799050174/0.00629404267623597/0.00604694449345019/0.00546617485149511/0.00475622834566838/0.00519757212018063/0.00470788756774182/0.00470943812928328/0.00507149243156553/0.00619365599311177/0.00681893178321207…	Erythrocytes_Muscle	Dendritic-cells_Muscle
TNF	0.491445	0.367825	0.00810446	ABCB1/BCL2A1/BCL2L1/BIRC3/CASP1/CAT/CAV1/CCL7/CCL8/CCNA2/CD38/CDK5R1/CEBPA/CIB2/COL15A1/COL4A1/COL4A2/COL6A2/COMT/CP/CXCL16/ENPP2/FBLN2/FTH1/GJA1/IL7R/ITGAL/ITGB2/MMP13/MMP3/MMP9/ORM1/PECAM1/PLAT/PROCR/SERPINB2/SERPINE1/SIRT1/TIMP1/TLR2/TRAF1/UPP1/VCAM1/XAF1/XCL1	0.00538939626620702/0.00652587989195542/0.00514057324681684/0.00565481125547452/0.00539402250916635/0.00541745381535925/0.00552984600394917/0.00615378535183138/0.00821378512426956/0.00498448799050174/0.00629404267623597/0.00604694449345019/0.00546617485149511/0.00475622834566838/0.00519757212018063/0.00470788756774182/0.00470943812928328/0.00507149243156553/0.00619365599311177/0.00681893178321207…	Monocytes_Muscle	Dendritic-cells_Muscle
TNF	0.491445	0.367825	0.00810446	ABCB1/BCL2A1/BCL2L1/BIRC3/CASP1/CAT/CAV1/CCL7/CCL8/CCNA2/CD38/CDK5R1/CEBPA/CIB2/COL15A1/COL4A1/COL4A2/COL6A2/COMT/CP/CXCL16/ENPP2/FBLN2/FTH1/GJA1/IL7R/ITGAL/ITGB2/MMP13/MMP3/MMP9/ORM1/PECAM1/PLAT/PROCR/SERPINB2/SERPINE1/SIRT1/TIMP1/TLR2/TRAF1/UPP1/VCAM1/XAF1/XCL1	0.00538939626620702/0.00652587989195542/0.00514057324681684/0.00565481125547452/0.00539402250916635/0.00541745381535925/0.00552984600394917/0.00615378535183138/0.00821378512426956/0.00498448799050174/0.00629404267623597/0.00604694449345019/0.00546617485149511/0.00475622834566838/0.00519757212018063/0.00470788756774182/0.00470943812928328/0.00507149243156553/0.00619365599311177/0.00681893178321207…	NK-cells_Muscle	Dendritic-cells_Muscle
MPZ	0.500166	0.276491	0.00797211	SRGAP2C	0.00319149717903429	B-cells_Muscle	Neutrophils_Muscle
MPZ	0.500166	0.276491	0.00797211	SRGAP2C	0.00319149717903429	Dendritic-cells_Muscle	Neutrophils_Muscle
MPZ	0.500166	0.276491	0.00797211	SRGAP2C	0.00319149717903429	Endothelial-cells_Muscle	Neutrophils_Muscle
MPZ	0.500166	0.276491	0.00797211	SRGAP2C	0.00319149717903429	Erythrocytes_Muscle	Neutrophils_Muscle
MPZ	0.500166	0.276491	0.00797211	SRGAP2C	0.00319149717903429	Granulocytes_Muscle	Neutrophils_Muscle
MPZ	0.500166	0.276491	0.00797211	SRGAP2C	0.00319149717903429	Macrophages_Muscle	Neutrophils_Muscle
MPZ	0.500166	0.276491	0.00797211	SRGAP2C	0.00319149717903429	Monocytes_Muscle	Neutrophils_Muscle
MPZ	0.500166	0.276491	0.00797211	SRGAP2C	0.00319149717903429	NK-cells_Muscle	Neutrophils_Muscle
MPZ	0.500166	0.276491	0.00797211	SRGAP2C	0.00319149717903429	Myocytes_Muscle	Neutrophils_Muscle
MPZ	0.500166	0.276491	0.00797211	SRGAP2C	0.00319149717903429	Neutrophils_Muscle	Neutrophils_Muscle
APP	0.488149	0.130972	0.00788834	APOD/C1orf162/GPAT3/MRGPRX4	0.0100912536429536/0.0121005055241153/0.0252905361653711/0.00835010926436001	Dendritic-cells_Muscle	Macrophages_Muscle
APP	0.488149	0.130972	0.00788834	APOD/C1orf162/GPAT3/MRGPRX4	0.0100912536429536/0.0121005055241153/0.0252905361653711/0.00835010926436001	NK-cells_Muscle	Macrophages_Muscle
TNF	0.49236	0.166334	0.00779399	BCL2A1/BIRC3/CAT/CCL8/CCNA2/CD38/CDK5R1/COL15A1/COL4A1/COL4A2/COL6A2/ENPP2/FBLN2/FXYD1/IL1RN/MMP13/MMP3/MMP9/ORM1/PLAT/SERPINE1/TLR2/UPP1	0.00652587989195542/0.00565481125547452/0.00541745381535925/0.00821378512426956/0.00498448799050174/0.00629404267623597/0.00604694449345019/0.00519757212018063/0.00470788756774182/0.00470943812928328/0.00507149243156553/0.00618897870370219/0.00499771745387508/0.00530131752835554/0.00631803130649181/0.00648008465836644/0.00646397450853891/0.00671525042657186/0.00576531667495745/0.00582385803452355…	B-cells_Muscle	Granulocytes_Muscle
TNF	0.49236	0.166334	0.00779399	BCL2A1/BIRC3/CAT/CCL8/CCNA2/CD38/CDK5R1/COL15A1/COL4A1/COL4A2/COL6A2/ENPP2/FBLN2/FXYD1/IL1RN/MMP13/MMP3/MMP9/ORM1/PLAT/SERPINE1/TLR2/UPP1	0.00652587989195542/0.00565481125547452/0.00541745381535925/0.00821378512426956/0.00498448799050174/0.00629404267623597/0.00604694449345019/0.00519757212018063/0.00470788756774182/0.00470943812928328/0.00507149243156553/0.00618897870370219/0.00499771745387508/0.00530131752835554/0.00631803130649181/0.00648008465836644/0.00646397450853891/0.00671525042657186/0.00576531667495745/0.00582385803452355…	Dendritic-cells_Muscle	Granulocytes_Muscle
TNF	0.49236	0.166334	0.00779399	BCL2A1/BIRC3/CAT/CCL8/CCNA2/CD38/CDK5R1/COL15A1/COL4A1/COL4A2/COL6A2/ENPP2/FBLN2/FXYD1/IL1RN/MMP13/MMP3/MMP9/ORM1/PLAT/SERPINE1/TLR2/UPP1	0.00652587989195542/0.00565481125547452/0.00541745381535925/0.00821378512426956/0.00498448799050174/0.00629404267623597/0.00604694449345019/0.00519757212018063/0.00470788756774182/0.00470943812928328/0.00507149243156553/0.00618897870370219/0.00499771745387508/0.00530131752835554/0.00631803130649181/0.00648008465836644/0.00646397450853891/0.00671525042657186/0.00576531667495745/0.00582385803452355…	Erythrocytes_Muscle	Granulocytes_Muscle
TNF	0.49236	0.166334	0.00779399	BCL2A1/BIRC3/CAT/CCL8/CCNA2/CD38/CDK5R1/COL15A1/COL4A1/COL4A2/COL6A2/ENPP2/FBLN2/FXYD1/IL1RN/MMP13/MMP3/MMP9/ORM1/PLAT/SERPINE1/TLR2/UPP1	0.00652587989195542/0.00565481125547452/0.00541745381535925/0.00821378512426956/0.00498448799050174/0.00629404267623597/0.00604694449345019/0.00519757212018063/0.00470788756774182/0.00470943812928328/0.00507149243156553/0.00618897870370219/0.00499771745387508/0.00530131752835554/0.00631803130649181/0.00648008465836644/0.00646397450853891/0.00671525042657186/0.00576531667495745/0.00582385803452355…	Monocytes_Muscle	Granulocytes_Muscle
TNF	0.49236	0.166334	0.00779399	BCL2A1/BIRC3/CAT/CCL8/CCNA2/CD38/CDK5R1/COL15A1/COL4A1/COL4A2/COL6A2/ENPP2/FBLN2/FXYD1/IL1RN/MMP13/MMP3/MMP9/ORM1/PLAT/SERPINE1/TLR2/UPP1	0.00652587989195542/0.00565481125547452/0.00541745381535925/0.00821378512426956/0.00498448799050174/0.00629404267623597/0.00604694449345019/0.00519757212018063/0.00470788756774182/0.00470943812928328/0.00507149243156553/0.00618897870370219/0.00499771745387508/0.00530131752835554/0.00631803130649181/0.00648008465836644/0.00646397450853891/0.00671525042657186/0.00576531667495745/0.00582385803452355…	NK-cells_Muscle	Granulocytes_Muscle
SERPING1	0.509319	0.167567	0.00735324	ADM/BCL11B/CCND1/COL18A1/EGFR/EPHA2/GDF15/LEF1/NR1D1/NR4A2/PDGFRA/PER1/RARG/SERPINE1/SHC1/SULF2/TEF/TM4SF1/TSHZ2/ZHX2	0.00090103570999869/0.000905746025130757/0.00143077702624639/0.000925522109108637/0.000943001810393618/0.00110485933369633/0.000982110391550465/0.000908152149859404/0.00115067488091819/0.000908885428119868/0.000975609779313542/0.00105099227381407/0.000970108751393218/0.00117847990326443/0.00100203781067023/0.000949126524158952/0.000906336874744393/0.000985170260610335/0.000963014339631152/0.00091…	B-cells_Muscle	Granulocytes_Muscle
SERPING1	0.509319	0.167567	0.00735324	ADM/BCL11B/CCND1/COL18A1/EGFR/EPHA2/GDF15/LEF1/NR1D1/NR4A2/PDGFRA/PER1/RARG/SERPINE1/SHC1/SULF2/TEF/TM4SF1/TSHZ2/ZHX2	0.00090103570999869/0.000905746025130757/0.00143077702624639/0.000925522109108637/0.000943001810393618/0.00110485933369633/0.000982110391550465/0.000908152149859404/0.00115067488091819/0.000908885428119868/0.000975609779313542/0.00105099227381407/0.000970108751393218/0.00117847990326443/0.00100203781067023/0.000949126524158952/0.000906336874744393/0.000985170260610335/0.000963014339631152/0.00091…	Dendritic-cells_Muscle	Granulocytes_Muscle
SERPING1	0.509319	0.167567	0.00735324	ADM/BCL11B/CCND1/COL18A1/EGFR/EPHA2/GDF15/LEF1/NR1D1/NR4A2/PDGFRA/PER1/RARG/SERPINE1/SHC1/SULF2/TEF/TM4SF1/TSHZ2/ZHX2	0.00090103570999869/0.000905746025130757/0.00143077702624639/0.000925522109108637/0.000943001810393618/0.00110485933369633/0.000982110391550465/0.000908152149859404/0.00115067488091819/0.000908885428119868/0.000975609779313542/0.00105099227381407/0.000970108751393218/0.00117847990326443/0.00100203781067023/0.000949126524158952/0.000906336874744393/0.000985170260610335/0.000963014339631152/0.00091…	Endothelial-cells_Muscle	Granulocytes_Muscle
SERPING1	0.509319	0.167567	0.00735324	ADM/BCL11B/CCND1/COL18A1/EGFR/EPHA2/GDF15/LEF1/NR1D1/NR4A2/PDGFRA/PER1/RARG/SERPINE1/SHC1/SULF2/TEF/TM4SF1/TSHZ2/ZHX2	0.00090103570999869/0.000905746025130757/0.00143077702624639/0.000925522109108637/0.000943001810393618/0.00110485933369633/0.000982110391550465/0.000908152149859404/0.00115067488091819/0.000908885428119868/0.000975609779313542/0.00105099227381407/0.000970108751393218/0.00117847990326443/0.00100203781067023/0.000949126524158952/0.000906336874744393/0.000985170260610335/0.000963014339631152/0.00091…	Erythrocytes_Muscle	Granulocytes_Muscle
SERPING1	0.509319	0.167567	0.00735324	ADM/BCL11B/CCND1/COL18A1/EGFR/EPHA2/GDF15/LEF1/NR1D1/NR4A2/PDGFRA/PER1/RARG/SERPINE1/SHC1/SULF2/TEF/TM4SF1/TSHZ2/ZHX2	0.00090103570999869/0.000905746025130757/0.00143077702624639/0.000925522109108637/0.000943001810393618/0.00110485933369633/0.000982110391550465/0.000908152149859404/0.00115067488091819/0.000908885428119868/0.000975609779313542/0.00105099227381407/0.000970108751393218/0.00117847990326443/0.00100203781067023/0.000949126524158952/0.000906336874744393/0.000985170260610335/0.000963014339631152/0.00091…	Granulocytes_Muscle	Granulocytes_Muscle
SERPING1	0.509319	0.167567	0.00735324	ADM/BCL11B/CCND1/COL18A1/EGFR/EPHA2/GDF15/LEF1/NR1D1/NR4A2/PDGFRA/PER1/RARG/SERPINE1/SHC1/SULF2/TEF/TM4SF1/TSHZ2/ZHX2	0.00090103570999869/0.000905746025130757/0.00143077702624639/0.000925522109108637/0.000943001810393618/0.00110485933369633/0.000982110391550465/0.000908152149859404/0.00115067488091819/0.000908885428119868/0.000975609779313542/0.00105099227381407/0.000970108751393218/0.00117847990326443/0.00100203781067023/0.000949126524158952/0.000906336874744393/0.000985170260610335/0.000963014339631152/0.00091…	Macrophages_Muscle	Granulocytes_Muscle
SERPING1	0.509319	0.167567	0.00735324	ADM/BCL11B/CCND1/COL18A1/EGFR/EPHA2/GDF15/LEF1/NR1D1/NR4A2/PDGFRA/PER1/RARG/SERPINE1/SHC1/SULF2/TEF/TM4SF1/TSHZ2/ZHX2	0.00090103570999869/0.000905746025130757/0.00143077702624639/0.000925522109108637/0.000943001810393618/0.00110485933369633/0.000982110391550465/0.000908152149859404/0.00115067488091819/0.000908885428119868/0.000975609779313542/0.00105099227381407/0.000970108751393218/0.00117847990326443/0.00100203781067023/0.000949126524158952/0.000906336874744393/0.000985170260610335/0.000963014339631152/0.00091…	Monocytes_Muscle	Granulocytes_Muscle
SERPING1	0.509319	0.167567	0.00735324	ADM/BCL11B/CCND1/COL18A1/EGFR/EPHA2/GDF15/LEF1/NR1D1/NR4A2/PDGFRA/PER1/RARG/SERPINE1/SHC1/SULF2/TEF/TM4SF1/TSHZ2/ZHX2	0.00090103570999869/0.000905746025130757/0.00143077702624639/0.000925522109108637/0.000943001810393618/0.00110485933369633/0.000982110391550465/0.000908152149859404/0.00115067488091819/0.000908885428119868/0.000975609779313542/0.00105099227381407/0.000970108751393218/0.00117847990326443/0.00100203781067023/0.000949126524158952/0.000906336874744393/0.000985170260610335/0.000963014339631152/0.00091…	Myocytes_Muscle	Granulocytes_Muscle
SERPING1	0.509319	0.167567	0.00735324	ADM/BCL11B/CCND1/COL18A1/EGFR/EPHA2/GDF15/LEF1/NR1D1/NR4A2/PDGFRA/PER1/RARG/SERPINE1/SHC1/SULF2/TEF/TM4SF1/TSHZ2/ZHX2	0.00090103570999869/0.000905746025130757/0.00143077702624639/0.000925522109108637/0.000943001810393618/0.00110485933369633/0.000982110391550465/0.000908152149859404/0.00115067488091819/0.000908885428119868/0.000975609779313542/0.00105099227381407/0.000970108751393218/0.00117847990326443/0.00100203781067023/0.000949126524158952/0.000906336874744393/0.000985170260610335/0.000963014339631152/0.00091…	Neutrophils_Muscle	Granulocytes_Muscle
CALR	0.489459	0.13052	0.00734995	AMOTL2/CTLA4/EGFL7/MMP12/R3HDM4/SRPX2	0.00470635840680797/0.00555011103197709/0.00485469612069838/0.00535031174456976/0.00471865582235129/0.00506075089467452	B-cells_Muscle	T-cells_Muscle
IL6	0.487149	0.127832	0.00720653	AREG/C1S/CCND1/CISH/CSF1/EGFR/FLT3LG/HMOX1/IGF1/IGFBP3/ITGA5/KITLG/KRT17/LDLR/MDK/MET/MMP9/ORM1/OSM/PTGS2/SERPINB5/STEAP4/TWIST1/VCAM1	0.00258724643650539/0.00253641393154557/0.0050074950972492/0.0049554812214173/0.00282471411165234/0.00307312431818758/0.00246877260225566/0.0043001855032066/0.00447201581641895/0.00466008146145072/0.00286497424880044/0.00251897095022432/0.00267362045068339/0.00232734370693195/0.00249654182769777/0.00273630817856128/0.00542056974195697/0.00600958653102818/0.00557754502846796/0.0053326763580973/0.0…	Erythrocytes_Muscle	T-cells_Muscle
IL6	0.487149	0.127832	0.00720653	AREG/C1S/CCND1/CISH/CSF1/EGFR/FLT3LG/HMOX1/IGF1/IGFBP3/ITGA5/KITLG/KRT17/LDLR/MDK/MET/MMP9/ORM1/OSM/PTGS2/SERPINB5/STEAP4/TWIST1/VCAM1	0.00258724643650539/0.00253641393154557/0.0050074950972492/0.0049554812214173/0.00282471411165234/0.00307312431818758/0.00246877260225566/0.0043001855032066/0.00447201581641895/0.00466008146145072/0.00286497424880044/0.00251897095022432/0.00267362045068339/0.00232734370693195/0.00249654182769777/0.00273630817856128/0.00542056974195697/0.00600958653102818/0.00557754502846796/0.0053326763580973/0.0…	Monocytes_Muscle	T-cells_Muscle
IL6	0.487149	0.127832	0.00720653	AREG/C1S/CCND1/CISH/CSF1/EGFR/FLT3LG/HMOX1/IGF1/IGFBP3/ITGA5/KITLG/KRT17/LDLR/MDK/MET/MMP9/ORM1/OSM/PTGS2/SERPINB5/STEAP4/TWIST1/VCAM1	0.00258724643650539/0.00253641393154557/0.0050074950972492/0.0049554812214173/0.00282471411165234/0.00307312431818758/0.00246877260225566/0.0043001855032066/0.00447201581641895/0.00466008146145072/0.00286497424880044/0.00251897095022432/0.00267362045068339/0.00232734370693195/0.00249654182769777/0.00273630817856128/0.00542056974195697/0.00600958653102818/0.00557754502846796/0.0053326763580973/0.0…	NK-cells_Muscle	T-cells_Muscle
LTF	0.49229	0.420433	0.00717897	CD300LF/CDH5/CNOT3/CR1/DENND2D/FAM193B/HLX/MCTS1/NRP2/PLXDC2/S100A14/SGMS2/SLC48A1/SNN/SOD3/TMEM184B/TTN	0.0106159538823016/0.00854303031020759/0.00800280485876224/0.0108271585707218/0.00818704988298683/0.00789207922026688/0.00826570173113224/0.00788391386999045/0.00791853548395338/0.00797560838596151/0.00880551680804883/0.00810269998193234/0.0082409130699163/0.00792989589823141/0.00921462014874502/0.00787512146409526/0.00949344429270826	B-cells_Muscle	B-cells_Muscle
LTF	0.49229	0.420433	0.00717897	CD300LF/CDH5/CNOT3/CR1/DENND2D/FAM193B/HLX/MCTS1/NRP2/PLXDC2/S100A14/SGMS2/SLC48A1/SNN/SOD3/TMEM184B/TTN	0.0106159538823016/0.00854303031020759/0.00800280485876224/0.0108271585707218/0.00818704988298683/0.00789207922026688/0.00826570173113224/0.00788391386999045/0.00791853548395338/0.00797560838596151/0.00880551680804883/0.00810269998193234/0.0082409130699163/0.00792989589823141/0.00921462014874502/0.00787512146409526/0.00949344429270826	Erythrocytes_Muscle	B-cells_Muscle
APP	0.481417	0.268372	0.00694927	APOD/ARC/GBP6/GPAT3/MRGPRX4/NSD2/POU2AF1/RIOX2	0.0100912536429536/0.0086180062022746/0.00953123051589226/0.0252905361653711/0.00835010926436001/0.0124576519137935/0.00847398023903577/0.0216435573006867	Dendritic-cells_Muscle	Neutrophils_Muscle
APP	0.481417	0.268372	0.00694927	APOD/ARC/GBP6/GPAT3/MRGPRX4/NSD2/POU2AF1/RIOX2	0.0100912536429536/0.0086180062022746/0.00953123051589226/0.0252905361653711/0.00835010926436001/0.0124576519137935/0.00847398023903577/0.0216435573006867	NK-cells_Muscle	Neutrophils_Muscle
TGFB1	0.481629	0.256429	0.006416	BASP1/CALD1/CCND1/COL4A1/CRYAB/CTLA4/CXCL10/DST/E2F1/ELN/FBN1/FMOD/HAS1/HDAC2/HSPB1/IFIT3/IGF1/IL1B/IL6/ITGA5/KLF5/LOX/LOXL1/LOXL2/LPL/LZTFL1/MMP2/MMP9/NR1H2/OAS1/PDGFA/RUNX3/S100A8/SERPINE1/SOCS2/TAGLN/TGFBR2/THBS1/TNF	0.0044648967027366/0.00485958471047617/0.0049155449618628/0.00485394028475774/0.00461832386426685/0.00285268233680982/0.0042644906067313/0.00300779493731168/0.00421216663193063/0.00698701226936435/0.00494533872999235/0.00295418857773751/0.00314960385971127/0.00399885736449382/0.0058713530651132/0.00466566099947073/0.00566017293649168/0.00357074356336784/0.00399169703910823/0.00489292483453546/0.0…	B-cells_Muscle	NK-cells_Muscle
LAMB2	0.504772	0.134136	0.00619959	ASPH/BCL2L1/BCL9L/BIRC5/CCND1/DTL/EGFR/EPAS1/FKBP5/IGF1R/LEF1/LTBP1/NR1D1/NUAK2/PDGFRA/PLAU/PML/RAB34/RARA/STAT5A/TM4SF1/TNRC18/ZFHX3/ZHX2	0.0013151300785609/0.00130420120572213/0.00116931923300292/0.00115717103192273/0.00155412326798744/0.00106513895474801/0.00131121431148205/0.00111668210232605/0.00110396252916652/0.00106598424591734/0.00128882735283004/0.00107519838393887/0.00144504552023358/0.00107404482573656/0.00109229865899662/0.00107141745710335/0.00133862213152102/0.00106527807003649/0.00122375742718206/0.00116437266048222/…	Dendritic-cells_Muscle	Macrophages_Muscle
LAMB2	0.504772	0.134136	0.00619959	ASPH/BCL2L1/BCL9L/BIRC5/CCND1/DTL/EGFR/EPAS1/FKBP5/IGF1R/LEF1/LTBP1/NR1D1/NUAK2/PDGFRA/PLAU/PML/RAB34/RARA/STAT5A/TM4SF1/TNRC18/ZFHX3/ZHX2	0.0013151300785609/0.00130420120572213/0.00116931923300292/0.00115717103192273/0.00155412326798744/0.00106513895474801/0.00131121431148205/0.00111668210232605/0.00110396252916652/0.00106598424591734/0.00128882735283004/0.00107519838393887/0.00144504552023358/0.00107404482573656/0.00109229865899662/0.00107141745710335/0.00133862213152102/0.00106527807003649/0.00122375742718206/0.00116437266048222/…	Erythrocytes_Muscle	Macrophages_Muscle
LAMB2	0.504772	0.134136	0.00619959	ASPH/BCL2L1/BCL9L/BIRC5/CCND1/DTL/EGFR/EPAS1/FKBP5/IGF1R/LEF1/LTBP1/NR1D1/NUAK2/PDGFRA/PLAU/PML/RAB34/RARA/STAT5A/TM4SF1/TNRC18/ZFHX3/ZHX2	0.0013151300785609/0.00130420120572213/0.00116931923300292/0.00115717103192273/0.00155412326798744/0.00106513895474801/0.00131121431148205/0.00111668210232605/0.00110396252916652/0.00106598424591734/0.00128882735283004/0.00107519838393887/0.00144504552023358/0.00107404482573656/0.00109229865899662/0.00107141745710335/0.00133862213152102/0.00106527807003649/0.00122375742718206/0.00116437266048222/…	Fibroblasts_Muscle	Macrophages_Muscle
LAMB2	0.504772	0.134136	0.00619959	ASPH/BCL2L1/BCL9L/BIRC5/CCND1/DTL/EGFR/EPAS1/FKBP5/IGF1R/LEF1/LTBP1/NR1D1/NUAK2/PDGFRA/PLAU/PML/RAB34/RARA/STAT5A/TM4SF1/TNRC18/ZFHX3/ZHX2	0.0013151300785609/0.00130420120572213/0.00116931923300292/0.00115717103192273/0.00155412326798744/0.00106513895474801/0.00131121431148205/0.00111668210232605/0.00110396252916652/0.00106598424591734/0.00128882735283004/0.00107519838393887/0.00144504552023358/0.00107404482573656/0.00109229865899662/0.00107141745710335/0.00133862213152102/0.00106527807003649/0.00122375742718206/0.00116437266048222/…	Granulocytes_Muscle	Macrophages_Muscle
LAMB2	0.504772	0.134136	0.00619959	ASPH/BCL2L1/BCL9L/BIRC5/CCND1/DTL/EGFR/EPAS1/FKBP5/IGF1R/LEF1/LTBP1/NR1D1/NUAK2/PDGFRA/PLAU/PML/RAB34/RARA/STAT5A/TM4SF1/TNRC18/ZFHX3/ZHX2	0.0013151300785609/0.00130420120572213/0.00116931923300292/0.00115717103192273/0.00155412326798744/0.00106513895474801/0.00131121431148205/0.00111668210232605/0.00110396252916652/0.00106598424591734/0.00128882735283004/0.00107519838393887/0.00144504552023358/0.00107404482573656/0.00109229865899662/0.00107141745710335/0.00133862213152102/0.00106527807003649/0.00122375742718206/0.00116437266048222/…	Macrophages_Muscle	Macrophages_Muscle
LAMB2	0.504772	0.134136	0.00619959	ASPH/BCL2L1/BCL9L/BIRC5/CCND1/DTL/EGFR/EPAS1/FKBP5/IGF1R/LEF1/LTBP1/NR1D1/NUAK2/PDGFRA/PLAU/PML/RAB34/RARA/STAT5A/TM4SF1/TNRC18/ZFHX3/ZHX2	0.0013151300785609/0.00130420120572213/0.00116931923300292/0.00115717103192273/0.00155412326798744/0.00106513895474801/0.00131121431148205/0.00111668210232605/0.00110396252916652/0.00106598424591734/0.00128882735283004/0.00107519838393887/0.00144504552023358/0.00107404482573656/0.00109229865899662/0.00107141745710335/0.00133862213152102/0.00106527807003649/0.00122375742718206/0.00116437266048222/…	Monocytes_Muscle	Macrophages_Muscle
LAMB2	0.504772	0.134136	0.00619959	ASPH/BCL2L1/BCL9L/BIRC5/CCND1/DTL/EGFR/EPAS1/FKBP5/IGF1R/LEF1/LTBP1/NR1D1/NUAK2/PDGFRA/PLAU/PML/RAB34/RARA/STAT5A/TM4SF1/TNRC18/ZFHX3/ZHX2	0.0013151300785609/0.00130420120572213/0.00116931923300292/0.00115717103192273/0.00155412326798744/0.00106513895474801/0.00131121431148205/0.00111668210232605/0.00110396252916652/0.00106598424591734/0.00128882735283004/0.00107519838393887/0.00144504552023358/0.00107404482573656/0.00109229865899662/0.00107141745710335/0.00133862213152102/0.00106527807003649/0.00122375742718206/0.00116437266048222/…	T-cells_Muscle	Macrophages_Muscle
LAMB2	0.504772	0.134136	0.00619959	ASPH/BCL2L1/BCL9L/BIRC5/CCND1/DTL/EGFR/EPAS1/FKBP5/IGF1R/LEF1/LTBP1/NR1D1/NUAK2/PDGFRA/PLAU/PML/RAB34/RARA/STAT5A/TM4SF1/TNRC18/ZFHX3/ZHX2	0.0013151300785609/0.00130420120572213/0.00116931923300292/0.00115717103192273/0.00155412326798744/0.00106513895474801/0.00131121431148205/0.00111668210232605/0.00110396252916652/0.00106598424591734/0.00128882735283004/0.00107519838393887/0.00144504552023358/0.00107404482573656/0.00109229865899662/0.00107141745710335/0.00133862213152102/0.00106527807003649/0.00122375742718206/0.00116437266048222/…	Myocytes_Muscle	Macrophages_Muscle
LAMB2	0.504772	0.134136	0.00619959	ASPH/BCL2L1/BCL9L/BIRC5/CCND1/DTL/EGFR/EPAS1/FKBP5/IGF1R/LEF1/LTBP1/NR1D1/NUAK2/PDGFRA/PLAU/PML/RAB34/RARA/STAT5A/TM4SF1/TNRC18/ZFHX3/ZHX2	0.0013151300785609/0.00130420120572213/0.00116931923300292/0.00115717103192273/0.00155412326798744/0.00106513895474801/0.00131121431148205/0.00111668210232605/0.00110396252916652/0.00106598424591734/0.00128882735283004/0.00107519838393887/0.00144504552023358/0.00107404482573656/0.00109229865899662/0.00107141745710335/0.00133862213152102/0.00106527807003649/0.00122375742718206/0.00116437266048222/…	Neutrophils_Muscle	Macrophages_Muscle
CXCL12	0.504745	0.167313	0.00615328	ASPH/CCND1/CIC/EGFR/EPHA2/FGFR1/FLOT1/GDF15/ICOSLG/ITK/KITLG/KLF5/LEF1/MAP3K14/MMP3/MMP9/NR1D1/PER1/PLAU/RARG/SERPINE1/SHC1/TM4SF1	0.000997091969598452/0.00156572415511307/0.000966872264257959/0.00108669272764911/0.00119565846547445/0.00206512355459294/0.00109040988550145/0.00105276589970736/0.0022230663006785/0.00268501856441776/0.00216046101860355/0.000992086371613522/0.000979469287414392/0.0010652688920862/0.00242204884344132/0.00205142826632433/0.00116630426077856/0.00113142892160148/0.00103313609327043/0.001077393673103…	Erythrocytes_Muscle	Granulocytes_Muscle
CXCL12	0.504745	0.167313	0.00615328	ASPH/CCND1/CIC/EGFR/EPHA2/FGFR1/FLOT1/GDF15/ICOSLG/ITK/KITLG/KLF5/LEF1/MAP3K14/MMP3/MMP9/NR1D1/PER1/PLAU/RARG/SERPINE1/SHC1/TM4SF1	0.000997091969598452/0.00156572415511307/0.000966872264257959/0.00108669272764911/0.00119565846547445/0.00206512355459294/0.00109040988550145/0.00105276589970736/0.0022230663006785/0.00268501856441776/0.00216046101860355/0.000992086371613522/0.000979469287414392/0.0010652688920862/0.00242204884344132/0.00205142826632433/0.00116630426077856/0.00113142892160148/0.00103313609327043/0.001077393673103…	Fibroblasts_Muscle	Granulocytes_Muscle
CXCL12	0.504745	0.167313	0.00615328	ASPH/CCND1/CIC/EGFR/EPHA2/FGFR1/FLOT1/GDF15/ICOSLG/ITK/KITLG/KLF5/LEF1/MAP3K14/MMP3/MMP9/NR1D1/PER1/PLAU/RARG/SERPINE1/SHC1/TM4SF1	0.000997091969598452/0.00156572415511307/0.000966872264257959/0.00108669272764911/0.00119565846547445/0.00206512355459294/0.00109040988550145/0.00105276589970736/0.0022230663006785/0.00268501856441776/0.00216046101860355/0.000992086371613522/0.000979469287414392/0.0010652688920862/0.00242204884344132/0.00205142826632433/0.00116630426077856/0.00113142892160148/0.00103313609327043/0.001077393673103…	Macrophages_Muscle	Granulocytes_Muscle
CXCL12	0.504745	0.167313	0.00615328	ASPH/CCND1/CIC/EGFR/EPHA2/FGFR1/FLOT1/GDF15/ICOSLG/ITK/KITLG/KLF5/LEF1/MAP3K14/MMP3/MMP9/NR1D1/PER1/PLAU/RARG/SERPINE1/SHC1/TM4SF1	0.000997091969598452/0.00156572415511307/0.000966872264257959/0.00108669272764911/0.00119565846547445/0.00206512355459294/0.00109040988550145/0.00105276589970736/0.0022230663006785/0.00268501856441776/0.00216046101860355/0.000992086371613522/0.000979469287414392/0.0010652688920862/0.00242204884344132/0.00205142826632433/0.00116630426077856/0.00113142892160148/0.00103313609327043/0.001077393673103…	Monocytes_Muscle	Granulocytes_Muscle
CXCL12	0.504745	0.167313	0.00615328	ASPH/CCND1/CIC/EGFR/EPHA2/FGFR1/FLOT1/GDF15/ICOSLG/ITK/KITLG/KLF5/LEF1/MAP3K14/MMP3/MMP9/NR1D1/PER1/PLAU/RARG/SERPINE1/SHC1/TM4SF1	0.000997091969598452/0.00156572415511307/0.000966872264257959/0.00108669272764911/0.00119565846547445/0.00206512355459294/0.00109040988550145/0.00105276589970736/0.0022230663006785/0.00268501856441776/0.00216046101860355/0.000992086371613522/0.000979469287414392/0.0010652688920862/0.00242204884344132/0.00205142826632433/0.00116630426077856/0.00113142892160148/0.00103313609327043/0.001077393673103…	Myocytes_Muscle	Granulocytes_Muscle
APOE	0.487672	0.418772	0.00612699	ABCA1/AQP1/BCL2/BCL2L1/BID/C1QB/C1QC/CCL23/CCL3/CCL4/CCND1/CD44/CKS1B/CLIC1/CXCL10/DDIT4/EGFR/EPHA2/ETFB/F13A1/FASN/FCER1G/FLOT1/FN1/HSD11B1/ID1/ID3/IER3/IGF1/IL1B/IRF2BP2/ITGB2/LDLR/LMNA/LY86/MFGE8/MIDN/MLLT6/MMP2/MMP9/MYC/NR1D1/NUDT19/PER1/PIM1/PLAT/PLEC/PTGS2/RAC1/RARG/RHOF/SERPINE1/SGK1/SHC1/SLC7A5/SQLE/SUCLA2/SULF2/TIMP1/TIMP2/TNF/UBC/UGDH/VCAM1	0.00548961383709839/0.0046838898082105/0.00119143094059219/0.00119964428691536/0.00431967284684479/0.00565009664284423/0.00517445847791113/0.00917301956052715/0.00472482355411273/0.00450174604687997/0.00147857872071867/0.0038757690753724/0.00110514752943186/0.00105998747758004/0.00415690719851747/0.0013732684912629/0.00105072462064484/0.00117551792616752/0.00108570293781661/0.00557779218432904/0.…	B-cells_Muscle	B-cells_Muscle
CADM1	0.480915	0.412723	0.00596679	ANGPTL2/APOBEC1/ARAP3/BAG6/CFP/CXCR2/DNAJC13/EMC6/FKBP8/GNG10/HSD11B1/LCP2/LILRB4/MAP3K2/MATN2/MDFIC/NUP88/OLFM1/OLR1/PIGK/RAD9A/SERPINB2/SMIM20/SRGAP2/TAGLN/TAP1/TBCEL/TBL3/TMEM176B/TRIM27/USP19/UXS1/YIPF1/ZNF598	0.0055804685694821/0.00605595083482969/0.00531811314173721/0.00516057046271366/0.00503431115846303/0.00660723993792422/0.00518871761764233/0.00492689511131532/0.00496642734287164/0.00524556166164483/0.0053029426245996/0.00531011937441568/0.00599053921945039/0.0060487444482667/0.00498234718504019/0.0048855810325891/0.00487560954967885/0.00553164447200511/0.00542358120998399/0.00498304712102249/0.0…	B-cells_Muscle	B-cells_Muscle
CADM1	0.480915	0.412723	0.00596679	ANGPTL2/APOBEC1/ARAP3/BAG6/CFP/CXCR2/DNAJC13/EMC6/FKBP8/GNG10/HSD11B1/LCP2/LILRB4/MAP3K2/MATN2/MDFIC/NUP88/OLFM1/OLR1/PIGK/RAD9A/SERPINB2/SMIM20/SRGAP2/TAGLN/TAP1/TBCEL/TBL3/TMEM176B/TRIM27/USP19/UXS1/YIPF1/ZNF598	0.0055804685694821/0.00605595083482969/0.00531811314173721/0.00516057046271366/0.00503431115846303/0.00660723993792422/0.00518871761764233/0.00492689511131532/0.00496642734287164/0.00524556166164483/0.0053029426245996/0.00531011937441568/0.00599053921945039/0.0060487444482667/0.00498234718504019/0.0048855810325891/0.00487560954967885/0.00553164447200511/0.00542358120998399/0.00498304712102249/0.0…	Endothelial-cells_Muscle	B-cells_Muscle
CADM1	0.480915	0.412723	0.00596679	ANGPTL2/APOBEC1/ARAP3/BAG6/CFP/CXCR2/DNAJC13/EMC6/FKBP8/GNG10/HSD11B1/LCP2/LILRB4/MAP3K2/MATN2/MDFIC/NUP88/OLFM1/OLR1/PIGK/RAD9A/SERPINB2/SMIM20/SRGAP2/TAGLN/TAP1/TBCEL/TBL3/TMEM176B/TRIM27/USP19/UXS1/YIPF1/ZNF598	0.0055804685694821/0.00605595083482969/0.00531811314173721/0.00516057046271366/0.00503431115846303/0.00660723993792422/0.00518871761764233/0.00492689511131532/0.00496642734287164/0.00524556166164483/0.0053029426245996/0.00531011937441568/0.00599053921945039/0.0060487444482667/0.00498234718504019/0.0048855810325891/0.00487560954967885/0.00553164447200511/0.00542358120998399/0.00498304712102249/0.0…	Erythrocytes_Muscle	B-cells_Muscle
CADM1	0.480915	0.412723	0.00596679	ANGPTL2/APOBEC1/ARAP3/BAG6/CFP/CXCR2/DNAJC13/EMC6/FKBP8/GNG10/HSD11B1/LCP2/LILRB4/MAP3K2/MATN2/MDFIC/NUP88/OLFM1/OLR1/PIGK/RAD9A/SERPINB2/SMIM20/SRGAP2/TAGLN/TAP1/TBCEL/TBL3/TMEM176B/TRIM27/USP19/UXS1/YIPF1/ZNF598	0.0055804685694821/0.00605595083482969/0.00531811314173721/0.00516057046271366/0.00503431115846303/0.00660723993792422/0.00518871761764233/0.00492689511131532/0.00496642734287164/0.00524556166164483/0.0053029426245996/0.00531011937441568/0.00599053921945039/0.0060487444482667/0.00498234718504019/0.0048855810325891/0.00487560954967885/0.00553164447200511/0.00542358120998399/0.00498304712102249/0.0…	Fibroblasts_Muscle	B-cells_Muscle
CADM1	0.480915	0.412723	0.00596679	ANGPTL2/APOBEC1/ARAP3/BAG6/CFP/CXCR2/DNAJC13/EMC6/FKBP8/GNG10/HSD11B1/LCP2/LILRB4/MAP3K2/MATN2/MDFIC/NUP88/OLFM1/OLR1/PIGK/RAD9A/SERPINB2/SMIM20/SRGAP2/TAGLN/TAP1/TBCEL/TBL3/TMEM176B/TRIM27/USP19/UXS1/YIPF1/ZNF598	0.0055804685694821/0.00605595083482969/0.00531811314173721/0.00516057046271366/0.00503431115846303/0.00660723993792422/0.00518871761764233/0.00492689511131532/0.00496642734287164/0.00524556166164483/0.0053029426245996/0.00531011937441568/0.00599053921945039/0.0060487444482667/0.00498234718504019/0.0048855810325891/0.00487560954967885/0.00553164447200511/0.00542358120998399/0.00498304712102249/0.0…	Granulocytes_Muscle	B-cells_Muscle
CADM1	0.480915	0.412723	0.00596679	ANGPTL2/APOBEC1/ARAP3/BAG6/CFP/CXCR2/DNAJC13/EMC6/FKBP8/GNG10/HSD11B1/LCP2/LILRB4/MAP3K2/MATN2/MDFIC/NUP88/OLFM1/OLR1/PIGK/RAD9A/SERPINB2/SMIM20/SRGAP2/TAGLN/TAP1/TBCEL/TBL3/TMEM176B/TRIM27/USP19/UXS1/YIPF1/ZNF598	0.0055804685694821/0.00605595083482969/0.00531811314173721/0.00516057046271366/0.00503431115846303/0.00660723993792422/0.00518871761764233/0.00492689511131532/0.00496642734287164/0.00524556166164483/0.0053029426245996/0.00531011937441568/0.00599053921945039/0.0060487444482667/0.00498234718504019/0.0048855810325891/0.00487560954967885/0.00553164447200511/0.00542358120998399/0.00498304712102249/0.0…	Monocytes_Muscle	B-cells_Muscle
APOE	0.493614	0.164239	0.00491243	BID/C1QB/C1QC/CCNA2/CCND1/EGFR/EPHA2/FLOT1/GDF15/GSTM1/IGFBP2/LEF1/MFGE8/MMP9/NR1D1/NUDT19/PER1/PLAT/RARG/SERPINE1/SHC1/SQLE/SULF2/UGDH	0.00431967284684479/0.00565009664284423/0.00517445847791113/0.00370384809051734/0.00147857872071867/0.00105072462064484/0.00117551792616752/0.00104499134183857/0.00108592692715493/0.00467104800840705/0.00449281652020318/0.00414750632576443/0.00424099315901889/0.00381131229176791/0.00135158214744123/0.0043154842631624/0.00116435146761913/0.00428153783687207/0.00110119834251013/0.00141232557870475/…	B-cells_Muscle	Granulocytes_Muscle
COMP	0.503931	0.16937	0.0048532	BCL11B/CCND1/CDK5/CIC/COL18A1/CXCR5/EGFR/EPHA2/FLOT1/GDF15/IGFBP3/KLF5/LEF1/LTBP1/MET/NR1D1/PER1/PRKCH/RARG/RUNX3/SERPINE1/SHC1/SULF2/TMEM107/TNRC18/TSHZ2	0.000939851845538933/0.00141786890610176/0.00097607544460866/0.000934293196432995/0.00096286169982887/0.000933394681563926/0.000956985555203604/0.00127042835150386/0.000954321828810993/0.000947949411777155/0.000926465203871119/0.00097754337372235/0.00113855946177463/0.0010308613138914/0.000982626578434843/0.00112965927531109/0.0010552180118301/0.000937876774469771/0.000960467034435648/0.001017433…	Dendritic-cells_Muscle	Granulocytes_Muscle
COMP	0.503931	0.16937	0.0048532	BCL11B/CCND1/CDK5/CIC/COL18A1/CXCR5/EGFR/EPHA2/FLOT1/GDF15/IGFBP3/KLF5/LEF1/LTBP1/MET/NR1D1/PER1/PRKCH/RARG/RUNX3/SERPINE1/SHC1/SULF2/TMEM107/TNRC18/TSHZ2	0.000939851845538933/0.00141786890610176/0.00097607544460866/0.000934293196432995/0.00096286169982887/0.000933394681563926/0.000956985555203604/0.00127042835150386/0.000954321828810993/0.000947949411777155/0.000926465203871119/0.00097754337372235/0.00113855946177463/0.0010308613138914/0.000982626578434843/0.00112965927531109/0.0010552180118301/0.000937876774469771/0.000960467034435648/0.001017433…	Endothelial-cells_Muscle	Granulocytes_Muscle
COMP	0.503931	0.16937	0.0048532	BCL11B/CCND1/CDK5/CIC/COL18A1/CXCR5/EGFR/EPHA2/FLOT1/GDF15/IGFBP3/KLF5/LEF1/LTBP1/MET/NR1D1/PER1/PRKCH/RARG/RUNX3/SERPINE1/SHC1/SULF2/TMEM107/TNRC18/TSHZ2	0.000939851845538933/0.00141786890610176/0.00097607544460866/0.000934293196432995/0.00096286169982887/0.000933394681563926/0.000956985555203604/0.00127042835150386/0.000954321828810993/0.000947949411777155/0.000926465203871119/0.00097754337372235/0.00113855946177463/0.0010308613138914/0.000982626578434843/0.00112965927531109/0.0010552180118301/0.000937876774469771/0.000960467034435648/0.001017433…	Fibroblasts_Muscle	Granulocytes_Muscle
COMP	0.503931	0.16937	0.0048532	BCL11B/CCND1/CDK5/CIC/COL18A1/CXCR5/EGFR/EPHA2/FLOT1/GDF15/IGFBP3/KLF5/LEF1/LTBP1/MET/NR1D1/PER1/PRKCH/RARG/RUNX3/SERPINE1/SHC1/SULF2/TMEM107/TNRC18/TSHZ2	0.000939851845538933/0.00141786890610176/0.00097607544460866/0.000934293196432995/0.00096286169982887/0.000933394681563926/0.000956985555203604/0.00127042835150386/0.000954321828810993/0.000947949411777155/0.000926465203871119/0.00097754337372235/0.00113855946177463/0.0010308613138914/0.000982626578434843/0.00112965927531109/0.0010552180118301/0.000937876774469771/0.000960467034435648/0.001017433…	Macrophages_Muscle	Granulocytes_Muscle
COMP	0.503931	0.16937	0.0048532	BCL11B/CCND1/CDK5/CIC/COL18A1/CXCR5/EGFR/EPHA2/FLOT1/GDF15/IGFBP3/KLF5/LEF1/LTBP1/MET/NR1D1/PER1/PRKCH/RARG/RUNX3/SERPINE1/SHC1/SULF2/TMEM107/TNRC18/TSHZ2	0.000939851845538933/0.00141786890610176/0.00097607544460866/0.000934293196432995/0.00096286169982887/0.000933394681563926/0.000956985555203604/0.00127042835150386/0.000954321828810993/0.000947949411777155/0.000926465203871119/0.00097754337372235/0.00113855946177463/0.0010308613138914/0.000982626578434843/0.00112965927531109/0.0010552180118301/0.000937876774469771/0.000960467034435648/0.001017433…	Monocytes_Muscle	Granulocytes_Muscle
COMP	0.503931	0.16937	0.0048532	BCL11B/CCND1/CDK5/CIC/COL18A1/CXCR5/EGFR/EPHA2/FLOT1/GDF15/IGFBP3/KLF5/LEF1/LTBP1/MET/NR1D1/PER1/PRKCH/RARG/RUNX3/SERPINE1/SHC1/SULF2/TMEM107/TNRC18/TSHZ2	0.000939851845538933/0.00141786890610176/0.00097607544460866/0.000934293196432995/0.00096286169982887/0.000933394681563926/0.000956985555203604/0.00127042835150386/0.000954321828810993/0.000947949411777155/0.000926465203871119/0.00097754337372235/0.00113855946177463/0.0010308613138914/0.000982626578434843/0.00112965927531109/0.0010552180118301/0.000937876774469771/0.000960467034435648/0.001017433…	T-cells_Muscle	Granulocytes_Muscle
COMP	0.503931	0.16937	0.0048532	BCL11B/CCND1/CDK5/CIC/COL18A1/CXCR5/EGFR/EPHA2/FLOT1/GDF15/IGFBP3/KLF5/LEF1/LTBP1/MET/NR1D1/PER1/PRKCH/RARG/RUNX3/SERPINE1/SHC1/SULF2/TMEM107/TNRC18/TSHZ2	0.000939851845538933/0.00141786890610176/0.00097607544460866/0.000934293196432995/0.00096286169982887/0.000933394681563926/0.000956985555203604/0.00127042835150386/0.000954321828810993/0.000947949411777155/0.000926465203871119/0.00097754337372235/0.00113855946177463/0.0010308613138914/0.000982626578434843/0.00112965927531109/0.0010552180118301/0.000937876774469771/0.000960467034435648/0.001017433…	Myocytes_Muscle	Granulocytes_Muscle
APOE	0.477227	0.197323	0.0046731	ABCA1/AQP1/BCL9L/C1QB/C1QC/CCL7/CCNA2/CCND1/CEBPA/CSF1/CXCL10/CXCL12/EGFR/F13A1/FLOT1/FOXO3/ICAM1/ID1/IGF1/IGFBP2/IL1B/IRF2BPL/ITGB2/MIDN/MMP9/NR1D1/PIM1/RARG/SLC7A5/SRXN1/SULF2/TIMP1/TRAF4	0.00548961383709839/0.0046838898082105/0.00125555535846117/0.00565009664284423/0.00517445847791113/0.00603006920604606/0.00370384809051734/0.00147857872071867/0.00104827815177867/0.00434100032728227/0.00415690719851747/0.00439515923364999/0.00105072462064484/0.00557779218432904/0.00104499134183857/0.00116576567555709/0.00362141283380819/0.00142899901644446/0.00398311039481062/0.00449281652020318/…	B-cells_Muscle	Myocytes_Muscle
CALR	0.490233	0.459207	0.00444232	AMOTL2/BTK/CD19/CDH11/CLIC1/CTLA4/EGFL7/GTF2H2/KRT14/PIP5K1C/PRRC2B/SRPX2/TMEM176A	0.00470635840680797/0.00471850454903584/0.00494385950309041/0.00472001652714662/0.00474621761376163/0.00555011103197709/0.00485469612069838/0.00505210567364406/0.00505183192444424/0.00478020480276142/0.00531510964635272/0.00506075089467452/0.00528202271467741	B-cells_Muscle	Erythrocytes_Muscle
COL4A1	0.507316	0.166748	0.00428272	ADM/CBFA2T3/CCND1/CLDN4/EGFR/EPHA2/FLOT1/GDF15/LEF1/LTBP1/MMP9/NFE2/NR1D1/PER1/PLAU/PPP1R9B/RARG/SDC1/SERPINE1/SHC1/ZHX2	0.00112222891989934/0.001119217540003/0.00131106101658828/0.00104396204565138/0.00102225770011947/0.00114700859439643/0.00103213978218691/0.00112353351957869/0.00119917460238119/0.00110750531373841/0.0010437728468126/0.000990649931865714/0.00117624304400036/0.00113253405927967/0.0011264687485461/0.00107356514465398/0.00113601413504391/0.000991568506305874/0.00130493534145339/0.00114462239730178/0…	B-cells_Muscle	Granulocytes_Muscle
COL4A1	0.507316	0.166748	0.00428272	ADM/CBFA2T3/CCND1/CLDN4/EGFR/EPHA2/FLOT1/GDF15/LEF1/LTBP1/MMP9/NFE2/NR1D1/PER1/PLAU/PPP1R9B/RARG/SDC1/SERPINE1/SHC1/ZHX2	0.00112222891989934/0.001119217540003/0.00131106101658828/0.00104396204565138/0.00102225770011947/0.00114700859439643/0.00103213978218691/0.00112353351957869/0.00119917460238119/0.00110750531373841/0.0010437728468126/0.000990649931865714/0.00117624304400036/0.00113253405927967/0.0011264687485461/0.00107356514465398/0.00113601413504391/0.000991568506305874/0.00130493534145339/0.00114462239730178/0…	Dendritic-cells_Muscle	Granulocytes_Muscle
COL4A1	0.507316	0.166748	0.00428272	ADM/CBFA2T3/CCND1/CLDN4/EGFR/EPHA2/FLOT1/GDF15/LEF1/LTBP1/MMP9/NFE2/NR1D1/PER1/PLAU/PPP1R9B/RARG/SDC1/SERPINE1/SHC1/ZHX2	0.00112222891989934/0.001119217540003/0.00131106101658828/0.00104396204565138/0.00102225770011947/0.00114700859439643/0.00103213978218691/0.00112353351957869/0.00119917460238119/0.00110750531373841/0.0010437728468126/0.000990649931865714/0.00117624304400036/0.00113253405927967/0.0011264687485461/0.00107356514465398/0.00113601413504391/0.000991568506305874/0.00130493534145339/0.00114462239730178/0…	Erythrocytes_Muscle	Granulocytes_Muscle
COL4A1	0.507316	0.166748	0.00428272	ADM/CBFA2T3/CCND1/CLDN4/EGFR/EPHA2/FLOT1/GDF15/LEF1/LTBP1/MMP9/NFE2/NR1D1/PER1/PLAU/PPP1R9B/RARG/SDC1/SERPINE1/SHC1/ZHX2	0.00112222891989934/0.001119217540003/0.00131106101658828/0.00104396204565138/0.00102225770011947/0.00114700859439643/0.00103213978218691/0.00112353351957869/0.00119917460238119/0.00110750531373841/0.0010437728468126/0.000990649931865714/0.00117624304400036/0.00113253405927967/0.0011264687485461/0.00107356514465398/0.00113601413504391/0.000991568506305874/0.00130493534145339/0.00114462239730178/0…	Granulocytes_Muscle	Granulocytes_Muscle
COL4A1	0.507316	0.166748	0.00428272	ADM/CBFA2T3/CCND1/CLDN4/EGFR/EPHA2/FLOT1/GDF15/LEF1/LTBP1/MMP9/NFE2/NR1D1/PER1/PLAU/PPP1R9B/RARG/SDC1/SERPINE1/SHC1/ZHX2	0.00112222891989934/0.001119217540003/0.00131106101658828/0.00104396204565138/0.00102225770011947/0.00114700859439643/0.00103213978218691/0.00112353351957869/0.00119917460238119/0.00110750531373841/0.0010437728468126/0.000990649931865714/0.00117624304400036/0.00113253405927967/0.0011264687485461/0.00107356514465398/0.00113601413504391/0.000991568506305874/0.00130493534145339/0.00114462239730178/0…	Monocytes_Muscle	Granulocytes_Muscle
COL4A1	0.507316	0.166748	0.00428272	ADM/CBFA2T3/CCND1/CLDN4/EGFR/EPHA2/FLOT1/GDF15/LEF1/LTBP1/MMP9/NFE2/NR1D1/PER1/PLAU/PPP1R9B/RARG/SDC1/SERPINE1/SHC1/ZHX2	0.00112222891989934/0.001119217540003/0.00131106101658828/0.00104396204565138/0.00102225770011947/0.00114700859439643/0.00103213978218691/0.00112353351957869/0.00119917460238119/0.00110750531373841/0.0010437728468126/0.000990649931865714/0.00117624304400036/0.00113253405927967/0.0011264687485461/0.00107356514465398/0.00113601413504391/0.000991568506305874/0.00130493534145339/0.00114462239730178/0…	NK-cells_Muscle	Granulocytes_Muscle
COL4A1	0.507316	0.166748	0.00428272	ADM/CBFA2T3/CCND1/CLDN4/EGFR/EPHA2/FLOT1/GDF15/LEF1/LTBP1/MMP9/NFE2/NR1D1/PER1/PLAU/PPP1R9B/RARG/SDC1/SERPINE1/SHC1/ZHX2	0.00112222891989934/0.001119217540003/0.00131106101658828/0.00104396204565138/0.00102225770011947/0.00114700859439643/0.00103213978218691/0.00112353351957869/0.00119917460238119/0.00110750531373841/0.0010437728468126/0.000990649931865714/0.00117624304400036/0.00113253405927967/0.0011264687485461/0.00107356514465398/0.00113601413504391/0.000991568506305874/0.00130493534145339/0.00114462239730178/0…	Myocytes_Muscle	Granulocytes_Muscle
COL4A1	0.507316	0.166748	0.00428272	ADM/CBFA2T3/CCND1/CLDN4/EGFR/EPHA2/FLOT1/GDF15/LEF1/LTBP1/MMP9/NFE2/NR1D1/PER1/PLAU/PPP1R9B/RARG/SDC1/SERPINE1/SHC1/ZHX2	0.00112222891989934/0.001119217540003/0.00131106101658828/0.00104396204565138/0.00102225770011947/0.00114700859439643/0.00103213978218691/0.00112353351957869/0.00119917460238119/0.00110750531373841/0.0010437728468126/0.000990649931865714/0.00117624304400036/0.00113253405927967/0.0011264687485461/0.00107356514465398/0.00113601413504391/0.000991568506305874/0.00130493534145339/0.00114462239730178/0…	Neutrophils_Muscle	Granulocytes_Muscle
PIK3CB	0.499735	0.133083	0.00388067	AKT1/ASPH/BCL2L1/BCL9L/CALD1/CCND1/DTL/EGFR/GDF15/IGF1R/KLF5/LEF1/LTBP1/NR1D1/PDGFRA/PLAU/PML/RAB34/RARA/STAT5A/TAGLN/TM4SF1/ZFHX3/ZHX2	0.00241361659798184/0.000966572113029221/0.00135246091528481/0.0010339809452532/0.000923312568982286/0.00154939857130343/0.000940895936253587/0.00107478855202427/0.000979555407437453/0.000918582008425953/0.000914313702297687/0.000991034778636709/0.000940407630190976/0.00113064506141091/0.000938281346978494/0.00101033106018955/0.00104587028704381/0.000962850399144176/0.00118475829651939/0.00112974…	B-cells_Muscle	Macrophages_Muscle
PIK3CB	0.499735	0.133083	0.00388067	AKT1/ASPH/BCL2L1/BCL9L/CALD1/CCND1/DTL/EGFR/GDF15/IGF1R/KLF5/LEF1/LTBP1/NR1D1/PDGFRA/PLAU/PML/RAB34/RARA/STAT5A/TAGLN/TM4SF1/ZFHX3/ZHX2	0.00241361659798184/0.000966572113029221/0.00135246091528481/0.0010339809452532/0.000923312568982286/0.00154939857130343/0.000940895936253587/0.00107478855202427/0.000979555407437453/0.000918582008425953/0.000914313702297687/0.000991034778636709/0.000940407630190976/0.00113064506141091/0.000938281346978494/0.00101033106018955/0.00104587028704381/0.000962850399144176/0.00118475829651939/0.00112974…	Dendritic-cells_Muscle	Macrophages_Muscle
PIK3CB	0.499735	0.133083	0.00388067	AKT1/ASPH/BCL2L1/BCL9L/CALD1/CCND1/DTL/EGFR/GDF15/IGF1R/KLF5/LEF1/LTBP1/NR1D1/PDGFRA/PLAU/PML/RAB34/RARA/STAT5A/TAGLN/TM4SF1/ZFHX3/ZHX2	0.00241361659798184/0.000966572113029221/0.00135246091528481/0.0010339809452532/0.000923312568982286/0.00154939857130343/0.000940895936253587/0.00107478855202427/0.000979555407437453/0.000918582008425953/0.000914313702297687/0.000991034778636709/0.000940407630190976/0.00113064506141091/0.000938281346978494/0.00101033106018955/0.00104587028704381/0.000962850399144176/0.00118475829651939/0.00112974…	Endothelial-cells_Muscle	Macrophages_Muscle
PIK3CB	0.499735	0.133083	0.00388067	AKT1/ASPH/BCL2L1/BCL9L/CALD1/CCND1/DTL/EGFR/GDF15/IGF1R/KLF5/LEF1/LTBP1/NR1D1/PDGFRA/PLAU/PML/RAB34/RARA/STAT5A/TAGLN/TM4SF1/ZFHX3/ZHX2	0.00241361659798184/0.000966572113029221/0.00135246091528481/0.0010339809452532/0.000923312568982286/0.00154939857130343/0.000940895936253587/0.00107478855202427/0.000979555407437453/0.000918582008425953/0.000914313702297687/0.000991034778636709/0.000940407630190976/0.00113064506141091/0.000938281346978494/0.00101033106018955/0.00104587028704381/0.000962850399144176/0.00118475829651939/0.00112974…	Erythrocytes_Muscle	Macrophages_Muscle
PIK3CB	0.499735	0.133083	0.00388067	AKT1/ASPH/BCL2L1/BCL9L/CALD1/CCND1/DTL/EGFR/GDF15/IGF1R/KLF5/LEF1/LTBP1/NR1D1/PDGFRA/PLAU/PML/RAB34/RARA/STAT5A/TAGLN/TM4SF1/ZFHX3/ZHX2	0.00241361659798184/0.000966572113029221/0.00135246091528481/0.0010339809452532/0.000923312568982286/0.00154939857130343/0.000940895936253587/0.00107478855202427/0.000979555407437453/0.000918582008425953/0.000914313702297687/0.000991034778636709/0.000940407630190976/0.00113064506141091/0.000938281346978494/0.00101033106018955/0.00104587028704381/0.000962850399144176/0.00118475829651939/0.00112974…	Monocytes_Muscle	Macrophages_Muscle
PIK3CB	0.499735	0.133083	0.00388067	AKT1/ASPH/BCL2L1/BCL9L/CALD1/CCND1/DTL/EGFR/GDF15/IGF1R/KLF5/LEF1/LTBP1/NR1D1/PDGFRA/PLAU/PML/RAB34/RARA/STAT5A/TAGLN/TM4SF1/ZFHX3/ZHX2	0.00241361659798184/0.000966572113029221/0.00135246091528481/0.0010339809452532/0.000923312568982286/0.00154939857130343/0.000940895936253587/0.00107478855202427/0.000979555407437453/0.000918582008425953/0.000914313702297687/0.000991034778636709/0.000940407630190976/0.00113064506141091/0.000938281346978494/0.00101033106018955/0.00104587028704381/0.000962850399144176/0.00118475829651939/0.00112974…	NK-cells_Muscle	Macrophages_Muscle
PIK3CB	0.499735	0.133083	0.00388067	AKT1/ASPH/BCL2L1/BCL9L/CALD1/CCND1/DTL/EGFR/GDF15/IGF1R/KLF5/LEF1/LTBP1/NR1D1/PDGFRA/PLAU/PML/RAB34/RARA/STAT5A/TAGLN/TM4SF1/ZFHX3/ZHX2	0.00241361659798184/0.000966572113029221/0.00135246091528481/0.0010339809452532/0.000923312568982286/0.00154939857130343/0.000940895936253587/0.00107478855202427/0.000979555407437453/0.000918582008425953/0.000914313702297687/0.000991034778636709/0.000940407630190976/0.00113064506141091/0.000938281346978494/0.00101033106018955/0.00104587028704381/0.000962850399144176/0.00118475829651939/0.00112974…	T-cells_Muscle	Macrophages_Muscle
PIK3CB	0.499735	0.133083	0.00388067	AKT1/ASPH/BCL2L1/BCL9L/CALD1/CCND1/DTL/EGFR/GDF15/IGF1R/KLF5/LEF1/LTBP1/NR1D1/PDGFRA/PLAU/PML/RAB34/RARA/STAT5A/TAGLN/TM4SF1/ZFHX3/ZHX2	0.00241361659798184/0.000966572113029221/0.00135246091528481/0.0010339809452532/0.000923312568982286/0.00154939857130343/0.000940895936253587/0.00107478855202427/0.000979555407437453/0.000918582008425953/0.000914313702297687/0.000991034778636709/0.000940407630190976/0.00113064506141091/0.000938281346978494/0.00101033106018955/0.00104587028704381/0.000962850399144176/0.00118475829651939/0.00112974…	Myocytes_Muscle	Macrophages_Muscle
PIK3CB	0.499735	0.133083	0.00388067	AKT1/ASPH/BCL2L1/BCL9L/CALD1/CCND1/DTL/EGFR/GDF15/IGF1R/KLF5/LEF1/LTBP1/NR1D1/PDGFRA/PLAU/PML/RAB34/RARA/STAT5A/TAGLN/TM4SF1/ZFHX3/ZHX2	0.00241361659798184/0.000966572113029221/0.00135246091528481/0.0010339809452532/0.000923312568982286/0.00154939857130343/0.000940895936253587/0.00107478855202427/0.000979555407437453/0.000918582008425953/0.000914313702297687/0.000991034778636709/0.000940407630190976/0.00113064506141091/0.000938281346978494/0.00101033106018955/0.00104587028704381/0.000962850399144176/0.00118475829651939/0.00112974…	Neutrophils_Muscle	Macrophages_Muscle
TGFB1	0.472081	0.261338	0.0038464	ALDH7A1/BAD/BCL2/CALD1/CAT/CCND1/CD38/CEBPA/COL4A1/CRYAB/CTLA4/DNMT1/DST/ELN/FMOD/GSTO1/HAS1/HDAC2/IFIT3/IGF1/IL1B/JAG1/LOXL1/LOXL2/LZTFL1/MMP13/MSR1/MYD88/NEDD9/NOTCH1/OAS1/PDGFA/PLAU/POSTN/PTGS2/RUNX3/SERPINE1/SIRT1/SLC2A1/SOX9/SRF/TAGLN/THBS2/TIMP1/TJP1/ZHX2	0.00439160337336181/0.00473424183524968/0.00468721732519272/0.00485958471047617/0.00558719460742341/0.0049155449618628/0.00496507649457889/0.0044708167747475/0.00485394028475774/0.00461832386426685/0.00285268233680982/0.00438264033055405/0.00300779493731168/0.00698701226936435/0.00295418857773751/0.00422712107505249/0.00314960385971127/0.00399885736449382/0.00466566099947073/0.00566017293649168/0…	B-cells_Muscle	Neutrophils_Muscle
IGF1	0.491045	0.369574	0.00369649	CLEC5A/COL17A1/DPEP1/GABBR1/GPR171/ITGA5/LILRB5/LIMS3/PDGFRA/RNASE2/SKIV2L/SPARCL1/TAP1/TCF20/TNF/TWIST1	0.0066238994409892/0.00703820839390446/0.00576730321856765/0.00566511105608639/0.00602313262004571/0.00622275242478983/0.00964892826170846/0.00761042851778166/0.00614433509150439/0.0061148613096048/0.00610554134600723/0.00618964943592142/0.00569945701919668/0.00563721827754136/0.00581813194036551/0.00575253786736745	B-cells_Muscle	Dendritic-cells_Muscle
IGF1	0.491045	0.369574	0.00369649	CLEC5A/COL17A1/DPEP1/GABBR1/GPR171/ITGA5/LILRB5/LIMS3/PDGFRA/RNASE2/SKIV2L/SPARCL1/TAP1/TCF20/TNF/TWIST1	0.0066238994409892/0.00703820839390446/0.00576730321856765/0.00566511105608639/0.00602313262004571/0.00622275242478983/0.00964892826170846/0.00761042851778166/0.00614433509150439/0.0061148613096048/0.00610554134600723/0.00618964943592142/0.00569945701919668/0.00563721827754136/0.00581813194036551/0.00575253786736745	Endothelial-cells_Muscle	Dendritic-cells_Muscle
IGF1	0.491045	0.369574	0.00369649	CLEC5A/COL17A1/DPEP1/GABBR1/GPR171/ITGA5/LILRB5/LIMS3/PDGFRA/RNASE2/SKIV2L/SPARCL1/TAP1/TCF20/TNF/TWIST1	0.0066238994409892/0.00703820839390446/0.00576730321856765/0.00566511105608639/0.00602313262004571/0.00622275242478983/0.00964892826170846/0.00761042851778166/0.00614433509150439/0.0061148613096048/0.00610554134600723/0.00618964943592142/0.00569945701919668/0.00563721827754136/0.00581813194036551/0.00575253786736745	Macrophages_Muscle	Dendritic-cells_Muscle
IGF1	0.491045	0.369574	0.00369649	CLEC5A/COL17A1/DPEP1/GABBR1/GPR171/ITGA5/LILRB5/LIMS3/PDGFRA/RNASE2/SKIV2L/SPARCL1/TAP1/TCF20/TNF/TWIST1	0.0066238994409892/0.00703820839390446/0.00576730321856765/0.00566511105608639/0.00602313262004571/0.00622275242478983/0.00964892826170846/0.00761042851778166/0.00614433509150439/0.0061148613096048/0.00610554134600723/0.00618964943592142/0.00569945701919668/0.00563721827754136/0.00581813194036551/0.00575253786736745	Monocytes_Muscle	Dendritic-cells_Muscle
IGF1	0.491045	0.369574	0.00369649	CLEC5A/COL17A1/DPEP1/GABBR1/GPR171/ITGA5/LILRB5/LIMS3/PDGFRA/RNASE2/SKIV2L/SPARCL1/TAP1/TCF20/TNF/TWIST1	0.0066238994409892/0.00703820839390446/0.00576730321856765/0.00566511105608639/0.00602313262004571/0.00622275242478983/0.00964892826170846/0.00761042851778166/0.00614433509150439/0.0061148613096048/0.00610554134600723/0.00618964943592142/0.00569945701919668/0.00563721827754136/0.00581813194036551/0.00575253786736745	NK-cells_Muscle	Dendritic-cells_Muscle
IGF1	0.491045	0.369574	0.00369649	CLEC5A/COL17A1/DPEP1/GABBR1/GPR171/ITGA5/LILRB5/LIMS3/PDGFRA/RNASE2/SKIV2L/SPARCL1/TAP1/TCF20/TNF/TWIST1	0.0066238994409892/0.00703820839390446/0.00576730321856765/0.00566511105608639/0.00602313262004571/0.00622275242478983/0.00964892826170846/0.00761042851778166/0.00614433509150439/0.0061148613096048/0.00610554134600723/0.00618964943592142/0.00569945701919668/0.00563721827754136/0.00581813194036551/0.00575253786736745	T-cells_Muscle	Dendritic-cells_Muscle
IGF1	0.491045	0.369574	0.00369649	CLEC5A/COL17A1/DPEP1/GABBR1/GPR171/ITGA5/LILRB5/LIMS3/PDGFRA/RNASE2/SKIV2L/SPARCL1/TAP1/TCF20/TNF/TWIST1	0.0066238994409892/0.00703820839390446/0.00576730321856765/0.00566511105608639/0.00602313262004571/0.00622275242478983/0.00964892826170846/0.00761042851778166/0.00614433509150439/0.0061148613096048/0.00610554134600723/0.00618964943592142/0.00569945701919668/0.00563721827754136/0.00581813194036551/0.00575253786736745	Myocytes_Muscle	Dendritic-cells_Muscle
IGF1	0.491045	0.369574	0.00369649	CLEC5A/COL17A1/DPEP1/GABBR1/GPR171/ITGA5/LILRB5/LIMS3/PDGFRA/RNASE2/SKIV2L/SPARCL1/TAP1/TCF20/TNF/TWIST1	0.0066238994409892/0.00703820839390446/0.00576730321856765/0.00566511105608639/0.00602313262004571/0.00622275242478983/0.00964892826170846/0.00761042851778166/0.00614433509150439/0.0061148613096048/0.00610554134600723/0.00618964943592142/0.00569945701919668/0.00563721827754136/0.00581813194036551/0.00575253786736745	Neutrophils_Muscle	Dendritic-cells_Muscle
IL1B	0.484407	0.41678	0.00310922	ABCA1/ADAM15/AREG/ATG5/BCL2/BCL2L1/BIRC3/C1QB/C1R/CAV1/CCL3/CCL5/COL1A1/CPT1A/CXCL10/DUSP7/ENPP2/EPAS1/FN1/ID3/IGFBP3/IGFBP5/IL13RA1/IL1R2/INHBA/LAMA4/MAPK3/MMP12/MMP14/MMP2/MMP3/MMP9/NFKBIB/PDGFA/PLAT/PLSCR1/PTGER4/PTGS2/RELA/SCD/SDC2/SERPINE1/SOX4/SOX9/TGFB1/TGFBR2/THBS4/THRA/TIMP1/TIMP2/TIMP3/TNF/TNFAIP6/TRAF6/VCAM1/VCAN	0.00440871432519779/0.00498984755065295/0.00678499376436745/0.00413970571589666/0.00492054845726017/0.00574291384899857/0.00608853375803906/0.00586359418867589/0.00482734984999481/0.00462346515388925/0.0053013438962451/0.00605587928756376/0.00432704969277202/0.00473379022051367/0.00602508451228127/0.00441020522539624/0.00499025654970279/0.00464891908539874/0.00471508674511481/0.00481314634896284/…	B-cells_Muscle	B-cells_Muscle
IL1B	0.484407	0.41678	0.00310922	ABCA1/ADAM15/AREG/ATG5/BCL2/BCL2L1/BIRC3/C1QB/C1R/CAV1/CCL3/CCL5/COL1A1/CPT1A/CXCL10/DUSP7/ENPP2/EPAS1/FN1/ID3/IGFBP3/IGFBP5/IL13RA1/IL1R2/INHBA/LAMA4/MAPK3/MMP12/MMP14/MMP2/MMP3/MMP9/NFKBIB/PDGFA/PLAT/PLSCR1/PTGER4/PTGS2/RELA/SCD/SDC2/SERPINE1/SOX4/SOX9/TGFB1/TGFBR2/THBS4/THRA/TIMP1/TIMP2/TIMP3/TNF/TNFAIP6/TRAF6/VCAM1/VCAN	0.00440871432519779/0.00498984755065295/0.00678499376436745/0.00413970571589666/0.00492054845726017/0.00574291384899857/0.00608853375803906/0.00586359418867589/0.00482734984999481/0.00462346515388925/0.0053013438962451/0.00605587928756376/0.00432704969277202/0.00473379022051367/0.00602508451228127/0.00441020522539624/0.00499025654970279/0.00464891908539874/0.00471508674511481/0.00481314634896284/…	Dendritic-cells_Muscle	B-cells_Muscle
IL1B	0.484407	0.41678	0.00310922	ABCA1/ADAM15/AREG/ATG5/BCL2/BCL2L1/BIRC3/C1QB/C1R/CAV1/CCL3/CCL5/COL1A1/CPT1A/CXCL10/DUSP7/ENPP2/EPAS1/FN1/ID3/IGFBP3/IGFBP5/IL13RA1/IL1R2/INHBA/LAMA4/MAPK3/MMP12/MMP14/MMP2/MMP3/MMP9/NFKBIB/PDGFA/PLAT/PLSCR1/PTGER4/PTGS2/RELA/SCD/SDC2/SERPINE1/SOX4/SOX9/TGFB1/TGFBR2/THBS4/THRA/TIMP1/TIMP2/TIMP3/TNF/TNFAIP6/TRAF6/VCAM1/VCAN	0.00440871432519779/0.00498984755065295/0.00678499376436745/0.00413970571589666/0.00492054845726017/0.00574291384899857/0.00608853375803906/0.00586359418867589/0.00482734984999481/0.00462346515388925/0.0053013438962451/0.00605587928756376/0.00432704969277202/0.00473379022051367/0.00602508451228127/0.00441020522539624/0.00499025654970279/0.00464891908539874/0.00471508674511481/0.00481314634896284/…	Erythrocytes_Muscle	B-cells_Muscle
IL1B	0.484407	0.41678	0.00310922	ABCA1/ADAM15/AREG/ATG5/BCL2/BCL2L1/BIRC3/C1QB/C1R/CAV1/CCL3/CCL5/COL1A1/CPT1A/CXCL10/DUSP7/ENPP2/EPAS1/FN1/ID3/IGFBP3/IGFBP5/IL13RA1/IL1R2/INHBA/LAMA4/MAPK3/MMP12/MMP14/MMP2/MMP3/MMP9/NFKBIB/PDGFA/PLAT/PLSCR1/PTGER4/PTGS2/RELA/SCD/SDC2/SERPINE1/SOX4/SOX9/TGFB1/TGFBR2/THBS4/THRA/TIMP1/TIMP2/TIMP3/TNF/TNFAIP6/TRAF6/VCAM1/VCAN	0.00440871432519779/0.00498984755065295/0.00678499376436745/0.00413970571589666/0.00492054845726017/0.00574291384899857/0.00608853375803906/0.00586359418867589/0.00482734984999481/0.00462346515388925/0.0053013438962451/0.00605587928756376/0.00432704969277202/0.00473379022051367/0.00602508451228127/0.00441020522539624/0.00499025654970279/0.00464891908539874/0.00471508674511481/0.00481314634896284/…	Monocytes_Muscle	B-cells_Muscle
IL1B	0.484407	0.41678	0.00310922	ABCA1/ADAM15/AREG/ATG5/BCL2/BCL2L1/BIRC3/C1QB/C1R/CAV1/CCL3/CCL5/COL1A1/CPT1A/CXCL10/DUSP7/ENPP2/EPAS1/FN1/ID3/IGFBP3/IGFBP5/IL13RA1/IL1R2/INHBA/LAMA4/MAPK3/MMP12/MMP14/MMP2/MMP3/MMP9/NFKBIB/PDGFA/PLAT/PLSCR1/PTGER4/PTGS2/RELA/SCD/SDC2/SERPINE1/SOX4/SOX9/TGFB1/TGFBR2/THBS4/THRA/TIMP1/TIMP2/TIMP3/TNF/TNFAIP6/TRAF6/VCAM1/VCAN	0.00440871432519779/0.00498984755065295/0.00678499376436745/0.00413970571589666/0.00492054845726017/0.00574291384899857/0.00608853375803906/0.00586359418867589/0.00482734984999481/0.00462346515388925/0.0053013438962451/0.00605587928756376/0.00432704969277202/0.00473379022051367/0.00602508451228127/0.00441020522539624/0.00499025654970279/0.00464891908539874/0.00471508674511481/0.00481314634896284/…	NK-cells_Muscle	B-cells_Muscle
IL1B	0.484407	0.41678	0.00310922	ABCA1/ADAM15/AREG/ATG5/BCL2/BCL2L1/BIRC3/C1QB/C1R/CAV1/CCL3/CCL5/COL1A1/CPT1A/CXCL10/DUSP7/ENPP2/EPAS1/FN1/ID3/IGFBP3/IGFBP5/IL13RA1/IL1R2/INHBA/LAMA4/MAPK3/MMP12/MMP14/MMP2/MMP3/MMP9/NFKBIB/PDGFA/PLAT/PLSCR1/PTGER4/PTGS2/RELA/SCD/SDC2/SERPINE1/SOX4/SOX9/TGFB1/TGFBR2/THBS4/THRA/TIMP1/TIMP2/TIMP3/TNF/TNFAIP6/TRAF6/VCAM1/VCAN	0.00440871432519779/0.00498984755065295/0.00678499376436745/0.00413970571589666/0.00492054845726017/0.00574291384899857/0.00608853375803906/0.00586359418867589/0.00482734984999481/0.00462346515388925/0.0053013438962451/0.00605587928756376/0.00432704969277202/0.00473379022051367/0.00602508451228127/0.00441020522539624/0.00499025654970279/0.00464891908539874/0.00471508674511481/0.00481314634896284/…	Myocytes_Muscle	B-cells_Muscle
IL1B	0.484407	0.41678	0.00310922	ABCA1/ADAM15/AREG/ATG5/BCL2/BCL2L1/BIRC3/C1QB/C1R/CAV1/CCL3/CCL5/COL1A1/CPT1A/CXCL10/DUSP7/ENPP2/EPAS1/FN1/ID3/IGFBP3/IGFBP5/IL13RA1/IL1R2/INHBA/LAMA4/MAPK3/MMP12/MMP14/MMP2/MMP3/MMP9/NFKBIB/PDGFA/PLAT/PLSCR1/PTGER4/PTGS2/RELA/SCD/SDC2/SERPINE1/SOX4/SOX9/TGFB1/TGFBR2/THBS4/THRA/TIMP1/TIMP2/TIMP3/TNF/TNFAIP6/TRAF6/VCAM1/VCAN	0.00440871432519779/0.00498984755065295/0.00678499376436745/0.00413970571589666/0.00492054845726017/0.00574291384899857/0.00608853375803906/0.00586359418867589/0.00482734984999481/0.00462346515388925/0.0053013438962451/0.00605587928756376/0.00432704969277202/0.00473379022051367/0.00602508451228127/0.00441020522539624/0.00499025654970279/0.00464891908539874/0.00471508674511481/0.00481314634896284/…	Neutrophils_Muscle	B-cells_Muscle
PIK3CB	0.506084	0.166741	0.00295882	ABL1/ASPH/CCND1/CIC/DTL/EGFR/EPHA2/FLOT1/GDF15/KLF5/LEF1/LTBP1/NR1D1/PDGFRA/PER1/PLAU/RARG/RUNX3/SERPINE1/SHC1/TAGLN/TM4SF1/ZHX2	0.000908462975992795/0.000966572113029221/0.00154939857130343/0.000907264346650925/0.000940895936253587/0.00107478855202427/0.00118504531824589/0.000950379056953841/0.000979555407437453/0.000914313702297687/0.000991034778636709/0.000940407630190976/0.00113064506141091/0.000938281346978494/0.00101922348706729/0.00101033106018955/0.000989512619199385/0.00095005128230606/0.00112918520924919/0.001122…	B-cells_Muscle	Granulocytes_Muscle
PIK3CB	0.506084	0.166741	0.00295882	ABL1/ASPH/CCND1/CIC/DTL/EGFR/EPHA2/FLOT1/GDF15/KLF5/LEF1/LTBP1/NR1D1/PDGFRA/PER1/PLAU/RARG/RUNX3/SERPINE1/SHC1/TAGLN/TM4SF1/ZHX2	0.000908462975992795/0.000966572113029221/0.00154939857130343/0.000907264346650925/0.000940895936253587/0.00107478855202427/0.00118504531824589/0.000950379056953841/0.000979555407437453/0.000914313702297687/0.000991034778636709/0.000940407630190976/0.00113064506141091/0.000938281346978494/0.00101922348706729/0.00101033106018955/0.000989512619199385/0.00095005128230606/0.00112918520924919/0.001122…	Dendritic-cells_Muscle	Granulocytes_Muscle
PIK3CB	0.506084	0.166741	0.00295882	ABL1/ASPH/CCND1/CIC/DTL/EGFR/EPHA2/FLOT1/GDF15/KLF5/LEF1/LTBP1/NR1D1/PDGFRA/PER1/PLAU/RARG/RUNX3/SERPINE1/SHC1/TAGLN/TM4SF1/ZHX2	0.000908462975992795/0.000966572113029221/0.00154939857130343/0.000907264346650925/0.000940895936253587/0.00107478855202427/0.00118504531824589/0.000950379056953841/0.000979555407437453/0.000914313702297687/0.000991034778636709/0.000940407630190976/0.00113064506141091/0.000938281346978494/0.00101922348706729/0.00101033106018955/0.000989512619199385/0.00095005128230606/0.00112918520924919/0.001122…	Endothelial-cells_Muscle	Granulocytes_Muscle
PIK3CB	0.506084	0.166741	0.00295882	ABL1/ASPH/CCND1/CIC/DTL/EGFR/EPHA2/FLOT1/GDF15/KLF5/LEF1/LTBP1/NR1D1/PDGFRA/PER1/PLAU/RARG/RUNX3/SERPINE1/SHC1/TAGLN/TM4SF1/ZHX2	0.000908462975992795/0.000966572113029221/0.00154939857130343/0.000907264346650925/0.000940895936253587/0.00107478855202427/0.00118504531824589/0.000950379056953841/0.000979555407437453/0.000914313702297687/0.000991034778636709/0.000940407630190976/0.00113064506141091/0.000938281346978494/0.00101922348706729/0.00101033106018955/0.000989512619199385/0.00095005128230606/0.00112918520924919/0.001122…	Erythrocytes_Muscle	Granulocytes_Muscle
PIK3CB	0.506084	0.166741	0.00295882	ABL1/ASPH/CCND1/CIC/DTL/EGFR/EPHA2/FLOT1/GDF15/KLF5/LEF1/LTBP1/NR1D1/PDGFRA/PER1/PLAU/RARG/RUNX3/SERPINE1/SHC1/TAGLN/TM4SF1/ZHX2	0.000908462975992795/0.000966572113029221/0.00154939857130343/0.000907264346650925/0.000940895936253587/0.00107478855202427/0.00118504531824589/0.000950379056953841/0.000979555407437453/0.000914313702297687/0.000991034778636709/0.000940407630190976/0.00113064506141091/0.000938281346978494/0.00101922348706729/0.00101033106018955/0.000989512619199385/0.00095005128230606/0.00112918520924919/0.001122…	Monocytes_Muscle	Granulocytes_Muscle
PIK3CB	0.506084	0.166741	0.00295882	ABL1/ASPH/CCND1/CIC/DTL/EGFR/EPHA2/FLOT1/GDF15/KLF5/LEF1/LTBP1/NR1D1/PDGFRA/PER1/PLAU/RARG/RUNX3/SERPINE1/SHC1/TAGLN/TM4SF1/ZHX2	0.000908462975992795/0.000966572113029221/0.00154939857130343/0.000907264346650925/0.000940895936253587/0.00107478855202427/0.00118504531824589/0.000950379056953841/0.000979555407437453/0.000914313702297687/0.000991034778636709/0.000940407630190976/0.00113064506141091/0.000938281346978494/0.00101922348706729/0.00101033106018955/0.000989512619199385/0.00095005128230606/0.00112918520924919/0.001122…	NK-cells_Muscle	Granulocytes_Muscle
PIK3CB	0.506084	0.166741	0.00295882	ABL1/ASPH/CCND1/CIC/DTL/EGFR/EPHA2/FLOT1/GDF15/KLF5/LEF1/LTBP1/NR1D1/PDGFRA/PER1/PLAU/RARG/RUNX3/SERPINE1/SHC1/TAGLN/TM4SF1/ZHX2	0.000908462975992795/0.000966572113029221/0.00154939857130343/0.000907264346650925/0.000940895936253587/0.00107478855202427/0.00118504531824589/0.000950379056953841/0.000979555407437453/0.000914313702297687/0.000991034778636709/0.000940407630190976/0.00113064506141091/0.000938281346978494/0.00101922348706729/0.00101033106018955/0.000989512619199385/0.00095005128230606/0.00112918520924919/0.001122…	T-cells_Muscle	Granulocytes_Muscle
PIK3CB	0.506084	0.166741	0.00295882	ABL1/ASPH/CCND1/CIC/DTL/EGFR/EPHA2/FLOT1/GDF15/KLF5/LEF1/LTBP1/NR1D1/PDGFRA/PER1/PLAU/RARG/RUNX3/SERPINE1/SHC1/TAGLN/TM4SF1/ZHX2	0.000908462975992795/0.000966572113029221/0.00154939857130343/0.000907264346650925/0.000940895936253587/0.00107478855202427/0.00118504531824589/0.000950379056953841/0.000979555407437453/0.000914313702297687/0.000991034778636709/0.000940407630190976/0.00113064506141091/0.000938281346978494/0.00101922348706729/0.00101033106018955/0.000989512619199385/0.00095005128230606/0.00112918520924919/0.001122…	Myocytes_Muscle	Granulocytes_Muscle
PIK3CB	0.506084	0.166741	0.00295882	ABL1/ASPH/CCND1/CIC/DTL/EGFR/EPHA2/FLOT1/GDF15/KLF5/LEF1/LTBP1/NR1D1/PDGFRA/PER1/PLAU/RARG/RUNX3/SERPINE1/SHC1/TAGLN/TM4SF1/ZHX2	0.000908462975992795/0.000966572113029221/0.00154939857130343/0.000907264346650925/0.000940895936253587/0.00107478855202427/0.00118504531824589/0.000950379056953841/0.000979555407437453/0.000914313702297687/0.000991034778636709/0.000940407630190976/0.00113064506141091/0.000938281346978494/0.00101922348706729/0.00101033106018955/0.000989512619199385/0.00095005128230606/0.00112918520924919/0.001122…	Neutrophils_Muscle	Granulocytes_Muscle
CLCF1	0.502402	0.369525	0.00294294	ADM/ASPH/BCL2L1/BCL3/BCL9L/CAPN2/CCND1/CDK6/CISH/CPEB4/DUSP5/EGFR/EPHA2/FTH1/GDF15/ID1/IKZF2/ITGA5/KLF9/KRT15/LPP/LTBP1/MAPKAPK3/MYC/NDUFS2/NR1D1/OSM/PER1/PLEC/PPP2R3A/PRDX2/PTK2B/RAB31/RARG/RUNX3/SERPINE1/SGK1/SH2B3/SHC1/SLC2A1/SMOX/STAT5B/TGFBR2/TGM2/UBC	0.00161841938096015/0.0016399065496169/0.00234141833128808/0.00217669616293927/0.0017219017606005/0.00161203277050685/0.00195814467873593/0.00155098875537722/0.00271944639316526/0.00199927117918545/0.00160437060390885/0.00183074690710046/0.00198416181834946/0.00156609527891442/0.00179055533823092/0.00183753140830766/0.0016624851139348/0.00173110404394727/0.00224692206384385/0.00195269474229544/0.…	B-cells_Muscle	Dendritic-cells_Muscle
CLCF1	0.502402	0.369525	0.00294294	ADM/ASPH/BCL2L1/BCL3/BCL9L/CAPN2/CCND1/CDK6/CISH/CPEB4/DUSP5/EGFR/EPHA2/FTH1/GDF15/ID1/IKZF2/ITGA5/KLF9/KRT15/LPP/LTBP1/MAPKAPK3/MYC/NDUFS2/NR1D1/OSM/PER1/PLEC/PPP2R3A/PRDX2/PTK2B/RAB31/RARG/RUNX3/SERPINE1/SGK1/SH2B3/SHC1/SLC2A1/SMOX/STAT5B/TGFBR2/TGM2/UBC	0.00161841938096015/0.0016399065496169/0.00234141833128808/0.00217669616293927/0.0017219017606005/0.00161203277050685/0.00195814467873593/0.00155098875537722/0.00271944639316526/0.00199927117918545/0.00160437060390885/0.00183074690710046/0.00198416181834946/0.00156609527891442/0.00179055533823092/0.00183753140830766/0.0016624851139348/0.00173110404394727/0.00224692206384385/0.00195269474229544/0.…	Dendritic-cells_Muscle	Dendritic-cells_Muscle
CLCF1	0.502402	0.369525	0.00294294	ADM/ASPH/BCL2L1/BCL3/BCL9L/CAPN2/CCND1/CDK6/CISH/CPEB4/DUSP5/EGFR/EPHA2/FTH1/GDF15/ID1/IKZF2/ITGA5/KLF9/KRT15/LPP/LTBP1/MAPKAPK3/MYC/NDUFS2/NR1D1/OSM/PER1/PLEC/PPP2R3A/PRDX2/PTK2B/RAB31/RARG/RUNX3/SERPINE1/SGK1/SH2B3/SHC1/SLC2A1/SMOX/STAT5B/TGFBR2/TGM2/UBC	0.00161841938096015/0.0016399065496169/0.00234141833128808/0.00217669616293927/0.0017219017606005/0.00161203277050685/0.00195814467873593/0.00155098875537722/0.00271944639316526/0.00199927117918545/0.00160437060390885/0.00183074690710046/0.00198416181834946/0.00156609527891442/0.00179055533823092/0.00183753140830766/0.0016624851139348/0.00173110404394727/0.00224692206384385/0.00195269474229544/0.…	Endothelial-cells_Muscle	Dendritic-cells_Muscle
CLCF1	0.502402	0.369525	0.00294294	ADM/ASPH/BCL2L1/BCL3/BCL9L/CAPN2/CCND1/CDK6/CISH/CPEB4/DUSP5/EGFR/EPHA2/FTH1/GDF15/ID1/IKZF2/ITGA5/KLF9/KRT15/LPP/LTBP1/MAPKAPK3/MYC/NDUFS2/NR1D1/OSM/PER1/PLEC/PPP2R3A/PRDX2/PTK2B/RAB31/RARG/RUNX3/SERPINE1/SGK1/SH2B3/SHC1/SLC2A1/SMOX/STAT5B/TGFBR2/TGM2/UBC	0.00161841938096015/0.0016399065496169/0.00234141833128808/0.00217669616293927/0.0017219017606005/0.00161203277050685/0.00195814467873593/0.00155098875537722/0.00271944639316526/0.00199927117918545/0.00160437060390885/0.00183074690710046/0.00198416181834946/0.00156609527891442/0.00179055533823092/0.00183753140830766/0.0016624851139348/0.00173110404394727/0.00224692206384385/0.00195269474229544/0.…	Erythrocytes_Muscle	Dendritic-cells_Muscle
CLCF1	0.502402	0.369525	0.00294294	ADM/ASPH/BCL2L1/BCL3/BCL9L/CAPN2/CCND1/CDK6/CISH/CPEB4/DUSP5/EGFR/EPHA2/FTH1/GDF15/ID1/IKZF2/ITGA5/KLF9/KRT15/LPP/LTBP1/MAPKAPK3/MYC/NDUFS2/NR1D1/OSM/PER1/PLEC/PPP2R3A/PRDX2/PTK2B/RAB31/RARG/RUNX3/SERPINE1/SGK1/SH2B3/SHC1/SLC2A1/SMOX/STAT5B/TGFBR2/TGM2/UBC	0.00161841938096015/0.0016399065496169/0.00234141833128808/0.00217669616293927/0.0017219017606005/0.00161203277050685/0.00195814467873593/0.00155098875537722/0.00271944639316526/0.00199927117918545/0.00160437060390885/0.00183074690710046/0.00198416181834946/0.00156609527891442/0.00179055533823092/0.00183753140830766/0.0016624851139348/0.00173110404394727/0.00224692206384385/0.00195269474229544/0.…	Fibroblasts_Muscle	Dendritic-cells_Muscle
CLCF1	0.502402	0.369525	0.00294294	ADM/ASPH/BCL2L1/BCL3/BCL9L/CAPN2/CCND1/CDK6/CISH/CPEB4/DUSP5/EGFR/EPHA2/FTH1/GDF15/ID1/IKZF2/ITGA5/KLF9/KRT15/LPP/LTBP1/MAPKAPK3/MYC/NDUFS2/NR1D1/OSM/PER1/PLEC/PPP2R3A/PRDX2/PTK2B/RAB31/RARG/RUNX3/SERPINE1/SGK1/SH2B3/SHC1/SLC2A1/SMOX/STAT5B/TGFBR2/TGM2/UBC	0.00161841938096015/0.0016399065496169/0.00234141833128808/0.00217669616293927/0.0017219017606005/0.00161203277050685/0.00195814467873593/0.00155098875537722/0.00271944639316526/0.00199927117918545/0.00160437060390885/0.00183074690710046/0.00198416181834946/0.00156609527891442/0.00179055533823092/0.00183753140830766/0.0016624851139348/0.00173110404394727/0.00224692206384385/0.00195269474229544/0.…	Monocytes_Muscle	Dendritic-cells_Muscle
CLCF1	0.502799	0.130498	0.00272547	ANGPTL4/ASPH/CALD1/CCND1/CISH/CRISPLD2/EGFR/IKZF2/IRF2BPL/ITGA5/LTBP1/NFIA/NR1D1/OSM/SERPINE1/SMOX/STAT5A	0.00173836054581378/0.0016399065496169/0.00154212598494234/0.00195814467873593/0.00271944639316526/0.00155408015342116/0.00183074690710046/0.0016624851139348/0.0020972261971613/0.00173110404394727/0.00155138261625261/0.00154384619713281/0.00190926908535341/0.00171626701822378/0.00178114710531237/0.00176459058179772/0.0021352596543754	B-cells_Muscle	T-cells_Muscle
CLCF1	0.502799	0.130498	0.00272547	ANGPTL4/ASPH/CALD1/CCND1/CISH/CRISPLD2/EGFR/IKZF2/IRF2BPL/ITGA5/LTBP1/NFIA/NR1D1/OSM/SERPINE1/SMOX/STAT5A	0.00173836054581378/0.0016399065496169/0.00154212598494234/0.00195814467873593/0.00271944639316526/0.00155408015342116/0.00183074690710046/0.0016624851139348/0.0020972261971613/0.00173110404394727/0.00155138261625261/0.00154384619713281/0.00190926908535341/0.00171626701822378/0.00178114710531237/0.00176459058179772/0.0021352596543754	Dendritic-cells_Muscle	T-cells_Muscle
CLCF1	0.502799	0.130498	0.00272547	ANGPTL4/ASPH/CALD1/CCND1/CISH/CRISPLD2/EGFR/IKZF2/IRF2BPL/ITGA5/LTBP1/NFIA/NR1D1/OSM/SERPINE1/SMOX/STAT5A	0.00173836054581378/0.0016399065496169/0.00154212598494234/0.00195814467873593/0.00271944639316526/0.00155408015342116/0.00183074690710046/0.0016624851139348/0.0020972261971613/0.00173110404394727/0.00155138261625261/0.00154384619713281/0.00190926908535341/0.00171626701822378/0.00178114710531237/0.00176459058179772/0.0021352596543754	Endothelial-cells_Muscle	T-cells_Muscle
CLCF1	0.502799	0.130498	0.00272547	ANGPTL4/ASPH/CALD1/CCND1/CISH/CRISPLD2/EGFR/IKZF2/IRF2BPL/ITGA5/LTBP1/NFIA/NR1D1/OSM/SERPINE1/SMOX/STAT5A	0.00173836054581378/0.0016399065496169/0.00154212598494234/0.00195814467873593/0.00271944639316526/0.00155408015342116/0.00183074690710046/0.0016624851139348/0.0020972261971613/0.00173110404394727/0.00155138261625261/0.00154384619713281/0.00190926908535341/0.00171626701822378/0.00178114710531237/0.00176459058179772/0.0021352596543754	Erythrocytes_Muscle	T-cells_Muscle
CLCF1	0.502799	0.130498	0.00272547	ANGPTL4/ASPH/CALD1/CCND1/CISH/CRISPLD2/EGFR/IKZF2/IRF2BPL/ITGA5/LTBP1/NFIA/NR1D1/OSM/SERPINE1/SMOX/STAT5A	0.00173836054581378/0.0016399065496169/0.00154212598494234/0.00195814467873593/0.00271944639316526/0.00155408015342116/0.00183074690710046/0.0016624851139348/0.0020972261971613/0.00173110404394727/0.00155138261625261/0.00154384619713281/0.00190926908535341/0.00171626701822378/0.00178114710531237/0.00176459058179772/0.0021352596543754	Fibroblasts_Muscle	T-cells_Muscle
CLCF1	0.502799	0.130498	0.00272547	ANGPTL4/ASPH/CALD1/CCND1/CISH/CRISPLD2/EGFR/IKZF2/IRF2BPL/ITGA5/LTBP1/NFIA/NR1D1/OSM/SERPINE1/SMOX/STAT5A	0.00173836054581378/0.0016399065496169/0.00154212598494234/0.00195814467873593/0.00271944639316526/0.00155408015342116/0.00183074690710046/0.0016624851139348/0.0020972261971613/0.00173110404394727/0.00155138261625261/0.00154384619713281/0.00190926908535341/0.00171626701822378/0.00178114710531237/0.00176459058179772/0.0021352596543754	Monocytes_Muscle	T-cells_Muscle
JAG1	0.497053	0.166302	0.00244112	C7/COL5A3/KRT10/PLEKHA4/SCARA5/SH3PXD2A	0.00708758221100331/0.00552322808379158/0.00600574615516505/0.00542586078776909/0.00537196588656842/0.0052756365133586	Erythrocytes_Muscle	Granulocytes_Muscle
JAG1	0.497053	0.166302	0.00244112	C7/COL5A3/KRT10/PLEKHA4/SCARA5/SH3PXD2A	0.00708758221100331/0.00552322808379158/0.00600574615516505/0.00542586078776909/0.00537196588656842/0.0052756365133586	Monocytes_Muscle	Granulocytes_Muscle
JAG1	0.497053	0.166302	0.00244112	C7/COL5A3/KRT10/PLEKHA4/SCARA5/SH3PXD2A	0.00708758221100331/0.00552322808379158/0.00600574615516505/0.00542586078776909/0.00537196588656842/0.0052756365133586	T-cells_Muscle	Granulocytes_Muscle
JAG1	0.497053	0.166302	0.00244112	C7/COL5A3/KRT10/PLEKHA4/SCARA5/SH3PXD2A	0.00708758221100331/0.00552322808379158/0.00600574615516505/0.00542586078776909/0.00537196588656842/0.0052756365133586	Myocytes_Muscle	Granulocytes_Muscle
JAG1	0.497053	0.166302	0.00244112	C7/COL5A3/KRT10/PLEKHA4/SCARA5/SH3PXD2A	0.00708758221100331/0.00552322808379158/0.00600574615516505/0.00542586078776909/0.00537196588656842/0.0052756365133586	Neutrophils_Muscle	Granulocytes_Muscle
APOE	0.490549	0.364068	0.00235154	ABCA1/AQP1/BCL2L1/BCL3/BCL9L/C1QB/C1QC/CCL23/CCL7/CCNA2/CCND1/CEBPA/CKS1B/EGFR/EPHA2/F13A1/F3/FN1/GDF15/GSTM1/HSD11B1/ID1/IGFBP2/IL1B/ITGB2/LEF1/MFGE8/MMP9/MYC/NR1D1/NUDT19/PER1/PLAT/PLEC/PTGR1/RARG/SERPINE1/SGK1/SHC1/SLC2A1/SMAD7/SQLE/SRXN1/SULF2/TIMP1/TNF/TSC22D3/UBC/UGDH/VCAM1	0.00548961383709839/0.0046838898082105/0.00119964428691536/0.00139816879913237/0.00125555535846117/0.00565009664284423/0.00517445847791113/0.00917301956052715/0.00603006920604606/0.00370384809051734/0.00147857872071867/0.00104827815177867/0.00110514752943186/0.00105072462064484/0.00117551792616752/0.00557779218432904/0.00451778443203498/0.00104629956897242/0.00108592692715493/0.00467104800840705/…	B-cells_Muscle	Dendritic-cells_Muscle
TNF	0.479585	0.128293	0.00224248	BCL2L1/CCL8/CCNA2/CD38/COL15A1/CP/ENPP2/IL7R/ORM1/SERPINB2/TRAF1/UPP1/VCAM1/XAF1	0.00514057324681684/0.00821378512426956/0.00498448799050174/0.00629404267623597/0.00519757212018063/0.00681893178321207/0.00618897870370219/0.00646268793190879/0.00576531667495745/0.00636778393070118/0.0058713908339737/0.00519016474775638/0.00977502328051443/0.00555238596437144	B-cells_Muscle	Macrophages_Muscle
TNF	0.479585	0.128293	0.00224248	BCL2L1/CCL8/CCNA2/CD38/COL15A1/CP/ENPP2/IL7R/ORM1/SERPINB2/TRAF1/UPP1/VCAM1/XAF1	0.00514057324681684/0.00821378512426956/0.00498448799050174/0.00629404267623597/0.00519757212018063/0.00681893178321207/0.00618897870370219/0.00646268793190879/0.00576531667495745/0.00636778393070118/0.0058713908339737/0.00519016474775638/0.00977502328051443/0.00555238596437144	Dendritic-cells_Muscle	Macrophages_Muscle
TNF	0.479585	0.128293	0.00224248	BCL2L1/CCL8/CCNA2/CD38/COL15A1/CP/ENPP2/IL7R/ORM1/SERPINB2/TRAF1/UPP1/VCAM1/XAF1	0.00514057324681684/0.00821378512426956/0.00498448799050174/0.00629404267623597/0.00519757212018063/0.00681893178321207/0.00618897870370219/0.00646268793190879/0.00576531667495745/0.00636778393070118/0.0058713908339737/0.00519016474775638/0.00977502328051443/0.00555238596437144	Erythrocytes_Muscle	Macrophages_Muscle
TNF	0.479585	0.128293	0.00224248	BCL2L1/CCL8/CCNA2/CD38/COL15A1/CP/ENPP2/IL7R/ORM1/SERPINB2/TRAF1/UPP1/VCAM1/XAF1	0.00514057324681684/0.00821378512426956/0.00498448799050174/0.00629404267623597/0.00519757212018063/0.00681893178321207/0.00618897870370219/0.00646268793190879/0.00576531667495745/0.00636778393070118/0.0058713908339737/0.00519016474775638/0.00977502328051443/0.00555238596437144	Monocytes_Muscle	Macrophages_Muscle
TNF	0.479585	0.128293	0.00224248	BCL2L1/CCL8/CCNA2/CD38/COL15A1/CP/ENPP2/IL7R/ORM1/SERPINB2/TRAF1/UPP1/VCAM1/XAF1	0.00514057324681684/0.00821378512426956/0.00498448799050174/0.00629404267623597/0.00519757212018063/0.00681893178321207/0.00618897870370219/0.00646268793190879/0.00576531667495745/0.00636778393070118/0.0058713908339737/0.00519016474775638/0.00977502328051443/0.00555238596437144	NK-cells_Muscle	Macrophages_Muscle
LTF	0.49739	0.46566	0.00220789	BANK1/CAMP/CCDC88B/CD300LF/CR1/DENND2D/DOCK11/FAM193B/GAS1/HLX/IL16/MCTS1/NSD1/PRRC2B/S100A14/SGMS2/SLC48A1/SOD3/TTN	0.00789718076213228/0.00940529394862316/0.00837336367291872/0.0106159538823016/0.0108271585707218/0.00818704988298683/0.00801994302050326/0.00789207922026688/0.008101172203265/0.00826570173113224/0.00987434655814289/0.00788391386999045/0.00786493814540471/0.00929852257718953/0.00880551680804883/0.00810269998193234/0.0082409130699163/0.00921462014874502/0.00949344429270826	B-cells_Muscle	Erythrocytes_Muscle
LTF	0.49739	0.46566	0.00220789	BANK1/CAMP/CCDC88B/CD300LF/CR1/DENND2D/DOCK11/FAM193B/GAS1/HLX/IL16/MCTS1/NSD1/PRRC2B/S100A14/SGMS2/SLC48A1/SOD3/TTN	0.00789718076213228/0.00940529394862316/0.00837336367291872/0.0106159538823016/0.0108271585707218/0.00818704988298683/0.00801994302050326/0.00789207922026688/0.008101172203265/0.00826570173113224/0.00987434655814289/0.00788391386999045/0.00786493814540471/0.00929852257718953/0.00880551680804883/0.00810269998193234/0.0082409130699163/0.00921462014874502/0.00949344429270826	Erythrocytes_Muscle	Erythrocytes_Muscle
CALR	0.482432	0.199444	0.00217544	CTLA4/KLHL6/KRT14/MMP12/PRRC2B/SRPX2	0.00555011103197709/0.00493709527058338/0.00505183192444424/0.00535031174456976/0.00531510964635272/0.00506075089467452	B-cells_Muscle	Myocytes_Muscle
GAS6	0.50678	0.166496	0.0020879	ADM/ASPH/CBFA2T3/CCND1/CIC/DUSP10/EGFR/EPHA2/FKBP5/FLOT1/GDF15/IL21R/LEF1/MAP3K14/NR1D1/PER1/PLAU/PPP1R9B/RARG/RUNX3/SERPINE1/SHC1/TMEM107/TNRC18	0.000978792003062609/0.00105536637685868/0.00103399808234692/0.00150255314277585/0.00095724440243271/0.000947133400297652/0.00105218299580654/0.00126983085432471/0.0010181952291517/0.00103339757323996/0.00110261356556888/0.000970457623177677/0.00103067277371174/0.000948276609074344/0.00124412010361091/0.00111340268311682/0.00100472415864005/0.000954706046366582/0.0010844299759999/0.00108723374665…	B-cells_Muscle	Granulocytes_Muscle
GAS6	0.50678	0.166496	0.0020879	ADM/ASPH/CBFA2T3/CCND1/CIC/DUSP10/EGFR/EPHA2/FKBP5/FLOT1/GDF15/IL21R/LEF1/MAP3K14/NR1D1/PER1/PLAU/PPP1R9B/RARG/RUNX3/SERPINE1/SHC1/TMEM107/TNRC18	0.000978792003062609/0.00105536637685868/0.00103399808234692/0.00150255314277585/0.00095724440243271/0.000947133400297652/0.00105218299580654/0.00126983085432471/0.0010181952291517/0.00103339757323996/0.00110261356556888/0.000970457623177677/0.00103067277371174/0.000948276609074344/0.00124412010361091/0.00111340268311682/0.00100472415864005/0.000954706046366582/0.0010844299759999/0.00108723374665…	Dendritic-cells_Muscle	Granulocytes_Muscle
GAS6	0.50678	0.166496	0.0020879	ADM/ASPH/CBFA2T3/CCND1/CIC/DUSP10/EGFR/EPHA2/FKBP5/FLOT1/GDF15/IL21R/LEF1/MAP3K14/NR1D1/PER1/PLAU/PPP1R9B/RARG/RUNX3/SERPINE1/SHC1/TMEM107/TNRC18	0.000978792003062609/0.00105536637685868/0.00103399808234692/0.00150255314277585/0.00095724440243271/0.000947133400297652/0.00105218299580654/0.00126983085432471/0.0010181952291517/0.00103339757323996/0.00110261356556888/0.000970457623177677/0.00103067277371174/0.000948276609074344/0.00124412010361091/0.00111340268311682/0.00100472415864005/0.000954706046366582/0.0010844299759999/0.00108723374665…	Erythrocytes_Muscle	Granulocytes_Muscle
GAS6	0.50678	0.166496	0.0020879	ADM/ASPH/CBFA2T3/CCND1/CIC/DUSP10/EGFR/EPHA2/FKBP5/FLOT1/GDF15/IL21R/LEF1/MAP3K14/NR1D1/PER1/PLAU/PPP1R9B/RARG/RUNX3/SERPINE1/SHC1/TMEM107/TNRC18	0.000978792003062609/0.00105536637685868/0.00103399808234692/0.00150255314277585/0.00095724440243271/0.000947133400297652/0.00105218299580654/0.00126983085432471/0.0010181952291517/0.00103339757323996/0.00110261356556888/0.000970457623177677/0.00103067277371174/0.000948276609074344/0.00124412010361091/0.00111340268311682/0.00100472415864005/0.000954706046366582/0.0010844299759999/0.00108723374665…	Granulocytes_Muscle	Granulocytes_Muscle
GAS6	0.50678	0.166496	0.0020879	ADM/ASPH/CBFA2T3/CCND1/CIC/DUSP10/EGFR/EPHA2/FKBP5/FLOT1/GDF15/IL21R/LEF1/MAP3K14/NR1D1/PER1/PLAU/PPP1R9B/RARG/RUNX3/SERPINE1/SHC1/TMEM107/TNRC18	0.000978792003062609/0.00105536637685868/0.00103399808234692/0.00150255314277585/0.00095724440243271/0.000947133400297652/0.00105218299580654/0.00126983085432471/0.0010181952291517/0.00103339757323996/0.00110261356556888/0.000970457623177677/0.00103067277371174/0.000948276609074344/0.00124412010361091/0.00111340268311682/0.00100472415864005/0.000954706046366582/0.0010844299759999/0.00108723374665…	Monocytes_Muscle	Granulocytes_Muscle
GAS6	0.50678	0.166496	0.0020879	ADM/ASPH/CBFA2T3/CCND1/CIC/DUSP10/EGFR/EPHA2/FKBP5/FLOT1/GDF15/IL21R/LEF1/MAP3K14/NR1D1/PER1/PLAU/PPP1R9B/RARG/RUNX3/SERPINE1/SHC1/TMEM107/TNRC18	0.000978792003062609/0.00105536637685868/0.00103399808234692/0.00150255314277585/0.00095724440243271/0.000947133400297652/0.00105218299580654/0.00126983085432471/0.0010181952291517/0.00103339757323996/0.00110261356556888/0.000970457623177677/0.00103067277371174/0.000948276609074344/0.00124412010361091/0.00111340268311682/0.00100472415864005/0.000954706046366582/0.0010844299759999/0.00108723374665…	NK-cells_Muscle	Granulocytes_Muscle
GAS6	0.50678	0.166496	0.0020879	ADM/ASPH/CBFA2T3/CCND1/CIC/DUSP10/EGFR/EPHA2/FKBP5/FLOT1/GDF15/IL21R/LEF1/MAP3K14/NR1D1/PER1/PLAU/PPP1R9B/RARG/RUNX3/SERPINE1/SHC1/TMEM107/TNRC18	0.000978792003062609/0.00105536637685868/0.00103399808234692/0.00150255314277585/0.00095724440243271/0.000947133400297652/0.00105218299580654/0.00126983085432471/0.0010181952291517/0.00103339757323996/0.00110261356556888/0.000970457623177677/0.00103067277371174/0.000948276609074344/0.00124412010361091/0.00111340268311682/0.00100472415864005/0.000954706046366582/0.0010844299759999/0.00108723374665…	T-cells_Muscle	Granulocytes_Muscle
GAS6	0.50678	0.166496	0.0020879	ADM/ASPH/CBFA2T3/CCND1/CIC/DUSP10/EGFR/EPHA2/FKBP5/FLOT1/GDF15/IL21R/LEF1/MAP3K14/NR1D1/PER1/PLAU/PPP1R9B/RARG/RUNX3/SERPINE1/SHC1/TMEM107/TNRC18	0.000978792003062609/0.00105536637685868/0.00103399808234692/0.00150255314277585/0.00095724440243271/0.000947133400297652/0.00105218299580654/0.00126983085432471/0.0010181952291517/0.00103339757323996/0.00110261356556888/0.000970457623177677/0.00103067277371174/0.000948276609074344/0.00124412010361091/0.00111340268311682/0.00100472415864005/0.000954706046366582/0.0010844299759999/0.00108723374665…	Myocytes_Muscle	Granulocytes_Muscle
APP	0.480752	0.259406	0.00204667	APOD/C1orf162/GBP6/MRGPRX4/PMM2	0.0100912536429536/0.0121005055241153/0.00953123051589226/0.00835010926436001/0.00881222650752722	Dendritic-cells_Muscle	NK-cells_Muscle
APP	0.480752	0.259406	0.00204667	APOD/C1orf162/GBP6/MRGPRX4/PMM2	0.0100912536429536/0.0121005055241153/0.00953123051589226/0.00835010926436001/0.00881222650752722	NK-cells_Muscle	NK-cells_Muscle
MMP13	0.498762	0.16567	0.00204138	ASPH/CCND1/CXCR5/DLC1/DUSP10/EGFR/EPHA2/FKBP5/FLOT1/LEF1/MAP3K14/MBP/MMP13/MMP9/NCAM1/NR1D1/PALLD/PER1/PHC2/RARG/RIN2/RUNX3/SASH1/SERPINE1/SHC1/ZHX2	0.00201602917452294/0.00247187255913467/0.00196528140386873/0.00221545044073905/0.00204845446120212/0.00204144482111099/0.00238956006326601/0.00198365296095881/0.00208252254834074/0.00198024788799328/0.00211261303922623/0.0019022374797289/0.001925450917107/0.00200531618642333/0.00200159638054372/0.00244792418373973/0.00206308549197601/0.00241978142065994/0.00200745419757906/0.0019026362624473/0.0…	Dendritic-cells_Muscle	Granulocytes_Muscle
MMP13	0.498762	0.16567	0.00204138	ASPH/CCND1/CXCR5/DLC1/DUSP10/EGFR/EPHA2/FKBP5/FLOT1/LEF1/MAP3K14/MBP/MMP13/MMP9/NCAM1/NR1D1/PALLD/PER1/PHC2/RARG/RIN2/RUNX3/SASH1/SERPINE1/SHC1/ZHX2	0.00201602917452294/0.00247187255913467/0.00196528140386873/0.00221545044073905/0.00204845446120212/0.00204144482111099/0.00238956006326601/0.00198365296095881/0.00208252254834074/0.00198024788799328/0.00211261303922623/0.0019022374797289/0.001925450917107/0.00200531618642333/0.00200159638054372/0.00244792418373973/0.00206308549197601/0.00241978142065994/0.00200745419757906/0.0019026362624473/0.0…	Endothelial-cells_Muscle	Granulocytes_Muscle
MMP13	0.498762	0.16567	0.00204138	ASPH/CCND1/CXCR5/DLC1/DUSP10/EGFR/EPHA2/FKBP5/FLOT1/LEF1/MAP3K14/MBP/MMP13/MMP9/NCAM1/NR1D1/PALLD/PER1/PHC2/RARG/RIN2/RUNX3/SASH1/SERPINE1/SHC1/ZHX2	0.00201602917452294/0.00247187255913467/0.00196528140386873/0.00221545044073905/0.00204845446120212/0.00204144482111099/0.00238956006326601/0.00198365296095881/0.00208252254834074/0.00198024788799328/0.00211261303922623/0.0019022374797289/0.001925450917107/0.00200531618642333/0.00200159638054372/0.00244792418373973/0.00206308549197601/0.00241978142065994/0.00200745419757906/0.0019026362624473/0.0…	Erythrocytes_Muscle	Granulocytes_Muscle
MMP13	0.498762	0.16567	0.00204138	ASPH/CCND1/CXCR5/DLC1/DUSP10/EGFR/EPHA2/FKBP5/FLOT1/LEF1/MAP3K14/MBP/MMP13/MMP9/NCAM1/NR1D1/PALLD/PER1/PHC2/RARG/RIN2/RUNX3/SASH1/SERPINE1/SHC1/ZHX2	0.00201602917452294/0.00247187255913467/0.00196528140386873/0.00221545044073905/0.00204845446120212/0.00204144482111099/0.00238956006326601/0.00198365296095881/0.00208252254834074/0.00198024788799328/0.00211261303922623/0.0019022374797289/0.001925450917107/0.00200531618642333/0.00200159638054372/0.00244792418373973/0.00206308549197601/0.00241978142065994/0.00200745419757906/0.0019026362624473/0.0…	Granulocytes_Muscle	Granulocytes_Muscle
MMP13	0.498762	0.16567	0.00204138	ASPH/CCND1/CXCR5/DLC1/DUSP10/EGFR/EPHA2/FKBP5/FLOT1/LEF1/MAP3K14/MBP/MMP13/MMP9/NCAM1/NR1D1/PALLD/PER1/PHC2/RARG/RIN2/RUNX3/SASH1/SERPINE1/SHC1/ZHX2	0.00201602917452294/0.00247187255913467/0.00196528140386873/0.00221545044073905/0.00204845446120212/0.00204144482111099/0.00238956006326601/0.00198365296095881/0.00208252254834074/0.00198024788799328/0.00211261303922623/0.0019022374797289/0.001925450917107/0.00200531618642333/0.00200159638054372/0.00244792418373973/0.00206308549197601/0.00241978142065994/0.00200745419757906/0.0019026362624473/0.0…	Neutrophils_Muscle	Granulocytes_Muscle
CRLF2	0.498374	0.130488	0.00203563	ASPH/CBL/CCND1/CISH/ENPP2/FLT3LG/IGF1/IKZF2/OSM/STAT5A/STEAP4/TMEM60	0.00436341302657413/0.00428045519746423/0.00436003775867893/0.00764077117955401/0.00414186771051364/0.00388562483547071/0.00459350755472608/0.00417709301572827/0.0058307411186424/0.00466288537212721/0.00596417307087894/0.0040280541500322	B-cells_Muscle	T-cells_Muscle
CRLF2	0.498374	0.130488	0.00203563	ASPH/CBL/CCND1/CISH/ENPP2/FLT3LG/IGF1/IKZF2/OSM/STAT5A/STEAP4/TMEM60	0.00436341302657413/0.00428045519746423/0.00436003775867893/0.00764077117955401/0.00414186771051364/0.00388562483547071/0.00459350755472608/0.00417709301572827/0.0058307411186424/0.00466288537212721/0.00596417307087894/0.0040280541500322	Dendritic-cells_Muscle	T-cells_Muscle
CRLF2	0.498374	0.130488	0.00203563	ASPH/CBL/CCND1/CISH/ENPP2/FLT3LG/IGF1/IKZF2/OSM/STAT5A/STEAP4/TMEM60	0.00436341302657413/0.00428045519746423/0.00436003775867893/0.00764077117955401/0.00414186771051364/0.00388562483547071/0.00459350755472608/0.00417709301572827/0.0058307411186424/0.00466288537212721/0.00596417307087894/0.0040280541500322	Erythrocytes_Muscle	T-cells_Muscle
CRLF2	0.498374	0.130488	0.00203563	ASPH/CBL/CCND1/CISH/ENPP2/FLT3LG/IGF1/IKZF2/OSM/STAT5A/STEAP4/TMEM60	0.00436341302657413/0.00428045519746423/0.00436003775867893/0.00764077117955401/0.00414186771051364/0.00388562483547071/0.00459350755472608/0.00417709301572827/0.0058307411186424/0.00466288537212721/0.00596417307087894/0.0040280541500322	Fibroblasts_Muscle	T-cells_Muscle
CRLF2	0.498374	0.130488	0.00203563	ASPH/CBL/CCND1/CISH/ENPP2/FLT3LG/IGF1/IKZF2/OSM/STAT5A/STEAP4/TMEM60	0.00436341302657413/0.00428045519746423/0.00436003775867893/0.00764077117955401/0.00414186771051364/0.00388562483547071/0.00459350755472608/0.00417709301572827/0.0058307411186424/0.00466288537212721/0.00596417307087894/0.0040280541500322	Monocytes_Muscle	T-cells_Muscle
CRLF2	0.498374	0.130488	0.00203563	ASPH/CBL/CCND1/CISH/ENPP2/FLT3LG/IGF1/IKZF2/OSM/STAT5A/STEAP4/TMEM60	0.00436341302657413/0.00428045519746423/0.00436003775867893/0.00764077117955401/0.00414186771051364/0.00388562483547071/0.00459350755472608/0.00417709301572827/0.0058307411186424/0.00466288537212721/0.00596417307087894/0.0040280541500322	NK-cells_Muscle	T-cells_Muscle
CRLF2	0.498374	0.130488	0.00203563	ASPH/CBL/CCND1/CISH/ENPP2/FLT3LG/IGF1/IKZF2/OSM/STAT5A/STEAP4/TMEM60	0.00436341302657413/0.00428045519746423/0.00436003775867893/0.00764077117955401/0.00414186771051364/0.00388562483547071/0.00459350755472608/0.00417709301572827/0.0058307411186424/0.00466288537212721/0.00596417307087894/0.0040280541500322	Neutrophils_Muscle	T-cells_Muscle
LAMB2	0.502831	0.16712	0.00194896	ASPH/CCND1/CIC/DTL/EGFR/EPHA2/FKBP5/FLOT1/LEF1/LTBP1/NR1D1/PDGFRA/PER1/PHC2/PLAU/RARG/SERPINE1/SHC1/TM4SF1/TNRC18/ZHX2	0.0013151300785609/0.00155412326798744/0.0011240318419637/0.00106513895474801/0.00131121431148205/0.00146305138363456/0.00110396252916652/0.00110972079568335/0.00128882735283004/0.00107519838393887/0.00144504552023358/0.00109229865899662/0.00122402650868629/0.00109011869175599/0.00107141745710335/0.00111728792751954/0.00121267813169588/0.00134048218965313/0.0011405169755291/0.00110136214583399/0.…	Dendritic-cells_Muscle	Granulocytes_Muscle
LAMB2	0.502831	0.16712	0.00194896	ASPH/CCND1/CIC/DTL/EGFR/EPHA2/FKBP5/FLOT1/LEF1/LTBP1/NR1D1/PDGFRA/PER1/PHC2/PLAU/RARG/SERPINE1/SHC1/TM4SF1/TNRC18/ZHX2	0.0013151300785609/0.00155412326798744/0.0011240318419637/0.00106513895474801/0.00131121431148205/0.00146305138363456/0.00110396252916652/0.00110972079568335/0.00128882735283004/0.00107519838393887/0.00144504552023358/0.00109229865899662/0.00122402650868629/0.00109011869175599/0.00107141745710335/0.00111728792751954/0.00121267813169588/0.00134048218965313/0.0011405169755291/0.00110136214583399/0.…	Erythrocytes_Muscle	Granulocytes_Muscle
LAMB2	0.502831	0.16712	0.00194896	ASPH/CCND1/CIC/DTL/EGFR/EPHA2/FKBP5/FLOT1/LEF1/LTBP1/NR1D1/PDGFRA/PER1/PHC2/PLAU/RARG/SERPINE1/SHC1/TM4SF1/TNRC18/ZHX2	0.0013151300785609/0.00155412326798744/0.0011240318419637/0.00106513895474801/0.00131121431148205/0.00146305138363456/0.00110396252916652/0.00110972079568335/0.00128882735283004/0.00107519838393887/0.00144504552023358/0.00109229865899662/0.00122402650868629/0.00109011869175599/0.00107141745710335/0.00111728792751954/0.00121267813169588/0.00134048218965313/0.0011405169755291/0.00110136214583399/0.…	Fibroblasts_Muscle	Granulocytes_Muscle
LAMB2	0.502831	0.16712	0.00194896	ASPH/CCND1/CIC/DTL/EGFR/EPHA2/FKBP5/FLOT1/LEF1/LTBP1/NR1D1/PDGFRA/PER1/PHC2/PLAU/RARG/SERPINE1/SHC1/TM4SF1/TNRC18/ZHX2	0.0013151300785609/0.00155412326798744/0.0011240318419637/0.00106513895474801/0.00131121431148205/0.00146305138363456/0.00110396252916652/0.00110972079568335/0.00128882735283004/0.00107519838393887/0.00144504552023358/0.00109229865899662/0.00122402650868629/0.00109011869175599/0.00107141745710335/0.00111728792751954/0.00121267813169588/0.00134048218965313/0.0011405169755291/0.00110136214583399/0.…	Granulocytes_Muscle	Granulocytes_Muscle
LAMB2	0.502831	0.16712	0.00194896	ASPH/CCND1/CIC/DTL/EGFR/EPHA2/FKBP5/FLOT1/LEF1/LTBP1/NR1D1/PDGFRA/PER1/PHC2/PLAU/RARG/SERPINE1/SHC1/TM4SF1/TNRC18/ZHX2	0.0013151300785609/0.00155412326798744/0.0011240318419637/0.00106513895474801/0.00131121431148205/0.00146305138363456/0.00110396252916652/0.00110972079568335/0.00128882735283004/0.00107519838393887/0.00144504552023358/0.00109229865899662/0.00122402650868629/0.00109011869175599/0.00107141745710335/0.00111728792751954/0.00121267813169588/0.00134048218965313/0.0011405169755291/0.00110136214583399/0.…	Macrophages_Muscle	Granulocytes_Muscle
LAMB2	0.502831	0.16712	0.00194896	ASPH/CCND1/CIC/DTL/EGFR/EPHA2/FKBP5/FLOT1/LEF1/LTBP1/NR1D1/PDGFRA/PER1/PHC2/PLAU/RARG/SERPINE1/SHC1/TM4SF1/TNRC18/ZHX2	0.0013151300785609/0.00155412326798744/0.0011240318419637/0.00106513895474801/0.00131121431148205/0.00146305138363456/0.00110396252916652/0.00110972079568335/0.00128882735283004/0.00107519838393887/0.00144504552023358/0.00109229865899662/0.00122402650868629/0.00109011869175599/0.00107141745710335/0.00111728792751954/0.00121267813169588/0.00134048218965313/0.0011405169755291/0.00110136214583399/0.…	Monocytes_Muscle	Granulocytes_Muscle
LAMB2	0.502831	0.16712	0.00194896	ASPH/CCND1/CIC/DTL/EGFR/EPHA2/FKBP5/FLOT1/LEF1/LTBP1/NR1D1/PDGFRA/PER1/PHC2/PLAU/RARG/SERPINE1/SHC1/TM4SF1/TNRC18/ZHX2	0.0013151300785609/0.00155412326798744/0.0011240318419637/0.00106513895474801/0.00131121431148205/0.00146305138363456/0.00110396252916652/0.00110972079568335/0.00128882735283004/0.00107519838393887/0.00144504552023358/0.00109229865899662/0.00122402650868629/0.00109011869175599/0.00107141745710335/0.00111728792751954/0.00121267813169588/0.00134048218965313/0.0011405169755291/0.00110136214583399/0.…	T-cells_Muscle	Granulocytes_Muscle
LAMB2	0.502831	0.16712	0.00194896	ASPH/CCND1/CIC/DTL/EGFR/EPHA2/FKBP5/FLOT1/LEF1/LTBP1/NR1D1/PDGFRA/PER1/PHC2/PLAU/RARG/SERPINE1/SHC1/TM4SF1/TNRC18/ZHX2	0.0013151300785609/0.00155412326798744/0.0011240318419637/0.00106513895474801/0.00131121431148205/0.00146305138363456/0.00110396252916652/0.00110972079568335/0.00128882735283004/0.00107519838393887/0.00144504552023358/0.00109229865899662/0.00122402650868629/0.00109011869175599/0.00107141745710335/0.00111728792751954/0.00121267813169588/0.00134048218965313/0.0011405169755291/0.00110136214583399/0.…	Myocytes_Muscle	Granulocytes_Muscle
LAMB2	0.502831	0.16712	0.00194896	ASPH/CCND1/CIC/DTL/EGFR/EPHA2/FKBP5/FLOT1/LEF1/LTBP1/NR1D1/PDGFRA/PER1/PHC2/PLAU/RARG/SERPINE1/SHC1/TM4SF1/TNRC18/ZHX2	0.0013151300785609/0.00155412326798744/0.0011240318419637/0.00106513895474801/0.00131121431148205/0.00146305138363456/0.00110396252916652/0.00110972079568335/0.00128882735283004/0.00107519838393887/0.00144504552023358/0.00109229865899662/0.00122402650868629/0.00109011869175599/0.00107141745710335/0.00111728792751954/0.00121267813169588/0.00134048218965313/0.0011405169755291/0.00110136214583399/0.…	Neutrophils_Muscle	Granulocytes_Muscle
APP	0.482906	0.203547	0.00188541	APOD/ARC/MRGPRX4/PMM2	0.0100912536429536/0.0086180062022746/0.00835010926436001/0.00881222650752722	Dendritic-cells_Muscle	Myocytes_Muscle
APP	0.482906	0.203547	0.00188541	APOD/ARC/MRGPRX4/PMM2	0.0100912536429536/0.0086180062022746/0.00835010926436001/0.00881222650752722	NK-cells_Muscle	Myocytes_Muscle
APOE	0.480776	0.12657	0.00151959	ABCA1/BCL2L1/BCL9L/C1QB/C1QC/CCNA2/CCND1/CXCL12/EGFR/GDF15/IGF1/IGFBP2/LEF1/MFGE8/NR1D1/RARA/SULF2/VCAM1	0.00548961383709839/0.00119964428691536/0.00125555535846117/0.00565009664284423/0.00517445847791113/0.00370384809051734/0.00147857872071867/0.00439515923364999/0.00105072462064484/0.00108592692715493/0.00398311039481062/0.00449281652020318/0.00414750632576443/0.00424099315901889/0.00135158214744123/0.00141387995960029/0.00467287513042895/0.00395713090168268	B-cells_Muscle	Macrophages_Muscle
TNF	0.478253	0.253628	0.00149329	ACOT1/ACOT2/BCL2A1/BCL2L1/CAV1/CCL8/CCNA2/CDK2/CDK5R1/CHUK/CIB2/COL15A1/COL4A1/COMT/CP/CXCL10/ENPP2/IER3/IL7R/MAPK8/MMP2/MMP3/MMP9/ORM1/SERPINE1/UPP1/XAF1	0.0048811214065605/0.00511628172371097/0.00652587989195542/0.00514057324681684/0.00552984600394917/0.00821378512426956/0.00498448799050174/0.00521216542777663/0.00604694449345019/0.00601492675977846/0.00475622834566838/0.00519757212018063/0.00470788756774182/0.00619365599311177/0.00681893178321207/0.00566777588815304/0.00618897870370219/0.00560899439762451/0.00646268793190879/0.00478017899365915/…	B-cells_Muscle	NK-cells_Muscle
TNF	0.478253	0.253628	0.00149329	ACOT1/ACOT2/BCL2A1/BCL2L1/CAV1/CCL8/CCNA2/CDK2/CDK5R1/CHUK/CIB2/COL15A1/COL4A1/COMT/CP/CXCL10/ENPP2/IER3/IL7R/MAPK8/MMP2/MMP3/MMP9/ORM1/SERPINE1/UPP1/XAF1	0.0048811214065605/0.00511628172371097/0.00652587989195542/0.00514057324681684/0.00552984600394917/0.00821378512426956/0.00498448799050174/0.00521216542777663/0.00604694449345019/0.00601492675977846/0.00475622834566838/0.00519757212018063/0.00470788756774182/0.00619365599311177/0.00681893178321207/0.00566777588815304/0.00618897870370219/0.00560899439762451/0.00646268793190879/0.00478017899365915/…	Dendritic-cells_Muscle	NK-cells_Muscle
TNF	0.478253	0.253628	0.00149329	ACOT1/ACOT2/BCL2A1/BCL2L1/CAV1/CCL8/CCNA2/CDK2/CDK5R1/CHUK/CIB2/COL15A1/COL4A1/COMT/CP/CXCL10/ENPP2/IER3/IL7R/MAPK8/MMP2/MMP3/MMP9/ORM1/SERPINE1/UPP1/XAF1	0.0048811214065605/0.00511628172371097/0.00652587989195542/0.00514057324681684/0.00552984600394917/0.00821378512426956/0.00498448799050174/0.00521216542777663/0.00604694449345019/0.00601492675977846/0.00475622834566838/0.00519757212018063/0.00470788756774182/0.00619365599311177/0.00681893178321207/0.00566777588815304/0.00618897870370219/0.00560899439762451/0.00646268793190879/0.00478017899365915/…	Erythrocytes_Muscle	NK-cells_Muscle
TNF	0.478253	0.253628	0.00149329	ACOT1/ACOT2/BCL2A1/BCL2L1/CAV1/CCL8/CCNA2/CDK2/CDK5R1/CHUK/CIB2/COL15A1/COL4A1/COMT/CP/CXCL10/ENPP2/IER3/IL7R/MAPK8/MMP2/MMP3/MMP9/ORM1/SERPINE1/UPP1/XAF1	0.0048811214065605/0.00511628172371097/0.00652587989195542/0.00514057324681684/0.00552984600394917/0.00821378512426956/0.00498448799050174/0.00521216542777663/0.00604694449345019/0.00601492675977846/0.00475622834566838/0.00519757212018063/0.00470788756774182/0.00619365599311177/0.00681893178321207/0.00566777588815304/0.00618897870370219/0.00560899439762451/0.00646268793190879/0.00478017899365915/…	Monocytes_Muscle	NK-cells_Muscle
TNF	0.478253	0.253628	0.00149329	ACOT1/ACOT2/BCL2A1/BCL2L1/CAV1/CCL8/CCNA2/CDK2/CDK5R1/CHUK/CIB2/COL15A1/COL4A1/COMT/CP/CXCL10/ENPP2/IER3/IL7R/MAPK8/MMP2/MMP3/MMP9/ORM1/SERPINE1/UPP1/XAF1	0.0048811214065605/0.00511628172371097/0.00652587989195542/0.00514057324681684/0.00552984600394917/0.00821378512426956/0.00498448799050174/0.00521216542777663/0.00604694449345019/0.00601492675977846/0.00475622834566838/0.00519757212018063/0.00470788756774182/0.00619365599311177/0.00681893178321207/0.00566777588815304/0.00618897870370219/0.00560899439762451/0.00646268793190879/0.00478017899365915/…	NK-cells_Muscle	NK-cells_Muscle
CADM1	0.475191	0.357634	0.00126488	ANGPTL2/APOBEC1/ATXN7L3/CASP1/CCR2/CD3G/CFP/CLEC3B/CTSZ/DNAJC13/FKBP8/FLT3LG/HPRT1/HSD11B1/LILRB4/MDFIC/MMP13/OLFM1/OLR1/PECAM1/PIGK/PRSS23/PTGFRN/RAMP3/SERPINB2/SRGAP2/TAP1/TBCEL/TBL3/TMEM176B/TRAK1/USP19/UXS1/YIPF1	0.0055804685694821/0.00605595083482969/0.00492651650632924/0.00580414729047861/0.00570973258432035/0.00567369923081/0.00503431115846303/0.00610590576994623/0.00496985486402427/0.00518871761764233/0.00496642734287164/0.00498946250763157/0.00533653415176283/0.0053029426245996/0.00599053921945039/0.0048855810325891/0.00511738777136079/0.00553164447200511/0.00542358120998399/0.00555925886083725/0.004…	B-cells_Muscle	Dendritic-cells_Muscle
CADM1	0.475191	0.357634	0.00126488	ANGPTL2/APOBEC1/ATXN7L3/CASP1/CCR2/CD3G/CFP/CLEC3B/CTSZ/DNAJC13/FKBP8/FLT3LG/HPRT1/HSD11B1/LILRB4/MDFIC/MMP13/OLFM1/OLR1/PECAM1/PIGK/PRSS23/PTGFRN/RAMP3/SERPINB2/SRGAP2/TAP1/TBCEL/TBL3/TMEM176B/TRAK1/USP19/UXS1/YIPF1	0.0055804685694821/0.00605595083482969/0.00492651650632924/0.00580414729047861/0.00570973258432035/0.00567369923081/0.00503431115846303/0.00610590576994623/0.00496985486402427/0.00518871761764233/0.00496642734287164/0.00498946250763157/0.00533653415176283/0.0053029426245996/0.00599053921945039/0.0048855810325891/0.00511738777136079/0.00553164447200511/0.00542358120998399/0.00555925886083725/0.004…	Endothelial-cells_Muscle	Dendritic-cells_Muscle
CADM1	0.475191	0.357634	0.00126488	ANGPTL2/APOBEC1/ATXN7L3/CASP1/CCR2/CD3G/CFP/CLEC3B/CTSZ/DNAJC13/FKBP8/FLT3LG/HPRT1/HSD11B1/LILRB4/MDFIC/MMP13/OLFM1/OLR1/PECAM1/PIGK/PRSS23/PTGFRN/RAMP3/SERPINB2/SRGAP2/TAP1/TBCEL/TBL3/TMEM176B/TRAK1/USP19/UXS1/YIPF1	0.0055804685694821/0.00605595083482969/0.00492651650632924/0.00580414729047861/0.00570973258432035/0.00567369923081/0.00503431115846303/0.00610590576994623/0.00496985486402427/0.00518871761764233/0.00496642734287164/0.00498946250763157/0.00533653415176283/0.0053029426245996/0.00599053921945039/0.0048855810325891/0.00511738777136079/0.00553164447200511/0.00542358120998399/0.00555925886083725/0.004…	Erythrocytes_Muscle	Dendritic-cells_Muscle
CADM1	0.475191	0.357634	0.00126488	ANGPTL2/APOBEC1/ATXN7L3/CASP1/CCR2/CD3G/CFP/CLEC3B/CTSZ/DNAJC13/FKBP8/FLT3LG/HPRT1/HSD11B1/LILRB4/MDFIC/MMP13/OLFM1/OLR1/PECAM1/PIGK/PRSS23/PTGFRN/RAMP3/SERPINB2/SRGAP2/TAP1/TBCEL/TBL3/TMEM176B/TRAK1/USP19/UXS1/YIPF1	0.0055804685694821/0.00605595083482969/0.00492651650632924/0.00580414729047861/0.00570973258432035/0.00567369923081/0.00503431115846303/0.00610590576994623/0.00496985486402427/0.00518871761764233/0.00496642734287164/0.00498946250763157/0.00533653415176283/0.0053029426245996/0.00599053921945039/0.0048855810325891/0.00511738777136079/0.00553164447200511/0.00542358120998399/0.00555925886083725/0.004…	Fibroblasts_Muscle	Dendritic-cells_Muscle
CADM1	0.475191	0.357634	0.00126488	ANGPTL2/APOBEC1/ATXN7L3/CASP1/CCR2/CD3G/CFP/CLEC3B/CTSZ/DNAJC13/FKBP8/FLT3LG/HPRT1/HSD11B1/LILRB4/MDFIC/MMP13/OLFM1/OLR1/PECAM1/PIGK/PRSS23/PTGFRN/RAMP3/SERPINB2/SRGAP2/TAP1/TBCEL/TBL3/TMEM176B/TRAK1/USP19/UXS1/YIPF1	0.0055804685694821/0.00605595083482969/0.00492651650632924/0.00580414729047861/0.00570973258432035/0.00567369923081/0.00503431115846303/0.00610590576994623/0.00496985486402427/0.00518871761764233/0.00496642734287164/0.00498946250763157/0.00533653415176283/0.0053029426245996/0.00599053921945039/0.0048855810325891/0.00511738777136079/0.00553164447200511/0.00542358120998399/0.00555925886083725/0.004…	Granulocytes_Muscle	Dendritic-cells_Muscle
CADM1	0.475191	0.357634	0.00126488	ANGPTL2/APOBEC1/ATXN7L3/CASP1/CCR2/CD3G/CFP/CLEC3B/CTSZ/DNAJC13/FKBP8/FLT3LG/HPRT1/HSD11B1/LILRB4/MDFIC/MMP13/OLFM1/OLR1/PECAM1/PIGK/PRSS23/PTGFRN/RAMP3/SERPINB2/SRGAP2/TAP1/TBCEL/TBL3/TMEM176B/TRAK1/USP19/UXS1/YIPF1	0.0055804685694821/0.00605595083482969/0.00492651650632924/0.00580414729047861/0.00570973258432035/0.00567369923081/0.00503431115846303/0.00610590576994623/0.00496985486402427/0.00518871761764233/0.00496642734287164/0.00498946250763157/0.00533653415176283/0.0053029426245996/0.00599053921945039/0.0048855810325891/0.00511738777136079/0.00553164447200511/0.00542358120998399/0.00555925886083725/0.004…	Monocytes_Muscle	Dendritic-cells_Muscle
CCL15	0.502478	0.164661	0.00125825	ACSL5/C4B/CCND1/MMP9/NDUFS1/NR1D1/RIN2/SHC1/TEF	0.00163911316914003/0.00174823217798777/0.00149911423281476/0.00255832820585008/0.00174673037865601/0.00175444315953222/0.00165425958741423/0.00150141822335264/0.00149974800209468	B-cells_Muscle	Granulocytes_Muscle
CCL15	0.502478	0.164661	0.00125825	ACSL5/C4B/CCND1/MMP9/NDUFS1/NR1D1/RIN2/SHC1/TEF	0.00163911316914003/0.00174823217798777/0.00149911423281476/0.00255832820585008/0.00174673037865601/0.00175444315953222/0.00165425958741423/0.00150141822335264/0.00149974800209468	Dendritic-cells_Muscle	Granulocytes_Muscle
CCL15	0.502478	0.164661	0.00125825	ACSL5/C4B/CCND1/MMP9/NDUFS1/NR1D1/RIN2/SHC1/TEF	0.00163911316914003/0.00174823217798777/0.00149911423281476/0.00255832820585008/0.00174673037865601/0.00175444315953222/0.00165425958741423/0.00150141822335264/0.00149974800209468	Endothelial-cells_Muscle	Granulocytes_Muscle
CCL15	0.502478	0.164661	0.00125825	ACSL5/C4B/CCND1/MMP9/NDUFS1/NR1D1/RIN2/SHC1/TEF	0.00163911316914003/0.00174823217798777/0.00149911423281476/0.00255832820585008/0.00174673037865601/0.00175444315953222/0.00165425958741423/0.00150141822335264/0.00149974800209468	Erythrocytes_Muscle	Granulocytes_Muscle
CCL15	0.502478	0.164661	0.00125825	ACSL5/C4B/CCND1/MMP9/NDUFS1/NR1D1/RIN2/SHC1/TEF	0.00163911316914003/0.00174823217798777/0.00149911423281476/0.00255832820585008/0.00174673037865601/0.00175444315953222/0.00165425958741423/0.00150141822335264/0.00149974800209468	Monocytes_Muscle	Granulocytes_Muscle
INHBA	0.496318	0.128514	0.000586452	BOD1L2/CALD1/CCND1/CLDN4/EGFR/IRF2BPL/NR1D1/SERPINE1/THOC6/TINAGL1/TNC	0.00202341375684153/0.00156400473746921/0.00172001366342803/0.00155234226827327/0.0015242579405513/0.00216737212276639/0.00177827140778047/0.00495713341653815/0.00158190019011318/0.0015435622899136/0.00175388027239287	B-cells_Muscle	T-cells_Muscle
INHBA	0.496318	0.128514	0.000586452	BOD1L2/CALD1/CCND1/CLDN4/EGFR/IRF2BPL/NR1D1/SERPINE1/THOC6/TINAGL1/TNC	0.00202341375684153/0.00156400473746921/0.00172001366342803/0.00155234226827327/0.0015242579405513/0.00216737212276639/0.00177827140778047/0.00495713341653815/0.00158190019011318/0.0015435622899136/0.00175388027239287	Dendritic-cells_Muscle	T-cells_Muscle
INHBA	0.496318	0.128514	0.000586452	BOD1L2/CALD1/CCND1/CLDN4/EGFR/IRF2BPL/NR1D1/SERPINE1/THOC6/TINAGL1/TNC	0.00202341375684153/0.00156400473746921/0.00172001366342803/0.00155234226827327/0.0015242579405513/0.00216737212276639/0.00177827140778047/0.00495713341653815/0.00158190019011318/0.0015435622899136/0.00175388027239287	Monocytes_Muscle	T-cells_Muscle
INHBA	0.496318	0.128514	0.000586452	BOD1L2/CALD1/CCND1/CLDN4/EGFR/IRF2BPL/NR1D1/SERPINE1/THOC6/TINAGL1/TNC	0.00202341375684153/0.00156400473746921/0.00172001366342803/0.00155234226827327/0.0015242579405513/0.00216737212276639/0.00177827140778047/0.00495713341653815/0.00158190019011318/0.0015435622899136/0.00175388027239287	NK-cells_Muscle	T-cells_Muscle
INHBA	0.496318	0.128514	0.000586452	BOD1L2/CALD1/CCND1/CLDN4/EGFR/IRF2BPL/NR1D1/SERPINE1/THOC6/TINAGL1/TNC	0.00202341375684153/0.00156400473746921/0.00172001366342803/0.00155234226827327/0.0015242579405513/0.00216737212276639/0.00177827140778047/0.00495713341653815/0.00158190019011318/0.0015435622899136/0.00175388027239287	T-cells_Muscle	T-cells_Muscle
SPP1	0.481794	0.1283	0.000546938	ACBD4/ADAMTS2/AREG/BCL2L1/BCL9L/CCND1/CKAP2/EGFR/ELN/GDF15/NR1D1/PML/RAB34/RARA/STAT5A/TNC/TNRC18/ZFHX3	0.00120889357793544/0.00507234073704876/0.00478283586807755/0.00152975499583158/0.00145297940036082/0.00158408372530799/0.00409427305824945/0.00125809361497441/0.0049989028848838/0.00125254652022544/0.00144178557355239/0.00117516100098659/0.00118227477928666/0.00154970457322828/0.00118330808259634/0.00447159030759513/0.00122652544820093/0.00119046149260394	Endothelial-cells_Muscle	Macrophages_Muscle
SPP1	0.481794	0.1283	0.000546938	ACBD4/ADAMTS2/AREG/BCL2L1/BCL9L/CCND1/CKAP2/EGFR/ELN/GDF15/NR1D1/PML/RAB34/RARA/STAT5A/TNC/TNRC18/ZFHX3	0.00120889357793544/0.00507234073704876/0.00478283586807755/0.00152975499583158/0.00145297940036082/0.00158408372530799/0.00409427305824945/0.00125809361497441/0.0049989028848838/0.00125254652022544/0.00144178557355239/0.00117516100098659/0.00118227477928666/0.00154970457322828/0.00118330808259634/0.00447159030759513/0.00122652544820093/0.00119046149260394	Erythrocytes_Muscle	Macrophages_Muscle
SPP1	0.481794	0.1283	0.000546938	ACBD4/ADAMTS2/AREG/BCL2L1/BCL9L/CCND1/CKAP2/EGFR/ELN/GDF15/NR1D1/PML/RAB34/RARA/STAT5A/TNC/TNRC18/ZFHX3	0.00120889357793544/0.00507234073704876/0.00478283586807755/0.00152975499583158/0.00145297940036082/0.00158408372530799/0.00409427305824945/0.00125809361497441/0.0049989028848838/0.00125254652022544/0.00144178557355239/0.00117516100098659/0.00118227477928666/0.00154970457322828/0.00118330808259634/0.00447159030759513/0.00122652544820093/0.00119046149260394	Monocytes_Muscle	Macrophages_Muscle
COL4A1	0.501256	0.130546	0.000364866	AKT1/BCL2L1/BCL9L/CCND1/CLDN4/EGFR/FST/GDF15/IGF1R/LEF1/LTBP1/MEF2D/NFE2/NR1D1/PLAU/PML/RAB34/RARA/SDC1/STAT5A/ZFHX3/ZHX2	0.00103175024417512/0.00107054874534698/0.00118696853895856/0.00131106101658828/0.00104396204565138/0.00102225770011947/0.00104663601668057/0.00112353351957869/0.00105061725744041/0.00119917460238119/0.00110750531373841/0.00100665218360747/0.000990649931865714/0.00117624304400036/0.0011264687485461/0.00109872515257167/0.00103637452295244/0.00146120050160577/0.000991568506305874/0.0010400082344154…	B-cells_Muscle	Macrophages_Muscle
COL4A1	0.501256	0.130546	0.000364866	AKT1/BCL2L1/BCL9L/CCND1/CLDN4/EGFR/FST/GDF15/IGF1R/LEF1/LTBP1/MEF2D/NFE2/NR1D1/PLAU/PML/RAB34/RARA/SDC1/STAT5A/ZFHX3/ZHX2	0.00103175024417512/0.00107054874534698/0.00118696853895856/0.00131106101658828/0.00104396204565138/0.00102225770011947/0.00104663601668057/0.00112353351957869/0.00105061725744041/0.00119917460238119/0.00110750531373841/0.00100665218360747/0.000990649931865714/0.00117624304400036/0.0011264687485461/0.00109872515257167/0.00103637452295244/0.00146120050160577/0.000991568506305874/0.0010400082344154…	Dendritic-cells_Muscle	Macrophages_Muscle
COL4A1	0.501256	0.130546	0.000364866	AKT1/BCL2L1/BCL9L/CCND1/CLDN4/EGFR/FST/GDF15/IGF1R/LEF1/LTBP1/MEF2D/NFE2/NR1D1/PLAU/PML/RAB34/RARA/SDC1/STAT5A/ZFHX3/ZHX2	0.00103175024417512/0.00107054874534698/0.00118696853895856/0.00131106101658828/0.00104396204565138/0.00102225770011947/0.00104663601668057/0.00112353351957869/0.00105061725744041/0.00119917460238119/0.00110750531373841/0.00100665218360747/0.000990649931865714/0.00117624304400036/0.0011264687485461/0.00109872515257167/0.00103637452295244/0.00146120050160577/0.000991568506305874/0.0010400082344154…	Erythrocytes_Muscle	Macrophages_Muscle
COL4A1	0.501256	0.130546	0.000364866	AKT1/BCL2L1/BCL9L/CCND1/CLDN4/EGFR/FST/GDF15/IGF1R/LEF1/LTBP1/MEF2D/NFE2/NR1D1/PLAU/PML/RAB34/RARA/SDC1/STAT5A/ZFHX3/ZHX2	0.00103175024417512/0.00107054874534698/0.00118696853895856/0.00131106101658828/0.00104396204565138/0.00102225770011947/0.00104663601668057/0.00112353351957869/0.00105061725744041/0.00119917460238119/0.00110750531373841/0.00100665218360747/0.000990649931865714/0.00117624304400036/0.0011264687485461/0.00109872515257167/0.00103637452295244/0.00146120050160577/0.000991568506305874/0.0010400082344154…	Granulocytes_Muscle	Macrophages_Muscle
COL4A1	0.501256	0.130546	0.000364866	AKT1/BCL2L1/BCL9L/CCND1/CLDN4/EGFR/FST/GDF15/IGF1R/LEF1/LTBP1/MEF2D/NFE2/NR1D1/PLAU/PML/RAB34/RARA/SDC1/STAT5A/ZFHX3/ZHX2	0.00103175024417512/0.00107054874534698/0.00118696853895856/0.00131106101658828/0.00104396204565138/0.00102225770011947/0.00104663601668057/0.00112353351957869/0.00105061725744041/0.00119917460238119/0.00110750531373841/0.00100665218360747/0.000990649931865714/0.00117624304400036/0.0011264687485461/0.00109872515257167/0.00103637452295244/0.00146120050160577/0.000991568506305874/0.0010400082344154…	Monocytes_Muscle	Macrophages_Muscle
COL4A1	0.501256	0.130546	0.000364866	AKT1/BCL2L1/BCL9L/CCND1/CLDN4/EGFR/FST/GDF15/IGF1R/LEF1/LTBP1/MEF2D/NFE2/NR1D1/PLAU/PML/RAB34/RARA/SDC1/STAT5A/ZFHX3/ZHX2	0.00103175024417512/0.00107054874534698/0.00118696853895856/0.00131106101658828/0.00104396204565138/0.00102225770011947/0.00104663601668057/0.00112353351957869/0.00105061725744041/0.00119917460238119/0.00110750531373841/0.00100665218360747/0.000990649931865714/0.00117624304400036/0.0011264687485461/0.00109872515257167/0.00103637452295244/0.00146120050160577/0.000991568506305874/0.0010400082344154…	NK-cells_Muscle	Macrophages_Muscle
COL4A1	0.501256	0.130546	0.000364866	AKT1/BCL2L1/BCL9L/CCND1/CLDN4/EGFR/FST/GDF15/IGF1R/LEF1/LTBP1/MEF2D/NFE2/NR1D1/PLAU/PML/RAB34/RARA/SDC1/STAT5A/ZFHX3/ZHX2	0.00103175024417512/0.00107054874534698/0.00118696853895856/0.00131106101658828/0.00104396204565138/0.00102225770011947/0.00104663601668057/0.00112353351957869/0.00105061725744041/0.00119917460238119/0.00110750531373841/0.00100665218360747/0.000990649931865714/0.00117624304400036/0.0011264687485461/0.00109872515257167/0.00103637452295244/0.00146120050160577/0.000991568506305874/0.0010400082344154…	Myocytes_Muscle	Macrophages_Muscle
COL4A1	0.501256	0.130546	0.000364866	AKT1/BCL2L1/BCL9L/CCND1/CLDN4/EGFR/FST/GDF15/IGF1R/LEF1/LTBP1/MEF2D/NFE2/NR1D1/PLAU/PML/RAB34/RARA/SDC1/STAT5A/ZFHX3/ZHX2	0.00103175024417512/0.00107054874534698/0.00118696853895856/0.00131106101658828/0.00104396204565138/0.00102225770011947/0.00104663601668057/0.00112353351957869/0.00105061725744041/0.00119917460238119/0.00110750531373841/0.00100665218360747/0.000990649931865714/0.00117624304400036/0.0011264687485461/0.00109872515257167/0.00103637452295244/0.00146120050160577/0.000991568506305874/0.0010400082344154…	Neutrophils_Muscle	Macrophages_Muscle
CLCF1	0.50152	0.1642	0.000279741	ADM/ASPH/CCND1/DUSP10/EGFR/EPHA2/FLOT1/GDF15/HMBS/IKZF2/LTBP1/MAP3K14/NCOA1/NR1D1/PER1/RARG/RUNX3/SERPINE1/SHC1/SMOX	0.00161841938096015/0.0016399065496169/0.00195814467873593/0.00177281115837761/0.00183074690710046/0.00198416181834946/0.00161321418912807/0.00179055533823092/0.0016532493722639/0.0016624851139348/0.00155138261625261/0.00157826749855437/0.0017487919579086/0.00190926908535341/0.00155939100108058/0.00206054356710211/0.00163259419725773/0.00178114710531237/0.00177068598789653/0.00176459058179772	B-cells_Muscle	Granulocytes_Muscle
CLCF1	0.50152	0.1642	0.000279741	ADM/ASPH/CCND1/DUSP10/EGFR/EPHA2/FLOT1/GDF15/HMBS/IKZF2/LTBP1/MAP3K14/NCOA1/NR1D1/PER1/RARG/RUNX3/SERPINE1/SHC1/SMOX	0.00161841938096015/0.0016399065496169/0.00195814467873593/0.00177281115837761/0.00183074690710046/0.00198416181834946/0.00161321418912807/0.00179055533823092/0.0016532493722639/0.0016624851139348/0.00155138261625261/0.00157826749855437/0.0017487919579086/0.00190926908535341/0.00155939100108058/0.00206054356710211/0.00163259419725773/0.00178114710531237/0.00177068598789653/0.00176459058179772	Dendritic-cells_Muscle	Granulocytes_Muscle
CLCF1	0.50152	0.1642	0.000279741	ADM/ASPH/CCND1/DUSP10/EGFR/EPHA2/FLOT1/GDF15/HMBS/IKZF2/LTBP1/MAP3K14/NCOA1/NR1D1/PER1/RARG/RUNX3/SERPINE1/SHC1/SMOX	0.00161841938096015/0.0016399065496169/0.00195814467873593/0.00177281115837761/0.00183074690710046/0.00198416181834946/0.00161321418912807/0.00179055533823092/0.0016532493722639/0.0016624851139348/0.00155138261625261/0.00157826749855437/0.0017487919579086/0.00190926908535341/0.00155939100108058/0.00206054356710211/0.00163259419725773/0.00178114710531237/0.00177068598789653/0.00176459058179772	Endothelial-cells_Muscle	Granulocytes_Muscle
CLCF1	0.50152	0.1642	0.000279741	ADM/ASPH/CCND1/DUSP10/EGFR/EPHA2/FLOT1/GDF15/HMBS/IKZF2/LTBP1/MAP3K14/NCOA1/NR1D1/PER1/RARG/RUNX3/SERPINE1/SHC1/SMOX	0.00161841938096015/0.0016399065496169/0.00195814467873593/0.00177281115837761/0.00183074690710046/0.00198416181834946/0.00161321418912807/0.00179055533823092/0.0016532493722639/0.0016624851139348/0.00155138261625261/0.00157826749855437/0.0017487919579086/0.00190926908535341/0.00155939100108058/0.00206054356710211/0.00163259419725773/0.00178114710531237/0.00177068598789653/0.00176459058179772	Erythrocytes_Muscle	Granulocytes_Muscle
CLCF1	0.50152	0.1642	0.000279741	ADM/ASPH/CCND1/DUSP10/EGFR/EPHA2/FLOT1/GDF15/HMBS/IKZF2/LTBP1/MAP3K14/NCOA1/NR1D1/PER1/RARG/RUNX3/SERPINE1/SHC1/SMOX	0.00161841938096015/0.0016399065496169/0.00195814467873593/0.00177281115837761/0.00183074690710046/0.00198416181834946/0.00161321418912807/0.00179055533823092/0.0016532493722639/0.0016624851139348/0.00155138261625261/0.00157826749855437/0.0017487919579086/0.00190926908535341/0.00155939100108058/0.00206054356710211/0.00163259419725773/0.00178114710531237/0.00177068598789653/0.00176459058179772	Fibroblasts_Muscle	Granulocytes_Muscle
CLCF1	0.50152	0.1642	0.000279741	ADM/ASPH/CCND1/DUSP10/EGFR/EPHA2/FLOT1/GDF15/HMBS/IKZF2/LTBP1/MAP3K14/NCOA1/NR1D1/PER1/RARG/RUNX3/SERPINE1/SHC1/SMOX	0.00161841938096015/0.0016399065496169/0.00195814467873593/0.00177281115837761/0.00183074690710046/0.00198416181834946/0.00161321418912807/0.00179055533823092/0.0016532493722639/0.0016624851139348/0.00155138261625261/0.00157826749855437/0.0017487919579086/0.00190926908535341/0.00155939100108058/0.00206054356710211/0.00163259419725773/0.00178114710531237/0.00177068598789653/0.00176459058179772	Monocytes_Muscle	Granulocytes_Muscle
OSM	0.49672	0.164951	0.00016016	ADAMTS4/ASPH/CCND1/EGFR/EPHA2/FLOT1/GDF15/IFT43/LTBP1/MAP3K14/MMP13/MMP3/MMP9/NR1D1/PER1/PLAU/RARG/RUNX3/SERPINA3/SERPINE1/SHC1	0.00645637997940221/0.0018313058991692/0.00446665458939584/0.00187282029750701/0.00211507010461218/0.00174368396642659/0.00168229798852201/0.0017014280351038/0.00168832665552981/0.00179305087906202/0.0070255786599168/0.00308907105101331/0.00264568524445002/0.00207149606162834/0.00197960304023227/0.00172949123291097/0.00175912086037782/0.00167891866845376/0.00291104019319299/0.00188403613626777/0.…	B-cells_Muscle	Granulocytes_Muscle
OSM	0.49672	0.164951	0.00016016	ADAMTS4/ASPH/CCND1/EGFR/EPHA2/FLOT1/GDF15/IFT43/LTBP1/MAP3K14/MMP13/MMP3/MMP9/NR1D1/PER1/PLAU/RARG/RUNX3/SERPINA3/SERPINE1/SHC1	0.00645637997940221/0.0018313058991692/0.00446665458939584/0.00187282029750701/0.00211507010461218/0.00174368396642659/0.00168229798852201/0.0017014280351038/0.00168832665552981/0.00179305087906202/0.0070255786599168/0.00308907105101331/0.00264568524445002/0.00207149606162834/0.00197960304023227/0.00172949123291097/0.00175912086037782/0.00167891866845376/0.00291104019319299/0.00188403613626777/0.…	Dendritic-cells_Muscle	Granulocytes_Muscle
OSM	0.49672	0.164951	0.00016016	ADAMTS4/ASPH/CCND1/EGFR/EPHA2/FLOT1/GDF15/IFT43/LTBP1/MAP3K14/MMP13/MMP3/MMP9/NR1D1/PER1/PLAU/RARG/RUNX3/SERPINA3/SERPINE1/SHC1	0.00645637997940221/0.0018313058991692/0.00446665458939584/0.00187282029750701/0.00211507010461218/0.00174368396642659/0.00168229798852201/0.0017014280351038/0.00168832665552981/0.00179305087906202/0.0070255786599168/0.00308907105101331/0.00264568524445002/0.00207149606162834/0.00197960304023227/0.00172949123291097/0.00175912086037782/0.00167891866845376/0.00291104019319299/0.00188403613626777/0.…	Endothelial-cells_Muscle	Granulocytes_Muscle
OSM	0.49672	0.164951	0.00016016	ADAMTS4/ASPH/CCND1/EGFR/EPHA2/FLOT1/GDF15/IFT43/LTBP1/MAP3K14/MMP13/MMP3/MMP9/NR1D1/PER1/PLAU/RARG/RUNX3/SERPINA3/SERPINE1/SHC1	0.00645637997940221/0.0018313058991692/0.00446665458939584/0.00187282029750701/0.00211507010461218/0.00174368396642659/0.00168229798852201/0.0017014280351038/0.00168832665552981/0.00179305087906202/0.0070255786599168/0.00308907105101331/0.00264568524445002/0.00207149606162834/0.00197960304023227/0.00172949123291097/0.00175912086037782/0.00167891866845376/0.00291104019319299/0.00188403613626777/0.…	Erythrocytes_Muscle	Granulocytes_Muscle
OSM	0.49672	0.164951	0.00016016	ADAMTS4/ASPH/CCND1/EGFR/EPHA2/FLOT1/GDF15/IFT43/LTBP1/MAP3K14/MMP13/MMP3/MMP9/NR1D1/PER1/PLAU/RARG/RUNX3/SERPINA3/SERPINE1/SHC1	0.00645637997940221/0.0018313058991692/0.00446665458939584/0.00187282029750701/0.00211507010461218/0.00174368396642659/0.00168229798852201/0.0017014280351038/0.00168832665552981/0.00179305087906202/0.0070255786599168/0.00308907105101331/0.00264568524445002/0.00207149606162834/0.00197960304023227/0.00172949123291097/0.00175912086037782/0.00167891866845376/0.00291104019319299/0.00188403613626777/0.…	Monocytes_Muscle	Granulocytes_Muscle
OSM	0.49672	0.164951	0.00016016	ADAMTS4/ASPH/CCND1/EGFR/EPHA2/FLOT1/GDF15/IFT43/LTBP1/MAP3K14/MMP13/MMP3/MMP9/NR1D1/PER1/PLAU/RARG/RUNX3/SERPINA3/SERPINE1/SHC1	0.00645637997940221/0.0018313058991692/0.00446665458939584/0.00187282029750701/0.00211507010461218/0.00174368396642659/0.00168229798852201/0.0017014280351038/0.00168832665552981/0.00179305087906202/0.0070255786599168/0.00308907105101331/0.00264568524445002/0.00207149606162834/0.00197960304023227/0.00172949123291097/0.00175912086037782/0.00167891866845376/0.00291104019319299/0.00188403613626777/0.…	NK-cells_Muscle	Granulocytes_Muscle
OSM	0.49672	0.164951	0.00016016	ADAMTS4/ASPH/CCND1/EGFR/EPHA2/FLOT1/GDF15/IFT43/LTBP1/MAP3K14/MMP13/MMP3/MMP9/NR1D1/PER1/PLAU/RARG/RUNX3/SERPINA3/SERPINE1/SHC1	0.00645637997940221/0.0018313058991692/0.00446665458939584/0.00187282029750701/0.00211507010461218/0.00174368396642659/0.00168229798852201/0.0017014280351038/0.00168832665552981/0.00179305087906202/0.0070255786599168/0.00308907105101331/0.00264568524445002/0.00207149606162834/0.00197960304023227/0.00172949123291097/0.00175912086037782/0.00167891866845376/0.00291104019319299/0.00188403613626777/0.…	T-cells_Muscle	Granulocytes_Muscle
OSM	0.49672	0.164951	0.00016016	ADAMTS4/ASPH/CCND1/EGFR/EPHA2/FLOT1/GDF15/IFT43/LTBP1/MAP3K14/MMP13/MMP3/MMP9/NR1D1/PER1/PLAU/RARG/RUNX3/SERPINA3/SERPINE1/SHC1	0.00645637997940221/0.0018313058991692/0.00446665458939584/0.00187282029750701/0.00211507010461218/0.00174368396642659/0.00168229798852201/0.0017014280351038/0.00168832665552981/0.00179305087906202/0.0070255786599168/0.00308907105101331/0.00264568524445002/0.00207149606162834/0.00197960304023227/0.00172949123291097/0.00175912086037782/0.00167891866845376/0.00291104019319299/0.00188403613626777/0.…	Neutrophils_Muscle	Granulocytes_Muscle
CCL23	0.503365	0.166113	4.07754e-05	ADM/ASPH/CCND1/EGFR/EPHA2/FKBP5/FLOT1/GDF15/KLF5/LEF1/LTBP1/MMP9/NR1D1/PER1/PLAU/SERPINE1/SHC1/SULF2/TM4SF1/ZHX2	0.000598775431854435/0.000607416771780261/0.000960244311506569/0.000706188436913875/0.000758455208729733/0.000616575070870437/0.000616636133576964/0.000655045519575437/0.000609023793953683/0.000622410382788002/0.00062147923789305/0.00101905707840569/0.00077998040253304/0.000699675945058121/0.000616510098335336/0.000775931841278579/0.000733718215769391/0.000602386600107022/0.000637389891987689/0.0…	B-cells_Muscle	Granulocytes_Muscle
CCL23	0.503365	0.166113	4.07754e-05	ADM/ASPH/CCND1/EGFR/EPHA2/FKBP5/FLOT1/GDF15/KLF5/LEF1/LTBP1/MMP9/NR1D1/PER1/PLAU/SERPINE1/SHC1/SULF2/TM4SF1/ZHX2	0.000598775431854435/0.000607416771780261/0.000960244311506569/0.000706188436913875/0.000758455208729733/0.000616575070870437/0.000616636133576964/0.000655045519575437/0.000609023793953683/0.000622410382788002/0.00062147923789305/0.00101905707840569/0.00077998040253304/0.000699675945058121/0.000616510098335336/0.000775931841278579/0.000733718215769391/0.000602386600107022/0.000637389891987689/0.0…	Dendritic-cells_Muscle	Granulocytes_Muscle
CCL23	0.503365	0.166113	4.07754e-05	ADM/ASPH/CCND1/EGFR/EPHA2/FKBP5/FLOT1/GDF15/KLF5/LEF1/LTBP1/MMP9/NR1D1/PER1/PLAU/SERPINE1/SHC1/SULF2/TM4SF1/ZHX2	0.000598775431854435/0.000607416771780261/0.000960244311506569/0.000706188436913875/0.000758455208729733/0.000616575070870437/0.000616636133576964/0.000655045519575437/0.000609023793953683/0.000622410382788002/0.00062147923789305/0.00101905707840569/0.00077998040253304/0.000699675945058121/0.000616510098335336/0.000775931841278579/0.000733718215769391/0.000602386600107022/0.000637389891987689/0.0…	Endothelial-cells_Muscle	Granulocytes_Muscle
CCL23	0.503365	0.166113	4.07754e-05	ADM/ASPH/CCND1/EGFR/EPHA2/FKBP5/FLOT1/GDF15/KLF5/LEF1/LTBP1/MMP9/NR1D1/PER1/PLAU/SERPINE1/SHC1/SULF2/TM4SF1/ZHX2	0.000598775431854435/0.000607416771780261/0.000960244311506569/0.000706188436913875/0.000758455208729733/0.000616575070870437/0.000616636133576964/0.000655045519575437/0.000609023793953683/0.000622410382788002/0.00062147923789305/0.00101905707840569/0.00077998040253304/0.000699675945058121/0.000616510098335336/0.000775931841278579/0.000733718215769391/0.000602386600107022/0.000637389891987689/0.0…	Erythrocytes_Muscle	Granulocytes_Muscle
CCL23	0.503365	0.166113	4.07754e-05	ADM/ASPH/CCND1/EGFR/EPHA2/FKBP5/FLOT1/GDF15/KLF5/LEF1/LTBP1/MMP9/NR1D1/PER1/PLAU/SERPINE1/SHC1/SULF2/TM4SF1/ZHX2	0.000598775431854435/0.000607416771780261/0.000960244311506569/0.000706188436913875/0.000758455208729733/0.000616575070870437/0.000616636133576964/0.000655045519575437/0.000609023793953683/0.000622410382788002/0.00062147923789305/0.00101905707840569/0.00077998040253304/0.000699675945058121/0.000616510098335336/0.000775931841278579/0.000733718215769391/0.000602386600107022/0.000637389891987689/0.0…	Monocytes_Muscle	Granulocytes_Muscle

## Sheet: Skin
test_ligand	auroc	aupr	pearson	target	target_weight	Sender	Target
IL1B	0.489533	0.136681	0.0245905	ACOT1/ACOT2/ADAMTS4/ASS1/C4A/CISH/COL11A1/ELN/IGFBP3/IL1R1/MAPK8/MMP12/MMP3/MMP9/PLAT/PTGS2/THBS4/THRA/TIMP1/TNMD/TRAF6/VCAM1/VCAN	0.00489225101230041/0.00524714366382022/0.0062124402077904/0.00632377125865348/0.0103514792879331/0.0049082027893516/0.0054844093086168/0.00695102019209374/0.00608564632640475/0.00694940989099363/0.00663422416305911/0.00740596900968595/0.00673911747712635/0.00537213342156156/0.00462272691470985/0.00533327826020248/0.00555153748805558/0.00477813963127569/0.00519880978995069/0.00856631001485534/0.0…	Endothelial-cells_Skin	Basal III cells_Skin
IL1B	0.489533	0.136681	0.0245905	ACOT1/ACOT2/ADAMTS4/ASS1/C4A/CISH/COL11A1/ELN/IGFBP3/IL1R1/MAPK8/MMP12/MMP3/MMP9/PLAT/PTGS2/THBS4/THRA/TIMP1/TNMD/TRAF6/VCAM1/VCAN	0.00489225101230041/0.00524714366382022/0.0062124402077904/0.00632377125865348/0.0103514792879331/0.0049082027893516/0.0054844093086168/0.00695102019209374/0.00608564632640475/0.00694940989099363/0.00663422416305911/0.00740596900968595/0.00673911747712635/0.00537213342156156/0.00462272691470985/0.00533327826020248/0.00555153748805558/0.00477813963127569/0.00519880978995069/0.00856631001485534/0.0…	T-cells_Skin	Basal III cells_Skin
IL1B	0.489533	0.136681	0.0245905	ACOT1/ACOT2/ADAMTS4/ASS1/C4A/CISH/COL11A1/ELN/IGFBP3/IL1R1/MAPK8/MMP12/MMP3/MMP9/PLAT/PTGS2/THBS4/THRA/TIMP1/TNMD/TRAF6/VCAM1/VCAN	0.00489225101230041/0.00524714366382022/0.0062124402077904/0.00632377125865348/0.0103514792879331/0.0049082027893516/0.0054844093086168/0.00695102019209374/0.00608564632640475/0.00694940989099363/0.00663422416305911/0.00740596900968595/0.00673911747712635/0.00537213342156156/0.00462272691470985/0.00533327826020248/0.00555153748805558/0.00477813963127569/0.00519880978995069/0.00856631001485534/0.0…	Basal III cells_Skin	Basal III cells_Skin
LTF	0.482028	0.130109	0.0183352	BANK1/CDH5/DENND2D/GABBR1/HLX/NRP2/PLXDC2/RIN2/SLC48A1/TTN	0.00789718076213228/0.00854303031020759/0.00818704988298683/0.00937209411876639/0.00826570173113224/0.00791853548395338/0.00797560838596151/0.00800860654666417/0.0082409130699163/0.00949344429270826	Macrophages_Skin	Basal III cells_Skin
LTF	0.47815	0.172566	0.0158157	CCDC88B/CDH5/DOCK11/MIOS/SLC48A1/SNN/TAPBPL/TTN	0.00837336367291872/0.00854303031020759/0.00801994302050326/0.00828166757565919/0.0082409130699163/0.00792989589823141/0.00841422231329348/0.00949344429270826	Macrophages_Skin	Fibroblasts_Skin
MPZ	0.501883	0.136362	0.00937925	CCL15-CCL14	0.00524705247221162	Endothelial-cells_Skin	Basal III cells_Skin
MPZ	0.501883	0.136362	0.00937925	CCL15-CCL14	0.00524705247221162	Macrophages_Skin	Basal III cells_Skin
MPZ	0.501883	0.136362	0.00937925	CCL15-CCL14	0.00524705247221162	T-cells_Skin	Basal III cells_Skin
LTF	0.469408	0.293531	0.00578451	BANK1/CCDC88B/CD300LF/CDH5/DOCK11/GABBR1/GAS1/HLX/IL16/MIOS/NRP2/S100A14/SLC48A1/SNN/TAPBPL	0.00789718076213228/0.00837336367291872/0.0106159538823016/0.00854303031020759/0.00801994302050326/0.00937209411876639/0.008101172203265/0.00826570173113224/0.00987434655814289/0.00828166757565919/0.00791853548395338/0.00880551680804883/0.0082409130699163/0.00792989589823141/0.00841422231329348	Macrophages_Skin	Endothelial-cells_Skin
IGF1	0.470217	0.375803	0.00110514	AKT1/BIRC5/CALD1/CLEC5A/COL17A1/DPEP1/GABBR1/ITGA5/LGALS13/LILRB5/RNASE2/RPS6KB1/SKIV2L/SPARCL1/TP53I11	0.00610800160040413/0.00748036678191833/0.00836395116618345/0.0066238994409892/0.00703820839390446/0.00576730321856765/0.00566511105608639/0.00622275242478983/0.00853987755070203/0.00964892826170846/0.0061148613096048/0.0057472442194474/0.00610554134600723/0.00618964943592142/0.00565421087711467	Endothelial-cells_Skin	T-cells_Skin
IGF1	0.470217	0.375803	0.00110514	AKT1/BIRC5/CALD1/CLEC5A/COL17A1/DPEP1/GABBR1/ITGA5/LGALS13/LILRB5/RNASE2/RPS6KB1/SKIV2L/SPARCL1/TP53I11	0.00610800160040413/0.00748036678191833/0.00836395116618345/0.0066238994409892/0.00703820839390446/0.00576730321856765/0.00566511105608639/0.00622275242478983/0.00853987755070203/0.00964892826170846/0.0061148613096048/0.0057472442194474/0.00610554134600723/0.00618964943592142/0.00565421087711467	Macrophages_Skin	T-cells_Skin
LTF	0.479829	0.379342	9.7959e-05	CCDC88B/CD300LF/CDH5/CNOT3/DENND2D/DOCK11/FAM193B/GAS1/GIT1/RIN2/S100A14/SGMS2/SLC48A1/SOD3/TAPBPL/TMEM184B/TTN	0.00837336367291872/0.0106159538823016/0.00854303031020759/0.00800280485876224/0.00818704988298683/0.00801994302050326/0.00789207922026688/0.008101172203265/0.0080743392244723/0.00800860654666417/0.00880551680804883/0.00810269998193234/0.0082409130699163/0.00921462014874502/0.00841422231329348/0.00787512146409526/0.00949344429270826	Macrophages_Skin	Macrophages_Skin

## Sheet: Spleen
test_ligand	auroc	aupr	pearson	target	target_weight	Sender	Target
IL1B	0.488252	0.128357	0.0551193	ADAM15/ADAMTS4/AREG/BGN/C1QB/C1S/C4A/CAV1/CCL7/COL1A1/CSF1/CXCL10/CXCL12/EPAS1/FN1/IGFBP5/IL13RA1/IL1R2/INHBA/LAMA4/MMP12/MMP13/MMP3/PLAT/SERPINE1/SOX9/THRA/TNF/TNFAIP6/TRAF6/VCAM1/VCAN	0.00498984755065295/0.0062124402077904/0.00678499376436745/0.00556725311719056/0.00586359418867589/0.00515414807428778/0.0103514792879331/0.00462346515388925/0.00856922250413667/0.00432704969277202/0.00632249819196331/0.00602508451228127/0.00473051781521624/0.00464891908539874/0.00471508674511481/0.00462666346579045/0.00476765015397886/0.00566054274896508/0.00511984124811278/0.00535707891642765/0…	Dendritic-cells_Spleen	NK-cells_Spleen
IL1B	0.488252	0.128357	0.0551193	ADAM15/ADAMTS4/AREG/BGN/C1QB/C1S/C4A/CAV1/CCL7/COL1A1/CSF1/CXCL10/CXCL12/EPAS1/FN1/IGFBP5/IL13RA1/IL1R2/INHBA/LAMA4/MMP12/MMP13/MMP3/PLAT/SERPINE1/SOX9/THRA/TNF/TNFAIP6/TRAF6/VCAM1/VCAN	0.00498984755065295/0.0062124402077904/0.00678499376436745/0.00556725311719056/0.00586359418867589/0.00515414807428778/0.0103514792879331/0.00462346515388925/0.00856922250413667/0.00432704969277202/0.00632249819196331/0.00602508451228127/0.00473051781521624/0.00464891908539874/0.00471508674511481/0.00462666346579045/0.00476765015397886/0.00566054274896508/0.00511984124811278/0.00535707891642765/0…	Erythrocytes_Spleen	NK-cells_Spleen
IL1B	0.488252	0.128357	0.0551193	ADAM15/ADAMTS4/AREG/BGN/C1QB/C1S/C4A/CAV1/CCL7/COL1A1/CSF1/CXCL10/CXCL12/EPAS1/FN1/IGFBP5/IL13RA1/IL1R2/INHBA/LAMA4/MMP12/MMP13/MMP3/PLAT/SERPINE1/SOX9/THRA/TNF/TNFAIP6/TRAF6/VCAM1/VCAN	0.00498984755065295/0.0062124402077904/0.00678499376436745/0.00556725311719056/0.00586359418867589/0.00515414807428778/0.0103514792879331/0.00462346515388925/0.00856922250413667/0.00432704969277202/0.00632249819196331/0.00602508451228127/0.00473051781521624/0.00464891908539874/0.00471508674511481/0.00462666346579045/0.00476765015397886/0.00566054274896508/0.00511984124811278/0.00535707891642765/0…	Granulocytes_Spleen	NK-cells_Spleen
DSC3	0.549089	0.118886	0.0548031	COMP/FLNB/FST/IGFBP5/NR1D1/PDGFRA/PRRX1/THOC6/VCAN	0.00134983546675245/0.00136002502009095/0.00153698926659329/0.00160156530510771/0.00137143124542155/0.00139368041088934/0.00145984546043383/0.00137770031084154/0.00138919426030172	B-cells_Spleen	B-cells_Spleen
DSC3	0.549089	0.118886	0.0548031	COMP/FLNB/FST/IGFBP5/NR1D1/PDGFRA/PRRX1/THOC6/VCAN	0.00134983546675245/0.00136002502009095/0.00153698926659329/0.00160156530510771/0.00137143124542155/0.00139368041088934/0.00145984546043383/0.00137770031084154/0.00138919426030172	Dendritic-cells_Spleen	B-cells_Spleen
DSC3	0.549089	0.118886	0.0548031	COMP/FLNB/FST/IGFBP5/NR1D1/PDGFRA/PRRX1/THOC6/VCAN	0.00134983546675245/0.00136002502009095/0.00153698926659329/0.00160156530510771/0.00137143124542155/0.00139368041088934/0.00145984546043383/0.00137770031084154/0.00138919426030172	Granulocytes_Spleen	B-cells_Spleen
DSC3	0.549089	0.118886	0.0548031	COMP/FLNB/FST/IGFBP5/NR1D1/PDGFRA/PRRX1/THOC6/VCAN	0.00134983546675245/0.00136002502009095/0.00153698926659329/0.00160156530510771/0.00137143124542155/0.00139368041088934/0.00145984546043383/0.00137770031084154/0.00138919426030172	Monocytes_Spleen	B-cells_Spleen
DSC3	0.549089	0.118886	0.0548031	COMP/FLNB/FST/IGFBP5/NR1D1/PDGFRA/PRRX1/THOC6/VCAN	0.00134983546675245/0.00136002502009095/0.00153698926659329/0.00160156530510771/0.00137143124542155/0.00139368041088934/0.00145984546043383/0.00137770031084154/0.00138919426030172	NK-cells_Spleen	B-cells_Spleen
IL1B	0.507475	0.116192	0.0506701	ADAM15/AREG/ASS1/BGN/C4A/CCL7/COL1A1/CSF1/EPAS1/IGFBP5/IL13RA1/LAMA4/MMP12/MMP2/MMP3/MMP9/PLAT/SOX4/SOX9/THRA/TNFAIP6/VCAN	0.00498984755065295/0.00678499376436745/0.00632377125865348/0.00556725311719056/0.0103514792879331/0.00856922250413667/0.00432704969277202/0.00632249819196331/0.00464891908539874/0.00462666346579045/0.00476765015397886/0.00535707891642765/0.00740596900968595/0.00533183165843309/0.00673911747712635/0.00537213342156156/0.00462272691470985/0.00438138905510333/0.00445932893547945/0.00477813963127569/…	Dendritic-cells_Spleen	B-cells_Spleen
IL1B	0.507475	0.116192	0.0506701	ADAM15/AREG/ASS1/BGN/C4A/CCL7/COL1A1/CSF1/EPAS1/IGFBP5/IL13RA1/LAMA4/MMP12/MMP2/MMP3/MMP9/PLAT/SOX4/SOX9/THRA/TNFAIP6/VCAN	0.00498984755065295/0.00678499376436745/0.00632377125865348/0.00556725311719056/0.0103514792879331/0.00856922250413667/0.00432704969277202/0.00632249819196331/0.00464891908539874/0.00462666346579045/0.00476765015397886/0.00535707891642765/0.00740596900968595/0.00533183165843309/0.00673911747712635/0.00537213342156156/0.00462272691470985/0.00438138905510333/0.00445932893547945/0.00477813963127569/…	Erythrocytes_Spleen	B-cells_Spleen
IL1B	0.507475	0.116192	0.0506701	ADAM15/AREG/ASS1/BGN/C4A/CCL7/COL1A1/CSF1/EPAS1/IGFBP5/IL13RA1/LAMA4/MMP12/MMP2/MMP3/MMP9/PLAT/SOX4/SOX9/THRA/TNFAIP6/VCAN	0.00498984755065295/0.00678499376436745/0.00632377125865348/0.00556725311719056/0.0103514792879331/0.00856922250413667/0.00432704969277202/0.00632249819196331/0.00464891908539874/0.00462666346579045/0.00476765015397886/0.00535707891642765/0.00740596900968595/0.00533183165843309/0.00673911747712635/0.00537213342156156/0.00462272691470985/0.00438138905510333/0.00445932893547945/0.00477813963127569/…	Granulocytes_Spleen	B-cells_Spleen
DSC3	0.534548	0.174154	0.0457135	ADM/BCL11B/CBX4/FLNB/FST/JARID2/LEF1/NR1D1/PDGFRA/PHC2/PLEC/PRRX1/VCAN	0.00143545777258757/0.00142503526424986/0.00166797702455965/0.00136002502009095/0.00153698926659329/0.00152350041280741/0.00149811863118236/0.00137143124542155/0.00139368041088934/0.00135526680712136/0.00145242843018434/0.00145984546043383/0.00138919426030172	B-cells_Spleen	T-cells_Spleen
DSC3	0.534548	0.174154	0.0457135	ADM/BCL11B/CBX4/FLNB/FST/JARID2/LEF1/NR1D1/PDGFRA/PHC2/PLEC/PRRX1/VCAN	0.00143545777258757/0.00142503526424986/0.00166797702455965/0.00136002502009095/0.00153698926659329/0.00152350041280741/0.00149811863118236/0.00137143124542155/0.00139368041088934/0.00135526680712136/0.00145242843018434/0.00145984546043383/0.00138919426030172	Dendritic-cells_Spleen	T-cells_Spleen
DSC3	0.534548	0.174154	0.0457135	ADM/BCL11B/CBX4/FLNB/FST/JARID2/LEF1/NR1D1/PDGFRA/PHC2/PLEC/PRRX1/VCAN	0.00143545777258757/0.00142503526424986/0.00166797702455965/0.00136002502009095/0.00153698926659329/0.00152350041280741/0.00149811863118236/0.00137143124542155/0.00139368041088934/0.00135526680712136/0.00145242843018434/0.00145984546043383/0.00138919426030172	Granulocytes_Spleen	T-cells_Spleen
DSC3	0.534548	0.174154	0.0457135	ADM/BCL11B/CBX4/FLNB/FST/JARID2/LEF1/NR1D1/PDGFRA/PHC2/PLEC/PRRX1/VCAN	0.00143545777258757/0.00142503526424986/0.00166797702455965/0.00136002502009095/0.00153698926659329/0.00152350041280741/0.00149811863118236/0.00137143124542155/0.00139368041088934/0.00135526680712136/0.00145242843018434/0.00145984546043383/0.00138919426030172	Monocytes_Spleen	T-cells_Spleen
DSC3	0.534548	0.174154	0.0457135	ADM/BCL11B/CBX4/FLNB/FST/JARID2/LEF1/NR1D1/PDGFRA/PHC2/PLEC/PRRX1/VCAN	0.00143545777258757/0.00142503526424986/0.00166797702455965/0.00136002502009095/0.00153698926659329/0.00152350041280741/0.00149811863118236/0.00137143124542155/0.00139368041088934/0.00135526680712136/0.00145242843018434/0.00145984546043383/0.00138919426030172	NK-cells_Spleen	T-cells_Spleen
IL1B	0.491082	0.149786	0.0440305	ACOT1/ACOT2/ADAM15/ADAMTS4/AREG/ASS1/C1QB/C1S/C4A/CCL2/CCL7/COL1A1/CXCL12/EPAS1/F3/FGFR1/HAS2/HP/IL1RN/LAMA4/MMP12/MMP13/MMP14/MMP9/PLAT/SOX4/SOX9/THRA/TIMP1/TRAF6/VCAM1/VCAN	0.00489225101230041/0.00524714366382022/0.00498984755065295/0.0062124402077904/0.00678499376436745/0.00632377125865348/0.00586359418867589/0.00515414807428778/0.0103514792879331/0.00551148551052357/0.00856922250413667/0.00432704969277202/0.00473051781521624/0.00464891908539874/0.00514698890695378/0.00466180665381612/0.0044034475032619/0.00797395060991872/0.00516222769070909/0.00535707891642765/0.…	Dendritic-cells_Spleen	Monocytes_Spleen
IL1B	0.491082	0.149786	0.0440305	ACOT1/ACOT2/ADAM15/ADAMTS4/AREG/ASS1/C1QB/C1S/C4A/CCL2/CCL7/COL1A1/CXCL12/EPAS1/F3/FGFR1/HAS2/HP/IL1RN/LAMA4/MMP12/MMP13/MMP14/MMP9/PLAT/SOX4/SOX9/THRA/TIMP1/TRAF6/VCAM1/VCAN	0.00489225101230041/0.00524714366382022/0.00498984755065295/0.0062124402077904/0.00678499376436745/0.00632377125865348/0.00586359418867589/0.00515414807428778/0.0103514792879331/0.00551148551052357/0.00856922250413667/0.00432704969277202/0.00473051781521624/0.00464891908539874/0.00514698890695378/0.00466180665381612/0.0044034475032619/0.00797395060991872/0.00516222769070909/0.00535707891642765/0.…	Erythrocytes_Spleen	Monocytes_Spleen
IL1B	0.491082	0.149786	0.0440305	ACOT1/ACOT2/ADAM15/ADAMTS4/AREG/ASS1/C1QB/C1S/C4A/CCL2/CCL7/COL1A1/CXCL12/EPAS1/F3/FGFR1/HAS2/HP/IL1RN/LAMA4/MMP12/MMP13/MMP14/MMP9/PLAT/SOX4/SOX9/THRA/TIMP1/TRAF6/VCAM1/VCAN	0.00489225101230041/0.00524714366382022/0.00498984755065295/0.0062124402077904/0.00678499376436745/0.00632377125865348/0.00586359418867589/0.00515414807428778/0.0103514792879331/0.00551148551052357/0.00856922250413667/0.00432704969277202/0.00473051781521624/0.00464891908539874/0.00514698890695378/0.00466180665381612/0.0044034475032619/0.00797395060991872/0.00516222769070909/0.00535707891642765/0.…	Granulocytes_Spleen	Monocytes_Spleen
TNF	0.501523	0.151944	0.0427963	ACOT1/ACOT2/AHR/CCL2/CCL7/CCL8/CDK5R1/CEBPA/COL15A1/CP/FBLN2/FXYD1/GJA1/HP/IL1RN/MMP13/MMP9/OPTN/PLAT/PROCR/SERPINB2/SPP1/TIMP1/TLR2/UPP1/VCAM1/XAF1/XCL1	0.0048811214065605/0.00511628172371097/0.00584524394099656/0.00503351129172018/0.00615378535183138/0.00821378512426956/0.00604694449345019/0.00546617485149511/0.00519757212018063/0.00681893178321207/0.00499771745387508/0.00530131752835554/0.00585054561233598/0.00579128159525274/0.00631803130649181/0.00648008465836644/0.00671525042657186/0.00469828333204926/0.00582385803452355/0.0046964756104442/0…	NK-cells_Spleen	Monocytes_Spleen
IL1B	0.498514	0.165802	0.0422989	ADAM15/ADAMTS4/AREG/C1QB/C4A/CD14/CISH/COL1A1/CPT1A/EPAS1/FN1/HAS2/HP/IL13RA1/IL1RN/INHBA/LAMA4/MAPK8/MMP12/MMP13/MMP3/MMP9/PDGFA/PLAT/SCD/SDC2/SOX9/THRA/TIMP1/TNFAIP6/VCAM1/VCAN	0.00498984755065295/0.0062124402077904/0.00678499376436745/0.00586359418867589/0.0103514792879331/0.0047098268548576/0.0049082027893516/0.00432704969277202/0.00473379022051367/0.00464891908539874/0.00471508674511481/0.0044034475032619/0.00797395060991872/0.00476765015397886/0.00516222769070909/0.00511984124811278/0.00535707891642765/0.00663422416305911/0.00740596900968595/0.0068031420531532/0.006…	Dendritic-cells_Spleen	T-cells_Spleen
IL1B	0.498514	0.165802	0.0422989	ADAM15/ADAMTS4/AREG/C1QB/C4A/CD14/CISH/COL1A1/CPT1A/EPAS1/FN1/HAS2/HP/IL13RA1/IL1RN/INHBA/LAMA4/MAPK8/MMP12/MMP13/MMP3/MMP9/PDGFA/PLAT/SCD/SDC2/SOX9/THRA/TIMP1/TNFAIP6/VCAM1/VCAN	0.00498984755065295/0.0062124402077904/0.00678499376436745/0.00586359418867589/0.0103514792879331/0.0047098268548576/0.0049082027893516/0.00432704969277202/0.00473379022051367/0.00464891908539874/0.00471508674511481/0.0044034475032619/0.00797395060991872/0.00476765015397886/0.00516222769070909/0.00511984124811278/0.00535707891642765/0.00663422416305911/0.00740596900968595/0.0068031420531532/0.006…	Erythrocytes_Spleen	T-cells_Spleen
IL1B	0.498514	0.165802	0.0422989	ADAM15/ADAMTS4/AREG/C1QB/C4A/CD14/CISH/COL1A1/CPT1A/EPAS1/FN1/HAS2/HP/IL13RA1/IL1RN/INHBA/LAMA4/MAPK8/MMP12/MMP13/MMP3/MMP9/PDGFA/PLAT/SCD/SDC2/SOX9/THRA/TIMP1/TNFAIP6/VCAM1/VCAN	0.00498984755065295/0.0062124402077904/0.00678499376436745/0.00586359418867589/0.0103514792879331/0.0047098268548576/0.0049082027893516/0.00432704969277202/0.00473379022051367/0.00464891908539874/0.00471508674511481/0.0044034475032619/0.00797395060991872/0.00476765015397886/0.00516222769070909/0.00511984124811278/0.00535707891642765/0.00663422416305911/0.00740596900968595/0.0068031420531532/0.006…	Granulocytes_Spleen	T-cells_Spleen
TNF	0.496158	0.122635	0.0379606	AHR/CAV1/CCL7/CCL8/CD86/CDK5R1/CIB2/COL15A1/COL4A1/CSF1/CXCL10/FBLN2/MMP13/MMP3/OPTN/ORM1/PLAT/PROCR/SERPINB2/SERPINE1/SPIB/UPP1/VCAM1/XAF1	0.00584524394099656/0.00552984600394917/0.00615378535183138/0.00821378512426956/0.00604824111720986/0.00604694449345019/0.00475622834566838/0.00519757212018063/0.00470788756774182/0.00591703211339007/0.00566777588815304/0.00499771745387508/0.00648008465836644/0.00646397450853891/0.00469828333204926/0.00576531667495745/0.00582385803452355/0.0046964756104442/0.00636778393070118/0.00537360342728956/…	NK-cells_Spleen	NK-cells_Spleen
APP	0.512673	0.178479	0.0378118	ARC/C1orf162/GBP6/GPAT3/MRGPRX4/PMM2	0.0086180062022746/0.0121005055241153/0.00953123051589226/0.0252905361653711/0.00835010926436001/0.00881222650752722	Granulocytes_Spleen	T-cells_Spleen
IGF1	0.51163	0.171919	0.0367263	ABI3BP/CALD1/CLEC5A/COL17A1/DPEP1/ITGA5/LILRB5/PDGFRA/RNASE2/SKIV2L/SPARCL1/TWIST1	0.00657160270039805/0.00836395116618345/0.0066238994409892/0.00703820839390446/0.00576730321856765/0.00622275242478983/0.00964892826170846/0.00614433509150439/0.0061148613096048/0.00610554134600723/0.00618964943592142/0.00575253786736745	Macrophages_Spleen	T-cells_Spleen
IGF1	0.51163	0.171919	0.0367263	ABI3BP/CALD1/CLEC5A/COL17A1/DPEP1/ITGA5/LILRB5/PDGFRA/RNASE2/SKIV2L/SPARCL1/TWIST1	0.00657160270039805/0.00836395116618345/0.0066238994409892/0.00703820839390446/0.00576730321856765/0.00622275242478983/0.00964892826170846/0.00614433509150439/0.0061148613096048/0.00610554134600723/0.00618964943592142/0.00575253786736745	Monocytes_Spleen	T-cells_Spleen
IGF1	0.51163	0.171919	0.0367263	ABI3BP/CALD1/CLEC5A/COL17A1/DPEP1/ITGA5/LILRB5/PDGFRA/RNASE2/SKIV2L/SPARCL1/TWIST1	0.00657160270039805/0.00836395116618345/0.0066238994409892/0.00703820839390446/0.00576730321856765/0.00622275242478983/0.00964892826170846/0.00614433509150439/0.0061148613096048/0.00610554134600723/0.00618964943592142/0.00575253786736745	NK-cells_Spleen	T-cells_Spleen
IGF1	0.51163	0.171919	0.0367263	ABI3BP/CALD1/CLEC5A/COL17A1/DPEP1/ITGA5/LILRB5/PDGFRA/RNASE2/SKIV2L/SPARCL1/TWIST1	0.00657160270039805/0.00836395116618345/0.0066238994409892/0.00703820839390446/0.00576730321856765/0.00622275242478983/0.00964892826170846/0.00614433509150439/0.0061148613096048/0.00610554134600723/0.00618964943592142/0.00575253786736745	T-cells_Spleen	T-cells_Spleen
APP	0.508093	0.159213	0.0344843	ARC/GPAT3/MRGPRX4/PMM2	0.0086180062022746/0.0252905361653711/0.00835010926436001/0.00881222650752722	Granulocytes_Spleen	Monocytes_Spleen
IL1B	0.488393	0.171471	0.0335153	ABCA1/ACOT1/ACOT2/ADAM15/ADAMTS1/AREG/C1R/CCL3/CCL7/CPT1A/DUSP7/ELN/F3/IL1RN/LAMA4/MMP12/MMP13/MMP2/MMP9/PLAT/RIPK2/SOX4/SOX9/THRA/TIMP3/TNFAIP6/TNMD/TRAF1/TRAF6/VEGFA	0.00440871432519779/0.00489225101230041/0.00524714366382022/0.00498984755065295/0.00610819585501071/0.00678499376436745/0.00482734984999481/0.0053013438962451/0.00856922250413667/0.00473379022051367/0.00441020522539624/0.00695102019209374/0.00514698890695378/0.00516222769070909/0.00535707891642765/0.00740596900968595/0.0068031420531532/0.00533183165843309/0.00537213342156156/0.00462272691470985/0…	Dendritic-cells_Spleen	Granulocytes_Spleen
IL1B	0.488393	0.171471	0.0335153	ABCA1/ACOT1/ACOT2/ADAM15/ADAMTS1/AREG/C1R/CCL3/CCL7/CPT1A/DUSP7/ELN/F3/IL1RN/LAMA4/MMP12/MMP13/MMP2/MMP9/PLAT/RIPK2/SOX4/SOX9/THRA/TIMP3/TNFAIP6/TNMD/TRAF1/TRAF6/VEGFA	0.00440871432519779/0.00489225101230041/0.00524714366382022/0.00498984755065295/0.00610819585501071/0.00678499376436745/0.00482734984999481/0.0053013438962451/0.00856922250413667/0.00473379022051367/0.00441020522539624/0.00695102019209374/0.00514698890695378/0.00516222769070909/0.00535707891642765/0.00740596900968595/0.0068031420531532/0.00533183165843309/0.00537213342156156/0.00462272691470985/0…	Erythrocytes_Spleen	Granulocytes_Spleen
IL1B	0.488393	0.171471	0.0335153	ABCA1/ACOT1/ACOT2/ADAM15/ADAMTS1/AREG/C1R/CCL3/CCL7/CPT1A/DUSP7/ELN/F3/IL1RN/LAMA4/MMP12/MMP13/MMP2/MMP9/PLAT/RIPK2/SOX4/SOX9/THRA/TIMP3/TNFAIP6/TNMD/TRAF1/TRAF6/VEGFA	0.00440871432519779/0.00489225101230041/0.00524714366382022/0.00498984755065295/0.00610819585501071/0.00678499376436745/0.00482734984999481/0.0053013438962451/0.00856922250413667/0.00473379022051367/0.00441020522539624/0.00695102019209374/0.00514698890695378/0.00516222769070909/0.00535707891642765/0.00740596900968595/0.0068031420531532/0.00533183165843309/0.00537213342156156/0.00462272691470985/0…	Granulocytes_Spleen	Granulocytes_Spleen
TNF	0.472731	0.112018	0.0290793	BCL2L1/CD38/CDK5R1/CEBPA/CIB2/COL15A1/COL4A1/CP/CXCL10/CXCL16/HP/IL1RN/IL7R/MMP13/MMP2/MMP3/MMP9/PLAT/PTAFR/SPP1/TLR2/TNFRSF1A/TRAF1/UPP1/XAF1	0.00514057324681684/0.00629404267623597/0.00604694449345019/0.00546617485149511/0.00475622834566838/0.00519757212018063/0.00470788756774182/0.00681893178321207/0.00566777588815304/0.00677141553495259/0.00579128159525274/0.00631803130649181/0.00646268793190879/0.00648008465836644/0.00511567546055251/0.00646397450853891/0.00671525042657186/0.00582385803452355/0.0069929867630917/0.00523145734114644/…	NK-cells_Spleen	Erythrocytes_Spleen
IL1B	0.48164	0.143633	0.0286921	ABCA1/ADAM15/ADAMTS1/ADAMTS4/AREG/ASS1/BCL2L1/C4A/CAV1/CCL3/CCL7/F3/HAS2/IL13RA1/IL1RN/LAMA4/MMP12/MMP13/MMP9/PLAT/SERPINE1/SOX4/SOX9/TIMP1/VCAN	0.00440871432519779/0.00498984755065295/0.00610819585501071/0.0062124402077904/0.00678499376436745/0.00632377125865348/0.00574291384899857/0.0103514792879331/0.00462346515388925/0.0053013438962451/0.00856922250413667/0.00514698890695378/0.0044034475032619/0.00476765015397886/0.00516222769070909/0.00535707891642765/0.00740596900968595/0.0068031420531532/0.00537213342156156/0.00462272691470985/0.00…	Dendritic-cells_Spleen	Dendritic-cells_Spleen
IL1B	0.48164	0.143633	0.0286921	ABCA1/ADAM15/ADAMTS1/ADAMTS4/AREG/ASS1/BCL2L1/C4A/CAV1/CCL3/CCL7/F3/HAS2/IL13RA1/IL1RN/LAMA4/MMP12/MMP13/MMP9/PLAT/SERPINE1/SOX4/SOX9/TIMP1/VCAN	0.00440871432519779/0.00498984755065295/0.00610819585501071/0.0062124402077904/0.00678499376436745/0.00632377125865348/0.00574291384899857/0.0103514792879331/0.00462346515388925/0.0053013438962451/0.00856922250413667/0.00514698890695378/0.0044034475032619/0.00476765015397886/0.00516222769070909/0.00535707891642765/0.00740596900968595/0.0068031420531532/0.00537213342156156/0.00462272691470985/0.00…	Erythrocytes_Spleen	Dendritic-cells_Spleen
IL1B	0.48164	0.143633	0.0286921	ABCA1/ADAM15/ADAMTS1/ADAMTS4/AREG/ASS1/BCL2L1/C4A/CAV1/CCL3/CCL7/F3/HAS2/IL13RA1/IL1RN/LAMA4/MMP12/MMP13/MMP9/PLAT/SERPINE1/SOX4/SOX9/TIMP1/VCAN	0.00440871432519779/0.00498984755065295/0.00610819585501071/0.0062124402077904/0.00678499376436745/0.00632377125865348/0.00574291384899857/0.0103514792879331/0.00462346515388925/0.0053013438962451/0.00856922250413667/0.00514698890695378/0.0044034475032619/0.00476765015397886/0.00516222769070909/0.00535707891642765/0.00740596900968595/0.0068031420531532/0.00537213342156156/0.00462272691470985/0.00…	Granulocytes_Spleen	Dendritic-cells_Spleen
DSC3	0.5216	0.151433	0.0273111	BCL11B/CCND1/COL12A1/FLNB/FST/PDGFRA/PHC2/PRRX1/VCAN	0.00142503526424986/0.00169208634875991/0.00146119208515846/0.00136002502009095/0.00153698926659329/0.00139368041088934/0.00135526680712136/0.00145984546043383/0.00138919426030172	B-cells_Spleen	Monocytes_Spleen
DSC3	0.5216	0.151433	0.0273111	BCL11B/CCND1/COL12A1/FLNB/FST/PDGFRA/PHC2/PRRX1/VCAN	0.00142503526424986/0.00169208634875991/0.00146119208515846/0.00136002502009095/0.00153698926659329/0.00139368041088934/0.00135526680712136/0.00145984546043383/0.00138919426030172	Dendritic-cells_Spleen	Monocytes_Spleen
DSC3	0.5216	0.151433	0.0273111	BCL11B/CCND1/COL12A1/FLNB/FST/PDGFRA/PHC2/PRRX1/VCAN	0.00142503526424986/0.00169208634875991/0.00146119208515846/0.00136002502009095/0.00153698926659329/0.00139368041088934/0.00135526680712136/0.00145984546043383/0.00138919426030172	Granulocytes_Spleen	Monocytes_Spleen
DSC3	0.5216	0.151433	0.0273111	BCL11B/CCND1/COL12A1/FLNB/FST/PDGFRA/PHC2/PRRX1/VCAN	0.00142503526424986/0.00169208634875991/0.00146119208515846/0.00136002502009095/0.00153698926659329/0.00139368041088934/0.00135526680712136/0.00145984546043383/0.00138919426030172	Monocytes_Spleen	Monocytes_Spleen
DSC3	0.5216	0.151433	0.0273111	BCL11B/CCND1/COL12A1/FLNB/FST/PDGFRA/PHC2/PRRX1/VCAN	0.00142503526424986/0.00169208634875991/0.00146119208515846/0.00136002502009095/0.00153698926659329/0.00139368041088934/0.00135526680712136/0.00145984546043383/0.00138919426030172	NK-cells_Spleen	Monocytes_Spleen
TNF	0.490527	0.168167	0.0271577	ACOT1/ACOT2/AHR/CCL7/CCL8/CDK2/CDK5R1/CEBPA/COL15A1/COL4A1/GJA1/IL1RN/IL7R/MMP13/MMP2/MMP9/OPTN/ORM1/PLAT/PTAFR/RIPK2/SPIB/SPP1/TRAF1/UPP1/XAF1/XIAP	0.0048811214065605/0.00511628172371097/0.00584524394099656/0.00615378535183138/0.00821378512426956/0.00521216542777663/0.00604694449345019/0.00546617485149511/0.00519757212018063/0.00470788756774182/0.00585054561233598/0.00631803130649181/0.00646268793190879/0.00648008465836644/0.00511567546055251/0.00671525042657186/0.00469828333204926/0.00576531667495745/0.00582385803452355/0.0069929867630917/0…	NK-cells_Spleen	Granulocytes_Spleen
MPZ	0.522503	0.164543	0.0271425	CCL15-CCL14	0.00524705247221162	Dendritic-cells_Spleen	T-cells_Spleen
MPZ	0.522503	0.164543	0.0271425	CCL15-CCL14	0.00524705247221162	Erythrocytes_Spleen	T-cells_Spleen
MPZ	0.522503	0.164543	0.0271425	CCL15-CCL14	0.00524705247221162	Granulocytes_Spleen	T-cells_Spleen
MPZ	0.522503	0.164543	0.0271425	CCL15-CCL14	0.00524705247221162	Macrophages_Spleen	T-cells_Spleen
MPZ	0.522503	0.164543	0.0271425	CCL15-CCL14	0.00524705247221162	Monocytes_Spleen	T-cells_Spleen
MPZ	0.522503	0.164543	0.0271425	CCL15-CCL14	0.00524705247221162	NK-cells_Spleen	T-cells_Spleen
MPZ	0.522503	0.164543	0.0271425	CCL15-CCL14	0.00524705247221162	T-cells_Spleen	T-cells_Spleen
MPZ	0.524849	0.107366	0.0270497	SRGAP2C	0.00319149717903429	Dendritic-cells_Spleen	B-cells_Spleen
MPZ	0.524849	0.107366	0.0270497	SRGAP2C	0.00319149717903429	Erythrocytes_Spleen	B-cells_Spleen
MPZ	0.524849	0.107366	0.0270497	SRGAP2C	0.00319149717903429	Granulocytes_Spleen	B-cells_Spleen
MPZ	0.524849	0.107366	0.0270497	SRGAP2C	0.00319149717903429	Macrophages_Spleen	B-cells_Spleen
MPZ	0.524849	0.107366	0.0270497	SRGAP2C	0.00319149717903429	Monocytes_Spleen	B-cells_Spleen
MPZ	0.524849	0.107366	0.0270497	SRGAP2C	0.00319149717903429	NK-cells_Spleen	B-cells_Spleen
MPZ	0.524849	0.107366	0.0270497	SRGAP2C	0.00319149717903429	T-cells_Spleen	B-cells_Spleen
TNF	0.486461	0.14233	0.0269671	ABCB1/AHR/BCL2L1/CAV1/CCL7/CCL8/CDK5R1/CEBPA/CIB2/CP/FXYD1/GJA1/IL1RN/MMP13/MMP9/OPTN/ORM1/PLAT/SERPINB2/SERPINE1/SPP1/TIMP1/TLR2/TNFRSF1A/XAF1	0.00538939626620702/0.00584524394099656/0.00514057324681684/0.00552984600394917/0.00615378535183138/0.00821378512426956/0.00604694449345019/0.00546617485149511/0.00475622834566838/0.00681893178321207/0.00530131752835554/0.00585054561233598/0.00631803130649181/0.00648008465836644/0.00671525042657186/0.00469828333204926/0.00576531667495745/0.00582385803452355/0.00636778393070118/0.00537360342728956…	NK-cells_Spleen	Dendritic-cells_Spleen
IGF1	0.50371	0.147924	0.0264805	CLEC5A/COL17A1/ITGA5/LILRB5/PDGFRA/RNASE2/SKIV2L	0.0066238994409892/0.00703820839390446/0.00622275242478983/0.00964892826170846/0.00614433509150439/0.0061148613096048/0.00610554134600723	Macrophages_Spleen	Monocytes_Spleen
IGF1	0.50371	0.147924	0.0264805	CLEC5A/COL17A1/ITGA5/LILRB5/PDGFRA/RNASE2/SKIV2L	0.0066238994409892/0.00703820839390446/0.00622275242478983/0.00964892826170846/0.00614433509150439/0.0061148613096048/0.00610554134600723	Monocytes_Spleen	Monocytes_Spleen
IGF1	0.50371	0.147924	0.0264805	CLEC5A/COL17A1/ITGA5/LILRB5/PDGFRA/RNASE2/SKIV2L	0.0066238994409892/0.00703820839390446/0.00622275242478983/0.00964892826170846/0.00614433509150439/0.0061148613096048/0.00610554134600723	NK-cells_Spleen	Monocytes_Spleen
IGF1	0.50371	0.147924	0.0264805	CLEC5A/COL17A1/ITGA5/LILRB5/PDGFRA/RNASE2/SKIV2L	0.0066238994409892/0.00703820839390446/0.00622275242478983/0.00964892826170846/0.00614433509150439/0.0061148613096048/0.00610554134600723	T-cells_Spleen	Monocytes_Spleen
MPZ	0.520723	0.15145	0.0262364	#N/A	#N/A	Dendritic-cells_Spleen	Monocytes_Spleen
MPZ	0.520723	0.15145	0.0262364	#N/A	#N/A	Erythrocytes_Spleen	Monocytes_Spleen
MPZ	0.520723	0.15145	0.0262364	#N/A	#N/A	Granulocytes_Spleen	Monocytes_Spleen
MPZ	0.520723	0.15145	0.0262364	#N/A	#N/A	Macrophages_Spleen	Monocytes_Spleen
MPZ	0.520723	0.15145	0.0262364	#N/A	#N/A	Monocytes_Spleen	Monocytes_Spleen
MPZ	0.520723	0.15145	0.0262364	#N/A	#N/A	NK-cells_Spleen	Monocytes_Spleen
MPZ	0.520723	0.15145	0.0262364	#N/A	#N/A	T-cells_Spleen	Monocytes_Spleen
FN1	0.502486	0.158805	0.0260458	ACBD4/ADM/CBX4/EGFR/FN1/GDF15/JARID2/KRT15/LPP/MAPK8/MMP13/MMP3/NR1D1/PLEC/RAB34/RARG/SHC1/SLC2A1/TIMP1/TNFRSF12A/ZBTB7B/ZFHX3	0.000844524704577709/0.000857048369441566/0.000931807856399314/0.00426923902233411/0.000939082509217969/0.000895706659592838/0.000856617482847708/0.000830074218150797/0.000833510760519851/0.00453917259433339/0.00466247483343946/0.00459292825088073/0.00100614248449407/0.00108895245115285/0.000873692317080071/0.00088059184438903/0.000930429986608233/0.00104859060165921/0.00355817317440741/0.0008304…	NK-cells_Spleen	T-cells_Spleen
FN1	0.502486	0.158805	0.0260458	ACBD4/ADM/CBX4/EGFR/FN1/GDF15/JARID2/KRT15/LPP/MAPK8/MMP13/MMP3/NR1D1/PLEC/RAB34/RARG/SHC1/SLC2A1/TIMP1/TNFRSF12A/ZBTB7B/ZFHX3	0.000844524704577709/0.000857048369441566/0.000931807856399314/0.00426923902233411/0.000939082509217969/0.000895706659592838/0.000856617482847708/0.000830074218150797/0.000833510760519851/0.00453917259433339/0.00466247483343946/0.00459292825088073/0.00100614248449407/0.00108895245115285/0.000873692317080071/0.00088059184438903/0.000930429986608233/0.00104859060165921/0.00355817317440741/0.0008304…	T-cells_Spleen	T-cells_Spleen
MPZ	0.514333	0.118741	0.0259295	SRGAP2C	0.00319149717903429	Dendritic-cells_Spleen	Erythrocytes_Spleen
MPZ	0.514333	0.118741	0.0259295	SRGAP2C	0.00319149717903429	Erythrocytes_Spleen	Erythrocytes_Spleen
MPZ	0.514333	0.118741	0.0259295	SRGAP2C	0.00319149717903429	Granulocytes_Spleen	Erythrocytes_Spleen
MPZ	0.514333	0.118741	0.0259295	SRGAP2C	0.00319149717903429	Macrophages_Spleen	Erythrocytes_Spleen
MPZ	0.514333	0.118741	0.0259295	SRGAP2C	0.00319149717903429	Monocytes_Spleen	Erythrocytes_Spleen
MPZ	0.514333	0.118741	0.0259295	SRGAP2C	0.00319149717903429	NK-cells_Spleen	Erythrocytes_Spleen
MPZ	0.514333	0.118741	0.0259295	SRGAP2C	0.00319149717903429	T-cells_Spleen	Erythrocytes_Spleen
FN1	0.518697	0.106269	0.0256611	ACBD4/BCL9L/CAPN2/CLDN4/EGFR/EHD1/FKBP5/KRT15/MMP3/NR1D1/RARG/THOC6/TMEM107	0.000844524704577709/0.00106997215209342/0.000844221602600377/0.000832614207437833/0.00426923902233411/0.00093256885198352/0.00084012889782117/0.000830074218150797/0.00459292825088073/0.00100614248449407/0.00088059184438903/0.000913022260545724/0.000828077380027372	NK-cells_Spleen	B-cells_Spleen
FN1	0.518697	0.106269	0.0256611	ACBD4/BCL9L/CAPN2/CLDN4/EGFR/EHD1/FKBP5/KRT15/MMP3/NR1D1/RARG/THOC6/TMEM107	0.000844524704577709/0.00106997215209342/0.000844221602600377/0.000832614207437833/0.00426923902233411/0.00093256885198352/0.00084012889782117/0.000830074218150797/0.00459292825088073/0.00100614248449407/0.00088059184438903/0.000913022260545724/0.000828077380027372	T-cells_Spleen	B-cells_Spleen
DSC3	0.519948	0.123472	0.0249314	COL12A1/FLNB/IGFBP5/LEF1/NR1D1/PDGFRA/PRRX1/VCAN	0.00146119208515846/0.00136002502009095/0.00160156530510771/0.00149811863118236/0.00137143124542155/0.00139368041088934/0.00145984546043383/0.00138919426030172	B-cells_Spleen	NK-cells_Spleen
DSC3	0.519948	0.123472	0.0249314	COL12A1/FLNB/IGFBP5/LEF1/NR1D1/PDGFRA/PRRX1/VCAN	0.00146119208515846/0.00136002502009095/0.00160156530510771/0.00149811863118236/0.00137143124542155/0.00139368041088934/0.00145984546043383/0.00138919426030172	Dendritic-cells_Spleen	NK-cells_Spleen
DSC3	0.519948	0.123472	0.0249314	COL12A1/FLNB/IGFBP5/LEF1/NR1D1/PDGFRA/PRRX1/VCAN	0.00146119208515846/0.00136002502009095/0.00160156530510771/0.00149811863118236/0.00137143124542155/0.00139368041088934/0.00145984546043383/0.00138919426030172	Granulocytes_Spleen	NK-cells_Spleen
DSC3	0.519948	0.123472	0.0249314	COL12A1/FLNB/IGFBP5/LEF1/NR1D1/PDGFRA/PRRX1/VCAN	0.00146119208515846/0.00136002502009095/0.00160156530510771/0.00149811863118236/0.00137143124542155/0.00139368041088934/0.00145984546043383/0.00138919426030172	Monocytes_Spleen	NK-cells_Spleen
DSC3	0.519948	0.123472	0.0249314	COL12A1/FLNB/IGFBP5/LEF1/NR1D1/PDGFRA/PRRX1/VCAN	0.00146119208515846/0.00136002502009095/0.00160156530510771/0.00149811863118236/0.00137143124542155/0.00139368041088934/0.00145984546043383/0.00138919426030172	NK-cells_Spleen	NK-cells_Spleen
MMP13	0.528686	0.105151	0.0248869	BCL9L/EGFR/EHD1/FKBP5/FST/MMP9/NFIB/NR1D1/PALLD/PLEKHG2/PRDM1/RARG/SASH1	0.00262999003921029/0.00204144482111099/0.00219662873497585/0.00198365296095881/0.00199105855373644/0.00200531618642333/0.00222097604124993/0.00244792418373973/0.00206308549197601/0.00206280345734921/0.00271549775886916/0.0019026362624473/0.00191435298189474	Dendritic-cells_Spleen	B-cells_Spleen
MMP13	0.528686	0.105151	0.0248869	BCL9L/EGFR/EHD1/FKBP5/FST/MMP9/NFIB/NR1D1/PALLD/PLEKHG2/PRDM1/RARG/SASH1	0.00262999003921029/0.00204144482111099/0.00219662873497585/0.00198365296095881/0.00199105855373644/0.00200531618642333/0.00222097604124993/0.00244792418373973/0.00206308549197601/0.00206280345734921/0.00271549775886916/0.0019026362624473/0.00191435298189474	Erythrocytes_Spleen	B-cells_Spleen
MMP13	0.528686	0.105151	0.0248869	BCL9L/EGFR/EHD1/FKBP5/FST/MMP9/NFIB/NR1D1/PALLD/PLEKHG2/PRDM1/RARG/SASH1	0.00262999003921029/0.00204144482111099/0.00219662873497585/0.00198365296095881/0.00199105855373644/0.00200531618642333/0.00222097604124993/0.00244792418373973/0.00206308549197601/0.00206280345734921/0.00271549775886916/0.0019026362624473/0.00191435298189474	Granulocytes_Spleen	B-cells_Spleen
MMP13	0.528686	0.105151	0.0248869	BCL9L/EGFR/EHD1/FKBP5/FST/MMP9/NFIB/NR1D1/PALLD/PLEKHG2/PRDM1/RARG/SASH1	0.00262999003921029/0.00204144482111099/0.00219662873497585/0.00198365296095881/0.00199105855373644/0.00200531618642333/0.00222097604124993/0.00244792418373973/0.00206308549197601/0.00206280345734921/0.00271549775886916/0.0019026362624473/0.00191435298189474	Macrophages_Spleen	B-cells_Spleen
MMP13	0.528686	0.105151	0.0248869	BCL9L/EGFR/EHD1/FKBP5/FST/MMP9/NFIB/NR1D1/PALLD/PLEKHG2/PRDM1/RARG/SASH1	0.00262999003921029/0.00204144482111099/0.00219662873497585/0.00198365296095881/0.00199105855373644/0.00200531618642333/0.00222097604124993/0.00244792418373973/0.00206308549197601/0.00206280345734921/0.00271549775886916/0.0019026362624473/0.00191435298189474	Monocytes_Spleen	B-cells_Spleen
MMP13	0.528686	0.105151	0.0248869	BCL9L/EGFR/EHD1/FKBP5/FST/MMP9/NFIB/NR1D1/PALLD/PLEKHG2/PRDM1/RARG/SASH1	0.00262999003921029/0.00204144482111099/0.00219662873497585/0.00198365296095881/0.00199105855373644/0.00200531618642333/0.00222097604124993/0.00244792418373973/0.00206308549197601/0.00206280345734921/0.00271549775886916/0.0019026362624473/0.00191435298189474	NK-cells_Spleen	B-cells_Spleen
MMP13	0.528686	0.105151	0.0248869	BCL9L/EGFR/EHD1/FKBP5/FST/MMP9/NFIB/NR1D1/PALLD/PLEKHG2/PRDM1/RARG/SASH1	0.00262999003921029/0.00204144482111099/0.00219662873497585/0.00198365296095881/0.00199105855373644/0.00200531618642333/0.00222097604124993/0.00244792418373973/0.00206308549197601/0.00206280345734921/0.00271549775886916/0.0019026362624473/0.00191435298189474	T-cells_Spleen	B-cells_Spleen
APP	0.495256	0.123083	0.0240981	ARC/MRGPRX4/PMM2/RIOX2	0.0086180062022746/0.00835010926436001/0.00881222650752722/0.0216435573006867	Granulocytes_Spleen	NK-cells_Spleen
COL4A1	0.533068	0.104428	0.0235774	BCL9L/CAPN2/CEBPA/CLDN4/EGFR/EHD1/FST/LTBP1/MMP9/NFE2/NR1D1/RARG/THOC6/VCAN	0.00118696853895856/0.000986098440275506/0.00101255836363199/0.00104396204565138/0.00102225770011947/0.00106350491456058/0.00104663601668057/0.00110750531373841/0.0010437728468126/0.000990649931865714/0.00117624304400036/0.00113601413504391/0.00098621153628986/0.00102809634147585	B-cells_Spleen	B-cells_Spleen
COL4A1	0.533068	0.104428	0.0235774	BCL9L/CAPN2/CEBPA/CLDN4/EGFR/EHD1/FST/LTBP1/MMP9/NFE2/NR1D1/RARG/THOC6/VCAN	0.00118696853895856/0.000986098440275506/0.00101255836363199/0.00104396204565138/0.00102225770011947/0.00106350491456058/0.00104663601668057/0.00110750531373841/0.0010437728468126/0.000990649931865714/0.00117624304400036/0.00113601413504391/0.00098621153628986/0.00102809634147585	Erythrocytes_Spleen	B-cells_Spleen
COL4A1	0.533068	0.104428	0.0235774	BCL9L/CAPN2/CEBPA/CLDN4/EGFR/EHD1/FST/LTBP1/MMP9/NFE2/NR1D1/RARG/THOC6/VCAN	0.00118696853895856/0.000986098440275506/0.00101255836363199/0.00104396204565138/0.00102225770011947/0.00106350491456058/0.00104663601668057/0.00110750531373841/0.0010437728468126/0.000990649931865714/0.00117624304400036/0.00113601413504391/0.00098621153628986/0.00102809634147585	Granulocytes_Spleen	B-cells_Spleen
COL4A1	0.533068	0.104428	0.0235774	BCL9L/CAPN2/CEBPA/CLDN4/EGFR/EHD1/FST/LTBP1/MMP9/NFE2/NR1D1/RARG/THOC6/VCAN	0.00118696853895856/0.000986098440275506/0.00101255836363199/0.00104396204565138/0.00102225770011947/0.00106350491456058/0.00104663601668057/0.00110750531373841/0.0010437728468126/0.000990649931865714/0.00117624304400036/0.00113601413504391/0.00098621153628986/0.00102809634147585	Macrophages_Spleen	B-cells_Spleen
COL4A1	0.533068	0.104428	0.0235774	BCL9L/CAPN2/CEBPA/CLDN4/EGFR/EHD1/FST/LTBP1/MMP9/NFE2/NR1D1/RARG/THOC6/VCAN	0.00118696853895856/0.000986098440275506/0.00101255836363199/0.00104396204565138/0.00102225770011947/0.00106350491456058/0.00104663601668057/0.00110750531373841/0.0010437728468126/0.000990649931865714/0.00117624304400036/0.00113601413504391/0.00098621153628986/0.00102809634147585	NK-cells_Spleen	B-cells_Spleen
COL4A1	0.533068	0.104428	0.0235774	BCL9L/CAPN2/CEBPA/CLDN4/EGFR/EHD1/FST/LTBP1/MMP9/NFE2/NR1D1/RARG/THOC6/VCAN	0.00118696853895856/0.000986098440275506/0.00101255836363199/0.00104396204565138/0.00102225770011947/0.00106350491456058/0.00104663601668057/0.00110750531373841/0.0010437728468126/0.000990649931865714/0.00117624304400036/0.00113601413504391/0.00098621153628986/0.00102809634147585	T-cells_Spleen	B-cells_Spleen
TNF	0.501666	0.161327	0.0235393	CCL8/CD14/CD38/COL4A1/CP/FBXO32/FXYD1/HP/IL1RN/MAPK8/MGST2/MMP13/MMP3/MMP9/OPTN/PLAT/PROCR/SERPINB2/SPP1/TIMP1/UPP1/VCAM1/XAF1	0.00821378512426956/0.00582447301471481/0.00629404267623597/0.00470788756774182/0.00681893178321207/0.00562311339798189/0.00530131752835554/0.00579128159525274/0.00631803130649181/0.00478017899365915/0.00479789000248787/0.00648008465836644/0.00646397450853891/0.00671525042657186/0.00469828333204926/0.00582385803452355/0.0046964756104442/0.00636778393070118/0.00523145734114644/0.00490065863606195/…	NK-cells_Spleen	T-cells_Spleen
IL1B	0.468743	0.109348	0.023025	ADAM15/ADAMTS4/AREG/BCL2L1/CXCL10/ELN/EPAS1/F3/HAS2/HP/IL1R2/IL1RN/MMP12/MMP13/MMP2/MMP3/MMP9/PLAT/SOX9/TNMD/TRAF1	0.00498984755065295/0.0062124402077904/0.00678499376436745/0.00574291384899857/0.00602508451228127/0.00695102019209374/0.00464891908539874/0.00514698890695378/0.0044034475032619/0.00797395060991872/0.00566054274896508/0.00516222769070909/0.00740596900968595/0.0068031420531532/0.00533183165843309/0.00673911747712635/0.00537213342156156/0.00462272691470985/0.00445932893547945/0.00856631001485534/0.…	Dendritic-cells_Spleen	Erythrocytes_Spleen
IL1B	0.468743	0.109348	0.023025	ADAM15/ADAMTS4/AREG/BCL2L1/CXCL10/ELN/EPAS1/F3/HAS2/HP/IL1R2/IL1RN/MMP12/MMP13/MMP2/MMP3/MMP9/PLAT/SOX9/TNMD/TRAF1	0.00498984755065295/0.0062124402077904/0.00678499376436745/0.00574291384899857/0.00602508451228127/0.00695102019209374/0.00464891908539874/0.00514698890695378/0.0044034475032619/0.00797395060991872/0.00566054274896508/0.00516222769070909/0.00740596900968595/0.0068031420531532/0.00533183165843309/0.00673911747712635/0.00537213342156156/0.00462272691470985/0.00445932893547945/0.00856631001485534/0.…	Erythrocytes_Spleen	Erythrocytes_Spleen
IL1B	0.468743	0.109348	0.023025	ADAM15/ADAMTS4/AREG/BCL2L1/CXCL10/ELN/EPAS1/F3/HAS2/HP/IL1R2/IL1RN/MMP12/MMP13/MMP2/MMP3/MMP9/PLAT/SOX9/TNMD/TRAF1	0.00498984755065295/0.0062124402077904/0.00678499376436745/0.00574291384899857/0.00602508451228127/0.00695102019209374/0.00464891908539874/0.00514698890695378/0.0044034475032619/0.00797395060991872/0.00566054274896508/0.00516222769070909/0.00740596900968595/0.0068031420531532/0.00533183165843309/0.00673911747712635/0.00537213342156156/0.00462272691470985/0.00445932893547945/0.00856631001485534/0.…	Granulocytes_Spleen	Erythrocytes_Spleen
MMP9	0.518343	0.10439	0.0223138	BCL9L/CAPN2/EGFR/EHD1/ELANE/ITGA5/MMP2/MMP3/MMP9/NR1D1/PLEKHG2/PRDM1/RARG/THOC6	0.00139610088980451/0.00116157806797452/0.00123134797875133/0.0012752111962367/0.00538814070635417/0.00113157287619402/0.00418784664305765/0.00246031436312063/0.00127765848935337/0.00133442257724261/0.00118971979013694/0.00111250846325547/0.00120237828634599/0.00126219857935735	B-cells_Spleen	B-cells_Spleen
MMP9	0.518343	0.10439	0.0223138	BCL9L/CAPN2/EGFR/EHD1/ELANE/ITGA5/MMP2/MMP3/MMP9/NR1D1/PLEKHG2/PRDM1/RARG/THOC6	0.00139610088980451/0.00116157806797452/0.00123134797875133/0.0012752111962367/0.00538814070635417/0.00113157287619402/0.00418784664305765/0.00246031436312063/0.00127765848935337/0.00133442257724261/0.00118971979013694/0.00111250846325547/0.00120237828634599/0.00126219857935735	Dendritic-cells_Spleen	B-cells_Spleen
MMP9	0.518343	0.10439	0.0223138	BCL9L/CAPN2/EGFR/EHD1/ELANE/ITGA5/MMP2/MMP3/MMP9/NR1D1/PLEKHG2/PRDM1/RARG/THOC6	0.00139610088980451/0.00116157806797452/0.00123134797875133/0.0012752111962367/0.00538814070635417/0.00113157287619402/0.00418784664305765/0.00246031436312063/0.00127765848935337/0.00133442257724261/0.00118971979013694/0.00111250846325547/0.00120237828634599/0.00126219857935735	Erythrocytes_Spleen	B-cells_Spleen
MMP9	0.518343	0.10439	0.0223138	BCL9L/CAPN2/EGFR/EHD1/ELANE/ITGA5/MMP2/MMP3/MMP9/NR1D1/PLEKHG2/PRDM1/RARG/THOC6	0.00139610088980451/0.00116157806797452/0.00123134797875133/0.0012752111962367/0.00538814070635417/0.00113157287619402/0.00418784664305765/0.00246031436312063/0.00127765848935337/0.00133442257724261/0.00118971979013694/0.00111250846325547/0.00120237828634599/0.00126219857935735	Granulocytes_Spleen	B-cells_Spleen
MMP9	0.518343	0.10439	0.0223138	BCL9L/CAPN2/EGFR/EHD1/ELANE/ITGA5/MMP2/MMP3/MMP9/NR1D1/PLEKHG2/PRDM1/RARG/THOC6	0.00139610088980451/0.00116157806797452/0.00123134797875133/0.0012752111962367/0.00538814070635417/0.00113157287619402/0.00418784664305765/0.00246031436312063/0.00127765848935337/0.00133442257724261/0.00118971979013694/0.00111250846325547/0.00120237828634599/0.00126219857935735	Monocytes_Spleen	B-cells_Spleen
MMP9	0.518343	0.10439	0.0223138	BCL9L/CAPN2/EGFR/EHD1/ELANE/ITGA5/MMP2/MMP3/MMP9/NR1D1/PLEKHG2/PRDM1/RARG/THOC6	0.00139610088980451/0.00116157806797452/0.00123134797875133/0.0012752111962367/0.00538814070635417/0.00113157287619402/0.00418784664305765/0.00246031436312063/0.00127765848935337/0.00133442257724261/0.00118971979013694/0.00111250846325547/0.00120237828634599/0.00126219857935735	T-cells_Spleen	B-cells_Spleen
IGF1	0.516204	0.106785	0.0222522	ITGA5/PDGFRA/RNASE2	0.00622275242478983/0.00614433509150439/0.0061148613096048	Macrophages_Spleen	B-cells_Spleen
IGF1	0.516204	0.106785	0.0222522	ITGA5/PDGFRA/RNASE2	0.00622275242478983/0.00614433509150439/0.0061148613096048	Monocytes_Spleen	B-cells_Spleen
IGF1	0.516204	0.106785	0.0222522	ITGA5/PDGFRA/RNASE2	0.00622275242478983/0.00614433509150439/0.0061148613096048	NK-cells_Spleen	B-cells_Spleen
IGF1	0.516204	0.106785	0.0222522	ITGA5/PDGFRA/RNASE2	0.00622275242478983/0.00614433509150439/0.0061148613096048	T-cells_Spleen	B-cells_Spleen
MPZ	0.513033	0.17632	0.0206426	#N/A	#N/A	Dendritic-cells_Spleen	Granulocytes_Spleen
MPZ	0.513033	0.17632	0.0206426	#N/A	#N/A	Erythrocytes_Spleen	Granulocytes_Spleen
MPZ	0.513033	0.17632	0.0206426	#N/A	#N/A	Granulocytes_Spleen	Granulocytes_Spleen
MPZ	0.513033	0.17632	0.0206426	#N/A	#N/A	Macrophages_Spleen	Granulocytes_Spleen
MPZ	0.513033	0.17632	0.0206426	#N/A	#N/A	Monocytes_Spleen	Granulocytes_Spleen
MPZ	0.513033	0.17632	0.0206426	#N/A	#N/A	NK-cells_Spleen	Granulocytes_Spleen
MPZ	0.513033	0.17632	0.0206426	#N/A	#N/A	T-cells_Spleen	Granulocytes_Spleen
TNF	0.505012	0.104591	0.0201826	AHR/CCL7/CEBPA/COL4A1/COL4A2/CP/CSF1/GJA1/MMP2/MMP3/MMP9/OPTN/PLAT/PROCR/PTAFR/TNFRSF1A/UPP1/XAF1	0.00584524394099656/0.00615378535183138/0.00546617485149511/0.00470788756774182/0.00470943812928328/0.00681893178321207/0.00591703211339007/0.00585054561233598/0.00511567546055251/0.00646397450853891/0.00671525042657186/0.00469828333204926/0.00582385803452355/0.0046964756104442/0.0069929867630917/0.00577536301303989/0.00519016474775638/0.00555238596437144	NK-cells_Spleen	B-cells_Spleen
LAMB2	0.525661	0.104255	0.0189509	BCL9L/CAPN2/CEBPA/EGFR/EHD1/EPAS1/FKBP5/LTBP1/NR1D1/PDGFRA/PRDM1/RARG	0.00116931923300292/0.00116068258735429/0.00114264711527419/0.00131121431148205/0.00111655967368729/0.00111668210232605/0.00110396252916652/0.00107519838393887/0.00144504552023358/0.00109229865899662/0.00125714492137296/0.00111728792751954	Macrophages_Spleen	B-cells_Spleen
LAMB2	0.525661	0.104255	0.0189509	BCL9L/CAPN2/CEBPA/EGFR/EHD1/EPAS1/FKBP5/LTBP1/NR1D1/PDGFRA/PRDM1/RARG	0.00116931923300292/0.00116068258735429/0.00114264711527419/0.00131121431148205/0.00111655967368729/0.00111668210232605/0.00110396252916652/0.00107519838393887/0.00144504552023358/0.00109229865899662/0.00125714492137296/0.00111728792751954	T-cells_Spleen	B-cells_Spleen
APP	0.485707	0.112479	0.0188841	MRGPRX4	0.00835010926436001	Granulocytes_Spleen	Erythrocytes_Spleen
DSC3	0.509319	0.170897	0.018743	BCL11B/CCND1/CDH11/FLNB/FST/GATA3/LEF1/PDGFRA/PRRX1/TRAF4/VEGFA	0.00142503526424986/0.00169208634875991/0.00145719453657198/0.00136002502009095/0.00153698926659329/0.0015353302109886/0.00149811863118236/0.00139368041088934/0.00145984546043383/0.00144334731290444/0.00147315101881237	B-cells_Spleen	Granulocytes_Spleen
DSC3	0.509319	0.170897	0.018743	BCL11B/CCND1/CDH11/FLNB/FST/GATA3/LEF1/PDGFRA/PRRX1/TRAF4/VEGFA	0.00142503526424986/0.00169208634875991/0.00145719453657198/0.00136002502009095/0.00153698926659329/0.0015353302109886/0.00149811863118236/0.00139368041088934/0.00145984546043383/0.00144334731290444/0.00147315101881237	Dendritic-cells_Spleen	Granulocytes_Spleen
DSC3	0.509319	0.170897	0.018743	BCL11B/CCND1/CDH11/FLNB/FST/GATA3/LEF1/PDGFRA/PRRX1/TRAF4/VEGFA	0.00142503526424986/0.00169208634875991/0.00145719453657198/0.00136002502009095/0.00153698926659329/0.0015353302109886/0.00149811863118236/0.00139368041088934/0.00145984546043383/0.00144334731290444/0.00147315101881237	Granulocytes_Spleen	Granulocytes_Spleen
DSC3	0.509319	0.170897	0.018743	BCL11B/CCND1/CDH11/FLNB/FST/GATA3/LEF1/PDGFRA/PRRX1/TRAF4/VEGFA	0.00142503526424986/0.00169208634875991/0.00145719453657198/0.00136002502009095/0.00153698926659329/0.0015353302109886/0.00149811863118236/0.00139368041088934/0.00145984546043383/0.00144334731290444/0.00147315101881237	Monocytes_Spleen	Granulocytes_Spleen
DSC3	0.509319	0.170897	0.018743	BCL11B/CCND1/CDH11/FLNB/FST/GATA3/LEF1/PDGFRA/PRRX1/TRAF4/VEGFA	0.00142503526424986/0.00169208634875991/0.00145719453657198/0.00136002502009095/0.00153698926659329/0.0015353302109886/0.00149811863118236/0.00139368041088934/0.00145984546043383/0.00144334731290444/0.00147315101881237	NK-cells_Spleen	Granulocytes_Spleen
INHBA	0.51833	0.102552	0.0169537	BCL9L/CLDN4/EGFR/EHD1/FURIN/NR1D1/PRDM1/RARG/THOC6	0.00202183184542444/0.00155234226827327/0.0015242579405513/0.00157729694525711/0.00163314470995099/0.00177827140778047/0.00180322487933994/0.0015651031297297/0.00158190019011318	NK-cells_Spleen	B-cells_Spleen
INHBA	0.51833	0.102552	0.0169537	BCL9L/CLDN4/EGFR/EHD1/FURIN/NR1D1/PRDM1/RARG/THOC6	0.00202183184542444/0.00155234226827327/0.0015242579405513/0.00157729694525711/0.00163314470995099/0.00177827140778047/0.00180322487933994/0.0015651031297297/0.00158190019011318	T-cells_Spleen	B-cells_Spleen
DSC3	0.508671	0.145738	0.0167462	BCL11B/FLNB/LEF1/NR4A2/PDGFRA/PRRX1/THOC6/TRAF4/VCAN	0.00142503526424986/0.00136002502009095/0.00149811863118236/0.00137407117701155/0.00139368041088934/0.00145984546043383/0.00137770031084154/0.00144334731290444/0.00138919426030172	B-cells_Spleen	Dendritic-cells_Spleen
DSC3	0.508671	0.145738	0.0167462	BCL11B/FLNB/LEF1/NR4A2/PDGFRA/PRRX1/THOC6/TRAF4/VCAN	0.00142503526424986/0.00136002502009095/0.00149811863118236/0.00137407117701155/0.00139368041088934/0.00145984546043383/0.00137770031084154/0.00144334731290444/0.00138919426030172	Dendritic-cells_Spleen	Dendritic-cells_Spleen
DSC3	0.508671	0.145738	0.0167462	BCL11B/FLNB/LEF1/NR4A2/PDGFRA/PRRX1/THOC6/TRAF4/VCAN	0.00142503526424986/0.00136002502009095/0.00149811863118236/0.00137407117701155/0.00139368041088934/0.00145984546043383/0.00137770031084154/0.00144334731290444/0.00138919426030172	Granulocytes_Spleen	Dendritic-cells_Spleen
DSC3	0.508671	0.145738	0.0167462	BCL11B/FLNB/LEF1/NR4A2/PDGFRA/PRRX1/THOC6/TRAF4/VCAN	0.00142503526424986/0.00136002502009095/0.00149811863118236/0.00137407117701155/0.00139368041088934/0.00145984546043383/0.00137770031084154/0.00144334731290444/0.00138919426030172	Monocytes_Spleen	Dendritic-cells_Spleen
DSC3	0.508671	0.145738	0.0167462	BCL11B/FLNB/LEF1/NR4A2/PDGFRA/PRRX1/THOC6/TRAF4/VCAN	0.00142503526424986/0.00136002502009095/0.00149811863118236/0.00137407117701155/0.00139368041088934/0.00145984546043383/0.00137770031084154/0.00144334731290444/0.00138919426030172	NK-cells_Spleen	Dendritic-cells_Spleen
SPP1	0.497782	0.155396	0.0161646	ACBD4/ADAMTS2/ADM/AREG/CBX4/CKAP2/COL1A2/EGFR/FN1/GDF15/NR1D1/PLEC/PLEKHG2/RAB34/RARG/SHC1/SLC2A1/THBS1/TIMP1/VCAN/ZBTB7B/ZFHX3	0.00120889357793544/0.00507234073704876/0.00122429796159263/0.00478283586807755/0.00125364480549458/0.00409427305824945/0.00421524682203956/0.00125809361497441/0.00125375186388455/0.00125254652022544/0.00144178557355239/0.00138036891607554/0.00121222720362656/0.00118227477928666/0.00125254317760542/0.00130617099460697/0.00128872388369414/0.00424683178350971/0.00377514477134519/0.00456373398953197…	Dendritic-cells_Spleen	T-cells_Spleen
SPP1	0.497782	0.155396	0.0161646	ACBD4/ADAMTS2/ADM/AREG/CBX4/CKAP2/COL1A2/EGFR/FN1/GDF15/NR1D1/PLEC/PLEKHG2/RAB34/RARG/SHC1/SLC2A1/THBS1/TIMP1/VCAN/ZBTB7B/ZFHX3	0.00120889357793544/0.00507234073704876/0.00122429796159263/0.00478283586807755/0.00125364480549458/0.00409427305824945/0.00421524682203956/0.00125809361497441/0.00125375186388455/0.00125254652022544/0.00144178557355239/0.00138036891607554/0.00121222720362656/0.00118227477928666/0.00125254317760542/0.00130617099460697/0.00128872388369414/0.00424683178350971/0.00377514477134519/0.00456373398953197…	Erythrocytes_Spleen	T-cells_Spleen
SPP1	0.497782	0.155396	0.0161646	ACBD4/ADAMTS2/ADM/AREG/CBX4/CKAP2/COL1A2/EGFR/FN1/GDF15/NR1D1/PLEC/PLEKHG2/RAB34/RARG/SHC1/SLC2A1/THBS1/TIMP1/VCAN/ZBTB7B/ZFHX3	0.00120889357793544/0.00507234073704876/0.00122429796159263/0.00478283586807755/0.00125364480549458/0.00409427305824945/0.00421524682203956/0.00125809361497441/0.00125375186388455/0.00125254652022544/0.00144178557355239/0.00138036891607554/0.00121222720362656/0.00118227477928666/0.00125254317760542/0.00130617099460697/0.00128872388369414/0.00424683178350971/0.00377514477134519/0.00456373398953197…	Granulocytes_Spleen	T-cells_Spleen
SPP1	0.497782	0.155396	0.0161646	ACBD4/ADAMTS2/ADM/AREG/CBX4/CKAP2/COL1A2/EGFR/FN1/GDF15/NR1D1/PLEC/PLEKHG2/RAB34/RARG/SHC1/SLC2A1/THBS1/TIMP1/VCAN/ZBTB7B/ZFHX3	0.00120889357793544/0.00507234073704876/0.00122429796159263/0.00478283586807755/0.00125364480549458/0.00409427305824945/0.00421524682203956/0.00125809361497441/0.00125375186388455/0.00125254652022544/0.00144178557355239/0.00138036891607554/0.00121222720362656/0.00118227477928666/0.00125254317760542/0.00130617099460697/0.00128872388369414/0.00424683178350971/0.00377514477134519/0.00456373398953197…	Macrophages_Spleen	T-cells_Spleen
SPP1	0.497782	0.155396	0.0161646	ACBD4/ADAMTS2/ADM/AREG/CBX4/CKAP2/COL1A2/EGFR/FN1/GDF15/NR1D1/PLEC/PLEKHG2/RAB34/RARG/SHC1/SLC2A1/THBS1/TIMP1/VCAN/ZBTB7B/ZFHX3	0.00120889357793544/0.00507234073704876/0.00122429796159263/0.00478283586807755/0.00125364480549458/0.00409427305824945/0.00421524682203956/0.00125809361497441/0.00125375186388455/0.00125254652022544/0.00144178557355239/0.00138036891607554/0.00121222720362656/0.00118227477928666/0.00125254317760542/0.00130617099460697/0.00128872388369414/0.00424683178350971/0.00377514477134519/0.00456373398953197…	Monocytes_Spleen	T-cells_Spleen
SPP1	0.497782	0.155396	0.0161646	ACBD4/ADAMTS2/ADM/AREG/CBX4/CKAP2/COL1A2/EGFR/FN1/GDF15/NR1D1/PLEC/PLEKHG2/RAB34/RARG/SHC1/SLC2A1/THBS1/TIMP1/VCAN/ZBTB7B/ZFHX3	0.00120889357793544/0.00507234073704876/0.00122429796159263/0.00478283586807755/0.00125364480549458/0.00409427305824945/0.00421524682203956/0.00125809361497441/0.00125375186388455/0.00125254652022544/0.00144178557355239/0.00138036891607554/0.00121222720362656/0.00118227477928666/0.00125254317760542/0.00130617099460697/0.00128872388369414/0.00424683178350971/0.00377514477134519/0.00456373398953197…	T-cells_Spleen	T-cells_Spleen
CXCL12	0.522343	0.103485	0.0155667	BCL9L/CAPN2/EGFR/EHD1/ITGA5/ITK/MMP2/MMP3/MMP9/NR1D1/PLEKHG2/PRDM1/RARG/SOCS2	0.00116719205019541/0.00105367335817976/0.00108669272764911/0.00100079561286007/0.00104015090062455/0.00268501856441776/0.00200924803771616/0.00242204884344132/0.00205142826632433/0.00116630426077856/0.000962302154724192/0.00109555433619008/0.00107739367310324/0.00106771792350353	Macrophages_Spleen	B-cells_Spleen
CXCL12	0.522343	0.103485	0.0155667	BCL9L/CAPN2/EGFR/EHD1/ITGA5/ITK/MMP2/MMP3/MMP9/NR1D1/PLEKHG2/PRDM1/RARG/SOCS2	0.00116719205019541/0.00105367335817976/0.00108669272764911/0.00100079561286007/0.00104015090062455/0.00268501856441776/0.00200924803771616/0.00242204884344132/0.00205142826632433/0.00116630426077856/0.000962302154724192/0.00109555433619008/0.00107739367310324/0.00106771792350353	Monocytes_Spleen	B-cells_Spleen
CXCL12	0.522343	0.103485	0.0155667	BCL9L/CAPN2/EGFR/EHD1/ITGA5/ITK/MMP2/MMP3/MMP9/NR1D1/PLEKHG2/PRDM1/RARG/SOCS2	0.00116719205019541/0.00105367335817976/0.00108669272764911/0.00100079561286007/0.00104015090062455/0.00268501856441776/0.00200924803771616/0.00242204884344132/0.00205142826632433/0.00116630426077856/0.000962302154724192/0.00109555433619008/0.00107739367310324/0.00106771792350353	NK-cells_Spleen	B-cells_Spleen
CLCF1	0.52006	0.101911	0.0149304	BCL9L/CAPN2/EGFR/HPCAL1/ITGA5/KRT15/LTBP1/NR1D1/PRDM1/RARG/SMOX	0.0017219017606005/0.00161203277050685/0.00183074690710046/0.00159474893238464/0.00173110404394727/0.00195269474229544/0.00155138261625261/0.00190926908535341/0.00173022374330502/0.00206054356710211/0.00176459058179772	Macrophages_Spleen	B-cells_Spleen
OSM	0.501969	0.159396	0.0146916	ADAMTS4/CBX4/CISH/EGFR/GDF15/HP/IFT43/IL6ST/ITGA5/LPP/MMP13/MMP3/MMP8/MMP9/NR1D1/NRP1/PLEC/PLEKHG2/RARG/S100A8/SERPINA3/SHC1/SLC2A1/TIMP1	0.00645637997940221/0.00167448342279037/0.00220574473616372/0.00187282029750701/0.00168229798852201/0.00298853512848113/0.0017014280351038/0.00266824514701185/0.00173765811686621/0.00174944552477205/0.0070255786599168/0.00308907105101331/0.0028908593859041/0.00264568524445002/0.00207149606162834/0.00261648198153621/0.0021130998179057/0.0016915633457867/0.00175912086037782/0.00288060377165449/0.00…	Dendritic-cells_Spleen	T-cells_Spleen
OSM	0.501969	0.159396	0.0146916	ADAMTS4/CBX4/CISH/EGFR/GDF15/HP/IFT43/IL6ST/ITGA5/LPP/MMP13/MMP3/MMP8/MMP9/NR1D1/NRP1/PLEC/PLEKHG2/RARG/S100A8/SERPINA3/SHC1/SLC2A1/TIMP1	0.00645637997940221/0.00167448342279037/0.00220574473616372/0.00187282029750701/0.00168229798852201/0.00298853512848113/0.0017014280351038/0.00266824514701185/0.00173765811686621/0.00174944552477205/0.0070255786599168/0.00308907105101331/0.0028908593859041/0.00264568524445002/0.00207149606162834/0.00261648198153621/0.0021130998179057/0.0016915633457867/0.00175912086037782/0.00288060377165449/0.00…	Macrophages_Spleen	T-cells_Spleen
OSM	0.501969	0.159396	0.0146916	ADAMTS4/CBX4/CISH/EGFR/GDF15/HP/IFT43/IL6ST/ITGA5/LPP/MMP13/MMP3/MMP8/MMP9/NR1D1/NRP1/PLEC/PLEKHG2/RARG/S100A8/SERPINA3/SHC1/SLC2A1/TIMP1	0.00645637997940221/0.00167448342279037/0.00220574473616372/0.00187282029750701/0.00168229798852201/0.00298853512848113/0.0017014280351038/0.00266824514701185/0.00173765811686621/0.00174944552477205/0.0070255786599168/0.00308907105101331/0.0028908593859041/0.00264568524445002/0.00207149606162834/0.00261648198153621/0.0021130998179057/0.0016915633457867/0.00175912086037782/0.00288060377165449/0.00…	Monocytes_Spleen	T-cells_Spleen
LTF	0.488735	0.112915	0.0146706	CD300LF/HLX/SGMS2/SOD3	0.0106159538823016/0.00826570173113224/0.00810269998193234/0.00921462014874502	Macrophages_Spleen	NK-cells_Spleen
IL6	0.506566	0.101619	0.0143531	AHR/APAF1/AREG/CD34/CD59/COL1A1/CSF1/EGFR/FCGRT/ITGA5/KRT17/MET/MMP2/MMP3/MMP9/PRDM1/SERPINA3/SERPINB5/STEAP4/TNFRSF1A	0.00618961125408478/0.00434761296758589/0.00258724643650539/0.00264304243262905/0.00245993135677887/0.00425121064700433/0.00282471411165234/0.00307312431818758/0.00247760018350933/0.00286497424880044/0.00267362045068339/0.00273630817856128/0.00233425992044474/0.00280186001984582/0.00542056974195697/0.00297828391390574/0.00279878188836509/0.00304710682277329/0.00309039321055988/0.00480117707575541	Macrophages_Spleen	B-cells_Spleen
SPP1	0.506243	0.100983	0.0141145	ACBD4/AREG/BCL9L/EGFR/EHD1/NR1D1/PLEKHG2/PRDM1/RARG/THBS1/VCAN	0.00120889357793544/0.00478283586807755/0.00145297940036082/0.00125809361497441/0.00135115901493508/0.00144178557355239/0.00121222720362656/0.00121210952785616/0.00125254317760542/0.00424683178350971/0.00456373398953197	Dendritic-cells_Spleen	B-cells_Spleen
SPP1	0.506243	0.100983	0.0141145	ACBD4/AREG/BCL9L/EGFR/EHD1/NR1D1/PLEKHG2/PRDM1/RARG/THBS1/VCAN	0.00120889357793544/0.00478283586807755/0.00145297940036082/0.00125809361497441/0.00135115901493508/0.00144178557355239/0.00121222720362656/0.00121210952785616/0.00125254317760542/0.00424683178350971/0.00456373398953197	Erythrocytes_Spleen	B-cells_Spleen
SPP1	0.506243	0.100983	0.0141145	ACBD4/AREG/BCL9L/EGFR/EHD1/NR1D1/PLEKHG2/PRDM1/RARG/THBS1/VCAN	0.00120889357793544/0.00478283586807755/0.00145297940036082/0.00125809361497441/0.00135115901493508/0.00144178557355239/0.00121222720362656/0.00121210952785616/0.00125254317760542/0.00424683178350971/0.00456373398953197	Granulocytes_Spleen	B-cells_Spleen
SPP1	0.506243	0.100983	0.0141145	ACBD4/AREG/BCL9L/EGFR/EHD1/NR1D1/PLEKHG2/PRDM1/RARG/THBS1/VCAN	0.00120889357793544/0.00478283586807755/0.00145297940036082/0.00125809361497441/0.00135115901493508/0.00144178557355239/0.00121222720362656/0.00121210952785616/0.00125254317760542/0.00424683178350971/0.00456373398953197	Macrophages_Spleen	B-cells_Spleen
SPP1	0.506243	0.100983	0.0141145	ACBD4/AREG/BCL9L/EGFR/EHD1/NR1D1/PLEKHG2/PRDM1/RARG/THBS1/VCAN	0.00120889357793544/0.00478283586807755/0.00145297940036082/0.00125809361497441/0.00135115901493508/0.00144178557355239/0.00121222720362656/0.00121210952785616/0.00125254317760542/0.00424683178350971/0.00456373398953197	Monocytes_Spleen	B-cells_Spleen
SPP1	0.506243	0.100983	0.0141145	ACBD4/AREG/BCL9L/EGFR/EHD1/NR1D1/PLEKHG2/PRDM1/RARG/THBS1/VCAN	0.00120889357793544/0.00478283586807755/0.00145297940036082/0.00125809361497441/0.00135115901493508/0.00144178557355239/0.00121222720362656/0.00121210952785616/0.00125254317760542/0.00424683178350971/0.00456373398953197	T-cells_Spleen	B-cells_Spleen
XCL1	0.517774	0.102252	0.0139745	BCL9L/CAPN2/CEBPA/COL1A1/EGFR/EHD1/FKBP5/ITGA5/KRT15/MMP2/MMP9/NR1D1/PRDM1/RARG/THOC6/TNFRSF1A	0.000820042116722176/0.000643495313755515/0.000636541401590779/0.000722878261496204/0.000734624027421638/0.000708476102317593/0.000648324466377003/0.000674479085707324/0.000660708330351011/0.000660363500611918/0.00063828328026299/0.000846135446872375/0.000670425104193265/0.000648774087164072/0.000645778729163014/0.000667796153540308	Macrophages_Spleen	B-cells_Spleen
XCL1	0.517774	0.102252	0.0139745	BCL9L/CAPN2/CEBPA/COL1A1/EGFR/EHD1/FKBP5/ITGA5/KRT15/MMP2/MMP9/NR1D1/PRDM1/RARG/THOC6/TNFRSF1A	0.000820042116722176/0.000643495313755515/0.000636541401590779/0.000722878261496204/0.000734624027421638/0.000708476102317593/0.000648324466377003/0.000674479085707324/0.000660708330351011/0.000660363500611918/0.00063828328026299/0.000846135446872375/0.000670425104193265/0.000648774087164072/0.000645778729163014/0.000667796153540308	Monocytes_Spleen	B-cells_Spleen
MMP13	0.515558	0.158575	0.0137384	CALD1/DLC1/EGFR/FN1/FST/HSD11B1/JARID2/LEF1/MMP13/MMP9/MTUS1/NFIL3/NOTCH1/NR1D1/PHC2/PLEC/PLEKHG2/RARG/SHC1/ZFHX3	0.00194861974457748/0.00221545044073905/0.00204144482111099/0.0021440778538949/0.00199105855373644/0.00190336088586544/0.00199030043103917/0.00198024788799328/0.001925450917107/0.00200531618642333/0.00207847210658761/0.00205523207626735/0.00192449286896098/0.00244792418373973/0.00200745419757906/0.00241822909875211/0.00206280345734921/0.0019026362624473/0.00212975360622796/0.00209773923035681	Dendritic-cells_Spleen	T-cells_Spleen
MMP13	0.515558	0.158575	0.0137384	CALD1/DLC1/EGFR/FN1/FST/HSD11B1/JARID2/LEF1/MMP13/MMP9/MTUS1/NFIL3/NOTCH1/NR1D1/PHC2/PLEC/PLEKHG2/RARG/SHC1/ZFHX3	0.00194861974457748/0.00221545044073905/0.00204144482111099/0.0021440778538949/0.00199105855373644/0.00190336088586544/0.00199030043103917/0.00198024788799328/0.001925450917107/0.00200531618642333/0.00207847210658761/0.00205523207626735/0.00192449286896098/0.00244792418373973/0.00200745419757906/0.00241822909875211/0.00206280345734921/0.0019026362624473/0.00212975360622796/0.00209773923035681	Erythrocytes_Spleen	T-cells_Spleen
MMP13	0.515558	0.158575	0.0137384	CALD1/DLC1/EGFR/FN1/FST/HSD11B1/JARID2/LEF1/MMP13/MMP9/MTUS1/NFIL3/NOTCH1/NR1D1/PHC2/PLEC/PLEKHG2/RARG/SHC1/ZFHX3	0.00194861974457748/0.00221545044073905/0.00204144482111099/0.0021440778538949/0.00199105855373644/0.00190336088586544/0.00199030043103917/0.00198024788799328/0.001925450917107/0.00200531618642333/0.00207847210658761/0.00205523207626735/0.00192449286896098/0.00244792418373973/0.00200745419757906/0.00241822909875211/0.00206280345734921/0.0019026362624473/0.00212975360622796/0.00209773923035681	Granulocytes_Spleen	T-cells_Spleen
MMP13	0.515558	0.158575	0.0137384	CALD1/DLC1/EGFR/FN1/FST/HSD11B1/JARID2/LEF1/MMP13/MMP9/MTUS1/NFIL3/NOTCH1/NR1D1/PHC2/PLEC/PLEKHG2/RARG/SHC1/ZFHX3	0.00194861974457748/0.00221545044073905/0.00204144482111099/0.0021440778538949/0.00199105855373644/0.00190336088586544/0.00199030043103917/0.00198024788799328/0.001925450917107/0.00200531618642333/0.00207847210658761/0.00205523207626735/0.00192449286896098/0.00244792418373973/0.00200745419757906/0.00241822909875211/0.00206280345734921/0.0019026362624473/0.00212975360622796/0.00209773923035681	Macrophages_Spleen	T-cells_Spleen
MMP13	0.515558	0.158575	0.0137384	CALD1/DLC1/EGFR/FN1/FST/HSD11B1/JARID2/LEF1/MMP13/MMP9/MTUS1/NFIL3/NOTCH1/NR1D1/PHC2/PLEC/PLEKHG2/RARG/SHC1/ZFHX3	0.00194861974457748/0.00221545044073905/0.00204144482111099/0.0021440778538949/0.00199105855373644/0.00190336088586544/0.00199030043103917/0.00198024788799328/0.001925450917107/0.00200531618642333/0.00207847210658761/0.00205523207626735/0.00192449286896098/0.00244792418373973/0.00200745419757906/0.00241822909875211/0.00206280345734921/0.0019026362624473/0.00212975360622796/0.00209773923035681	Monocytes_Spleen	T-cells_Spleen
MMP13	0.515558	0.158575	0.0137384	CALD1/DLC1/EGFR/FN1/FST/HSD11B1/JARID2/LEF1/MMP13/MMP9/MTUS1/NFIL3/NOTCH1/NR1D1/PHC2/PLEC/PLEKHG2/RARG/SHC1/ZFHX3	0.00194861974457748/0.00221545044073905/0.00204144482111099/0.0021440778538949/0.00199105855373644/0.00190336088586544/0.00199030043103917/0.00198024788799328/0.001925450917107/0.00200531618642333/0.00207847210658761/0.00205523207626735/0.00192449286896098/0.00244792418373973/0.00200745419757906/0.00241822909875211/0.00206280345734921/0.0019026362624473/0.00212975360622796/0.00209773923035681	NK-cells_Spleen	T-cells_Spleen
MMP13	0.515558	0.158575	0.0137384	CALD1/DLC1/EGFR/FN1/FST/HSD11B1/JARID2/LEF1/MMP13/MMP9/MTUS1/NFIL3/NOTCH1/NR1D1/PHC2/PLEC/PLEKHG2/RARG/SHC1/ZFHX3	0.00194861974457748/0.00221545044073905/0.00204144482111099/0.0021440778538949/0.00199105855373644/0.00190336088586544/0.00199030043103917/0.00198024788799328/0.001925450917107/0.00200531618642333/0.00207847210658761/0.00205523207626735/0.00192449286896098/0.00244792418373973/0.00200745419757906/0.00241822909875211/0.00206280345734921/0.0019026362624473/0.00212975360622796/0.00209773923035681	T-cells_Spleen	T-cells_Spleen
COL4A1	0.516744	0.157995	0.0133881	ADM/CBX4/CISH/EGFR/FN1/FST/GDF15/JARID2/LEF1/MMP9/NFIX/NR1D1/PLEC/RAB34/RARG/SHC1/SLC2A1/TGFBI/VCAN/ZFHX3	0.00112222891989934/0.00109962641735556/0.000996184973644241/0.00102225770011947/0.00106112244878979/0.00104663601668057/0.00112353351957869/0.00109866845875554/0.00119917460238119/0.0010437728468126/0.00100164624006406/0.00117624304400036/0.00135502075073295/0.00103637452295244/0.00113601413504391/0.00114462239730178/0.00116384641924089/0.000994122018183299/0.00102809634147585/0.00113565376914176	B-cells_Spleen	T-cells_Spleen
COL4A1	0.516744	0.157995	0.0133881	ADM/CBX4/CISH/EGFR/FN1/FST/GDF15/JARID2/LEF1/MMP9/NFIX/NR1D1/PLEC/RAB34/RARG/SHC1/SLC2A1/TGFBI/VCAN/ZFHX3	0.00112222891989934/0.00109962641735556/0.000996184973644241/0.00102225770011947/0.00106112244878979/0.00104663601668057/0.00112353351957869/0.00109866845875554/0.00119917460238119/0.0010437728468126/0.00100164624006406/0.00117624304400036/0.00135502075073295/0.00103637452295244/0.00113601413504391/0.00114462239730178/0.00116384641924089/0.000994122018183299/0.00102809634147585/0.00113565376914176	Erythrocytes_Spleen	T-cells_Spleen
COL4A1	0.516744	0.157995	0.0133881	ADM/CBX4/CISH/EGFR/FN1/FST/GDF15/JARID2/LEF1/MMP9/NFIX/NR1D1/PLEC/RAB34/RARG/SHC1/SLC2A1/TGFBI/VCAN/ZFHX3	0.00112222891989934/0.00109962641735556/0.000996184973644241/0.00102225770011947/0.00106112244878979/0.00104663601668057/0.00112353351957869/0.00109866845875554/0.00119917460238119/0.0010437728468126/0.00100164624006406/0.00117624304400036/0.00135502075073295/0.00103637452295244/0.00113601413504391/0.00114462239730178/0.00116384641924089/0.000994122018183299/0.00102809634147585/0.00113565376914176	Granulocytes_Spleen	T-cells_Spleen
COL4A1	0.516744	0.157995	0.0133881	ADM/CBX4/CISH/EGFR/FN1/FST/GDF15/JARID2/LEF1/MMP9/NFIX/NR1D1/PLEC/RAB34/RARG/SHC1/SLC2A1/TGFBI/VCAN/ZFHX3	0.00112222891989934/0.00109962641735556/0.000996184973644241/0.00102225770011947/0.00106112244878979/0.00104663601668057/0.00112353351957869/0.00109866845875554/0.00119917460238119/0.0010437728468126/0.00100164624006406/0.00117624304400036/0.00135502075073295/0.00103637452295244/0.00113601413504391/0.00114462239730178/0.00116384641924089/0.000994122018183299/0.00102809634147585/0.00113565376914176	Macrophages_Spleen	T-cells_Spleen
COL4A1	0.516744	0.157995	0.0133881	ADM/CBX4/CISH/EGFR/FN1/FST/GDF15/JARID2/LEF1/MMP9/NFIX/NR1D1/PLEC/RAB34/RARG/SHC1/SLC2A1/TGFBI/VCAN/ZFHX3	0.00112222891989934/0.00109962641735556/0.000996184973644241/0.00102225770011947/0.00106112244878979/0.00104663601668057/0.00112353351957869/0.00109866845875554/0.00119917460238119/0.0010437728468126/0.00100164624006406/0.00117624304400036/0.00135502075073295/0.00103637452295244/0.00113601413504391/0.00114462239730178/0.00116384641924089/0.000994122018183299/0.00102809634147585/0.00113565376914176	NK-cells_Spleen	T-cells_Spleen
COL4A1	0.516744	0.157995	0.0133881	ADM/CBX4/CISH/EGFR/FN1/FST/GDF15/JARID2/LEF1/MMP9/NFIX/NR1D1/PLEC/RAB34/RARG/SHC1/SLC2A1/TGFBI/VCAN/ZFHX3	0.00112222891989934/0.00109962641735556/0.000996184973644241/0.00102225770011947/0.00106112244878979/0.00104663601668057/0.00112353351957869/0.00109866845875554/0.00119917460238119/0.0010437728468126/0.00100164624006406/0.00117624304400036/0.00135502075073295/0.00103637452295244/0.00113601413504391/0.00114462239730178/0.00116384641924089/0.000994122018183299/0.00102809634147585/0.00113565376914176	T-cells_Spleen	T-cells_Spleen
APP	0.487281	0.144715	0.0131639	ARC	0.0086180062022746	Granulocytes_Spleen	Dendritic-cells_Spleen
PIK3CB	0.519325	0.102541	0.013093	BCL9L/EGFR/EHD1/ITGA5/KRT15/LTBP1/NR1D1/PDGFRA/PRDM1/RARG/SOCS2/TAGLN	0.0010339809452532/0.00107478855202427/0.000945693814926213/0.000931038933871712/0.0009477156857366/0.000940407630190976/0.00113064506141091/0.000938281346978494/0.00102771132672247/0.000989512619199385/0.000958962275422706/0.00212176890392307	Erythrocytes_Spleen	B-cells_Spleen
PIK3CB	0.519325	0.102541	0.013093	BCL9L/EGFR/EHD1/ITGA5/KRT15/LTBP1/NR1D1/PDGFRA/PRDM1/RARG/SOCS2/TAGLN	0.0010339809452532/0.00107478855202427/0.000945693814926213/0.000931038933871712/0.0009477156857366/0.000940407630190976/0.00113064506141091/0.000938281346978494/0.00102771132672247/0.000989512619199385/0.000958962275422706/0.00212176890392307	Granulocytes_Spleen	B-cells_Spleen
PIK3CB	0.519325	0.102541	0.013093	BCL9L/EGFR/EHD1/ITGA5/KRT15/LTBP1/NR1D1/PDGFRA/PRDM1/RARG/SOCS2/TAGLN	0.0010339809452532/0.00107478855202427/0.000945693814926213/0.000931038933871712/0.0009477156857366/0.000940407630190976/0.00113064506141091/0.000938281346978494/0.00102771132672247/0.000989512619199385/0.000958962275422706/0.00212176890392307	Macrophages_Spleen	B-cells_Spleen
PIK3CB	0.519325	0.102541	0.013093	BCL9L/EGFR/EHD1/ITGA5/KRT15/LTBP1/NR1D1/PDGFRA/PRDM1/RARG/SOCS2/TAGLN	0.0010339809452532/0.00107478855202427/0.000945693814926213/0.000931038933871712/0.0009477156857366/0.000940407630190976/0.00113064506141091/0.000938281346978494/0.00102771132672247/0.000989512619199385/0.000958962275422706/0.00212176890392307	Monocytes_Spleen	B-cells_Spleen
PIK3CB	0.519325	0.102541	0.013093	BCL9L/EGFR/EHD1/ITGA5/KRT15/LTBP1/NR1D1/PDGFRA/PRDM1/RARG/SOCS2/TAGLN	0.0010339809452532/0.00107478855202427/0.000945693814926213/0.000931038933871712/0.0009477156857366/0.000940407630190976/0.00113064506141091/0.000938281346978494/0.00102771132672247/0.000989512619199385/0.000958962275422706/0.00212176890392307	T-cells_Spleen	B-cells_Spleen
INHBA	0.513725	0.158146	0.012917	ADM/BMPR2/CALD1/DLC1/EGFR/FN1/JARID2/LEF1/LRP1/NR1D1/PLEC/RARG/SLC2A1/TGFBI/TINAGL1	0.00157469274591084/0.00177584774329008/0.00156400473746921/0.00165215266617296/0.0015242579405513/0.00162679185350827/0.00184632212943408/0.00170310836018855/0.0015415687319394/0.00177827140778047/0.0019195016713347/0.0015651031297297/0.00169463759893817/0.00152602622709626/0.0015435622899136	NK-cells_Spleen	T-cells_Spleen
INHBA	0.513725	0.158146	0.012917	ADM/BMPR2/CALD1/DLC1/EGFR/FN1/JARID2/LEF1/LRP1/NR1D1/PLEC/RARG/SLC2A1/TGFBI/TINAGL1	0.00157469274591084/0.00177584774329008/0.00156400473746921/0.00165215266617296/0.0015242579405513/0.00162679185350827/0.00184632212943408/0.00170310836018855/0.0015415687319394/0.00177827140778047/0.0019195016713347/0.0015651031297297/0.00169463759893817/0.00152602622709626/0.0015435622899136	T-cells_Spleen	T-cells_Spleen
VCAM1	0.511783	0.101475	0.0128773	BCL9L/CAPN2/CEBPA/EGFR/EHD1/FKBP5/ITGA5/MMP2/NR1D1/THOC6/VCAN	0.000883749458205254/0.000752384064656277/0.000729489362724693/0.000830587004972969/0.000791922615669165/0.000722655860055866/0.000726462175190441/0.00174132306296177/0.000894940719072723/0.000787651954277085/0.000726620116465358	Macrophages_Spleen	B-cells_Spleen
VCAM1	0.511783	0.101475	0.0128773	BCL9L/CAPN2/CEBPA/EGFR/EHD1/FKBP5/ITGA5/MMP2/NR1D1/THOC6/VCAN	0.000883749458205254/0.000752384064656277/0.000729489362724693/0.000830587004972969/0.000791922615669165/0.000722655860055866/0.000726462175190441/0.00174132306296177/0.000894940719072723/0.000787651954277085/0.000726620116465358	Monocytes_Spleen	B-cells_Spleen
VCAM1	0.511783	0.101475	0.0128773	BCL9L/CAPN2/CEBPA/EGFR/EHD1/FKBP5/ITGA5/MMP2/NR1D1/THOC6/VCAN	0.000883749458205254/0.000752384064656277/0.000729489362724693/0.000830587004972969/0.000791922615669165/0.000722655860055866/0.000726462175190441/0.00174132306296177/0.000894940719072723/0.000787651954277085/0.000726620116465358	NK-cells_Spleen	B-cells_Spleen
VCAM1	0.511783	0.101475	0.0128773	BCL9L/CAPN2/CEBPA/EGFR/EHD1/FKBP5/ITGA5/MMP2/NR1D1/THOC6/VCAN	0.000883749458205254/0.000752384064656277/0.000729489362724693/0.000830587004972969/0.000791922615669165/0.000722655860055866/0.000726462175190441/0.00174132306296177/0.000894940719072723/0.000787651954277085/0.000726620116465358	T-cells_Spleen	B-cells_Spleen
TIMP1	0.507373	0.10203	0.012254	ACBD4/BCL9L/CAPN2/CEBPA/EHD1/FBN1/JUP/MMP9/NR1D1/PRDM1/RARG/THOC6	0.00115722895248295/0.00144907692082109/0.00109819596356788/0.00122089398404123/0.00122240121591365/0.00219551364437295/0.00112453278306479/0.00390043366101674/0.00143936165424758/0.00114153089342371/0.00116443672734722/0.00113188403424744	Dendritic-cells_Spleen	B-cells_Spleen
TIMP1	0.507373	0.10203	0.012254	ACBD4/BCL9L/CAPN2/CEBPA/EHD1/FBN1/JUP/MMP9/NR1D1/PRDM1/RARG/THOC6	0.00115722895248295/0.00144907692082109/0.00109819596356788/0.00122089398404123/0.00122240121591365/0.00219551364437295/0.00112453278306479/0.00390043366101674/0.00143936165424758/0.00114153089342371/0.00116443672734722/0.00113188403424744	Monocytes_Spleen	B-cells_Spleen
TIMP1	0.507373	0.10203	0.012254	ACBD4/BCL9L/CAPN2/CEBPA/EHD1/FBN1/JUP/MMP9/NR1D1/PRDM1/RARG/THOC6	0.00115722895248295/0.00144907692082109/0.00109819596356788/0.00122089398404123/0.00122240121591365/0.00219551364437295/0.00112453278306479/0.00390043366101674/0.00143936165424758/0.00114153089342371/0.00116443672734722/0.00113188403424744	T-cells_Spleen	B-cells_Spleen
COMP	0.512962	0.101867	0.0121763	ACBD4/BCL9L/EGFR/EHD1/EPAS1/LTBP1/MET/MVP/NR1D1/PLEKHG2/RARG/TMEM107/VCAN	0.00103245307122661/0.00114842839687985/0.000956985555203604/0.000929357430091327/0.00098982652110643/0.0010308613138914/0.000982626578434843/0.000939781412920133/0.00112965927531109/0.00101703955822018/0.000960467034435648/0.00102729498695887/0.000948289075383378	B-cells_Spleen	B-cells_Spleen
COMP	0.512962	0.101867	0.0121763	ACBD4/BCL9L/EGFR/EHD1/EPAS1/LTBP1/MET/MVP/NR1D1/PLEKHG2/RARG/TMEM107/VCAN	0.00103245307122661/0.00114842839687985/0.000956985555203604/0.000929357430091327/0.00098982652110643/0.0010308613138914/0.000982626578434843/0.000939781412920133/0.00112965927531109/0.00101703955822018/0.000960467034435648/0.00102729498695887/0.000948289075383378	Macrophages_Spleen	B-cells_Spleen
COPA	0.513942	0.102407	0.0120229	BCL9L/CAPN2/CTDSP1/EGFR/EHD1/EPAS1/NR1D1/THOC6/VCAN	0.00091114763205987/0.000813045492492834/0.000766833920070807/0.000808693911987468/0.000802586666558465/0.00077580106300487/0.000915376693481431/0.000824877651741596/0.000755646795469625	Granulocytes_Spleen	B-cells_Spleen
COPA	0.513942	0.102407	0.0120229	BCL9L/CAPN2/CTDSP1/EGFR/EHD1/EPAS1/NR1D1/THOC6/VCAN	0.00091114763205987/0.000813045492492834/0.000766833920070807/0.000808693911987468/0.000802586666558465/0.00077580106300487/0.000915376693481431/0.000824877651741596/0.000755646795469625	Macrophages_Spleen	B-cells_Spleen
CCL3	0.507866	0.100209	0.0116924	ACBD4/BCL9L/CEBPA/EGFR/EHD1/ITGA5/MET/MMP9/NFE2/NLRP3/NR1D1/PRDM1/STEAP4/THRA/TNFRSF1A	0.00155359793102661/0.00162176210131017/0.00140844627854613/0.00137274140362316/0.001722308171854/0.00142009583580057/0.00138493557047237/0.00425629550380977/0.00142284024289709/0.00144461622413946/0.00162848953809505/0.0015260579826246/0.00146762034134958/0.00149483820783434/0.00152454072654635	Dendritic-cells_Spleen	B-cells_Spleen
CCL3	0.507866	0.100209	0.0116924	ACBD4/BCL9L/CEBPA/EGFR/EHD1/ITGA5/MET/MMP9/NFE2/NLRP3/NR1D1/PRDM1/STEAP4/THRA/TNFRSF1A	0.00155359793102661/0.00162176210131017/0.00140844627854613/0.00137274140362316/0.001722308171854/0.00142009583580057/0.00138493557047237/0.00425629550380977/0.00142284024289709/0.00144461622413946/0.00162848953809505/0.0015260579826246/0.00146762034134958/0.00149483820783434/0.00152454072654635	Granulocytes_Spleen	B-cells_Spleen
FN1	0.496192	0.114007	0.0116188	ACBD4/BCL9L/CAV1/CLDN4/EGFR/FKBP5/FN1/KRT15/MAF/MMP13/MMP3/NR1D1/RAB34/RARG/SERPINE1/TMEM107	0.000844524704577709/0.00106997215209342/0.000828528305597787/0.000832614207437833/0.00426923902233411/0.00084012889782117/0.000939082509217969/0.000830074218150797/0.000824523126506593/0.00466247483343946/0.00459292825088073/0.00100614248449407/0.000873692317080071/0.00088059184438903/0.00104757895443256/0.000828077380027372	NK-cells_Spleen	NK-cells_Spleen
FN1	0.496192	0.114007	0.0116188	ACBD4/BCL9L/CAV1/CLDN4/EGFR/FKBP5/FN1/KRT15/MAF/MMP13/MMP3/NR1D1/RAB34/RARG/SERPINE1/TMEM107	0.000844524704577709/0.00106997215209342/0.000828528305597787/0.000832614207437833/0.00426923902233411/0.00084012889782117/0.000939082509217969/0.000830074218150797/0.000824523126506593/0.00466247483343946/0.00459292825088073/0.00100614248449407/0.000873692317080071/0.00088059184438903/0.00104757895443256/0.000828077380027372	T-cells_Spleen	NK-cells_Spleen
GAS6	0.520289	0.102205	0.0112774	BCL9L/CAPN2/EGFR/EHD1/FKBP5/ITGA5/KRT15/NR1D1/PLEKHG2/PRDM1/RARG/TMEM107/VCAN	0.00114192493105897/0.000969279526388298/0.00105218299580654/0.00105968472675373/0.0010181952291517/0.000951715476561625/0.000959214173471125/0.00124412010361091/0.00095510979181538/0.000992365171566124/0.0010844299759999/0.000975059003118853/0.000968816732886083	B-cells_Spleen	B-cells_Spleen
GAS6	0.520289	0.102205	0.0112774	BCL9L/CAPN2/EGFR/EHD1/FKBP5/ITGA5/KRT15/NR1D1/PLEKHG2/PRDM1/RARG/TMEM107/VCAN	0.00114192493105897/0.000969279526388298/0.00105218299580654/0.00105968472675373/0.0010181952291517/0.000951715476561625/0.000959214173471125/0.00124412010361091/0.00095510979181538/0.000992365171566124/0.0010844299759999/0.000975059003118853/0.000968816732886083	Dendritic-cells_Spleen	B-cells_Spleen
GAS6	0.520289	0.102205	0.0112774	BCL9L/CAPN2/EGFR/EHD1/FKBP5/ITGA5/KRT15/NR1D1/PLEKHG2/PRDM1/RARG/TMEM107/VCAN	0.00114192493105897/0.000969279526388298/0.00105218299580654/0.00105968472675373/0.0010181952291517/0.000951715476561625/0.000959214173471125/0.00124412010361091/0.00095510979181538/0.000992365171566124/0.0010844299759999/0.000975059003118853/0.000968816732886083	Erythrocytes_Spleen	B-cells_Spleen
GAS6	0.520289	0.102205	0.0112774	BCL9L/CAPN2/EGFR/EHD1/FKBP5/ITGA5/KRT15/NR1D1/PLEKHG2/PRDM1/RARG/TMEM107/VCAN	0.00114192493105897/0.000969279526388298/0.00105218299580654/0.00105968472675373/0.0010181952291517/0.000951715476561625/0.000959214173471125/0.00124412010361091/0.00095510979181538/0.000992365171566124/0.0010844299759999/0.000975059003118853/0.000968816732886083	Granulocytes_Spleen	B-cells_Spleen
GAS6	0.520289	0.102205	0.0112774	BCL9L/CAPN2/EGFR/EHD1/FKBP5/ITGA5/KRT15/NR1D1/PLEKHG2/PRDM1/RARG/TMEM107/VCAN	0.00114192493105897/0.000969279526388298/0.00105218299580654/0.00105968472675373/0.0010181952291517/0.000951715476561625/0.000959214173471125/0.00124412010361091/0.00095510979181538/0.000992365171566124/0.0010844299759999/0.000975059003118853/0.000968816732886083	Macrophages_Spleen	B-cells_Spleen
GAS6	0.520289	0.102205	0.0112774	BCL9L/CAPN2/EGFR/EHD1/FKBP5/ITGA5/KRT15/NR1D1/PLEKHG2/PRDM1/RARG/TMEM107/VCAN	0.00114192493105897/0.000969279526388298/0.00105218299580654/0.00105968472675373/0.0010181952291517/0.000951715476561625/0.000959214173471125/0.00124412010361091/0.00095510979181538/0.000992365171566124/0.0010844299759999/0.000975059003118853/0.000968816732886083	Monocytes_Spleen	B-cells_Spleen
GAS6	0.520289	0.102205	0.0112774	BCL9L/CAPN2/EGFR/EHD1/FKBP5/ITGA5/KRT15/NR1D1/PLEKHG2/PRDM1/RARG/TMEM107/VCAN	0.00114192493105897/0.000969279526388298/0.00105218299580654/0.00105968472675373/0.0010181952291517/0.000951715476561625/0.000959214173471125/0.00124412010361091/0.00095510979181538/0.000992365171566124/0.0010844299759999/0.000975059003118853/0.000968816732886083	NK-cells_Spleen	B-cells_Spleen
GAS6	0.520289	0.102205	0.0112774	BCL9L/CAPN2/EGFR/EHD1/FKBP5/ITGA5/KRT15/NR1D1/PLEKHG2/PRDM1/RARG/TMEM107/VCAN	0.00114192493105897/0.000969279526388298/0.00105218299580654/0.00105968472675373/0.0010181952291517/0.000951715476561625/0.000959214173471125/0.00124412010361091/0.00095510979181538/0.000992365171566124/0.0010844299759999/0.000975059003118853/0.000968816732886083	T-cells_Spleen	B-cells_Spleen
EFNB2	0.517219	0.101659	0.0108014	BCL9L/CAPN2/CEBPA/EGFR/EHD1/FKBP5/NR1D1/PRDM1/RARG/THOC6	0.000903768759303341/0.000717156150098795/0.000800031127007137/0.000803424709499513/0.00081785080429908/0.000742715765370738/0.000899629700806767/0.000770267565514414/0.000722028538197413/0.000754180508068599	Macrophages_Spleen	B-cells_Spleen
CTSG	0.513443	0.101512	0.0107386	ACBD4/AMOTL2/BCL9L/CAPN2/CEBPA/COL1A1/CTDSP1/EGFR/EHD1/FKBP5/FLNB/KRT15/NR1D1/PRDM1/RARG/THOC6/TNFRSF1A	0.00117380700167363/0.00102399258075827/0.00139939952563504/0.00106040807260299/0.00102413468578082/0.00101316407228598/0.0010229436371822/0.00104922979821916/0.00113694054798692/0.00104756119587622/0.00102045241894259/0.0011079336697936/0.00129469192195045/0.00107023020356724/0.00117939144885815/0.00104995845708414/0.00101599445977286	B-cells_Spleen	B-cells_Spleen
CTSG	0.513443	0.101512	0.0107386	ACBD4/AMOTL2/BCL9L/CAPN2/CEBPA/COL1A1/CTDSP1/EGFR/EHD1/FKBP5/FLNB/KRT15/NR1D1/PRDM1/RARG/THOC6/TNFRSF1A	0.00117380700167363/0.00102399258075827/0.00139939952563504/0.00106040807260299/0.00102413468578082/0.00101316407228598/0.0010229436371822/0.00104922979821916/0.00113694054798692/0.00104756119587622/0.00102045241894259/0.0011079336697936/0.00129469192195045/0.00107023020356724/0.00117939144885815/0.00104995845708414/0.00101599445977286	Dendritic-cells_Spleen	B-cells_Spleen
CTSG	0.513443	0.101512	0.0107386	ACBD4/AMOTL2/BCL9L/CAPN2/CEBPA/COL1A1/CTDSP1/EGFR/EHD1/FKBP5/FLNB/KRT15/NR1D1/PRDM1/RARG/THOC6/TNFRSF1A	0.00117380700167363/0.00102399258075827/0.00139939952563504/0.00106040807260299/0.00102413468578082/0.00101316407228598/0.0010229436371822/0.00104922979821916/0.00113694054798692/0.00104756119587622/0.00102045241894259/0.0011079336697936/0.00129469192195045/0.00107023020356724/0.00117939144885815/0.00104995845708414/0.00101599445977286	Erythrocytes_Spleen	B-cells_Spleen
CTSG	0.513443	0.101512	0.0107386	ACBD4/AMOTL2/BCL9L/CAPN2/CEBPA/COL1A1/CTDSP1/EGFR/EHD1/FKBP5/FLNB/KRT15/NR1D1/PRDM1/RARG/THOC6/TNFRSF1A	0.00117380700167363/0.00102399258075827/0.00139939952563504/0.00106040807260299/0.00102413468578082/0.00101316407228598/0.0010229436371822/0.00104922979821916/0.00113694054798692/0.00104756119587622/0.00102045241894259/0.0011079336697936/0.00129469192195045/0.00107023020356724/0.00117939144885815/0.00104995845708414/0.00101599445977286	Granulocytes_Spleen	B-cells_Spleen
CTSG	0.513443	0.101512	0.0107386	ACBD4/AMOTL2/BCL9L/CAPN2/CEBPA/COL1A1/CTDSP1/EGFR/EHD1/FKBP5/FLNB/KRT15/NR1D1/PRDM1/RARG/THOC6/TNFRSF1A	0.00117380700167363/0.00102399258075827/0.00139939952563504/0.00106040807260299/0.00102413468578082/0.00101316407228598/0.0010229436371822/0.00104922979821916/0.00113694054798692/0.00104756119587622/0.00102045241894259/0.0011079336697936/0.00129469192195045/0.00107023020356724/0.00117939144885815/0.00104995845708414/0.00101599445977286	Macrophages_Spleen	B-cells_Spleen
CTSG	0.513443	0.101512	0.0107386	ACBD4/AMOTL2/BCL9L/CAPN2/CEBPA/COL1A1/CTDSP1/EGFR/EHD1/FKBP5/FLNB/KRT15/NR1D1/PRDM1/RARG/THOC6/TNFRSF1A	0.00117380700167363/0.00102399258075827/0.00139939952563504/0.00106040807260299/0.00102413468578082/0.00101316407228598/0.0010229436371822/0.00104922979821916/0.00113694054798692/0.00104756119587622/0.00102045241894259/0.0011079336697936/0.00129469192195045/0.00107023020356724/0.00117939144885815/0.00104995845708414/0.00101599445977286	Monocytes_Spleen	B-cells_Spleen
CTSG	0.513443	0.101512	0.0107386	ACBD4/AMOTL2/BCL9L/CAPN2/CEBPA/COL1A1/CTDSP1/EGFR/EHD1/FKBP5/FLNB/KRT15/NR1D1/PRDM1/RARG/THOC6/TNFRSF1A	0.00117380700167363/0.00102399258075827/0.00139939952563504/0.00106040807260299/0.00102413468578082/0.00101316407228598/0.0010229436371822/0.00104922979821916/0.00113694054798692/0.00104756119587622/0.00102045241894259/0.0011079336697936/0.00129469192195045/0.00107023020356724/0.00117939144885815/0.00104995845708414/0.00101599445977286	NK-cells_Spleen	B-cells_Spleen
CTSG	0.513443	0.101512	0.0107386	ACBD4/AMOTL2/BCL9L/CAPN2/CEBPA/COL1A1/CTDSP1/EGFR/EHD1/FKBP5/FLNB/KRT15/NR1D1/PRDM1/RARG/THOC6/TNFRSF1A	0.00117380700167363/0.00102399258075827/0.00139939952563504/0.00106040807260299/0.00102413468578082/0.00101316407228598/0.0010229436371822/0.00104922979821916/0.00113694054798692/0.00104756119587622/0.00102045241894259/0.0011079336697936/0.00129469192195045/0.00107023020356724/0.00117939144885815/0.00104995845708414/0.00101599445977286	T-cells_Spleen	B-cells_Spleen
CCL23	0.51483	0.102629	0.0100337	BCL9L/CEBPA/EGFR/EHD1/EPAS1/FKBP5/ITGA5/LTBP1/MMP9/NR1D1/PRDM1/THOC6	0.000722916892582643/0.000594025670457886/0.000706188436913875/0.000641075340593393/0.000598525679729344/0.000616575070870437/0.0005941485224125/0.00062147923789305/0.00101905707840569/0.00077998040253304/0.000644966577035907/0.000591228080548358	Macrophages_Spleen	B-cells_Spleen
CCL23	0.51483	0.102629	0.0100337	BCL9L/CEBPA/EGFR/EHD1/EPAS1/FKBP5/ITGA5/LTBP1/MMP9/NR1D1/PRDM1/THOC6	0.000722916892582643/0.000594025670457886/0.000706188436913875/0.000641075340593393/0.000598525679729344/0.000616575070870437/0.0005941485224125/0.00062147923789305/0.00101905707840569/0.00077998040253304/0.000644966577035907/0.000591228080548358	T-cells_Spleen	B-cells_Spleen
CCL5	0.511732	0.100837	0.0100245	BCL9L/CCL7/CEBPA/COL1A1/EGFR/EHD1/EPAS1/ITGA5/MMP9/NR1D1/PRDM1/RARG/THBS1/VCAN	0.00113318877816451/0.0027888592568558/0.000975618854016953/0.00102771854436777/0.00113450426867954/0.00103002063693382/0.000986157361584685/0.00100544383927836/0.00378265125918235/0.00121107273121155/0.00101394977583052/0.000993430463734237/0.000968819204794528/0.00097200064219092	Macrophages_Spleen	B-cells_Spleen
ADAM9	0.513148	0.101987	0.00993592	BCL9L/CAPN2/CEBPA/COL1A1/CTDSP1/EGFR/EHD1/EPAS1/NR1D1/PRDM1/THOC6/VCAN	0.00105020259369693/0.000898070134256451/0.000907214654969149/0.000928350248176651/0.000905652185469299/0.00088443378455849/0.000925875166194811/0.000902470367414297/0.00105265102287254/0.000892459631584871/0.000946435196197487/0.000896490210862663	Granulocytes_Spleen	B-cells_Spleen
ADAM9	0.513148	0.101987	0.00993592	BCL9L/CAPN2/CEBPA/COL1A1/CTDSP1/EGFR/EHD1/EPAS1/NR1D1/PRDM1/THOC6/VCAN	0.00105020259369693/0.000898070134256451/0.000907214654969149/0.000928350248176651/0.000905652185469299/0.00088443378455849/0.000925875166194811/0.000902470367414297/0.00105265102287254/0.000892459631584871/0.000946435196197487/0.000896490210862663	Macrophages_Spleen	B-cells_Spleen
CLCF1	0.510715	0.156911	0.00990114	ADM/ANGPTL4/CALD1/CISH/CRISPLD2/EGFR/GDF15/IKZF2/ITGA5/KRT15/LPP/MTUS1/NR1D1/PLEC/RARG/SHC1/SLC2A1/SMOX/ZBTB7B	0.00161841938096015/0.00173836054581378/0.00154212598494234/0.00271944639316526/0.00155408015342116/0.00183074690710046/0.00179055533823092/0.0016624851139348/0.00173110404394727/0.00195269474229544/0.00165632181840125/0.00160899277799427/0.00190926908535341/0.00174365968629912/0.00206054356710211/0.00177068598789653/0.00185343214679653/0.00176459058179772/0.00155269394611238	Macrophages_Spleen	T-cells_Spleen
NCAM1	0.517489	0.100527	0.00974727	BCL9L/CEBPA/EGFR/EHD1/FKBP5/MMP9/NR1D1/PDGFRA/PRDM1/RARG	0.00130941104048289/0.00108892027105173/0.00125726326940033/0.00110929647260701/0.00111369374376677/0.0010896737870643/0.00147188973301576/0.00107921747818067/0.00119037202793411/0.00122922821516063	Granulocytes_Spleen	B-cells_Spleen
MMP9	0.508779	0.156962	0.00958513	ABL1/ADM/CBX4/EGFR/ELANE/FN1/GDF15/ITGA5/MMP3/MMP9/NR1D1/PLEC/PLEKHG2/RAB34/RARG/SHC1/SLC2A1/SLC4A2/TBC1D17/TIMP1/TNFRSF12A/ZBTB7B/ZFHX3	0.00112350175395186/0.00117156979564318/0.001183493464926/0.00123134797875133/0.00538814070635417/0.00121538013297602/0.00119473887550048/0.00113157287619402/0.00246031436312063/0.00127765848935337/0.00133442257724261/0.00153664953912658/0.00118971979013694/0.00117159547223598/0.00120237828634599/0.00134430765668659/0.00124800803579269/0.00113317235806295/0.00118570018027824/0.00379242755032811/0…	B-cells_Spleen	T-cells_Spleen
MMP9	0.508779	0.156962	0.00958513	ABL1/ADM/CBX4/EGFR/ELANE/FN1/GDF15/ITGA5/MMP3/MMP9/NR1D1/PLEC/PLEKHG2/RAB34/RARG/SHC1/SLC2A1/SLC4A2/TBC1D17/TIMP1/TNFRSF12A/ZBTB7B/ZFHX3	0.00112350175395186/0.00117156979564318/0.001183493464926/0.00123134797875133/0.00538814070635417/0.00121538013297602/0.00119473887550048/0.00113157287619402/0.00246031436312063/0.00127765848935337/0.00133442257724261/0.00153664953912658/0.00118971979013694/0.00117159547223598/0.00120237828634599/0.00134430765668659/0.00124800803579269/0.00113317235806295/0.00118570018027824/0.00379242755032811/0…	Dendritic-cells_Spleen	T-cells_Spleen
MMP9	0.508779	0.156962	0.00958513	ABL1/ADM/CBX4/EGFR/ELANE/FN1/GDF15/ITGA5/MMP3/MMP9/NR1D1/PLEC/PLEKHG2/RAB34/RARG/SHC1/SLC2A1/SLC4A2/TBC1D17/TIMP1/TNFRSF12A/ZBTB7B/ZFHX3	0.00112350175395186/0.00117156979564318/0.001183493464926/0.00123134797875133/0.00538814070635417/0.00121538013297602/0.00119473887550048/0.00113157287619402/0.00246031436312063/0.00127765848935337/0.00133442257724261/0.00153664953912658/0.00118971979013694/0.00117159547223598/0.00120237828634599/0.00134430765668659/0.00124800803579269/0.00113317235806295/0.00118570018027824/0.00379242755032811/0…	Erythrocytes_Spleen	T-cells_Spleen
MMP9	0.508779	0.156962	0.00958513	ABL1/ADM/CBX4/EGFR/ELANE/FN1/GDF15/ITGA5/MMP3/MMP9/NR1D1/PLEC/PLEKHG2/RAB34/RARG/SHC1/SLC2A1/SLC4A2/TBC1D17/TIMP1/TNFRSF12A/ZBTB7B/ZFHX3	0.00112350175395186/0.00117156979564318/0.001183493464926/0.00123134797875133/0.00538814070635417/0.00121538013297602/0.00119473887550048/0.00113157287619402/0.00246031436312063/0.00127765848935337/0.00133442257724261/0.00153664953912658/0.00118971979013694/0.00117159547223598/0.00120237828634599/0.00134430765668659/0.00124800803579269/0.00113317235806295/0.00118570018027824/0.00379242755032811/0…	Granulocytes_Spleen	T-cells_Spleen
MMP9	0.508779	0.156962	0.00958513	ABL1/ADM/CBX4/EGFR/ELANE/FN1/GDF15/ITGA5/MMP3/MMP9/NR1D1/PLEC/PLEKHG2/RAB34/RARG/SHC1/SLC2A1/SLC4A2/TBC1D17/TIMP1/TNFRSF12A/ZBTB7B/ZFHX3	0.00112350175395186/0.00117156979564318/0.001183493464926/0.00123134797875133/0.00538814070635417/0.00121538013297602/0.00119473887550048/0.00113157287619402/0.00246031436312063/0.00127765848935337/0.00133442257724261/0.00153664953912658/0.00118971979013694/0.00117159547223598/0.00120237828634599/0.00134430765668659/0.00124800803579269/0.00113317235806295/0.00118570018027824/0.00379242755032811/0…	Monocytes_Spleen	T-cells_Spleen
MMP9	0.508779	0.156962	0.00958513	ABL1/ADM/CBX4/EGFR/ELANE/FN1/GDF15/ITGA5/MMP3/MMP9/NR1D1/PLEC/PLEKHG2/RAB34/RARG/SHC1/SLC2A1/SLC4A2/TBC1D17/TIMP1/TNFRSF12A/ZBTB7B/ZFHX3	0.00112350175395186/0.00117156979564318/0.001183493464926/0.00123134797875133/0.00538814070635417/0.00121538013297602/0.00119473887550048/0.00113157287619402/0.00246031436312063/0.00127765848935337/0.00133442257724261/0.00153664953912658/0.00118971979013694/0.00117159547223598/0.00120237828634599/0.00134430765668659/0.00124800803579269/0.00113317235806295/0.00118570018027824/0.00379242755032811/0…	T-cells_Spleen	T-cells_Spleen
IL6	0.494975	0.138707	0.00944435	AHR/AREG/C1S/CCL2/CCND1/CD34/CD59/COL1A1/EGFR/FCGRT/FLT3LG/HP/IGF1/IGHM/IL21R/ITGA5/MET/MMP13/MMP14/MMP9/OSM/SERPINA3/SERPINB5/SPP1/STEAP4/TLR2/VCAM1	0.00618961125408478/0.00258724643650539/0.00253641393154557/0.00552276996861997/0.0050074950972492/0.00264304243262905/0.00245993135677887/0.00425121064700433/0.00307312431818758/0.00247760018350933/0.00246877260225566/0.00290694015264996/0.00447201581641895/0.0039268911091324/0.00303345804263184/0.00286497424880044/0.00273630817856128/0.00271389305951712/0.00247542637521336/0.00542056974195697/0…	Macrophages_Spleen	Monocytes_Spleen
IGF1	0.49051	0.115121	0.00916912	COL17A1/ITGA5/PDGFRA/RNASE2/SKIV2L/SPARCL1/TNF	0.00703820839390446/0.00622275242478983/0.00614433509150439/0.0061148613096048/0.00610554134600723/0.00618964943592142/0.00581813194036551	Macrophages_Spleen	NK-cells_Spleen
IGF1	0.49051	0.115121	0.00916912	COL17A1/ITGA5/PDGFRA/RNASE2/SKIV2L/SPARCL1/TNF	0.00703820839390446/0.00622275242478983/0.00614433509150439/0.0061148613096048/0.00610554134600723/0.00618964943592142/0.00581813194036551	Monocytes_Spleen	NK-cells_Spleen
IGF1	0.49051	0.115121	0.00916912	COL17A1/ITGA5/PDGFRA/RNASE2/SKIV2L/SPARCL1/TNF	0.00703820839390446/0.00622275242478983/0.00614433509150439/0.0061148613096048/0.00610554134600723/0.00618964943592142/0.00581813194036551	NK-cells_Spleen	NK-cells_Spleen
IGF1	0.49051	0.115121	0.00916912	COL17A1/ITGA5/PDGFRA/RNASE2/SKIV2L/SPARCL1/TNF	0.00703820839390446/0.00622275242478983/0.00614433509150439/0.0061148613096048/0.00610554134600723/0.00618964943592142/0.00581813194036551	T-cells_Spleen	NK-cells_Spleen
XCL2	0.513325	0.101029	0.00894638	BCL9L/CAPN2/CEBPA/COL1A1/EGFR/EHD1/FKBP5/KRT15/MMP2/NR1D1/PRDM1/THOC6/TNFRSF1A	0.00073869985578073/0.000587851720706672/0.000614327054507349/0.000660652167491543/0.000700827950784901/0.000658174682479566/0.000589102794020213/0.000591373810851766/0.000600752282977364/0.000776358434935615/0.000633253463299231/0.000583223790145133/0.00060946125045823	Macrophages_Spleen	B-cells_Spleen
XCL2	0.513325	0.101029	0.00894638	BCL9L/CAPN2/CEBPA/COL1A1/EGFR/EHD1/FKBP5/KRT15/MMP2/NR1D1/PRDM1/THOC6/TNFRSF1A	0.00073869985578073/0.000587851720706672/0.000614327054507349/0.000660652167491543/0.000700827950784901/0.000658174682479566/0.000589102794020213/0.000591373810851766/0.000600752282977364/0.000776358434935615/0.000633253463299231/0.000583223790145133/0.00060946125045823	Monocytes_Spleen	B-cells_Spleen
PROK2	0.513562	0.101056	0.00892368	BCL9L/CEBPA/COL1A1/EGFR/EHD1/FKBP5/KRT15/MMP9/NR1D1/PRDM1/RARG/THOC6/VCAN	0.000763777817668279/0.000637563798144296/0.000652885375534223/0.000766342597198786/0.000677432341449895/0.000628699269737322/0.000624141589294356/0.000622345242529331/0.00082051271382672/0.000654494992463466/0.000611527024955829/0.000629135789140557/0.000611597939786787	B-cells_Spleen	B-cells_Spleen
PROK2	0.513562	0.101056	0.00892368	BCL9L/CEBPA/COL1A1/EGFR/EHD1/FKBP5/KRT15/MMP9/NR1D1/PRDM1/RARG/THOC6/VCAN	0.000763777817668279/0.000637563798144296/0.000652885375534223/0.000766342597198786/0.000677432341449895/0.000628699269737322/0.000624141589294356/0.000622345242529331/0.00082051271382672/0.000654494992463466/0.000611527024955829/0.000629135789140557/0.000611597939786787	Dendritic-cells_Spleen	B-cells_Spleen
PROK2	0.513562	0.101056	0.00892368	BCL9L/CEBPA/COL1A1/EGFR/EHD1/FKBP5/KRT15/MMP9/NR1D1/PRDM1/RARG/THOC6/VCAN	0.000763777817668279/0.000637563798144296/0.000652885375534223/0.000766342597198786/0.000677432341449895/0.000628699269737322/0.000624141589294356/0.000622345242529331/0.00082051271382672/0.000654494992463466/0.000611527024955829/0.000629135789140557/0.000611597939786787	Macrophages_Spleen	B-cells_Spleen
PROK2	0.513562	0.101056	0.00892368	BCL9L/CEBPA/COL1A1/EGFR/EHD1/FKBP5/KRT15/MMP9/NR1D1/PRDM1/RARG/THOC6/VCAN	0.000763777817668279/0.000637563798144296/0.000652885375534223/0.000766342597198786/0.000677432341449895/0.000628699269737322/0.000624141589294356/0.000622345242529331/0.00082051271382672/0.000654494992463466/0.000611527024955829/0.000629135789140557/0.000611597939786787	Monocytes_Spleen	B-cells_Spleen
PROK2	0.513562	0.101056	0.00892368	BCL9L/CEBPA/COL1A1/EGFR/EHD1/FKBP5/KRT15/MMP9/NR1D1/PRDM1/RARG/THOC6/VCAN	0.000763777817668279/0.000637563798144296/0.000652885375534223/0.000766342597198786/0.000677432341449895/0.000628699269737322/0.000624141589294356/0.000622345242529331/0.00082051271382672/0.000654494992463466/0.000611527024955829/0.000629135789140557/0.000611597939786787	T-cells_Spleen	B-cells_Spleen
IGF1	0.490334	0.140463	0.00872354	CLEC5A/ITGA5/PDGFRA/RNASE2/SKIV2L/SPARCL1/TCF20	0.0066238994409892/0.00622275242478983/0.00614433509150439/0.0061148613096048/0.00610554134600723/0.00618964943592142/0.00563721827754136	Macrophages_Spleen	Dendritic-cells_Spleen
IGF1	0.490334	0.140463	0.00872354	CLEC5A/ITGA5/PDGFRA/RNASE2/SKIV2L/SPARCL1/TCF20	0.0066238994409892/0.00622275242478983/0.00614433509150439/0.0061148613096048/0.00610554134600723/0.00618964943592142/0.00563721827754136	Monocytes_Spleen	Dendritic-cells_Spleen
IGF1	0.490334	0.140463	0.00872354	CLEC5A/ITGA5/PDGFRA/RNASE2/SKIV2L/SPARCL1/TCF20	0.0066238994409892/0.00622275242478983/0.00614433509150439/0.0061148613096048/0.00610554134600723/0.00618964943592142/0.00563721827754136	NK-cells_Spleen	Dendritic-cells_Spleen
IGF1	0.490334	0.140463	0.00872354	CLEC5A/ITGA5/PDGFRA/RNASE2/SKIV2L/SPARCL1/TCF20	0.0066238994409892/0.00622275242478983/0.00614433509150439/0.0061148613096048/0.00610554134600723/0.00618964943592142/0.00563721827754136	T-cells_Spleen	Dendritic-cells_Spleen
PECAM1	0.512575	0.100642	0.00853274	BCL9L/CAPN2/CEBPA/EGFR/EHD1/FKBP5/MET/MMP9/NR1D1/PALLD/PRDM1/RARG/RCAN1	0.00128584358937456/0.00111063405444707/0.00108769964425216/0.00134548219524533/0.00112862036226632/0.00112952496875523/0.00111135994798259/0.00115461550191925/0.00134266713762865/0.00109521715052263/0.00123045350208682/0.00128681506023324/0.00208057750040458	Macrophages_Spleen	B-cells_Spleen
GPI	0.506203	0.100967	0.00849817	BCL9L/CEBPA/EGFR/EHD1/ENTPD2/EPAS1/FKBP5/FLT1/NR1D1/TEF/THOC6/TMEM107	0.000730265961185849/0.000579805527054738/0.000619302228505087/0.000658490570090215/0.000608631051386059/0.000614220968589567/0.00057573507684501/0.0018968467988436/0.000707944367343414/0.000588123537440896/0.000640527379045685/0.000564806957383706	Macrophages_Spleen	B-cells_Spleen
LAMB2	0.513555	0.157966	0.00826919	CBX4/CISH/EGFR/EPAS1/FN1/LEF1/LPP/MTUS1/NFIL3/NR1D1/NUAK2/PDGFRA/PHC2/PLEC/RAB34/RARG/SHC1/SLC2A1/ST3GAL4/ZFHX3	0.00109865916480067/0.00116375879479142/0.00131121431148205/0.00111668210232605/0.00108993580043468/0.00128882735283004/0.00116822566137444/0.00110312425856087/0.00108344112314288/0.00144504552023358/0.00107404482573656/0.00109229865899662/0.00109011869175599/0.00133769665521238/0.00106527807003649/0.00111728792751954/0.00134048218965313/0.0010864179658104/0.00108171904156697/0.00110813193029975	Macrophages_Spleen	T-cells_Spleen
LAMB2	0.513555	0.157966	0.00826919	CBX4/CISH/EGFR/EPAS1/FN1/LEF1/LPP/MTUS1/NFIL3/NR1D1/NUAK2/PDGFRA/PHC2/PLEC/RAB34/RARG/SHC1/SLC2A1/ST3GAL4/ZFHX3	0.00109865916480067/0.00116375879479142/0.00131121431148205/0.00111668210232605/0.00108993580043468/0.00128882735283004/0.00116822566137444/0.00110312425856087/0.00108344112314288/0.00144504552023358/0.00107404482573656/0.00109229865899662/0.00109011869175599/0.00133769665521238/0.00106527807003649/0.00111728792751954/0.00134048218965313/0.0010864179658104/0.00108171904156697/0.00110813193029975	T-cells_Spleen	T-cells_Spleen
COL1A1	0.505288	0.0986831	0.00747878	ACBD4/BCL9L/CAPN2/CLDN4/EHD1/JUP/KRT15/NR1D1/RARG/SMG9/TMEM107	0.0014167731552652/0.00178802122739477/0.00129993998403701/0.0012876240246079/0.00153858409083055/0.00140607521701331/0.00138479370626718/0.00162579401491527/0.00167282740557796/0.00130939371717652/0.00129462365189653	B-cells_Spleen	B-cells_Spleen
COL1A1	0.505288	0.0986831	0.00747878	ACBD4/BCL9L/CAPN2/CLDN4/EHD1/JUP/KRT15/NR1D1/RARG/SMG9/TMEM107	0.0014167731552652/0.00178802122739477/0.00129993998403701/0.0012876240246079/0.00153858409083055/0.00140607521701331/0.00138479370626718/0.00162579401491527/0.00167282740557796/0.00130939371717652/0.00129462365189653	Macrophages_Spleen	B-cells_Spleen
COL1A1	0.505288	0.0986831	0.00747878	ACBD4/BCL9L/CAPN2/CLDN4/EHD1/JUP/KRT15/NR1D1/RARG/SMG9/TMEM107	0.0014167731552652/0.00178802122739477/0.00129993998403701/0.0012876240246079/0.00153858409083055/0.00140607521701331/0.00138479370626718/0.00162579401491527/0.00167282740557796/0.00130939371717652/0.00129462365189653	Monocytes_Spleen	B-cells_Spleen
COL1A1	0.505288	0.0986831	0.00747878	ACBD4/BCL9L/CAPN2/CLDN4/EHD1/JUP/KRT15/NR1D1/RARG/SMG9/TMEM107	0.0014167731552652/0.00178802122739477/0.00129993998403701/0.0012876240246079/0.00153858409083055/0.00140607521701331/0.00138479370626718/0.00162579401491527/0.00167282740557796/0.00130939371717652/0.00129462365189653	NK-cells_Spleen	B-cells_Spleen
COL1A1	0.505288	0.0986831	0.00747878	ACBD4/BCL9L/CAPN2/CLDN4/EHD1/JUP/KRT15/NR1D1/RARG/SMG9/TMEM107	0.0014167731552652/0.00178802122739477/0.00129993998403701/0.0012876240246079/0.00153858409083055/0.00140607521701331/0.00138479370626718/0.00162579401491527/0.00167282740557796/0.00130939371717652/0.00129462365189653	T-cells_Spleen	B-cells_Spleen
PLAT	0.501236	0.0990634	0.00707959	ACBD4/BCL9L/CEBPA/EHD1/MMP2/MMP9/NR1D1/PLEKHG2/PRDM1/RARG/THOC6	0.00119229961547417/0.00145446440783933/0.00118183554471304/0.00140720761477478/0.00402226159441221/0.00518658049748865/0.00150630051093888/0.00122609591239928/0.00131966303128396/0.00126982097200991/0.00123921878911952	B-cells_Spleen	B-cells_Spleen
PLAT	0.501236	0.0990634	0.00707959	ACBD4/BCL9L/CEBPA/EHD1/MMP2/MMP9/NR1D1/PLEKHG2/PRDM1/RARG/THOC6	0.00119229961547417/0.00145446440783933/0.00118183554471304/0.00140720761477478/0.00402226159441221/0.00518658049748865/0.00150630051093888/0.00122609591239928/0.00131966303128396/0.00126982097200991/0.00123921878911952	Dendritic-cells_Spleen	B-cells_Spleen
PLAT	0.501236	0.0990634	0.00707959	ACBD4/BCL9L/CEBPA/EHD1/MMP2/MMP9/NR1D1/PLEKHG2/PRDM1/RARG/THOC6	0.00119229961547417/0.00145446440783933/0.00118183554471304/0.00140720761477478/0.00402226159441221/0.00518658049748865/0.00150630051093888/0.00122609591239928/0.00131966303128396/0.00126982097200991/0.00123921878911952	Erythrocytes_Spleen	B-cells_Spleen
PLAT	0.501236	0.0990634	0.00707959	ACBD4/BCL9L/CEBPA/EHD1/MMP2/MMP9/NR1D1/PLEKHG2/PRDM1/RARG/THOC6	0.00119229961547417/0.00145446440783933/0.00118183554471304/0.00140720761477478/0.00402226159441221/0.00518658049748865/0.00150630051093888/0.00122609591239928/0.00131966303128396/0.00126982097200991/0.00123921878911952	Granulocytes_Spleen	B-cells_Spleen
PLAT	0.501236	0.0990634	0.00707959	ACBD4/BCL9L/CEBPA/EHD1/MMP2/MMP9/NR1D1/PLEKHG2/PRDM1/RARG/THOC6	0.00119229961547417/0.00145446440783933/0.00118183554471304/0.00140720761477478/0.00402226159441221/0.00518658049748865/0.00150630051093888/0.00122609591239928/0.00131966303128396/0.00126982097200991/0.00123921878911952	Macrophages_Spleen	B-cells_Spleen
PLAT	0.501236	0.0990634	0.00707959	ACBD4/BCL9L/CEBPA/EHD1/MMP2/MMP9/NR1D1/PLEKHG2/PRDM1/RARG/THOC6	0.00119229961547417/0.00145446440783933/0.00118183554471304/0.00140720761477478/0.00402226159441221/0.00518658049748865/0.00150630051093888/0.00122609591239928/0.00131966303128396/0.00126982097200991/0.00123921878911952	Monocytes_Spleen	B-cells_Spleen
PLAT	0.501236	0.0990634	0.00707959	ACBD4/BCL9L/CEBPA/EHD1/MMP2/MMP9/NR1D1/PLEKHG2/PRDM1/RARG/THOC6	0.00119229961547417/0.00145446440783933/0.00118183554471304/0.00140720761477478/0.00402226159441221/0.00518658049748865/0.00150630051093888/0.00122609591239928/0.00131966303128396/0.00126982097200991/0.00123921878911952	NK-cells_Spleen	B-cells_Spleen
PLAT	0.501236	0.0990634	0.00707959	ACBD4/BCL9L/CEBPA/EHD1/MMP2/MMP9/NR1D1/PLEKHG2/PRDM1/RARG/THOC6	0.00119229961547417/0.00145446440783933/0.00118183554471304/0.00140720761477478/0.00402226159441221/0.00518658049748865/0.00150630051093888/0.00122609591239928/0.00131966303128396/0.00126982097200991/0.00123921878911952	T-cells_Spleen	B-cells_Spleen
CSF1	0.483244	0.159717	0.00620253	ADAM9/AKT1/APP/CCL7/CCND1/CTSK/DVL2/EGFR/FLOT1/IL1B/ITGA5/KLF9/LEF1/MFGE8/MMP9/MSR1/NFATC1/P4HB/PCLAF/PRDM1/RARG/SLC2A1/SLC7A5/TRAF4/VEGFA	0.00206987233832151/0.00118658698083238/0.00222441385932617/0.00287946520325327/0.00375760473378445/0.00715462186468611/0.00123412512502467/0.00119820024692564/0.00120767177591806/0.00211606700126508/0.00120209891330164/0.00124661234637726/0.00122243771232467/0.00209297351180682/0.00233509921080947/0.00299846426066718/0.005965026702866/0.00192258136887437/0.0040561450141332/0.00128268771184098/0.…	B-cells_Spleen	Granulocytes_Spleen
CSF1	0.483244	0.159717	0.00620253	ADAM9/AKT1/APP/CCL7/CCND1/CTSK/DVL2/EGFR/FLOT1/IL1B/ITGA5/KLF9/LEF1/MFGE8/MMP9/MSR1/NFATC1/P4HB/PCLAF/PRDM1/RARG/SLC2A1/SLC7A5/TRAF4/VEGFA	0.00206987233832151/0.00118658698083238/0.00222441385932617/0.00287946520325327/0.00375760473378445/0.00715462186468611/0.00123412512502467/0.00119820024692564/0.00120767177591806/0.00211606700126508/0.00120209891330164/0.00124661234637726/0.00122243771232467/0.00209297351180682/0.00233509921080947/0.00299846426066718/0.005965026702866/0.00192258136887437/0.0040561450141332/0.00128268771184098/0.…	NK-cells_Spleen	Granulocytes_Spleen
ITGB1	0.513738	0.100446	0.00607952	BCL9L/CEBPA/EGFR/EHD1/FKBP5/KRT15/MMP9/NR1D1/PALLD/PRDM1/RARG/THOC6	0.0011127823684258/0.000919274099856637/0.00100124286879302/0.00105577533014575/0.000917148838493799/0.000900427875199496/0.000919209374852222/0.00110845618706859/0.000921289281395267/0.000904150913529648/0.000941280546844959/0.000925648316957294	Macrophages_Spleen	B-cells_Spleen
IGF1	0.488676	0.164642	0.00579322	AKT1/COL17A1/ITGA5/LILRB5/PDGFRA/RNASE2/SKIV2L/SLC7A5/SPARCL1	0.00610800160040413/0.00703820839390446/0.00622275242478983/0.00964892826170846/0.00614433509150439/0.0061148613096048/0.00610554134600723/0.00613325102985943/0.00618964943592142	Macrophages_Spleen	Granulocytes_Spleen
IGF1	0.488676	0.164642	0.00579322	AKT1/COL17A1/ITGA5/LILRB5/PDGFRA/RNASE2/SKIV2L/SLC7A5/SPARCL1	0.00610800160040413/0.00703820839390446/0.00622275242478983/0.00964892826170846/0.00614433509150439/0.0061148613096048/0.00610554134600723/0.00613325102985943/0.00618964943592142	Monocytes_Spleen	Granulocytes_Spleen
IGF1	0.488676	0.164642	0.00579322	AKT1/COL17A1/ITGA5/LILRB5/PDGFRA/RNASE2/SKIV2L/SLC7A5/SPARCL1	0.00610800160040413/0.00703820839390446/0.00622275242478983/0.00964892826170846/0.00614433509150439/0.0061148613096048/0.00610554134600723/0.00613325102985943/0.00618964943592142	NK-cells_Spleen	Granulocytes_Spleen
IGF1	0.488676	0.164642	0.00579322	AKT1/COL17A1/ITGA5/LILRB5/PDGFRA/RNASE2/SKIV2L/SLC7A5/SPARCL1	0.00610800160040413/0.00703820839390446/0.00622275242478983/0.00964892826170846/0.00614433509150439/0.0061148613096048/0.00610554134600723/0.00613325102985943/0.00618964943592142	T-cells_Spleen	Granulocytes_Spleen
FN1	0.499912	0.139007	0.00571154	BCL9L/CAPN2/CCND1/CLDN4/DHRS3/EGFR/FKBP5/GDF15/KRT15/MEF2D/MMP13/PLAU/RAB34/RARG/TIMP1/TMEM107/TNFRSF12A/ZFHX3	0.00106997215209342/0.000844221602600377/0.00113878306186211/0.000832614207437833/0.000909742289626845/0.00426923902233411/0.00084012889782117/0.000895706659592838/0.000830074218150797/0.000864624510114275/0.00466247483343946/0.000843432694483231/0.000873692317080071/0.00088059184438903/0.00355817317440741/0.000828077380027372/0.00083043204685354/0.0008518621670435	NK-cells_Spleen	Monocytes_Spleen
FN1	0.499912	0.139007	0.00571154	BCL9L/CAPN2/CCND1/CLDN4/DHRS3/EGFR/FKBP5/GDF15/KRT15/MEF2D/MMP13/PLAU/RAB34/RARG/TIMP1/TMEM107/TNFRSF12A/ZFHX3	0.00106997215209342/0.000844221602600377/0.00113878306186211/0.000832614207437833/0.000909742289626845/0.00426923902233411/0.00084012889782117/0.000895706659592838/0.000830074218150797/0.000864624510114275/0.00466247483343946/0.000843432694483231/0.000873692317080071/0.00088059184438903/0.00355817317440741/0.000828077380027372/0.00083043204685354/0.0008518621670435	T-cells_Spleen	Monocytes_Spleen
F11R	0.509796	0.0984651	0.00531243	BCL9L/CEBPA/EGFR/EHD1/FKBP5/NR1D1/PALLD/RARG/THOC6	0.00122640176258668/0.00102250181532857/0.001158507751654/0.00103519885575024/0.00101868622754185/0.00130284418523536/0.00104849743731617/0.00103502673982312/0.00102220895815445	B-cells_Spleen	B-cells_Spleen
F11R	0.509796	0.0984651	0.00531243	BCL9L/CEBPA/EGFR/EHD1/FKBP5/NR1D1/PALLD/RARG/THOC6	0.00122640176258668/0.00102250181532857/0.001158507751654/0.00103519885575024/0.00101868622754185/0.00130284418523536/0.00104849743731617/0.00103502673982312/0.00102220895815445	NK-cells_Spleen	B-cells_Spleen
CXCL16	0.51182	0.100164	0.00528151	BCL9L/CEBPA/COL1A1/EGFR/EHD1/FKBP5/MMP9/NR1D1/PRDM1/RARG/THOC6	0.000751333530067129/0.000637523254664958/0.000662969830926506/0.000687919732687688/0.000655017273965664/0.000614493247253774/0.000652228846997376/0.000812375238396796/0.00063691158657113/0.000604696335098703/0.000605339200198814	Erythrocytes_Spleen	B-cells_Spleen
CXCL16	0.51182	0.100164	0.00528151	BCL9L/CEBPA/COL1A1/EGFR/EHD1/FKBP5/MMP9/NR1D1/PRDM1/RARG/THOC6	0.000751333530067129/0.000637523254664958/0.000662969830926506/0.000687919732687688/0.000655017273965664/0.000614493247253774/0.000652228846997376/0.000812375238396796/0.00063691158657113/0.000604696335098703/0.000605339200198814	Macrophages_Spleen	B-cells_Spleen
SPP1	0.483939	0.111177	0.00523135	ACBD4/ADAMTS2/AREG/BCL9L/CXCL10/EGFR/FN1/NR1D1/RAB34/RARG/SERPINE1/THBS1/TNF/VCAN	0.00120889357793544/0.00507234073704876/0.00478283586807755/0.00145297940036082/0.00416649365349966/0.00125809361497441/0.00125375186388455/0.00144178557355239/0.00118227477928666/0.00125254317760542/0.00152723633884689/0.00424683178350971/0.00185803938733356/0.00456373398953197	Dendritic-cells_Spleen	NK-cells_Spleen
SPP1	0.483939	0.111177	0.00523135	ACBD4/ADAMTS2/AREG/BCL9L/CXCL10/EGFR/FN1/NR1D1/RAB34/RARG/SERPINE1/THBS1/TNF/VCAN	0.00120889357793544/0.00507234073704876/0.00478283586807755/0.00145297940036082/0.00416649365349966/0.00125809361497441/0.00125375186388455/0.00144178557355239/0.00118227477928666/0.00125254317760542/0.00152723633884689/0.00424683178350971/0.00185803938733356/0.00456373398953197	Erythrocytes_Spleen	NK-cells_Spleen
SPP1	0.483939	0.111177	0.00523135	ACBD4/ADAMTS2/AREG/BCL9L/CXCL10/EGFR/FN1/NR1D1/RAB34/RARG/SERPINE1/THBS1/TNF/VCAN	0.00120889357793544/0.00507234073704876/0.00478283586807755/0.00145297940036082/0.00416649365349966/0.00125809361497441/0.00125375186388455/0.00144178557355239/0.00118227477928666/0.00125254317760542/0.00152723633884689/0.00424683178350971/0.00185803938733356/0.00456373398953197	Granulocytes_Spleen	NK-cells_Spleen
SPP1	0.483939	0.111177	0.00523135	ACBD4/ADAMTS2/AREG/BCL9L/CXCL10/EGFR/FN1/NR1D1/RAB34/RARG/SERPINE1/THBS1/TNF/VCAN	0.00120889357793544/0.00507234073704876/0.00478283586807755/0.00145297940036082/0.00416649365349966/0.00125809361497441/0.00125375186388455/0.00144178557355239/0.00118227477928666/0.00125254317760542/0.00152723633884689/0.00424683178350971/0.00185803938733356/0.00456373398953197	Macrophages_Spleen	NK-cells_Spleen
SPP1	0.483939	0.111177	0.00523135	ACBD4/ADAMTS2/AREG/BCL9L/CXCL10/EGFR/FN1/NR1D1/RAB34/RARG/SERPINE1/THBS1/TNF/VCAN	0.00120889357793544/0.00507234073704876/0.00478283586807755/0.00145297940036082/0.00416649365349966/0.00125809361497441/0.00125375186388455/0.00144178557355239/0.00118227477928666/0.00125254317760542/0.00152723633884689/0.00424683178350971/0.00185803938733356/0.00456373398953197	Monocytes_Spleen	NK-cells_Spleen
SPP1	0.483939	0.111177	0.00523135	ACBD4/ADAMTS2/AREG/BCL9L/CXCL10/EGFR/FN1/NR1D1/RAB34/RARG/SERPINE1/THBS1/TNF/VCAN	0.00120889357793544/0.00507234073704876/0.00478283586807755/0.00145297940036082/0.00416649365349966/0.00125809361497441/0.00125375186388455/0.00144178557355239/0.00118227477928666/0.00125254317760542/0.00152723633884689/0.00424683178350971/0.00185803938733356/0.00456373398953197	T-cells_Spleen	NK-cells_Spleen
GAL	0.511934	0.100424	0.00508312	BCL9L/CEBPA/COL1A1/EGFR/EHD1/FKBP5/ITGA5/LTBP1/MMP9/NR1D1/PRDM1/TEF/THOC6	0.000826503559868185/0.000659387075923585/0.000694571116092078/0.00072774111231022/0.000714001720861667/0.000671506275790104/0.000656528615750366/0.0006550755119631/0.000661099759217252/0.000892535365369402/0.000697514785418782/0.000651494009581724/0.000682149212592282	B-cells_Spleen	B-cells_Spleen
GAL	0.511934	0.100424	0.00508312	BCL9L/CEBPA/COL1A1/EGFR/EHD1/FKBP5/ITGA5/LTBP1/MMP9/NR1D1/PRDM1/TEF/THOC6	0.000826503559868185/0.000659387075923585/0.000694571116092078/0.00072774111231022/0.000714001720861667/0.000671506275790104/0.000656528615750366/0.0006550755119631/0.000661099759217252/0.000892535365369402/0.000697514785418782/0.000651494009581724/0.000682149212592282	Dendritic-cells_Spleen	B-cells_Spleen
[truncated: 138 more rows]

## Sheet: inter-organ_all
test_ligand	auroc	aupr	pearson	target	target_weight	Sender	Target
[truncated: 1,966 more rows]

## Sheet: intra-stat
	N unique URs	N unique targeted cell types
Joint	6	5
Lung	4	4
Muscle	31	11
Skin	4	5
Spleen	57	8
median	6	5

## Sheet: Intra-tissue targets
Tissue	UR	CellType	group1	group2	n1	n2	p	p.adj
Joint	DSC3	Macrophages	Healthy	Mild arthritis	61	133	0.056	0.111
Joint	DSC3	Macrophages	Healthy	Severe arthritis	61	110	0.076	0.111
[truncated: 34 more rows]
