# Supplementary material for: Multi-organ single-cell analysis reveals an on/off switch system with potential for personalized treatment of immunological diseases
Source: Cell Rep Med. 2023 Feb 28;4(3):100956. doi: 10.1016/j.xcrm.2023.100956 (PMC10040389; doi:10.1016/j.xcrm.2023.100956)
Supplement: Data S5. GWAS enrichment analysis of the genes involved in pathways of the different programs and subprograms of pathways associated to the different cell types (samples) in CIA (and IMIDs), related to Figure 7 [file mmc6.xlsx]

## Sheet: summary
	content
CIA_P1	GWAS enrichment (p-values and odds ratios) in pathway genes of CIA_P1 being differentially expressed in different cell types and organs (joint and muscle) in the single cell CIA data.
CIA_P2	GWAS enrichment (p-values and odds ratios) in pathway genes of CIA_P2 being differentially expressed in different cell types and organs (joint and muscle) in the single cell CIA data.
Pval CIA_SPs	GWAS enrichment (p-values) in pathway genes of each of the 10 subclusters of main cluster 1, being differentially expressed in different cell types and organs (joint and muscle) in the single cell CIA data.
Odds CIA_SPs	GWAS enrichment (odds ratios) in pathway genes of each of the 10 subclusters of main cluster 1, being differentially expressed in different cell types and organs (joint and muscle) in the single cell CIA data.
summary CIA	GWAS enrichment summary over cell types and organs (joint and muscle) (Number of cell types with significant GWAS enrichment and median odds ratio over all significant enrichment results) for each of the 10 subclusters of main cluster 1 in the single cell CIA data.
IMID_P1	GWAS enrichment (p-values and odds ratios) in pathway genes of IMID_P1 being differentially expressed in different samples in the IMID data.
IMID_P2	GWAS enrichment (p-values and odds ratios) in pathway genes of IMID_P2 being differentially expressed in different samples in the IMID data.
Pval IMID_SPs	GWAS enrichment (p-values) in pathway genes of each of the 10 subclusters of main cluster 1, being differentially expressed in different samples in the IMID data.
Odds IMID_SPs	GWAS enrichment (odds ratios) in pathway genes of each of the 10 subclusters of main cluster 1, being differentially expressed in different samples in the IMID data.
summary IMID	GWAS enrichment summary over samples (Number of samples with significant GWAS enrichment and median odds ratio over all significant enrichment results) for each of the 10 subclusters of main cluster 1 in the IMID data.

## Sheet: CIA_P1
Organ	CellType	odds	pval
Joint	Endothelial-cells	3.45588	9.55658e-08
Joint	Basal III cells	3.07006	3.35822e-07
Joint	Fibroblasts	3.72665	2.99016e-06
Joint	Granulocytes	2.79869	1.95034e-05
Joint	Macrophages	2.38752	0.000378486
Joint	T-cells	2.08406	0.00318663
Muscle	Erythrocytes	3.19028	1.28622e-10
Muscle	Monocytes	3.23742	6.99727e-10
Muscle	Endothelial-cells	3.30208	3.31888e-08
Muscle	NK-cells	3.37796	1.80913e-06
Muscle	B-cells	2.54891	8.00863e-06
Muscle	Myocytes	3.217	0.000203307
Muscle	Fibroblasts	2.96926	0.000416347
Muscle	T-cells	3.604	0.000468524
Muscle	Neutrophils	2.43436	0.000796587
Muscle	Dendritic-cells	2.01842	0.000832503
Muscle	Granulocytes	2.52987	0.00240602
Muscle	Macrophages	2.68256	0.00567693

## Sheet: CIA_P2
Organ	CellType	odds	pval
Joint	Basal III cells	3.17748	8.39514e-08
Joint	Endothelial-cells	2.69786	1.16292e-05
Joint	Fibroblasts	2.98519	6.89845e-05
Joint	Granulocytes	2.2755	0.000331568
Joint	Macrophages	2.05452	0.00228567
Joint	T-cells	1.53282	0.0579285
Muscle	Erythrocytes	3.13971	1.1626e-10
Muscle	Monocytes	3.04562	2.31348e-09
Muscle	Endothelial-cells	2.85147	5.81019e-07
Muscle	B-cells	2.71803	9.84402e-07
Muscle	Dendritic-cells	2.47342	7.94342e-06
Muscle	Myocytes	4.01418	9.66188e-06
Muscle	T-cells	4.8824	1.74703e-05
Muscle	NK-cells	2.85766	2.65735e-05
Muscle	Neutrophils	2.95549	3.00944e-05
Muscle	Granulocytes	3.09326	0.000159481
Muscle	Macrophages	3.00164	0.00171826
Muscle	Fibroblasts	2.49106	0.00210196

## Sheet: Pval CIA_SPs
Organ	Organ	CellType	CIA_SP1.1	CIA_SP1.2	CIA_SP1.3	CIA_SP1.4	CIA_SP1.5	CIA_SP1.6	CIA_SP1.7	CIA_SP1.8	CIA_SP1.9	CIA_SP1.10
Joint	Joint	Endothelial-cells	0.00110355	3.06494e-06	0.00628441	0.00020759	0.0006207	3.65534e-11	2.28122e-05	0.0570815	0.000410444	0.0528665
Joint	Joint	Fibroblasts	0.00482542	6.96979e-07	5.76766e-05	0.00160554	7.03616e-05	1.4712e-08	2.52195e-07	0.236429	2.60713e-06	0.00105058
Joint	Joint	Granulocytes	0.00165692	3.70488e-06	0.0127813	0.0307344	0.000111839	4.06087e-08	4.483e-05	0.440616	0.00609114	0.00140943
Joint	Joint	Macrophages	0.000409282	0.0013938	0.000739927	0.0618716	0.00833408	7.87635e-08	0.000962001	0.148365	9.55234e-05	0.0118964
Joint	Joint	T-cells	0.030413	0.0157255	0.513402	0.0695841	0.387061	4.66059e-05	0.0129866	0.339413	0.0829108	0.0916693
Joint	Joint	Basal III cells	2.43874e-05	1.0679e-07	1.12616e-07	5.59316e-06	2.15779e-08	3.63844e-10	3.76421e-06	0.0168526	9.28686e-05	0.00126874
Muscle	Muscle	B-cells	0.00263818	1.91142e-05	1.41811e-06	0.00117441	3.03256e-06	1.98829e-11	8.60742e-07	0.0137535	0.000733672	0.00524276
Muscle	Muscle	Dendritic-cells	0.0450435	0.000767449	0.0309996	0.110315	0.00267809	8.68297e-09	0.00020682	0.0375274	0.0509145	0.00561988
Muscle	Muscle	Endothelial-cells	9.6631e-06	3.95393e-07	2.53397e-06	0.00654778	0.00337796	7.52471e-12	1.39933e-07	0.152317	0.000120908	0.000265617
Muscle	Muscle	Erythrocytes	3.16442e-08	2.93922e-08	9.50655e-08	0.00643159	1.35746e-07	1.61251e-15	1.16198e-10	0.00929374	0.000154213	0.000219829
Muscle	Muscle	Fibroblasts	0.00683957	0.0120961	0.0591789	0.029407	0.108746	0.000128949	0.0700579	0.694232	0.0740879	0.0189062
Muscle	Muscle	Granulocytes	0.0225659	0.00114443	0.0140737	0.228091	0.0142781	3.299e-06	0.0156546	0.15078	0.0348379	0.017291
Muscle	Muscle	Macrophages	0.116891	0.00118059	0.179855	0.395655	0.0364574	0.000214427	0.0811379	0.0559287	0.307279	0.0445659
Muscle	Muscle	Monocytes	5.55461e-07	1.11613e-08	1.51619e-08	0.000169834	1.74022e-07	1.3526e-14	1.12292e-08	0.00179567	0.000118654	2.26197e-05
Muscle	Muscle	NK-cells	3.43321e-05	1.35165e-05	4.3353e-07	0.00308295	1.10148e-05	2.46994e-08	8.33875e-06	0.0164201	0.000978447	0.0187454
Muscle	Muscle	T-cells	0.166581	0.000122766	0.00152535	0.055838	0.00628164	2.35019e-05	0.00176597	0.206466	0.10622	0.012576
Muscle	Muscle	Myocytes	0.0112362	0.000174439	0.0227598	0.0136286	0.00463653	2.92983e-06	0.00202602	0.708428	0.0679308	0.0523103
Muscle	Muscle	Neutrophils	0.000557202	0.000181598	0.0159371	0.143648	3.24372e-05	2.62283e-07	0.000105454	0.126919	0.0109943	0.00161554

## Sheet: Odds CIA_SPs
Organ	Organ	CellType	CIA_SP1.1	CIA_SP1.2	CIA_SP1.3	CIA_SP1.4	CIA_SP1.5	CIA_SP1.6	CIA_SP1.7	CIA_SP1.8	CIA_SP1.9	CIA_SP1.10
Joint	Joint	Endothelial-cells	3.12283	3.47867	2.85662	3.61952	3.35365	5.92163	3.92229	2.62985	3.52631	3.14119
Joint	Joint	Fibroblasts	3.27415	4.64444	5.37778	3.95369	4.83051	6.3	6.1563	1.89623	6.50925	6.504
Joint	Joint	Granulocytes	3.10297	3.68292	2.8626	2.25532	4.0864	4.81287	3.83362	1.26052	2.8605	5.88667
Joint	Joint	Macrophages	3.54524	2.51805	3.70901	2.04373	2.73401	4.85858	3.19321	2.08451	4.20488	4.20879
Joint	Joint	T-cells	2.26234	2.06875	1.08793	1.97955	1.25431	3.43536	2.40857	1.50502	1.99174	3.05351
Joint	Joint	Basal III cells	3.66517	3.80857	4.90547	3.98319	5.2571	4.97384	3.70471	2.68377	3.51748	4.36345
Muscle	Muscle	B-cells	2.53101	2.8518	4.79804	2.77696	4.11008	5.1373	3.90555	2.77317	3.04828	4.23774
Muscle	Muscle	Dendritic-cells	1.8587	2.33358	2.22876	1.63903	2.6269	4.25382	3.00315	2.41596	2.01161	4.22269
Muscle	Muscle	Endothelial-cells	4.12325	3.57341	5.20299	2.52855	2.65755	5.7311	4.61525	1.861	3.7547	5.71785
Muscle	Muscle	Erythrocytes	4.03846	3.19537	5.02931	2.19191	4.04839	5.35105	4.57236	2.77984	2.93849	5.14384
Muscle	Muscle	Fibroblasts	3.6649	2.52891	3.02873	2.88958	2.14484	4.25876	2.27359	0.86413	2.44385	6.41477
Muscle	Muscle	Granulocytes	2.81914	3.14918	3.49557	1.61905	3.12888	5.31028	2.83021	2.42045	2.76718	6.71901
Muscle	Muscle	Macrophages	2.35556	3.79556	2.22581	1.38123	3.11912	4.80778	2.41379	3.96774	1.63281	7.4375
Muscle	Muscle	Monocytes	3.82591	3.5596	5.16917	2.91342	4.11509	5.42654	4.27981	3.37372	3.10532	6.23447
Muscle	Muscle	NK-cells	4.18139	3.5345	6.32692	3.02126	4.67308	5.12233	4.3384	3.28525	3.55754	4.48677
Muscle	Muscle	T-cells	2.02857	4.91209	5.16372	2.73585	4.36264	6	4.47126	2.5873	2.45342	7.75862
Muscle	Muscle	Myocytes	3.28191	3.78593	3.49507	3.14646	3.95475	5.68139	3.80746	0.827542	2.50598	6.40488
Muscle	Muscle	Neutrophils	3.61297	3.18974	3.30604	1.79381	4.74	5.07198	4.15748	2.21382	2.95876	7.0977

## Sheet: summary CIA
cluster/subcluster	Nsignificant	median_odds (significant)
CIA_P1	18	3.01966
CIA_P2	17	2.95549
CIA_SP1.1	16	3.41357
CIA_SP1.2	18	3.50659
CIA_SP1.3	15	4.79804
CIA_SP1.4	11	2.91342
CIA_SP1.5	16	4.06739
CIA_SP1.6	18	5.12982
CIA_SP1.7	16	3.91392
CIA_SP1.8	6	2.77651
CIA_SP1.9	12	3.3114
CIA_SP1.10	15	5.88667

## Sheet: IMID_P1
	odds	pval	background_genes_count
GSE11223_UC_colon_inactive	0	1	39
GSE11223_UC_descending_colon	3.32963	8.82054e-08	4073
GSE11223_UC_sigmoid_colon	3.3782	2.53882e-11	6229
GSE112943_lupus_kidney	2.94312	5.274e-20	11467
GSE112943_lupus_subacute_cutaneous	3.26557	3.2452e-18	7529
GSE148810_cSLE_skin	8.7907	1.11112e-11	584
GSE148810_JM_skin	inf	0.116149	134
GSE148810_JM_skin_inactive	0	1	643
GSE14905_PSO_skin_inactive	3.3654	3.17384e-08	4724
GSE16161_AD_skin	2.31436	0.000117153	17401
GSE16879_CD_colon	3.04871	8.04915e-11	3864
GSE16879_CD_ileum	3.192	0.000313816	1213
GSE176510_SS_kerato_conjunctivitis	0.8	0.805735	47
GSE179285_CD_ascending_colon	2.84128	1.0577e-11	5829
GSE179285_CD_ascending_descending_colon_inactive	4.08889	0.0723996	251
GSE179285_CD_terminal_ileum	3.11007	5.12798e-08	3358
GSE179285_UC_ascending_descending_colon_inactive	0.700976	0.796584	697
GSE179285_UC_sigmoid_colon	3.51085	8.30965e-15	6901
GSE181318_PSO_skin	2.94673	8.93579e-05	3612
GSE1919_RA_synovium	3.4631	0.00135956	406
GSE32591_LN_glomeruli_compartment	6.79386	0.00730302	4055
GSE32924_AD_skin	1.47689	0.183516	5525
GSE32924_AD_skin_inactive	1.51577	0.211355	4457
GSE40568_SS_salivary_gland	inf	0.217857	280
GSE55235_RA_synovium	2.77674	2.42872e-08	2282
GSE66413_at_risk_T1D_pancreatic_lymph_nodes	inf	0.421053	57
GSE75214_CD_ileum_inactive	2.65603	0.00580153	1122
GSE75214_UC_colon_inactive	2.36213	0.000747815	2661
GSE81071_DLE_skin	2.07576	0.32289	167
GSE81071_SCLE_skin	0	1	131
GSE81292_SSc_lung	12.8789	3.91457e-07	2828
GSE95065_SSc_skin	4.01819	1.81801e-05	4533

## Sheet: IMID_P2
	odds	pval	background_genes_count
GSE11223_UC_colon_inactive	inf	0.358974	39
GSE11223_UC_descending_colon	2.89746	2.61933e-06	4073
GSE11223_UC_sigmoid_colon	3.34569	5.72129e-11	6229
GSE112943_lupus_kidney	3.23174	1.17122e-22	11467
GSE112943_lupus_subacute_cutaneous	3.23865	1.23332e-17	7529
GSE148810_cSLE_skin	7.22222	2.20969e-10	584
GSE148810_JM_skin	inf	0.17282	134
GSE148810_JM_skin_inactive	0	1	643
GSE14905_PSO_skin_inactive	2.64715	1.22664e-05	4724
GSE16161_AD_skin	1.89806	0.00509613	17401
GSE16879_CD_colon	3.76272	1.66346e-14	3864
GSE16879_CD_ileum	3.49379	0.000119967	1213
GSE176510_SS_kerato_conjunctivitis	0.184211	0.974098	47
GSE179285_CD_ascending_colon	3.09397	2.79152e-13	5829
GSE179285_CD_ascending_descending_colon_inactive	3.59596	0.0972687	251
GSE179285_CD_terminal_ileum	4.05007	2.87846e-11	3358
GSE179285_UC_ascending_descending_colon_inactive	0.752308	0.763156	697
GSE179285_UC_sigmoid_colon	3.46247	2.4349e-14	6901
GSE181318_PSO_skin	3.52824	5.76989e-06	3612
GSE1919_RA_synovium	7.05726	5.69736e-07	406
GSE32591_LN_glomeruli_compartment	8.2855	0.00291804	4055
GSE32924_AD_skin	1.67149	0.109588	5525
GSE32924_AD_skin_inactive	2.19405	0.0412847	4457
GSE40568_SS_salivary_gland	inf	0.210714	280
GSE55235_RA_synovium	3.5834	3.84692e-12	2282
GSE66413_at_risk_T1D_pancreatic_lymph_nodes	inf	0.315789	57
GSE75214_CD_ileum_inactive	4.6422	2.78118e-05	1122
GSE75214_UC_colon_inactive	2.69124	0.000129272	2661
GSE81071_DLE_skin	2.68966	0.180545	167
GSE81071_SCLE_skin	0	1	131
GSE81292_SSc_lung	4.2604	0.000857691	2828
GSE95065_SSc_skin	3.02973	0.000464872	4533

## Sheet: Pval IMID_SPs
	IMID_SP1.1	IMID_SP1.2	IMID_SP1.3	IMID_SP1.4	IMID_SP1.5	IMID_SP1.6	IMID_SP1.7	IMID_SP1.8	IMID_SP1.9	IMID_SP1.10	IMID_SP2.1	IMID_SP2.2	IMID_SP2.3	IMID_SP2.4	IMID_SP2.5	IMID_SP2.6	IMID_SP2.7	IMID_SP2.8	IMID_SP2.9	IMID_SP2.10	IMID_SP2.11	IMID_SP2.12	IMID_SP2.13
GSE11223_UC_colon_inactive	1	1	1	1	1	1	1	1	1	1	1	0.153846	1	1	1	1	1	1	1	1	1	1	1
GSE11223_UC_descending_colon	0.00150601	1.45011e-12	0.0214533	0.0865435	0.00431257	1.526e-11	0.00809287	2.93534e-05	0.041373	2.04551e-08	1	0.122388	0.348895	1	1.96043e-07	1.28469e-09	2.92577e-06	0.114943	0.00826008	1	1	1	0.132788
GSE11223_UC_sigmoid_colon	3.81467e-06	3.65866e-13	0.00109871	0.00076348	9.41723e-07	1.06213e-19	0.0318752	6.28598e-05	1.64767e-06	1.1703e-16	1	0.0118927	0.826043	1	1.5011e-10	1.27194e-10	4.68302e-08	0.0273697	0.00533816	1	0.491415	0.52182	0.0234656
GSE112943_lupus_kidney	2.33894e-08	7.46076e-21	1.98166e-05	6.7305e-07	3.15874e-13	2.48737e-36	0.00177595	8.33982e-06	5.48479e-06	3.48618e-16	1	0.000486227	0.909743	0.564527	1.9722e-19	1.66835e-24	7.29225e-06	0.000124524	1.41234e-05	1	0.348848	1	0.0409202
GSE112943_lupus_subacute_cutaneous	9.72581e-07	3.95455e-13	0.0144568	0.000120041	1.81593e-09	1.26802e-28	0.00147425	1.75738e-06	0.000139358	1.86301e-11	1	0.0127167	0.334843	0.495161	1.96837e-13	9.58932e-20	1.28757e-05	0.000888015	0.000540589	1	0.26722	1	0.0355718
GSE148810_cSLE_skin	0.00782311	5.41043e-06	0.21613	2.14067e-05	1.2234e-07	8.25058e-13	0.0800761	0.000748245	0.00130187	3.11786e-07	1	0.000525956	0.644829	1	4.90589e-05	1.24731e-09	0.36218	0.0480123	0.120233	1	1	1	1
GSE148810_JM_skin	0.0878689	0.238469	1	1	0.185277	0.42195	1	1	1	1	1	1	1	1	0.137471	1	1	1	1	1	1	1	1
GSE148810_JM_skin_inactive	1	1	1	1	1	1	1	1	1	1	1	1	1	1	1	1	1	1	1	1	1	1	1
GSE14905_PSO_skin_inactive	0.000154191	2.74684e-08	0.000131636	1.45682e-06	2.68646e-06	1.77954e-10	3.32683e-05	0.000606001	0.000252467	7.05461e-09	1	0.0298357	0.754697	1	1.89956e-05	1.08995e-09	0.186729	0.154171	0.00395211	1	0.200143	1	0.105589
GSE16161_AD_skin	0.023137	0.00023977	0.192179	0.00156362	0.00030854	4.80876e-08	0.28349	0.0945785	0.0494239	2.74045e-05	1	0.729422	1	1	0.00873906	0.000273558	0.0083293	0.000138933	0.00301342	1	0.285679	1	0.0978454
GSE16879_CD_colon	7.82517e-05	4.88174e-16	0.000166087	1.22749e-05	5.91874e-08	7.34832e-18	0.000160605	0.000205854	0.000822119	1.76121e-12	1	7.77359e-05	0.935488	1	1.98294e-11	4.88334e-13	5.75853e-06	0.0704113	2.26261e-08	1	0.208429	0.744334	1
GSE16879_CD_ileum	0.00183096	3.93725e-07	0.0354272	0.0104323	0.0325259	4.00723e-06	0.0696087	0.0696087	0.0333012	0.000175596	1	0.00846537	1	1	2.85223e-05	0.000511745	0.000289752	0.12567	0.00315704	1	0.12567	0.309547	1
GSE176510_SS_kerato_conjunctivitis	1	0.349676	0.278446	1	1	0.675301	1	0.241443	1	0.278446	1	1	1	1	0.786309	0.449584	0.164662	0.164662	0.203515	1	1	1	1
GSE179285_CD_ascending_colon	4.28927e-05	9.37401e-12	5.21732e-07	1.57634e-06	1.9763e-09	2.9571e-20	9.92527e-06	0.000624299	2.8135e-06	2.5692e-11	1	4.08111e-06	0.925178	1	4.10175e-09	5.72667e-14	5.88216e-08	0.0281403	8.35038e-06	1	0.711988	0.745819	0.310999
GSE179285_CD_ascending_descending_colon_inactive	0.044971	1	0.242008	0.0354409	0.0385753	0.0262128	0.0823737	1	0.107591	0.353875	1	0.253117	1	1	0.111437	0.0172807	1	0.0816708	1	1	1	1	1
GSE179285_CD_terminal_ileum	6.77389e-06	1.08951e-10	0.00110967	0.00070057	9.04047e-05	6.92132e-14	0.00870703	5.71483e-05	0.00941051	1.34735e-06	1	0.000303505	0.639559	1	1.10991e-10	1.16576e-10	8.802e-07	0.00413021	1.61537e-06	1	1	0.389991	1
GSE179285_UC_ascending_descending_colon_inactive	0.652797	0.156704	0.259329	0.734438	0.54851	0.239845	0.652797	1	0.188294	0.539396	1	0.860048	1	1	0.50374	0.218789	0.248224	1	1	1	1	1	1
GSE179285_UC_sigmoid_colon	1.91785e-08	9.94046e-16	4.04949e-09	4.79529e-06	3.22832e-09	8.50351e-23	0.000189068	2.75679e-10	5.33045e-06	5.91334e-18	1	9.28758e-05	0.657164	1	9.09908e-14	1.73543e-15	9.37694e-08	0.0518237	5.20632e-06	1	0.297652	0.669207	0.20922
GSE181318_PSO_skin	0.000696373	9.78739e-07	0.0444819	0.0767765	2.26498e-05	2.51176e-08	0.00471453	0.140552	2.85646e-09	4.33089e-06	1	0.0666359	0.468816	1	1.77474e-06	0.00184688	0.104891	1	0.00207622	1	0.0298033	0.142415	0.0880126
GSE1919_RA_synovium	0.000584551	0.0367587	0.221978	0.243323	0.0726848	2.54563e-06	0.237418	0.584678	0.201789	0.0122123	1	0.0086938	1	1	8.96161e-05	2.87924e-06	0.606139	0.267997	0.409564	1	1	1	0.0985222
GSE32591_LN_glomeruli_compartment	0.241463	0.272806	0.346939	0.404827	0.563228	0.00305983	0.27295	0.017927	0.0294387	0.255733	1	0.167412	1	1	0.00418466	0.0559128	0.246438	1	1	1	1	1	1
GSE32924_AD_skin	0.187714	0.0566692	0.902944	0.0439566	0.0314574	0.00129059	0.213419	0.37656	0.0336519	0.00652605	1	0.744422	1	1	0.159485	0.0134412	0.107275	0.0714661	0.0122787	1	1	1	0.0423123
GSE32924_AD_skin_inactive	0.0959967	0.00515786	0.957112	0.713097	0.384977	0.00606222	0.856697	1	1	0.0248909	1	0.600515	1	1	0.0517407	0.0156973	0.0093458	1	0.00515786	1	1	1	0.0457616
GSE40568_SS_salivary_gland	1	1	1	1	1	1	1	0.0785714	1	1	1	1	0.0214286	1	1	0.0321429	1	1	1	1	1	1	1
GSE55235_RA_synovium	0.000243498	0.000670533	0.192031	0.0489284	9.6201e-05	2.28856e-21	0.419947	0.0901293	0.155257	8.25108e-05	1	1.26769e-06	0.68461	0.252644	1.80237e-07	5.23255e-13	0.256991	0.408242	0.162594	1	0.629469	1	0.0283323
GSE66413_at_risk_T1D_pancreatic_lymph_nodes	1	0.0701754	0.192982	0.175439	0.122807	0.210526	0.157895	1	0.0350877	0.175439	1	0.157895	1	1	0.210526	1	1	1	1	1	1	1	1
GSE75214_CD_ileum_inactive	0.0196166	0.000147077	0.173138	0.168821	0.00791435	3.85662e-06	0.0260109	0.188975	0.0643553	0.00957296	1	0.000798656	1	1	0.00127031	0.022457	0.022457	0.109434	0.0596389	1	0.0562523	1	1
GSE75214_UC_colon_inactive	0.0009764	1.26283e-07	0.0800231	0.0150501	5.0774e-05	7.38977e-08	0.0203184	0.541365	4.73782e-05	1.74873e-05	1	0.37195	0.609865	1	5.78472e-06	4.29926e-05	0.000276767	0.0693831	0.00714659	0.302576	0.0728746	1	1
GSE81071_DLE_skin	0.0937883	0.179788	0.0479042	0.00591326	0.00591326	0.264822	0.0479042	1	0.00202006	0.00202006	1	0.137726	1	1	0.22669	0.536983	1	1	1	1	1	1	1
GSE81071_SCLE_skin	1	1	1	1	1	1	1	1	1	1	1	1	1	1	1	1	1	1	1	1	1	1	1
GSE81292_SSc_lung	0.00680295	4.35061e-05	0.222255	0.444131	0.00291889	2.59923e-05	0.0409026	0.128874	0.00014257	0.00179914	1	0.0187232	1	1	0.00125544	0.000475619	0.0014429	0.0532561	0.0267161	1	1	0.138312	1
GSE95065_SSc_skin	0.000662479	0.00026971	0.102823	0.00353616	8.73987e-05	4.31745e-07	0.0169241	0.00418673	6.54251e-05	1.05056e-08	1	0.220736	0.506546	0.124672	4.74917e-05	2.75249e-08	4.60045e-06	0.000100044	0.0166503	1	0.170178	1	0.0685025

## Sheet: Odds IMID_SPs
	IMID_SP1.1	IMID_SP1.2	IMID_SP1.3	IMID_SP1.4	IMID_SP1.5	IMID_SP1.6	IMID_SP1.7	IMID_SP1.8	IMID_SP1.9	IMID_SP1.10	IMID_SP2.1	IMID_SP2.2	IMID_SP2.3	IMID_SP2.4	IMID_SP2.5	IMID_SP2.6	IMID_SP2.7	IMID_SP2.8	IMID_SP2.9	IMID_SP2.10	IMID_SP2.11	IMID_SP2.12	IMID_SP2.13
GSE11223_UC_colon_inactive	0	0	0	0	0	0	0	0	0	0	0	inf	0		0		0		0
GSE11223_UC_descending_colon	2.80392	12.1906	1.94483	1.61478	2.78947	5.18946	2.27652	3.56282	2.81457	5.17639	0	1.50895	1.6661	0	3.63324	9.70398	7.89452	9.84198	3.32404	0	0	0	8.19959
GSE11223_UC_sigmoid_colon	3.49829	9.97167	2.27597	2.3051	3.98014	6.07662	1.80085	2.86232	6.51763	7.04663	0	1.79567	0.573238	0	3.75539	7.97063	7.58081	8.93255	2.99145	0	1.51775	1.38697	9.82742
GSE112943_lupus_kidney	2.75708	8.14935	2.035	2.24576	3.84997	5.33733	1.81442	2.25935	3.82803	3.94395	0	1.76378	0.495177	1.22955	3.44916	8.64268	3.92146	12.9174	3.17574	0	1.66171	0	7.16656
GSE112943_lupus_subacute_cutaneous	2.66267	6.39665	1.57917	2.03539	3.55974	5.32899	1.9577	2.62376	3.51915	3.64072	0	1.56664	1.32944	1.51341	3.15113	8.29969	4.2095	11.7265	2.79744	0	2.05659	0	7.99452
GSE148810_cSLE_skin	3.1649	6.16491	1.60435	4.48352	6.88235	8.93692	2.26237	3.60741	5.75556	7.1828	0	3.44595	1.02353		3.51232	7.14936	1.4898	2.64522	2.89981	0	0	0
GSE148810_JM_skin	25.4	7.25	0	0	10	3.25806	0	0	0	0		0	0		inf	0	0	0	0
GSE148810_JM_skin_inactive	0	0	0	0	0	0	0	0	0	0		0	0		0	0	0	0	0	0	0	0
GSE14905_PSO_skin_inactive	3.28122	8.11932	2.86158	3.6706	4.48878	4.8279	3.49581	2.96944	5.48885	5.25147	0	1.84707	0.717002	0	2.92646	8.86124	2.08745	6.7282	3.45608	0	4.89006	0	10.7721
GSE16161_AD_skin	2.19856	5.34601	1.44709	2.55334	3.6226	4.04785	1.34193	1.72662	3.0201	3.76152	0	0.827131	0	0	2.05907	5.23795	4.24605	35.6271	3.94416	0	3.04001	0	10.328
GSE16879_CD_colon	2.59992	8.7976	2.35325	2.54707	3.67027	4.78255	2.51598	2.35246	3.2832	4.60037	0	2.32	0.362031	0	3.52176	5.67095	4.67462	5.26383	5.21022	0	2.49916	0.74165	0
GSE16879_CD_ileum	3.91398	13.8992	2.39189	2.74541	2.82353	4.8631	2.28782	2.28782	3.72222	4.73484	0	2.84553	0	0	4.33105	6.16783	8.44853	10	6.06349	0	10	2.98205	0
GSE176510_SS_kerato_conjunctivitis	0	4.625	6.5	0	0	1.36842	0	8	0	6.5		0	0		0.875	3.09091	14	14	10.25
GSE179285_CD_ascending_colon	2.56035	6.62606	2.79626	2.62333	3.84421	4.70035	2.6607	2.16561	4.59135	4.07807	0	2.40868	0.383698	0	2.80327	6.13919	5.56373	5.0815	3.78773	0	0.81298	0.736828	2.89676
GSE179285_CD_ascending_descending_colon_inactive	8.47273	0	2.65	6.28846	9.36	7.20652	5.7	0	13.3889	2.7381	0	2.55758	0		3.60714	15.8667	0	20.1667	0				0
GSE179285_CD_terminal_ileum	3.59017	9.95799	2.42782	2.4794	3.33001	5.38444	2.18373	3.05343	3.25332	3.9009	0	2.51309	0.999381	0	4.27866	7.91228	7.25397	11.6595	5.69166	0	0	2.13553	0
GSE179285_UC_ascending_descending_colon_inactive	0.992138	7.04167	2.25668	0.780303	1.34167	2.00562	0.992138	0	5.61667	1.37821	0	0.510417	0	0	1.26427	4.66667	3.9881	0	0	0	0	0
GSE179285_UC_sigmoid_colon	3.61525	9.30028	3.47169	2.58771	4.02266	5.53056	2.40112	3.87111	4.8764	5.91314	0	2.22995	0.895098	0	3.8155	7.87139	5.64643	6.08228	4.0989	0	1.88354	0.915368	4.7044
GSE181318_PSO_skin	3.68473	9.18783	2.09361	1.93203	5.63907	5.55731	3.16635	1.79628	15.3509	5.36082	0	1.85789	1.62824	0	4.29728	5.25472	2.79247	0	5.12515	0	8.35142	7.30041	13.1556
GSE1919_RA_synovium	3.62308	3.34286	1.50962	1.40952	2.01964	5.09275	1.56916	0.993789	1.92222	2.70575	0	2.58974	0	0	3.804	5.21546	1.01754	4.66667	1.55263	0	0	0	inf
GSE32591_LN_glomeruli_compartment	2.41118	3.45591	1.81378	1.5853	1.28903	7.15549	2.19855	5.40691	8.94318	2.31013	0	2.52974	0	0	6.65524	6.19108	3.90179	0	0	0	0	0	0
GSE32924_AD_skin	1.87802	3.69885	0.501953	2.3967	3.12628	3.60592	1.77326	1.40857	4.60577	3.64099	0	0.774352	0	0	1.6882	4.81351	3.79354	15.0964	4.95093	0	0	0	27.702
GSE32924_AD_skin_inactive	2.51262	6.58824	0.310277	0.808575	1.55778	3.54206	0.515611	0	0	3.4251	0	0.985311	0	0	2.37523	6.36346	7.78678	0	6.58824	0	0	0	25.28
GSE40568_SS_salivary_gland	0	0	0	0	0	0	0	inf	0	0	0	0	inf	0	0	inf	0	0	0	0			0
GSE55235_RA_synovium	2.41094	3.11412	1.28509	1.5121	2.62311	5.97633	1.09735	1.44728	1.65836	2.52248	0	2.87768	0.853624	4.19727	2.78227	4.78947	1.45157	2.09473	1.63485	0	1.04346	0	11.2861
GSE66413_at_risk_T1D_pancreatic_lymph_nodes	0	inf	inf	inf	inf	inf	inf	0	inf	inf		inf	0		inf	0	0		0
GSE75214_CD_ileum_inactive	3.26282	9.83077	1.73438	1.74985	3.63282	6.08696	3.03596	1.90602	3.65517	3.4879	0	4.26407	0	0	3.59231	5.83122	5.83122	11.6882	3.78478	0	35.129	0	0
GSE75214_UC_colon_inactive	3.31874	10.3572	1.77995	2.19629	4.43083	4.76768	2.32511	1.03362	7.41236	4.4077	0	1.20416	1.08659	0	3.66889	6.49487	6.50255	20.9355	3.48333	2.97696	4.97782	0	0
GSE81071_DLE_skin	22.5714	7.42857	inf	52.6667	52.6667	2.45614	inf	0	inf	inf		11.2143			2.78431	1.47959	0	0
GSE81071_SCLE_skin	0	0		0		0						0			0	0	0	0
GSE81292_SSc_lung	4.30167	12.1518	1.78925	1.27593	5.19246	6.64895	3.03368	2.272	12.6011	5.05851	0	3.12091	0	0	4.32855	9.53081	9.83513	22.2222	5.24519	0	0	7.37566	0
GSE95065_SSc_skin	3.83911	6.49957	1.82625	2.92025	4.96314	5.45546	2.58919	3.11751	8.29735	7.97718	0	1.46751	1.45135	8.2033	3.91905	12.2447	10.4476	45.4561	3.7006	0	5.73462	0	16.4322

[truncated: 1 more sheets: summary IMID]
