# Supplementary material for: Multi-organ single-cell analysis reveals an on/off switch system with potential for personalized treatment of immunological diseases
Source: Cell Rep Med. 2023 Feb 28;4(3):100956. doi: 10.1016/j.xcrm.2023.100956 (PMC10040389; doi:10.1016/j.xcrm.2023.100956)
Supplement: Data S6. UR prediction information for the different main and subprograms and anti-TNF treatment effects on the different main and subprograms, related to STAR Methods [file mmc7.xlsx]

## Sheet: Description
Summary_CIA	The UR regulated the different programs in inflamed vs non-inflamed organs/organ sites of CIA(The combined p values and FDR-corrected q-values)
Summary_IMIDs	The UR regulated the different programs in inflamed vs non-inflamed organs/organ sites of IMIDs(The combined p values and FDR-corrected q-values)
Joint	list all the URs of in inflamed state(Joint) of CIA
Muscle	list all the URs of in non-inflamed state(Muscle) of CIA
URs_IMIDs_SP1.6	list all the URs of IMIDs_SP1.6 in inflamed state of all IMIDs
URs_ranking in UC_active	URs ranked according to the p value in flamed state of UC
URs_ranking in CD_active	URs ranked according to the p value in flamed state of CD
URs_ranking in SS_active	URs ranked according to the p value in flamed state of SS
TNF as UR in activate IMIDs	List of all the URs of IMID_SP1.6 in inflamed state of all IMIDs including UR ranking according to p value in flamed state of UC, CD, and SS
Location of UR	Ligand location identified by IPA
GSE52746_pvals_odd_FDR	Anti-TNF treatment effects on the different main-/sub-programs in CD
GSE73661_pvals_odd_FDR	Anti-TNF treatment effects on the different main-/sub-programs in UC
GSE92415__pvals_odd_FDR	Alternative anti-α4β7 treatment effects on the main-/sub-programs in UC.

## Sheet: Summary_CIA
SP	UR	CombinedP_Joint	CombinedP_Muscle	CombinedP_All	qval_Joint	qval_Muscle	qval_All	count_Joint	count_Muscle
1.1	APOE	1	4.58448e-20	9.18426e-09	1	1.42119e-18	2.84712e-07	0	7
1.10	APOE	1	0.997838	1	1	1	1	0	0
1.2	APOE	1	1.94189e-22	1.91819e-10	1	1.50497e-21	1.4866e-09	0	7
1.3	APOE	1	1.07114e-26	1.34627e-13	1	1.10685e-25	1.04336e-12	0	7
1.4	APOE	1	2.65639e-24	8.35873e-12	1	2.74494e-23	6.47802e-11	0	7
1.5	APOE	1	7.43738e-29	2.98837e-15	1	1.15279e-27	3.08798e-14	0	7
1.6	APOE	1	7.79068e-39	3.02629e-23	1	8.05037e-38	2.34537e-22	0	7
1.7	APOE	1	7.75151e-10	0.0133526	1	8.00989e-09	0.103483	0	7
1.8	APOE	1	0.00016069	0.71609	1	0.00138575	1	0	3
1.9	APOE	1	1.09538e-12	0.000449932	1	1.69785e-11	0.00464929	0	6
P1	APOE	1	1.68979e-30	1.56796e-16	1	1.30959e-29	1.21517e-15	0	7
P2	APOE	1	1	1	1	1	1	0	0
1.1	APP	1	1	1	1	1	1	0	0
1.10	APP	1	1	1	1	1	1	0	0
1.2	APP	1	0.99351	1	1	1	1	0	0
1.3	APP	1	1	1	1	1	1	0	0
1.4	APP	1	1	1	1	1	1	0	0
1.5	APP	1	1	1	1	1	1	0	0
1.6	APP	1	1	1	1	1	1	0	0
1.7	APP	1	1	1	1	1	1	0	0
1.8	APP	1	1	1	1	1	1	0	0
1.9	APP	1	1	1	1	1	1	0	0
P1	APP	1	0.999999	1	1	1	1	0	0
P2	APP	1	1	1	1	1	1	0	0
1.1	CADM1	1	1	1	1	1	1	0	0
1.10	CADM1	1	0.999893	1	1	1	1	0	0
1.2	CADM1	1	1	1	1	1	1	0	0
1.3	CADM1	1	1	1	1	1	1	0	0
1.4	CADM1	1	1	1	1	1	1	0	0
1.5	CADM1	1	1	1	1	1	1	0	0
1.6	CADM1	1	1	1	1	1	1	0	0
1.7	CADM1	1	0.999995	1	1	1	1	0	0
1.8	CADM1	1	1	1	1	1	1	0	0
1.9	CADM1	1	0.999076	1	1	1	1	0	0
P1	CADM1	1	1	1	1	1	1	0	0
P2	CADM1	1	1	1	1	1	1	0	0
1.1	CALR	1	0.970891	1	1	1	1	0	0
1.10	CALR	1	0.0591126	0.998425	1	0.916246	1	0	1
1.2	CALR	1	0.471747	0.999999	1	1	1	0	0
1.3	CALR	1	0.96441	1	1	1	1	0	0
1.4	CALR	1	0.547628	1	1	1	1	0	0
1.5	CALR	1	1	1	1	1	1	0	0
1.6	CALR	1	0.252978	0.999971	1	0.574081	1	0	0
1.7	CALR	1	0.968171	1	1	1	1	0	0
1.8	CALR	1	0.999773	1	1	1	1	0	0
1.9	CALR	1	0.999997	1	1	1	1	0	0
P1	CALR	1	0.338752	0.999992	1	0.98819	1	0	0
P2	CALR	1	1	1	1	1	1	0	0
1.1	CCL15	1	0.999995	1	1	1	1	0	0
1.10	CCL15	1	0.999995	1	1	1	1	0	0
1.2	CCL15	1	0.999061	1	1	1	1	0	0
1.3	CCL15	1	0.99255	1	1	1	1	0	0
1.4	CCL15	1	0.999259	1	1	1	1	0	0
1.5	CCL15	1	0.997711	1	1	1	1	0	0
1.6	CCL15	1	0.999931	1	1	1	1	0	0
1.7	CCL15	1	0.99936	1	1	1	1	0	0
1.8	CCL15	1	1	1	1	1	1	0	0
1.9	CCL15	1	1	1	1	1	1	0	0
P1	CCL15	1	0.999999	1	1	1	1	0	0
P2	CCL15	1	1	1	1	1	1	0	0
1.1	CCL23	1	0.999998	1	1	1	1	0	0
1.10	CCL23	1	1	1	1	1	1	0	0
1.2	CCL23	1	0.970204	1	1	1	1	0	1
1.3	CCL23	1	0.516271	0.999999	1	1	1	0	1
1.4	CCL23	1	0.858549	1	1	1	1	0	1
1.5	CCL23	1	0.988709	1	1	1	1	0	1
1.6	CCL23	1	0.689367	1	1	1	1	0	1
1.7	CCL23	1	0.97345	1	1	1	1	0	1
1.8	CCL23	1	0.999996	1	1	1	1	0	0
1.9	CCL23	1	0.999101	1	1	1	1	0	0
P1	CCL23	1	0.978241	1	1	1	1	0	1
P2	CCL23	1	1	1	1	1	1	0	0
1.1	CLCF1	0.0439818	0.0257684	0.593775	0.454478	0.159764	1	1	2
1.10	CLCF1	0.995859	0.98751	1	1	1	1	0	0
1.2	CLCF1	4.18951e-05	3.45066e-05	0.00135753	0.000432916	0.000213941	0.00841668	1	2
1.3	CLCF1	0.00901904	6.52277e-06	0.00972671	0.0890937	3.3701e-05	0.0502547	1	3
1.4	CLCF1	0.11496	0.0085159	0.561429	0.890937	0.0439988	1	1	3
1.5	CLCF1	0.00218815	0.000416613	0.042185	0.0226109	0.002583	0.261547	1	2
1.6	CLCF1	5.15709e-07	2.67118e-08	5.94605e-07	5.32899e-06	1.65613e-07	3.68655e-06	1	3
1.7	CLCF1	0.28811	0.00746665	0.67795	1	0.0385777	1	1	2
1.8	CLCF1	0.186443	0.318531	0.98084	1	1	1	1	0
1.9	CLCF1	0.00670138	2.53225e-05	0.0170472	0.0692476	0.000130833	0.105693	1	2
P1	CLCF1	3.31408e-08	6.10089e-09	2.94869e-08	3.42455e-07	3.15213e-08	1.52349e-07	1	3
P2	CLCF1	1	1	1	1	1	1	0	0
1.1	COL4A1	1	0.552692	1	1	1	1	0	1
1.10	COL4A1	1	0.999915	1	1	1	1	0	0
1.2	COL4A1	1	0.288948	0.999984	1	1	1	0	2
1.3	COL4A1	1	0.00159188	0.907096	1	0.00548314	1	0	2
1.4	COL4A1	1	0.0482949	0.997709	1	0.213877	1	0	2
1.5	COL4A1	1	0.0281005	0.99449	1	0.0791923	1	0	2
1.6	COL4A1	1	0.014118	0.986341	1	0.0547073	1	0	2
1.7	COL4A1	1	0.474915	0.999999	1	1	1	0	2
1.8	COL4A1	1	0.590851	1	1	1	1	0	1
1.9	COL4A1	1	0.603652	1	1	1	1	0	1
P1	COL4A1	1	0.0431772	0.997213	1	0.167312	1	0	2
P2	COL4A1	1	1	1	1	1	1	0	0
1.1	COMP	1	0.774105	1	1	1	1	0	1
1.10	COMP	1	1	1	1	1	1	0	0
1.2	COMP	1	0.600566	1	1	1	1	0	1
1.3	COMP	1	0.74194	1	1	1	1	0	1
1.4	COMP	1	0.855469	1	1	1	1	0	1
1.5	COMP	1	0.979795	1	1	1	1	0	1
1.6	COMP	1	0.758852	1	1	1	1	0	1
1.7	COMP	1	0.999769	1	1	1	1	0	0
1.8	COMP	1	0.716646	1	1	1	1	0	1
1.9	COMP	1	0.647322	1	1	1	1	0	1
P1	COMP	1	0.83515	1	1	1	1	0	1
P2	COMP	1	1	1	1	1	1	0	0
1.1	CRLF2	1	0.59451	1	1	1	1	0	2
1.10	CRLF2	1	1	1	1	1	1	0	0
1.2	CRLF2	1	0.89696	1	1	1	1	0	0
1.3	CRLF2	1	0.979904	1	1	1	1	0	0
1.4	CRLF2	1	0.621534	1	1	1	1	0	1
1.5	CRLF2	1	0.00575282	0.965341	1	0.0222922	1	0	2
1.6	CRLF2	1	0.337817	0.999992	1	0.654521	1	0	2
1.7	CRLF2	1	0.997609	1	1	1	1	0	0
1.8	CRLF2	1	0.999983	1	1	1	1	0	0
1.9	CRLF2	1	0.999352	1	1	1	1	0	0
P1	CRLF2	1	0.925123	1	1	1	1	0	0
P2	CRLF2	1	1	1	1	1	1	0	0
1.1	CXCL12	1	0.999924	1	1	1	1	0	0
1.10	CXCL12	1	0.977341	1	1	1	1	0	1
1.2	CXCL12	1	0.648856	1	1	1	1	0	1
1.3	CXCL12	1	0.350407	0.999994	1	0.776017	1	0	1
1.4	CXCL12	1	0.262103	0.999975	1	0.677098	1	0	1
1.5	CXCL12	1	0.959279	1	1	1	1	0	1
1.6	CXCL12	1	0.367362	0.999995	1	0.669896	1	0	1
1.7	CXCL12	1	0.533176	1	1	1	1	0	1
1.8	CXCL12	1	0.999581	1	1	1	1	0	0
1.9	CXCL12	1	0.788719	1	1	1	1	0	1
P1	CXCL12	1	0.615372	1	1	1	1	0	1
P2	CXCL12	1	1	1	1	1	1	0	0
1.1	DSC3	0.981587	0.187485	0.999247	1	0.83029	1	0	0
1.10	DSC3	1	1	1	1	1	1	0	0
1.2	DSC3	0.693775	0.292535	0.99789	1	1	1	0	0
1.3	DSC3	0.011496	4.35588e-08	0.000649139	0.0890937	2.70064e-07	0.00402466	2	5
1.4	DSC3	0.00797135	5.50983e-13	3.15917e-07	0.0823707	3.41609e-12	1.95868e-06	2	7
1.5	DSC3	0.915993	0.0008253	0.693247	1	0.00426405	1	0	3
1.6	DSC3	0.229108	0.00273162	0.513592	1	0.0141134	1	1	1
1.7	DSC3	0.955821	0.00135141	0.774798	1	0.00837873	1	0	1
1.8	DSC3	0.999966	0.870892	1	1	1	1	0	0
1.9	DSC3	0.896449	1.54866e-05	0.265246	1	9.60166e-05	1	0	4
P1	DSC3	0.00276816	1.58115e-14	1.03618e-08	0.0214532	9.80311e-14	6.4243e-08	2	6
P2	DSC3	1	1	1	1	1	1	0	0
1.1	FN1	1	0.995246	1	1	1	1	0	0
1.10	FN1	1	1	1	1	1	1	0	0
1.2	FN1	1	0.282076	0.999982	1	1	1	0	1
1.3	FN1	1	0.560402	1	1	1	1	0	1
1.4	FN1	1	0.677461	1	1	1	1	0	1
1.5	FN1	1	0.999997	1	1	1	1	0	0
1.6	FN1	1	0.257244	0.999973	1	0.574081	1	0	1
1.7	FN1	1	0.980362	1	1	1	1	0	1
1.8	FN1	1	0.999998	1	1	1	1	0	0
1.9	FN1	1	0.916279	1	1	1	1	0	1
P1	FN1	1	0.414402	0.999997	1	0.98819	1	0	1
P2	FN1	1	1	1	1	1	1	0	0
1.1	GAS6	1	0.998271	1	1	1	1	0	0
1.10	GAS6	1	0.999766	1	1	1	1	0	0
1.2	GAS6	1	0.878804	1	1	1	1	0	1
1.3	GAS6	1	0.677477	1	1	1	1	0	1
1.4	GAS6	1	0.941256	1	1	1	1	0	1
1.5	GAS6	1	0.996669	1	1	1	1	0	0
1.6	GAS6	1	0.666871	1	1	1	1	0	1
1.7	GAS6	1	0.814806	1	1	1	1	0	1
1.8	GAS6	1	0.999683	1	1	1	1	0	0
1.9	GAS6	1	0.955457	1	1	1	1	0	1
P1	GAS6	1	0.701903	1	1	1	1	0	1
P2	GAS6	1	1	1	1	1	1	0	0
1.1	IGF1	1	0.0723663	0.998951	1	0.373893	1	0	0
1.10	IGF1	1	0.967718	1	1	1	1	0	0
1.2	IGF1	1	0.998394	1	1	1	1	0	0
1.3	IGF1	1	8.23818e-06	0.402507	1	3.64834e-05	1	0	6
1.4	IGF1	1	0.0646971	0.998681	1	0.250701	1	0	0
1.5	IGF1	1	0.197146	0.999927	1	0.509295	1	0	0
1.6	IGF1	1	0.326413	0.999991	1	0.654521	1	0	0
1.7	IGF1	1	0.958416	1	1	1	1	0	0
1.8	IGF1	1	0.210713	0.999943	1	1	1	0	0
1.9	IGF1	1	0.367818	0.999995	1	1	1	0	0
P1	IGF1	1	0.995496	1	1	1	1	0	0
P2	IGF1	1	1	1	1	1	1	0	0
1.1	IL1B	0.000117435	8.23792e-07	0.000219796	0.00182025	8.51252e-06	0.00170342	2	4
1.10	IL1B	0.320107	0.238376	0.983766	1	1	1	1	1
1.2	IL1B	4.76035e-13	2.56636e-28	2.04466e-28	7.37854e-12	2.65191e-27	2.11281e-27	2	8
1.3	IL1B	3.0172e-15	1.21821e-41	2.81735e-42	9.35333e-14	1.88823e-40	4.3669e-41	2	8
1.4	IL1B	1.04511e-14	3.56648e-46	7.06183e-46	3.23984e-13	5.52804e-45	2.18917e-44	2	8
1.5	IL1B	2.87054e-06	9.69653e-16	4.38272e-12	4.44933e-05	7.51481e-15	3.39661e-11	2	5
1.6	IL1B	4.74274e-20	8.48645e-59	1.77923e-62	7.35125e-19	1.3154e-57	5.51562e-61	2	8
1.7	IL1B	1.0802e-07	7.34973e-12	3.71103e-10	3.30013e-06	1.13921e-10	5.75209e-09	2	5
1.8	IL1B	0.000257437	2.11247e-08	3.21671e-05	0.00399028	6.54866e-07	0.000997181	2	7
1.9	IL1B	0.000940385	9.22797e-07	0.000837187	0.014576	7.15167e-06	0.0064882	2	4
P1	IL1B	3.27952e-26	2.23722e-85	2.95358e-93	1.01665e-24	6.93537e-84	9.1561e-92	2	8
P2	IL1B	1	1	1	1	1	1	0	0
1.1	IL6	1	0.512491	0.999999	1	1	1	0	1
1.10	IL6	1	1	1	1	1	1	0	0
1.2	IL6	1	0.627089	1	1	1	1	0	1
1.3	IL6	1	0.350459	0.999994	1	0.776017	1	0	1
1.4	IL6	1	0.752589	1	1	1	1	0	1
1.5	IL6	1	0.00811749	0.975053	1	0.0279602	1	0	1
1.6	IL6	1	0.0897939	0.999346	1	0.30929	1	0	1
1.7	IL6	1	0.627208	1	1	1	1	0	1
1.8	IL6	1	0.578908	1	1	1	1	0	1
1.9	IL6	1	0.968108	1	1	1	1	0	1
P1	IL6	1	0.00466637	0.958302	1	0.0206654	1	0	1
P2	IL6	1	1	1	1	1	1	0	0
1.1	INHBA	1	1	1	1	1	1	0	0
1.10	INHBA	1	1	1	1	1	1	0	0
1.2	INHBA	1	0.999998	1	1	1	1	0	0
1.3	INHBA	1	0.999328	1	1	1	1	0	0
1.4	INHBA	1	0.999739	1	1	1	1	0	0
1.5	INHBA	1	0.999997	1	1	1	1	0	0
1.6	INHBA	1	0.999092	1	1	1	1	0	0
1.7	INHBA	1	1	1	1	1	1	0	0
1.8	INHBA	1	1	1	1	1	1	0	0
1.9	INHBA	1	0.999998	1	1	1	1	0	0
P1	INHBA	1	0.999997	1	1	1	1	0	0
P2	INHBA	1	1	1	1	1	1	0	0
1.1	JAG1	1	0.999996	1	1	1	1	0	0
1.10	JAG1	1	0.991541	1	1	1	1	0	0
1.2	JAG1	1	0.999778	1	1	1	1	0	0
1.3	JAG1	1	1	1	1	1	1	0	0
1.4	JAG1	1	1	1	1	1	1	0	0
1.5	JAG1	1	1	1	1	1	1	0	0
1.6	JAG1	1	0.981923	1	1	1	1	0	0
1.7	JAG1	1	1	1	1	1	1	0	0
1.8	JAG1	1	1	1	1	1	1	0	0
1.9	JAG1	1	1	1	1	1	1	0	0
P1	JAG1	1	0.996447	1	1	1	1	0	0
P2	JAG1	1	1	1	1	1	1	0	0
1.1	LAMB2	1	0.707779	1	1	1	1	0	1
1.10	LAMB2	1	1	1	1	1	1	0	0
1.2	LAMB2	1	0.212117	0.999944	1	1	1	0	2
1.3	LAMB2	1	0.0100146	0.979921	1	0.0310452	1	0	2
1.4	LAMB2	1	0.284369	0.999982	1	0.678112	1	0	2
1.5	LAMB2	1	0.0117457	0.983127	1	0.0364117	1	0	2
1.6	LAMB2	1	0.117128	0.999658	1	0.330088	1	0	2
1.7	LAMB2	1	0.990252	1	1	1	1	0	0
1.8	LAMB2	1	0.981485	1	1	1	1	0	0
1.9	LAMB2	1	0.255907	0.999973	1	1	1	0	2
P1	LAMB2	1	0.393327	0.999997	1	0.98819	1	0	1
P2	LAMB2	1	1	1	1	1	1	0	0
1.1	LTF	0.99916	1	1	1	1	1	0	0
1.10	LTF	1	1	1	1	1	1	0	0
1.2	LTF	0.999977	1	1	1	1	1	0	0
1.3	LTF	0.930011	0.883367	1	1	1	1	0	0
1.4	LTF	0.43882	0.749465	0.999827	1	1	1	0	0
1.5	LTF	1	1	1	1	1	1	0	0
1.6	LTF	0.996705	0.997773	1	1	1	1	0	0
1.7	LTF	0.999998	0.999851	1	1	1	1	0	0
1.8	LTF	0.999641	0.999999	1	1	1	1	0	0
1.9	LTF	0.999966	0.957843	1	1	1	1	0	0
P1	LTF	0.984648	0.971664	1	1	1	1	0	0
P2	LTF	1	1	1	1	1	1	0	0
1.1	MIF	1	0.999996	1	1	1	1	0	0
1.10	MIF	1	1	1	1	1	1	0	0
1.2	MIF	1	0.999926	1	1	1	1	0	0
1.3	MIF	1	1	1	1	1	1	0	0
1.4	MIF	1	0.999328	1	1	1	1	0	0
1.5	MIF	1	0.996426	1	1	1	1	0	0
1.6	MIF	1	1	1	1	1	1	0	0
1.7	MIF	1	1	1	1	1	1	0	0
1.8	MIF	1	0.999985	1	1	1	1	0	0
1.9	MIF	1	0.97977	1	1	1	1	0	0
P1	MIF	1	0.97517	1	1	1	1	0	0
P2	MIF	1	1	1	1	1	1	0	0
1.1	MMP13	1	0.988314	1	1	1	1	0	1
1.10	MMP13	1	0.999843	1	1	1	1	0	0
1.2	MMP13	1	0.801949	1	1	1	1	0	1
1.3	MMP13	1	0.465157	0.999999	1	0.961324	1	0	1
1.4	MMP13	1	0.855469	1	1	1	1	0	1
1.5	MMP13	1	0.9982	1	1	1	1	0	0
1.6	MMP13	1	0.978984	1	1	1	1	0	1
1.7	MMP13	1	0.869808	1	1	1	1	0	1
1.8	MMP13	1	0.992535	1	1	1	1	0	0
1.9	MMP13	1	0.971102	1	1	1	1	0	1
P1	MMP13	1	0.937979	1	1	1	1	0	1
P2	MMP13	1	1	1	1	1	1	0	0
1.1	MPZ	1	1	1	1	1	1	0	0
1.10	MPZ	1	1	1	1	1	1	0	0
1.2	MPZ	1	1	1	1	1	1	0	0
1.3	MPZ	1	1	1	1	1	1	0	0
1.4	MPZ	1	1	1	1	1	1	0	0
1.5	MPZ	1	1	1	1	1	1	0	0
1.6	MPZ	1	1	1	1	1	1	0	0
1.7	MPZ	1	1	1	1	1	1	0	0
1.8	MPZ	1	1	1	1	1	1	0	0
1.9	MPZ	1	1	1	1	1	1	0	0
P1	MPZ	1	1	1	1	1	1	0	0
P2	MPZ	1	1	1	1	1	1	0	0
1.1	OSM	1	0.995246	1	1	1	1	0	0
1.10	OSM	1	0.999561	1	1	1	1	0	0
1.2	OSM	1	0.51615	0.999999	1	1	1	0	1
1.3	OSM	1	0.0945548	0.99942	1	0.266473	1	0	1
1.4	OSM	1	0.18233	0.999906	1	0.513838	1	0	1
1.5	OSM	1	0.999622	1	1	1	1	0	0
1.6	OSM	1	0.102455	0.999521	1	0.317612	1	0	1
1.7	OSM	1	0.89675	1	1	1	1	0	1
1.8	OSM	1	0.999264	1	1	1	1	0	0
1.9	OSM	1	0.987924	1	1	1	1	0	1
P1	OSM	1	0.414402	0.999997	1	0.98819	1	0	1
P2	OSM	1	1	1	1	1	1	0	0
1.1	PIK3CB	1	0.342048	0.999993	1	1	1	0	1
1.10	PIK3CB	1	0.999948	1	1	1	1	0	0
1.2	PIK3CB	1	0.432959	0.999998	1	1	1	0	2
1.3	PIK3CB	1	0.00073347	0.853962	1	0.00284219	1	0	2
1.4	PIK3CB	1	0.0876312	0.999309	1	0.301841	1	0	2
1.5	PIK3CB	1	0.0055682	0.964302	1	0.0222922	1	0	2
1.6	PIK3CB	1	0.012087	0.983661	1	0.0535283	1	0	2
1.7	PIK3CB	1	0.967732	1	1	1	1	0	0
1.8	PIK3CB	1	0.744637	1	1	1	1	0	1
1.9	PIK3CB	1	0.303277	0.999987	1	1	1	0	2
P1	PIK3CB	1	0.378873	0.999996	1	0.98819	1	0	2
P2	PIK3CB	1	1	1	1	1	1	0	0
1.1	SERPING1	1	0.993354	1	1	1	1	0	0
1.10	SERPING1	1	1	1	1	1	1	0	0
1.2	SERPING1	1	0.995813	1	1	1	1	0	0
1.3	SERPING1	1	0.802878	1	1	1	1	0	1
1.4	SERPING1	1	0.969645	1	1	1	1	0	1
1.5	SERPING1	1	0.988709	1	1	1	1	0	1
1.6	SERPING1	1	0.689367	1	1	1	1	0	1
1.7	SERPING1	1	0.997517	1	1	1	1	0	0
1.8	SERPING1	1	0.999996	1	1	1	1	0	0
1.9	SERPING1	1	0.983972	1	1	1	1	0	1
P1	SERPING1	1	0.978241	1	1	1	1	0	1
P2	SERPING1	1	1	1	1	1	1	0	0
1.1	SPP1	1	0.998569	1	1	1	1	0	0
1.10	SPP1	1	1	1	1	1	1	0	0
1.2	SPP1	1	0.998457	1	1	1	1	0	0
1.3	SPP1	1	0.999853	1	1	1	1	0	0
1.4	SPP1	1	0.999588	1	1	1	1	0	0
1.5	SPP1	1	0.611151	1	1	1	1	0	1
1.6	SPP1	1	0.948559	1	1	1	1	0	1
1.7	SPP1	1	1	1	1	1	1	0	0
1.8	SPP1	1	0.944047	1	1	1	1	0	1
1.9	SPP1	1	0.999984	1	1	1	1	0	0
P1	SPP1	1	0.933799	1	1	1	1	0	1
P2	SPP1	1	1	1	1	1	1	0	0
1.1	TGFB1	1	5.94887e-16	5.00346e-06	1	9.22075e-15	7.75537e-05	0	7
1.10	TGFB1	1	0.0236083	0.992931	1	0.731859	1	0	0
1.2	TGFB1	1	1.15649e-58	3.53596e-40	1	3.58513e-57	5.48074e-39	0	10
1.3	TGFB1	1	1.41092e-61	9.65962e-43	1	4.37386e-60	2.99448e-41	0	10
1.4	TGFB1	1	1.06077e-59	4.33888e-41	1	3.28837e-58	6.72526e-40	0	10
1.5	TGFB1	1	4.23583e-45	1.77184e-28	1	1.31311e-43	5.49272e-27	0	10
1.6	TGFB1	1	1.39984e-82	1.3843e-61	1	4.3395e-81	2.14566e-60	0	10
1.7	TGFB1	1	1.36297e-30	1.32475e-16	1	4.2252e-29	4.10672e-15	0	7
1.8	TGFB1	1	8.8898e-07	0.216589	1	1.37792e-05	1	0	3
1.9	TGFB1	1	5.43411e-28	1.38388e-14	1	1.68457e-26	4.29003e-13	0	8
P1	TGFB1	1	6.75062e-78	2.4524e-57	1	1.04635e-76	3.80122e-56	0	10
P2	TGFB1	1	1	1	1	1	1	0	0
1.1	TNC	1	0.998768	1	1	1	1	0	0
1.10	TNC	1	0.999809	1	1	1	1	0	0
1.2	TNC	1	0.906742	1	1	1	1	0	1
1.3	TNC	1	0.189542	0.999917	1	0.489651	1	0	1
1.4	TNC	1	0.156262	0.999847	1	0.484411	1	0	1
1.5	TNC	1	0.997551	1	1	1	1	0	0
1.6	TNC	1	0.259262	0.999974	1	0.574081	1	0	1
1.7	TNC	1	0.628107	1	1	1	1	0	1
1.8	TNC	1	0.999759	1	1	1	1	0	0
1.9	TNC	1	0.996142	1	1	1	1	0	0
P1	TNC	1	0.775347	1	1	1	1	0	1
P2	TNC	1	1	1	1	1	1	0	0
1.1	TNF	6.647e-09	3.3509e-05	8.20591e-06	2.06057e-07	0.000259695	8.47944e-05	3	4
1.10	TNF	0.0563744	0.980724	0.999635	1	1	1	1	0
1.2	TNF	1.01135e-19	3.47851e-41	5.82399e-46	3.13519e-18	5.39169e-40	1.80544e-44	3	8
1.3	TNF	2.18283e-13	5.65761e-12	1.49275e-14	3.38339e-12	4.38465e-11	1.5425e-13	3	7
1.4	TNF	1.55479e-11	3.49228e-18	2.29059e-18	2.40992e-10	2.70652e-17	2.36694e-17	3	6
1.5	TNF	1.693e-11	1.12482e-17	6.62096e-18	5.2483e-10	1.16231e-16	1.02625e-16	3	6
1.6	TNF	2.23202e-23	6.65577e-37	2.39532e-45	6.91928e-22	5.15822e-36	2.47516e-44	3	8
1.7	TNF	2.12912e-07	6.30578e-06	1.92214e-05	3.30013e-06	4.88698e-05	0.000198621	3	4
1.8	TNF	1.87208e-06	0.000178806	0.000746188	5.80345e-05	0.00138575	0.0115659	3	5
1.9	TNF	1.43028e-10	9.9629e-08	6.27678e-09	4.43386e-09	1.0295e-06	9.72901e-08	3	4
P1	TNF	6.42681e-19	5.6406e-41	4.89204e-45	9.96156e-18	5.82862e-40	5.05511e-44	3	8
P2	TNF	1	1	1	1	1	1	0	0

## Sheet: Joint
SP	UR	CombinedP_Joint	CombinedP_Muscle	CombinedP_All	qval_Joint	qval_Muscle	qval_All	count_Joint	count_Muscle
P1	IL1B	3.27952e-26	2.23722e-85	2.95358e-93	1.01665e-24	6.93537e-84	9.1561e-92	2	8
1.6	TNF	2.23202e-23	6.65577e-37	2.39532e-45	6.91928e-22	5.15822e-36	2.47516e-44	3	8
1.6	IL1B	4.74274e-20	8.48645e-59	1.77923e-62	7.35125e-19	1.3154e-57	5.51562e-61	2	8
1.2	TNF	1.01135e-19	3.47851e-41	5.82399e-46	3.13519e-18	5.39169e-40	1.80544e-44	3	8
P1	TNF	6.42681e-19	5.6406e-41	4.89204e-45	9.96156e-18	5.82862e-40	5.05511e-44	3	8
1.3	IL1B	3.0172e-15	1.21821e-41	2.81735e-42	9.35333e-14	1.88823e-40	4.3669e-41	2	8
1.4	IL1B	1.04511e-14	3.56648e-46	7.06183e-46	3.23984e-13	5.52804e-45	2.18917e-44	2	8
1.3	TNF	2.18283e-13	5.65761e-12	1.49275e-14	3.38339e-12	4.38465e-11	1.5425e-13	3	7
1.2	IL1B	4.76035e-13	2.56636e-28	2.04466e-28	7.37854e-12	2.65191e-27	2.11281e-27	2	8
1.4	TNF	1.55479e-11	3.49228e-18	2.29059e-18	2.40992e-10	2.70652e-17	2.36694e-17	3	6
1.5	TNF	1.693e-11	1.12482e-17	6.62096e-18	5.2483e-10	1.16231e-16	1.02625e-16	3	6
1.9	TNF	1.43028e-10	9.9629e-08	6.27678e-09	4.43386e-09	1.0295e-06	9.72901e-08	3	4
1.1	TNF	6.647e-09	3.3509e-05	8.20591e-06	2.06057e-07	0.000259695	8.47944e-05	3	4
P1	CLCF1	3.31408e-08	6.10089e-09	2.94869e-08	3.42455e-07	3.15213e-08	1.52349e-07	1	3
1.7	IL1B	1.0802e-07	7.34973e-12	3.71103e-10	3.30013e-06	1.13921e-10	5.75209e-09	2	5
1.7	TNF	2.12912e-07	6.30578e-06	1.92214e-05	3.30013e-06	4.88698e-05	0.000198621	3	4
1.6	CLCF1	5.15709e-07	2.67118e-08	5.94605e-07	5.32899e-06	1.65613e-07	3.68655e-06	1	3
1.5	IL1B	2.87054e-06	9.69653e-16	4.38272e-12	4.44933e-05	7.51481e-15	3.39661e-11	2	5
1.8	TNF	1.87208e-06	0.000178806	0.000746188	5.80345e-05	0.00138575	0.0115659	3	5
1.2	CLCF1	4.18951e-05	3.45066e-05	0.00135753	0.000432916	0.000213941	0.00841668	1	2
1.1	IL1B	0.000117435	8.23792e-07	0.000219796	0.00182025	8.51252e-06	0.00170342	2	4
1.8	IL1B	0.000257437	2.11247e-08	3.21671e-05	0.00399028	6.54866e-07	0.000997181	2	7
1.9	IL1B	0.000940385	9.22797e-07	0.000837187	0.014576	7.15167e-06	0.0064882	2	4
P1	DSC3	0.00276816	1.58115e-14	1.03618e-08	0.0214532	9.80311e-14	6.4243e-08	2	6
1.5	CLCF1	0.00218815	0.000416613	0.042185	0.0226109	0.002583	0.261547	1	2
1.9	CLCF1	0.00670138	2.53225e-05	0.0170472	0.0692476	0.000130833	0.105693	1	2
1.4	DSC3	0.00797135	5.50983e-13	3.15917e-07	0.0823707	3.41609e-12	1.95868e-06	2	7
1.3	CLCF1	0.00901904	6.52277e-06	0.00972671	0.0890937	3.3701e-05	0.0502547	1	3
1.3	DSC3	0.011496	4.35588e-08	0.000649139	0.0890937	2.70064e-07	0.00402466	2	5
1.1	CLCF1	0.0439818	0.0257684	0.593775	0.454478	0.159764	1	1	2
1.4	CLCF1	0.11496	0.0085159	0.561429	0.890937	0.0439988	1	1	3
1.1	APOE	1	4.58448e-20	9.18426e-09	1	1.42119e-18	2.84712e-07	0	7
1.2	APOE	1	1.94189e-22	1.91819e-10	1	1.50497e-21	1.4866e-09	0	7
1.3	APOE	1	1.07114e-26	1.34627e-13	1	1.10685e-25	1.04336e-12	0	7
1.4	APOE	1	2.65639e-24	8.35873e-12	1	2.74494e-23	6.47802e-11	0	7
1.6	APOE	1	7.79068e-39	3.02629e-23	1	8.05037e-38	2.34537e-22	0	7
1.7	APOE	1	7.75151e-10	0.0133526	1	8.00989e-09	0.103483	0	7
1.8	APOE	1	0.00016069	0.71609	1	0.00138575	1	0	3
1.9	APOE	1	1.09538e-12	0.000449932	1	1.69785e-11	0.00464929	0	6
P1	APOE	1	1.68979e-30	1.56796e-16	1	1.30959e-29	1.21517e-15	0	7
P2	APOE	1	1	1	1	1	1	0	0
1.1	APP	1	1	1	1	1	1	0	0
1.2	APP	1	0.99351	1	1	1	1	0	0
1.3	APP	1	1	1	1	1	1	0	0
1.4	APP	1	1	1	1	1	1	0	0
1.6	APP	1	1	1	1	1	1	0	0
1.7	APP	1	1	1	1	1	1	0	0
1.8	APP	1	1	1	1	1	1	0	0
1.9	APP	1	1	1	1	1	1	0	0
P1	APP	1	0.999999	1	1	1	1	0	0
P2	APP	1	1	1	1	1	1	0	0
1.1	CADM1	1	1	1	1	1	1	0	0
1.2	CADM1	1	1	1	1	1	1	0	0
1.3	CADM1	1	1	1	1	1	1	0	0
1.4	CADM1	1	1	1	1	1	1	0	0
1.6	CADM1	1	1	1	1	1	1	0	0
1.7	CADM1	1	0.999995	1	1	1	1	0	0
1.8	CADM1	1	1	1	1	1	1	0	0
1.9	CADM1	1	0.999076	1	1	1	1	0	0
P1	CADM1	1	1	1	1	1	1	0	0
P2	CADM1	1	1	1	1	1	1	0	0
1.1	CALR	1	0.970891	1	1	1	1	0	0
1.2	CALR	1	0.471747	0.999999	1	1	1	0	0
1.3	CALR	1	0.96441	1	1	1	1	0	0
1.4	CALR	1	0.547628	1	1	1	1	0	0
1.6	CALR	1	0.252978	0.999971	1	0.574081	1	0	0
1.7	CALR	1	0.968171	1	1	1	1	0	0
1.8	CALR	1	0.999773	1	1	1	1	0	0
1.9	CALR	1	0.999997	1	1	1	1	0	0
P1	CALR	1	0.338752	0.999992	1	0.98819	1	0	0
P2	CALR	1	1	1	1	1	1	0	0
1.1	CCL15	1	0.999995	1	1	1	1	0	0
1.2	CCL15	1	0.999061	1	1	1	1	0	0
1.3	CCL15	1	0.99255	1	1	1	1	0	0
1.4	CCL15	1	0.999259	1	1	1	1	0	0
1.6	CCL15	1	0.999931	1	1	1	1	0	0
1.7	CCL15	1	0.99936	1	1	1	1	0	0
1.8	CCL15	1	1	1	1	1	1	0	0
1.9	CCL15	1	1	1	1	1	1	0	0
P1	CCL15	1	0.999999	1	1	1	1	0	0
P2	CCL15	1	1	1	1	1	1	0	0
1.1	CCL23	1	0.999998	1	1	1	1	0	0
1.2	CCL23	1	0.970204	1	1	1	1	0	1
1.3	CCL23	1	0.516271	0.999999	1	1	1	0	1
1.4	CCL23	1	0.858549	1	1	1	1	0	1
1.6	CCL23	1	0.689367	1	1	1	1	0	1
1.7	CCL23	1	0.97345	1	1	1	1	0	1
1.8	CCL23	1	0.999996	1	1	1	1	0	0
1.9	CCL23	1	0.999101	1	1	1	1	0	0
P1	CCL23	1	0.978241	1	1	1	1	0	1
P2	CCL23	1	1	1	1	1	1	0	0
1.7	CLCF1	0.28811	0.00746665	0.67795	1	0.0385777	1	1	2
1.8	CLCF1	0.186443	0.318531	0.98084	1	1	1	1	0
P2	CLCF1	1	1	1	1	1	1	0	0
1.1	COL4A1	1	0.552692	1	1	1	1	0	1
1.2	COL4A1	1	0.288948	0.999984	1	1	1	0	2
1.3	COL4A1	1	0.00159188	0.907096	1	0.00548314	1	0	2
1.4	COL4A1	1	0.0482949	0.997709	1	0.213877	1	0	2
1.6	COL4A1	1	0.014118	0.986341	1	0.0547073	1	0	2
1.7	COL4A1	1	0.474915	0.999999	1	1	1	0	2
1.8	COL4A1	1	0.590851	1	1	1	1	0	1
1.9	COL4A1	1	0.603652	1	1	1	1	0	1
P1	COL4A1	1	0.0431772	0.997213	1	0.167312	1	0	2
P2	COL4A1	1	1	1	1	1	1	0	0
1.1	COMP	1	0.774105	1	1	1	1	0	1
1.2	COMP	1	0.600566	1	1	1	1	0	1
1.3	COMP	1	0.74194	1	1	1	1	0	1
1.4	COMP	1	0.855469	1	1	1	1	0	1
1.6	COMP	1	0.758852	1	1	1	1	0	1
1.7	COMP	1	0.999769	1	1	1	1	0	0
1.8	COMP	1	0.716646	1	1	1	1	0	1
1.9	COMP	1	0.647322	1	1	1	1	0	1
P1	COMP	1	0.83515	1	1	1	1	0	1
P2	COMP	1	1	1	1	1	1	0	0
1.1	CRLF2	1	0.59451	1	1	1	1	0	2
1.2	CRLF2	1	0.89696	1	1	1	1	0	0
1.3	CRLF2	1	0.979904	1	1	1	1	0	0
1.4	CRLF2	1	0.621534	1	1	1	1	0	1
1.6	CRLF2	1	0.337817	0.999992	1	0.654521	1	0	2
1.7	CRLF2	1	0.997609	1	1	1	1	0	0
1.8	CRLF2	1	0.999983	1	1	1	1	0	0
1.9	CRLF2	1	0.999352	1	1	1	1	0	0
P1	CRLF2	1	0.925123	1	1	1	1	0	0
P2	CRLF2	1	1	1	1	1	1	0	0
1.1	CXCL12	1	0.999924	1	1	1	1	0	0
1.2	CXCL12	1	0.648856	1	1	1	1	0	1
1.3	CXCL12	1	0.350407	0.999994	1	0.776017	1	0	1
1.4	CXCL12	1	0.262103	0.999975	1	0.677098	1	0	1
1.6	CXCL12	1	0.367362	0.999995	1	0.669896	1	0	1
1.7	CXCL12	1	0.533176	1	1	1	1	0	1
1.8	CXCL12	1	0.999581	1	1	1	1	0	0
1.9	CXCL12	1	0.788719	1	1	1	1	0	1
P1	CXCL12	1	0.615372	1	1	1	1	0	1
P2	CXCL12	1	1	1	1	1	1	0	0
1.1	DSC3	0.981587	0.187485	0.999247	1	0.83029	1	0	0
1.2	DSC3	0.693775	0.292535	0.99789	1	1	1	0	0
1.6	DSC3	0.229108	0.00273162	0.513592	1	0.0141134	1	1	1
1.7	DSC3	0.955821	0.00135141	0.774798	1	0.00837873	1	0	1
1.8	DSC3	0.999966	0.870892	1	1	1	1	0	0
1.9	DSC3	0.896449	1.54866e-05	0.265246	1	9.60166e-05	1	0	4
P2	DSC3	1	1	1	1	1	1	0	0
1.1	FN1	1	0.995246	1	1	1	1	0	0
1.2	FN1	1	0.282076	0.999982	1	1	1	0	1
1.3	FN1	1	0.560402	1	1	1	1	0	1
1.4	FN1	1	0.677461	1	1	1	1	0	1
1.6	FN1	1	0.257244	0.999973	1	0.574081	1	0	1
1.7	FN1	1	0.980362	1	1	1	1	0	1
1.8	FN1	1	0.999998	1	1	1	1	0	0
1.9	FN1	1	0.916279	1	1	1	1	0	1
P1	FN1	1	0.414402	0.999997	1	0.98819	1	0	1
P2	FN1	1	1	1	1	1	1	0	0
1.1	GAS6	1	0.998271	1	1	1	1	0	0
1.2	GAS6	1	0.878804	1	1	1	1	0	1
1.3	GAS6	1	0.677477	1	1	1	1	0	1
1.4	GAS6	1	0.941256	1	1	1	1	0	1
1.6	GAS6	1	0.666871	1	1	1	1	0	1
1.7	GAS6	1	0.814806	1	1	1	1	0	1
1.8	GAS6	1	0.999683	1	1	1	1	0	0
1.9	GAS6	1	0.955457	1	1	1	1	0	1
P1	GAS6	1	0.701903	1	1	1	1	0	1
P2	GAS6	1	1	1	1	1	1	0	0
1.1	IGF1	1	0.0723663	0.998951	1	0.373893	1	0	0
1.2	IGF1	1	0.998394	1	1	1	1	0	0
1.3	IGF1	1	8.23818e-06	0.402507	1	3.64834e-05	1	0	6
1.4	IGF1	1	0.0646971	0.998681	1	0.250701	1	0	0
1.6	IGF1	1	0.326413	0.999991	1	0.654521	1	0	0
1.7	IGF1	1	0.958416	1	1	1	1	0	0
1.8	IGF1	1	0.210713	0.999943	1	1	1	0	0
1.9	IGF1	1	0.367818	0.999995	1	1	1	0	0
P1	IGF1	1	0.995496	1	1	1	1	0	0
P2	IGF1	1	1	1	1	1	1	0	0
P2	IL1B	1	1	1	1	1	1	0	0
1.1	IL6	1	0.512491	0.999999	1	1	1	0	1
1.2	IL6	1	0.627089	1	1	1	1	0	1
1.3	IL6	1	0.350459	0.999994	1	0.776017	1	0	1
1.4	IL6	1	0.752589	1	1	1	1	0	1
1.6	IL6	1	0.0897939	0.999346	1	0.30929	1	0	1
1.7	IL6	1	0.627208	1	1	1	1	0	1
1.8	IL6	1	0.578908	1	1	1	1	0	1
1.9	IL6	1	0.968108	1	1	1	1	0	1
P1	IL6	1	0.00466637	0.958302	1	0.0206654	1	0	1
P2	IL6	1	1	1	1	1	1	0	0
1.1	INHBA	1	1	1	1	1	1	0	0
1.2	INHBA	1	0.999998	1	1	1	1	0	0
1.3	INHBA	1	0.999328	1	1	1	1	0	0
1.4	INHBA	1	0.999739	1	1	1	1	0	0
1.6	INHBA	1	0.999092	1	1	1	1	0	0
1.7	INHBA	1	1	1	1	1	1	0	0
1.8	INHBA	1	1	1	1	1	1	0	0
1.9	INHBA	1	0.999998	1	1	1	1	0	0
P1	INHBA	1	0.999997	1	1	1	1	0	0
P2	INHBA	1	1	1	1	1	1	0	0
1.1	JAG1	1	0.999996	1	1	1	1	0	0
1.2	JAG1	1	0.999778	1	1	1	1	0	0
1.3	JAG1	1	1	1	1	1	1	0	0
1.4	JAG1	1	1	1	1	1	1	0	0
1.6	JAG1	1	0.981923	1	1	1	1	0	0
1.7	JAG1	1	1	1	1	1	1	0	0
1.8	JAG1	1	1	1	1	1	1	0	0
1.9	JAG1	1	1	1	1	1	1	0	0
P1	JAG1	1	0.996447	1	1	1	1	0	0
P2	JAG1	1	1	1	1	1	1	0	0
1.1	LAMB2	1	0.707779	1	1	1	1	0	1
1.2	LAMB2	1	0.212117	0.999944	1	1	1	0	2
1.3	LAMB2	1	0.0100146	0.979921	1	0.0310452	1	0	2
1.4	LAMB2	1	0.284369	0.999982	1	0.678112	1	0	2
1.6	LAMB2	1	0.117128	0.999658	1	0.330088	1	0	2
1.7	LAMB2	1	0.990252	1	1	1	1	0	0
1.8	LAMB2	1	0.981485	1	1	1	1	0	0
1.9	LAMB2	1	0.255907	0.999973	1	1	1	0	2
P1	LAMB2	1	0.393327	0.999997	1	0.98819	1	0	1
P2	LAMB2	1	1	1	1	1	1	0	0
1.1	LTF	0.99916	1	1	1	1	1	0	0
1.2	LTF	0.999977	1	1	1	1	1	0	0
1.3	LTF	0.930011	0.883367	1	1	1	1	0	0
1.4	LTF	0.43882	0.749465	0.999827	1	1	1	0	0
1.6	LTF	0.996705	0.997773	1	1	1	1	0	0
1.7	LTF	0.999998	0.999851	1	1	1	1	0	0
1.8	LTF	0.999641	0.999999	1	1	1	1	0	0
1.9	LTF	0.999966	0.957843	1	1	1	1	0	0
P1	LTF	0.984648	0.971664	1	1	1	1	0	0
P2	LTF	1	1	1	1	1	1	0	0
1.1	MIF	1	0.999996	1	1	1	1	0	0
1.2	MIF	1	0.999926	1	1	1	1	0	0
1.3	MIF	1	1	1	1	1	1	0	0
1.4	MIF	1	0.999328	1	1	1	1	0	0
1.6	MIF	1	1	1	1	1	1	0	0
1.7	MIF	1	1	1	1	1	1	0	0
1.8	MIF	1	0.999985	1	1	1	1	0	0
1.9	MIF	1	0.97977	1	1	1	1	0	0
P1	MIF	1	0.97517	1	1	1	1	0	0
P2	MIF	1	1	1	1	1	1	0	0
1.1	MMP13	1	0.988314	1	1	1	1	0	1
1.2	MMP13	1	0.801949	1	1	1	1	0	1
1.3	MMP13	1	0.465157	0.999999	1	0.961324	1	0	1
1.4	MMP13	1	0.855469	1	1	1	1	0	1
1.6	MMP13	1	0.978984	1	1	1	1	0	1
1.7	MMP13	1	0.869808	1	1	1	1	0	1
1.8	MMP13	1	0.992535	1	1	1	1	0	0
1.9	MMP13	1	0.971102	1	1	1	1	0	1
P1	MMP13	1	0.937979	1	1	1	1	0	1
P2	MMP13	1	1	1	1	1	1	0	0
1.1	MPZ	1	1	1	1	1	1	0	0
1.2	MPZ	1	1	1	1	1	1	0	0
1.3	MPZ	1	1	1	1	1	1	0	0
1.4	MPZ	1	1	1	1	1	1	0	0
1.6	MPZ	1	1	1	1	1	1	0	0
1.7	MPZ	1	1	1	1	1	1	0	0
1.8	MPZ	1	1	1	1	1	1	0	0
1.9	MPZ	1	1	1	1	1	1	0	0
P1	MPZ	1	1	1	1	1	1	0	0
P2	MPZ	1	1	1	1	1	1	0	0
1.1	OSM	1	0.995246	1	1	1	1	0	0
1.2	OSM	1	0.51615	0.999999	1	1	1	0	1
1.3	OSM	1	0.0945548	0.99942	1	0.266473	1	0	1
1.4	OSM	1	0.18233	0.999906	1	0.513838	1	0	1
1.6	OSM	1	0.102455	0.999521	1	0.317612	1	0	1
1.7	OSM	1	0.89675	1	1	1	1	0	1
1.8	OSM	1	0.999264	1	1	1	1	0	0
1.9	OSM	1	0.987924	1	1	1	1	0	1
P1	OSM	1	0.414402	0.999997	1	0.98819	1	0	1
P2	OSM	1	1	1	1	1	1	0	0
1.1	PIK3CB	1	0.342048	0.999993	1	1	1	0	1
1.2	PIK3CB	1	0.432959	0.999998	1	1	1	0	2
1.3	PIK3CB	1	0.00073347	0.853962	1	0.00284219	1	0	2
1.4	PIK3CB	1	0.0876312	0.999309	1	0.301841	1	0	2
1.6	PIK3CB	1	0.012087	0.983661	1	0.0535283	1	0	2
1.7	PIK3CB	1	0.967732	1	1	1	1	0	0
1.8	PIK3CB	1	0.744637	1	1	1	1	0	1
1.9	PIK3CB	1	0.303277	0.999987	1	1	1	0	2
P1	PIK3CB	1	0.378873	0.999996	1	0.98819	1	0	2
P2	PIK3CB	1	1	1	1	1	1	0	0
1.1	SERPING1	1	0.993354	1	1	1	1	0	0
1.2	SERPING1	1	0.995813	1	1	1	1	0	0
1.3	SERPING1	1	0.802878	1	1	1	1	0	1
1.4	SERPING1	1	0.969645	1	1	1	1	0	1
1.6	SERPING1	1	0.689367	1	1	1	1	0	1
1.7	SERPING1	1	0.997517	1	1	1	1	0	0
1.8	SERPING1	1	0.999996	1	1	1	1	0	0
1.9	SERPING1	1	0.983972	1	1	1	1	0	1
P1	SERPING1	1	0.978241	1	1	1	1	0	1
P2	SERPING1	1	1	1	1	1	1	0	0
1.1	SPP1	1	0.998569	1	1	1	1	0	0
1.2	SPP1	1	0.998457	1	1	1	1	0	0
1.3	SPP1	1	0.999853	1	1	1	1	0	0
1.4	SPP1	1	0.999588	1	1	1	1	0	0
1.6	SPP1	1	0.948559	1	1	1	1	0	1
1.7	SPP1	1	1	1	1	1	1	0	0
1.8	SPP1	1	0.944047	1	1	1	1	0	1
1.9	SPP1	1	0.999984	1	1	1	1	0	0
P1	SPP1	1	0.933799	1	1	1	1	0	1
P2	SPP1	1	1	1	1	1	1	0	0
1.1	TGFB1	1	5.94887e-16	5.00346e-06	1	9.22075e-15	7.75537e-05	0	7
1.2	TGFB1	1	1.15649e-58	3.53596e-40	1	3.58513e-57	5.48074e-39	0	10
1.3	TGFB1	1	1.41092e-61	9.65962e-43	1	4.37386e-60	2.99448e-41	0	10
1.4	TGFB1	1	1.06077e-59	4.33888e-41	1	3.28837e-58	6.72526e-40	0	10
1.6	TGFB1	1	1.39984e-82	1.3843e-61	1	4.3395e-81	2.14566e-60	0	10
1.7	TGFB1	1	1.36297e-30	1.32475e-16	1	4.2252e-29	4.10672e-15	0	7
1.8	TGFB1	1	8.8898e-07	0.216589	1	1.37792e-05	1	0	3
1.9	TGFB1	1	5.43411e-28	1.38388e-14	1	1.68457e-26	4.29003e-13	0	8
P1	TGFB1	1	6.75062e-78	2.4524e-57	1	1.04635e-76	3.80122e-56	0	10
P2	TGFB1	1	1	1	1	1	1	0	0
1.1	TNC	1	0.998768	1	1	1	1	0	0
1.2	TNC	1	0.906742	1	1	1	1	0	1
1.3	TNC	1	0.189542	0.999917	1	0.489651	1	0	1
1.4	TNC	1	0.156262	0.999847	1	0.484411	1	0	1
1.6	TNC	1	0.259262	0.999974	1	0.574081	1	0	1
1.7	TNC	1	0.628107	1	1	1	1	0	1
1.8	TNC	1	0.999759	1	1	1	1	0	0
1.9	TNC	1	0.996142	1	1	1	1	0	0
P1	TNC	1	0.775347	1	1	1	1	0	1
P2	TNC	1	1	1	1	1	1	0	0
P2	TNF	1	1	1	1	1	1	0	0
1.10	APOE	1	0.997838	1	1	1	1	0	0
1.5	APOE	1	7.43738e-29	2.98837e-15	1	1.15279e-27	3.08798e-14	0	7
1.10	APP	1	1	1	1	1	1	0	0
1.5	APP	1	1	1	1	1	1	0	0
1.10	CADM1	1	0.999893	1	1	1	1	0	0
1.5	CADM1	1	1	1	1	1	1	0	0
1.10	CALR	1	0.0591126	0.998425	1	0.916246	1	0	1
1.5	CALR	1	1	1	1	1	1	0	0
1.10	CCL15	1	0.999995	1	1	1	1	0	0
1.5	CCL15	1	0.997711	1	1	1	1	0	0
1.10	CCL23	1	1	1	1	1	1	0	0
1.5	CCL23	1	0.988709	1	1	1	1	0	1
1.10	CLCF1	0.995859	0.98751	1	1	1	1	0	0
1.10	COL4A1	1	0.999915	1	1	1	1	0	0
1.5	COL4A1	1	0.0281005	0.99449	1	0.0791923	1	0	2
1.10	COMP	1	1	1	1	1	1	0	0
1.5	COMP	1	0.979795	1	1	1	1	0	1
1.10	CRLF2	1	1	1	1	1	1	0	0
1.5	CRLF2	1	0.00575282	0.965341	1	0.0222922	1	0	2
1.10	CXCL12	1	0.977341	1	1	1	1	0	1
1.5	CXCL12	1	0.959279	1	1	1	1	0	1
1.10	DSC3	1	1	1	1	1	1	0	0
1.5	DSC3	0.915993	0.0008253	0.693247	1	0.00426405	1	0	3
1.10	FN1	1	1	1	1	1	1	0	0
1.5	FN1	1	0.999997	1	1	1	1	0	0
1.10	GAS6	1	0.999766	1	1	1	1	0	0
1.5	GAS6	1	0.996669	1	1	1	1	0	0
1.10	IGF1	1	0.967718	1	1	1	1	0	0
1.5	IGF1	1	0.197146	0.999927	1	0.509295	1	0	0
1.10	IL1B	0.320107	0.238376	0.983766	1	1	1	1	1
1.10	IL6	1	1	1	1	1	1	0	0
1.5	IL6	1	0.00811749	0.975053	1	0.0279602	1	0	1
1.10	INHBA	1	1	1	1	1	1	0	0
1.5	INHBA	1	0.999997	1	1	1	1	0	0
1.10	JAG1	1	0.991541	1	1	1	1	0	0
1.5	JAG1	1	1	1	1	1	1	0	0
1.10	LAMB2	1	1	1	1	1	1	0	0
1.5	LAMB2	1	0.0117457	0.983127	1	0.0364117	1	0	2
1.10	LTF	1	1	1	1	1	1	0	0
1.5	LTF	1	1	1	1	1	1	0	0
1.10	MIF	1	1	1	1	1	1	0	0
1.5	MIF	1	0.996426	1	1	1	1	0	0
1.10	MMP13	1	0.999843	1	1	1	1	0	0
1.5	MMP13	1	0.9982	1	1	1	1	0	0
1.10	MPZ	1	1	1	1	1	1	0	0
1.5	MPZ	1	1	1	1	1	1	0	0
1.10	OSM	1	0.999561	1	1	1	1	0	0
1.5	OSM	1	0.999622	1	1	1	1	0	0
1.10	PIK3CB	1	0.999948	1	1	1	1	0	0
1.5	PIK3CB	1	0.0055682	0.964302	1	0.0222922	1	0	2
1.10	SERPING1	1	1	1	1	1	1	0	0
1.5	SERPING1	1	0.988709	1	1	1	1	0	1
1.10	SPP1	1	1	1	1	1	1	0	0
1.5	SPP1	1	0.611151	1	1	1	1	0	1
1.10	TGFB1	1	0.0236083	0.992931	1	0.731859	1	0	0
1.5	TGFB1	1	4.23583e-45	1.77184e-28	1	1.31311e-43	5.49272e-27	0	10
1.10	TNC	1	0.999809	1	1	1	1	0	0
1.5	TNC	1	0.997551	1	1	1	1	0	0
1.10	TNF	0.0563744	0.980724	0.999635	1	1	1	1	0

## Sheet: Muscle
SP	UR	CombinedP_Joint	CombinedP_Muscle	CombinedP_All	qval_Joint	qval_Muscle	qval_All	count_Joint	count_Muscle
P1	IL1B	3.27952e-26	2.23722e-85	2.95358e-93	1.01665e-24	6.93537e-84	9.1561e-92	2	8
1.6	TGFB1	1	1.39984e-82	1.3843e-61	1	4.3395e-81	2.14566e-60	0	10
P1	TGFB1	1	6.75062e-78	2.4524e-57	1	1.04635e-76	3.80122e-56	0	10
1.3	TGFB1	1	1.41092e-61	9.65962e-43	1	4.37386e-60	2.99448e-41	0	10
1.4	TGFB1	1	1.06077e-59	4.33888e-41	1	3.28837e-58	6.72526e-40	0	10
1.6	IL1B	4.74274e-20	8.48645e-59	1.77923e-62	7.35125e-19	1.3154e-57	5.51562e-61	2	8
1.2	TGFB1	1	1.15649e-58	3.53596e-40	1	3.58513e-57	5.48074e-39	0	10
1.4	IL1B	1.04511e-14	3.56648e-46	7.06183e-46	3.23984e-13	5.52804e-45	2.18917e-44	2	8
1.5	TGFB1	1	4.23583e-45	1.77184e-28	1	1.31311e-43	5.49272e-27	0	10
1.3	IL1B	3.0172e-15	1.21821e-41	2.81735e-42	9.35333e-14	1.88823e-40	4.3669e-41	2	8
1.2	TNF	1.01135e-19	3.47851e-41	5.82399e-46	3.13519e-18	5.39169e-40	1.80544e-44	3	8
P1	TNF	6.42681e-19	5.6406e-41	4.89204e-45	9.96156e-18	5.82862e-40	5.05511e-44	3	8
1.6	APOE	1	7.79068e-39	3.02629e-23	1	8.05037e-38	2.34537e-22	0	7
1.6	TNF	2.23202e-23	6.65577e-37	2.39532e-45	6.91928e-22	5.15822e-36	2.47516e-44	3	8
P1	APOE	1	1.68979e-30	1.56796e-16	1	1.30959e-29	1.21517e-15	0	7
1.7	TGFB1	1	1.36297e-30	1.32475e-16	1	4.2252e-29	4.10672e-15	0	7
1.5	APOE	1	7.43738e-29	2.98837e-15	1	1.15279e-27	3.08798e-14	0	7
1.2	IL1B	4.76035e-13	2.56636e-28	2.04466e-28	7.37854e-12	2.65191e-27	2.11281e-27	2	8
1.9	TGFB1	1	5.43411e-28	1.38388e-14	1	1.68457e-26	4.29003e-13	0	8
1.3	APOE	1	1.07114e-26	1.34627e-13	1	1.10685e-25	1.04336e-12	0	7
1.4	APOE	1	2.65639e-24	8.35873e-12	1	2.74494e-23	6.47802e-11	0	7
1.2	APOE	1	1.94189e-22	1.91819e-10	1	1.50497e-21	1.4866e-09	0	7
1.1	APOE	1	4.58448e-20	9.18426e-09	1	1.42119e-18	2.84712e-07	0	7
1.4	TNF	1.55479e-11	3.49228e-18	2.29059e-18	2.40992e-10	2.70652e-17	2.36694e-17	3	6
1.5	TNF	1.693e-11	1.12482e-17	6.62096e-18	5.2483e-10	1.16231e-16	1.02625e-16	3	6
1.5	IL1B	2.87054e-06	9.69653e-16	4.38272e-12	4.44933e-05	7.51481e-15	3.39661e-11	2	5
1.1	TGFB1	1	5.94887e-16	5.00346e-06	1	9.22075e-15	7.75537e-05	0	7
P1	DSC3	0.00276816	1.58115e-14	1.03618e-08	0.0214532	9.80311e-14	6.4243e-08	2	6
1.4	DSC3	0.00797135	5.50983e-13	3.15917e-07	0.0823707	3.41609e-12	1.95868e-06	2	7
1.9	APOE	1	1.09538e-12	0.000449932	1	1.69785e-11	0.00464929	0	6
1.3	TNF	2.18283e-13	5.65761e-12	1.49275e-14	3.38339e-12	4.38465e-11	1.5425e-13	3	7
1.7	IL1B	1.0802e-07	7.34973e-12	3.71103e-10	3.30013e-06	1.13921e-10	5.75209e-09	2	5
1.7	APOE	1	7.75151e-10	0.0133526	1	8.00989e-09	0.103483	0	7
P1	CLCF1	3.31408e-08	6.10089e-09	2.94869e-08	3.42455e-07	3.15213e-08	1.52349e-07	1	3
1.6	CLCF1	5.15709e-07	2.67118e-08	5.94605e-07	5.32899e-06	1.65613e-07	3.68655e-06	1	3
1.3	DSC3	0.011496	4.35588e-08	0.000649139	0.0890937	2.70064e-07	0.00402466	2	5
1.8	IL1B	0.000257437	2.11247e-08	3.21671e-05	0.00399028	6.54866e-07	0.000997181	2	7
1.9	TNF	1.43028e-10	9.9629e-08	6.27678e-09	4.43386e-09	1.0295e-06	9.72901e-08	3	4
1.9	IL1B	0.000940385	9.22797e-07	0.000837187	0.014576	7.15167e-06	0.0064882	2	4
1.1	IL1B	0.000117435	8.23792e-07	0.000219796	0.00182025	8.51252e-06	0.00170342	2	4
1.8	TGFB1	1	8.8898e-07	0.216589	1	1.37792e-05	1	0	3
1.3	CLCF1	0.00901904	6.52277e-06	0.00972671	0.0890937	3.3701e-05	0.0502547	1	3
1.3	IGF1	1	8.23818e-06	0.402507	1	3.64834e-05	1	0	6
1.7	TNF	2.12912e-07	6.30578e-06	1.92214e-05	3.30013e-06	4.88698e-05	0.000198621	3	4
1.9	DSC3	0.896449	1.54866e-05	0.265246	1	9.60166e-05	1	0	4
1.9	CLCF1	0.00670138	2.53225e-05	0.0170472	0.0692476	0.000130833	0.105693	1	2
1.2	CLCF1	4.18951e-05	3.45066e-05	0.00135753	0.000432916	0.000213941	0.00841668	1	2
1.1	TNF	6.647e-09	3.3509e-05	8.20591e-06	2.06057e-07	0.000259695	8.47944e-05	3	4
1.8	TNF	1.87208e-06	0.000178806	0.000746188	5.80345e-05	0.00138575	0.0115659	3	5
1.8	APOE	1	0.00016069	0.71609	1	0.00138575	1	0	3
1.5	CLCF1	0.00218815	0.000416613	0.042185	0.0226109	0.002583	0.261547	1	2
1.3	PIK3CB	1	0.00073347	0.853962	1	0.00284219	1	0	2
1.5	DSC3	0.915993	0.0008253	0.693247	1	0.00426405	1	0	3
1.3	COL4A1	1	0.00159188	0.907096	1	0.00548314	1	0	2
1.7	DSC3	0.955821	0.00135141	0.774798	1	0.00837873	1	0	1
1.6	DSC3	0.229108	0.00273162	0.513592	1	0.0141134	1	1	1
P1	IL6	1	0.00466637	0.958302	1	0.0206654	1	0	1
1.5	CRLF2	1	0.00575282	0.965341	1	0.0222922	1	0	2
1.5	PIK3CB	1	0.0055682	0.964302	1	0.0222922	1	0	2
1.5	IL6	1	0.00811749	0.975053	1	0.0279602	1	0	1
1.3	LAMB2	1	0.0100146	0.979921	1	0.0310452	1	0	2
1.5	LAMB2	1	0.0117457	0.983127	1	0.0364117	1	0	2
1.7	CLCF1	0.28811	0.00746665	0.67795	1	0.0385777	1	1	2
1.4	CLCF1	0.11496	0.0085159	0.561429	0.890937	0.0439988	1	1	3
1.6	PIK3CB	1	0.012087	0.983661	1	0.0535283	1	0	2
1.6	COL4A1	1	0.014118	0.986341	1	0.0547073	1	0	2
1.5	COL4A1	1	0.0281005	0.99449	1	0.0791923	1	0	2
1.1	CLCF1	0.0439818	0.0257684	0.593775	0.454478	0.159764	1	1	2
P1	COL4A1	1	0.0431772	0.997213	1	0.167312	1	0	2
1.4	COL4A1	1	0.0482949	0.997709	1	0.213877	1	0	2
1.4	IGF1	1	0.0646971	0.998681	1	0.250701	1	0	0
1.3	OSM	1	0.0945548	0.99942	1	0.266473	1	0	1
1.4	PIK3CB	1	0.0876312	0.999309	1	0.301841	1	0	2
1.6	IL6	1	0.0897939	0.999346	1	0.30929	1	0	1
1.6	OSM	1	0.102455	0.999521	1	0.317612	1	0	1
1.6	LAMB2	1	0.117128	0.999658	1	0.330088	1	0	2
1.1	IGF1	1	0.0723663	0.998951	1	0.373893	1	0	0
1.4	TNC	1	0.156262	0.999847	1	0.484411	1	0	1
1.3	TNC	1	0.189542	0.999917	1	0.489651	1	0	1
1.5	IGF1	1	0.197146	0.999927	1	0.509295	1	0	0
1.4	OSM	1	0.18233	0.999906	1	0.513838	1	0	1
1.6	CALR	1	0.252978	0.999971	1	0.574081	1	0	0
1.6	FN1	1	0.257244	0.999973	1	0.574081	1	0	1
1.6	TNC	1	0.259262	0.999974	1	0.574081	1	0	1
1.6	CRLF2	1	0.337817	0.999992	1	0.654521	1	0	2
1.6	IGF1	1	0.326413	0.999991	1	0.654521	1	0	0
1.6	CXCL12	1	0.367362	0.999995	1	0.669896	1	0	1
1.4	CXCL12	1	0.262103	0.999975	1	0.677098	1	0	1
1.4	LAMB2	1	0.284369	0.999982	1	0.678112	1	0	2
1.10	TGFB1	1	0.0236083	0.992931	1	0.731859	1	0	0
1.3	CXCL12	1	0.350407	0.999994	1	0.776017	1	0	1
1.3	IL6	1	0.350459	0.999994	1	0.776017	1	0	1
1.1	DSC3	0.981587	0.187485	0.999247	1	0.83029	1	0	0
1.10	CALR	1	0.0591126	0.998425	1	0.916246	1	0	1
1.3	MMP13	1	0.465157	0.999999	1	0.961324	1	0	1
P1	CALR	1	0.338752	0.999992	1	0.98819	1	0	0
P1	FN1	1	0.414402	0.999997	1	0.98819	1	0	1
P1	LAMB2	1	0.393327	0.999997	1	0.98819	1	0	1
P1	OSM	1	0.414402	0.999997	1	0.98819	1	0	1
P1	PIK3CB	1	0.378873	0.999996	1	0.98819	1	0	2
P2	APOE	1	1	1	1	1	1	0	0
1.1	APP	1	1	1	1	1	1	0	0
1.2	APP	1	0.99351	1	1	1	1	0	0
1.6	APP	1	1	1	1	1	1	0	0
1.7	APP	1	1	1	1	1	1	0	0
1.9	APP	1	1	1	1	1	1	0	0
P2	APP	1	1	1	1	1	1	0	0
1.1	CADM1	1	1	1	1	1	1	0	0
1.2	CADM1	1	1	1	1	1	1	0	0
1.6	CADM1	1	1	1	1	1	1	0	0
1.7	CADM1	1	0.999995	1	1	1	1	0	0
1.9	CADM1	1	0.999076	1	1	1	1	0	0
P2	CADM1	1	1	1	1	1	1	0	0
1.1	CALR	1	0.970891	1	1	1	1	0	0
1.2	CALR	1	0.471747	0.999999	1	1	1	0	0
1.7	CALR	1	0.968171	1	1	1	1	0	0
1.9	CALR	1	0.999997	1	1	1	1	0	0
P2	CALR	1	1	1	1	1	1	0	0
1.1	CCL15	1	0.999995	1	1	1	1	0	0
1.2	CCL15	1	0.999061	1	1	1	1	0	0
1.6	CCL15	1	0.999931	1	1	1	1	0	0
1.7	CCL15	1	0.99936	1	1	1	1	0	0
1.9	CCL15	1	1	1	1	1	1	0	0
P2	CCL15	1	1	1	1	1	1	0	0
1.1	CCL23	1	0.999998	1	1	1	1	0	0
1.2	CCL23	1	0.970204	1	1	1	1	0	1
1.6	CCL23	1	0.689367	1	1	1	1	0	1
1.7	CCL23	1	0.97345	1	1	1	1	0	1
1.9	CCL23	1	0.999101	1	1	1	1	0	0
P2	CCL23	1	1	1	1	1	1	0	0
P2	CLCF1	1	1	1	1	1	1	0	0
1.1	COL4A1	1	0.552692	1	1	1	1	0	1
1.2	COL4A1	1	0.288948	0.999984	1	1	1	0	2
1.7	COL4A1	1	0.474915	0.999999	1	1	1	0	2
1.9	COL4A1	1	0.603652	1	1	1	1	0	1
P2	COL4A1	1	1	1	1	1	1	0	0
1.1	COMP	1	0.774105	1	1	1	1	0	1
1.2	COMP	1	0.600566	1	1	1	1	0	1
1.6	COMP	1	0.758852	1	1	1	1	0	1
1.7	COMP	1	0.999769	1	1	1	1	0	0
1.9	COMP	1	0.647322	1	1	1	1	0	1
P2	COMP	1	1	1	1	1	1	0	0
1.1	CRLF2	1	0.59451	1	1	1	1	0	2
1.2	CRLF2	1	0.89696	1	1	1	1	0	0
1.7	CRLF2	1	0.997609	1	1	1	1	0	0
1.9	CRLF2	1	0.999352	1	1	1	1	0	0
P2	CRLF2	1	1	1	1	1	1	0	0
1.1	CXCL12	1	0.999924	1	1	1	1	0	0
1.2	CXCL12	1	0.648856	1	1	1	1	0	1
1.7	CXCL12	1	0.533176	1	1	1	1	0	1
1.9	CXCL12	1	0.788719	1	1	1	1	0	1
P2	CXCL12	1	1	1	1	1	1	0	0
1.2	DSC3	0.693775	0.292535	0.99789	1	1	1	0	0
P2	DSC3	1	1	1	1	1	1	0	0
1.1	FN1	1	0.995246	1	1	1	1	0	0
1.2	FN1	1	0.282076	0.999982	1	1	1	0	1
1.7	FN1	1	0.980362	1	1	1	1	0	1
1.9	FN1	1	0.916279	1	1	1	1	0	1
P2	FN1	1	1	1	1	1	1	0	0
1.1	GAS6	1	0.998271	1	1	1	1	0	0
1.2	GAS6	1	0.878804	1	1	1	1	0	1
1.6	GAS6	1	0.666871	1	1	1	1	0	1
1.7	GAS6	1	0.814806	1	1	1	1	0	1
1.9	GAS6	1	0.955457	1	1	1	1	0	1
P2	GAS6	1	1	1	1	1	1	0	0
1.2	IGF1	1	0.998394	1	1	1	1	0	0
1.7	IGF1	1	0.958416	1	1	1	1	0	0
1.9	IGF1	1	0.367818	0.999995	1	1	1	0	0
P2	IGF1	1	1	1	1	1	1	0	0
P2	IL1B	1	1	1	1	1	1	0	0
1.1	IL6	1	0.512491	0.999999	1	1	1	0	1
1.2	IL6	1	0.627089	1	1	1	1	0	1
1.7	IL6	1	0.627208	1	1	1	1	0	1
1.9	IL6	1	0.968108	1	1	1	1	0	1
P2	IL6	1	1	1	1	1	1	0	0
1.1	INHBA	1	1	1	1	1	1	0	0
1.2	INHBA	1	0.999998	1	1	1	1	0	0
1.6	INHBA	1	0.999092	1	1	1	1	0	0
1.7	INHBA	1	1	1	1	1	1	0	0
1.9	INHBA	1	0.999998	1	1	1	1	0	0
P2	INHBA	1	1	1	1	1	1	0	0
1.1	JAG1	1	0.999996	1	1	1	1	0	0
1.2	JAG1	1	0.999778	1	1	1	1	0	0
1.6	JAG1	1	0.981923	1	1	1	1	0	0
1.7	JAG1	1	1	1	1	1	1	0	0
1.9	JAG1	1	1	1	1	1	1	0	0
P2	JAG1	1	1	1	1	1	1	0	0
1.1	LAMB2	1	0.707779	1	1	1	1	0	1
1.2	LAMB2	1	0.212117	0.999944	1	1	1	0	2
1.7	LAMB2	1	0.990252	1	1	1	1	0	0
1.9	LAMB2	1	0.255907	0.999973	1	1	1	0	2
P2	LAMB2	1	1	1	1	1	1	0	0
1.1	LTF	0.99916	1	1	1	1	1	0	0
1.2	LTF	0.999977	1	1	1	1	1	0	0
1.6	LTF	0.996705	0.997773	1	1	1	1	0	0
1.7	LTF	0.999998	0.999851	1	1	1	1	0	0
1.9	LTF	0.999966	0.957843	1	1	1	1	0	0
P2	LTF	1	1	1	1	1	1	0	0
1.1	MIF	1	0.999996	1	1	1	1	0	0
1.2	MIF	1	0.999926	1	1	1	1	0	0
1.6	MIF	1	1	1	1	1	1	0	0
1.7	MIF	1	1	1	1	1	1	0	0
1.9	MIF	1	0.97977	1	1	1	1	0	0
P2	MIF	1	1	1	1	1	1	0	0
1.1	MMP13	1	0.988314	1	1	1	1	0	1
1.2	MMP13	1	0.801949	1	1	1	1	0	1
1.6	MMP13	1	0.978984	1	1	1	1	0	1
1.7	MMP13	1	0.869808	1	1	1	1	0	1
1.9	MMP13	1	0.971102	1	1	1	1	0	1
P2	MMP13	1	1	1	1	1	1	0	0
1.1	MPZ	1	1	1	1	1	1	0	0
1.2	MPZ	1	1	1	1	1	1	0	0
1.6	MPZ	1	1	1	1	1	1	0	0
1.7	MPZ	1	1	1	1	1	1	0	0
1.9	MPZ	1	1	1	1	1	1	0	0
P2	MPZ	1	1	1	1	1	1	0	0
1.1	OSM	1	0.995246	1	1	1	1	0	0
1.2	OSM	1	0.51615	0.999999	1	1	1	0	1
1.7	OSM	1	0.89675	1	1	1	1	0	1
1.9	OSM	1	0.987924	1	1	1	1	0	1
P2	OSM	1	1	1	1	1	1	0	0
1.1	PIK3CB	1	0.342048	0.999993	1	1	1	0	1
1.2	PIK3CB	1	0.432959	0.999998	1	1	1	0	2
1.7	PIK3CB	1	0.967732	1	1	1	1	0	0
1.9	PIK3CB	1	0.303277	0.999987	1	1	1	0	2
P2	PIK3CB	1	1	1	1	1	1	0	0
1.1	SERPING1	1	0.993354	1	1	1	1	0	0
1.2	SERPING1	1	0.995813	1	1	1	1	0	0
1.6	SERPING1	1	0.689367	1	1	1	1	0	1
1.7	SERPING1	1	0.997517	1	1	1	1	0	0
1.9	SERPING1	1	0.983972	1	1	1	1	0	1
P2	SERPING1	1	1	1	1	1	1	0	0
1.1	SPP1	1	0.998569	1	1	1	1	0	0
1.2	SPP1	1	0.998457	1	1	1	1	0	0
1.6	SPP1	1	0.948559	1	1	1	1	0	1
1.7	SPP1	1	1	1	1	1	1	0	0
1.9	SPP1	1	0.999984	1	1	1	1	0	0
P2	SPP1	1	1	1	1	1	1	0	0
P2	TGFB1	1	1	1	1	1	1	0	0
1.1	TNC	1	0.998768	1	1	1	1	0	0
1.2	TNC	1	0.906742	1	1	1	1	0	1
1.7	TNC	1	0.628107	1	1	1	1	0	1
1.9	TNC	1	0.996142	1	1	1	1	0	0
P2	TNC	1	1	1	1	1	1	0	0
P2	TNF	1	1	1	1	1	1	0	0
1.3	APP	1	1	1	1	1	1	0	0
1.4	APP	1	1	1	1	1	1	0	0
P1	APP	1	0.999999	1	1	1	1	0	0
1.3	CADM1	1	1	1	1	1	1	0	0
1.4	CADM1	1	1	1	1	1	1	0	0
P1	CADM1	1	1	1	1	1	1	0	0
1.3	CALR	1	0.96441	1	1	1	1	0	0
1.4	CALR	1	0.547628	1	1	1	1	0	0
1.3	CCL15	1	0.99255	1	1	1	1	0	0
1.4	CCL15	1	0.999259	1	1	1	1	0	0
P1	CCL15	1	0.999999	1	1	1	1	0	0
1.3	CCL23	1	0.516271	0.999999	1	1	1	0	1
1.4	CCL23	1	0.858549	1	1	1	1	0	1
P1	CCL23	1	0.978241	1	1	1	1	0	1
1.3	COMP	1	0.74194	1	1	1	1	0	1
1.4	COMP	1	0.855469	1	1	1	1	0	1
P1	COMP	1	0.83515	1	1	1	1	0	1
1.3	CRLF2	1	0.979904	1	1	1	1	0	0
1.4	CRLF2	1	0.621534	1	1	1	1	0	1
P1	CRLF2	1	0.925123	1	1	1	1	0	0
P1	CXCL12	1	0.615372	1	1	1	1	0	1
1.3	FN1	1	0.560402	1	1	1	1	0	1
1.4	FN1	1	0.677461	1	1	1	1	0	1
1.3	GAS6	1	0.677477	1	1	1	1	0	1
1.4	GAS6	1	0.941256	1	1	1	1	0	1
P1	GAS6	1	0.701903	1	1	1	1	0	1
P1	IGF1	1	0.995496	1	1	1	1	0	0
1.4	IL6	1	0.752589	1	1	1	1	0	1
1.3	INHBA	1	0.999328	1	1	1	1	0	0
1.4	INHBA	1	0.999739	1	1	1	1	0	0
P1	INHBA	1	0.999997	1	1	1	1	0	0
1.3	JAG1	1	1	1	1	1	1	0	0
1.4	JAG1	1	1	1	1	1	1	0	0
P1	JAG1	1	0.996447	1	1	1	1	0	0
1.3	LTF	0.930011	0.883367	1	1	1	1	0	0
1.4	LTF	0.43882	0.749465	0.999827	1	1	1	0	0
P1	LTF	0.984648	0.971664	1	1	1	1	0	0
1.3	MIF	1	1	1	1	1	1	0	0
1.4	MIF	1	0.999328	1	1	1	1	0	0
P1	MIF	1	0.97517	1	1	1	1	0	0
1.4	MMP13	1	0.855469	1	1	1	1	0	1
P1	MMP13	1	0.937979	1	1	1	1	0	1
1.3	MPZ	1	1	1	1	1	1	0	0
1.4	MPZ	1	1	1	1	1	1	0	0
P1	MPZ	1	1	1	1	1	1	0	0
1.3	SERPING1	1	0.802878	1	1	1	1	0	1
1.4	SERPING1	1	0.969645	1	1	1	1	0	1
P1	SERPING1	1	0.978241	1	1	1	1	0	1
1.3	SPP1	1	0.999853	1	1	1	1	0	0
1.4	SPP1	1	0.999588	1	1	1	1	0	0
P1	SPP1	1	0.933799	1	1	1	1	0	1
P1	TNC	1	0.775347	1	1	1	1	0	1
1.10	APOE	1	0.997838	1	1	1	1	0	0
1.10	APP	1	1	1	1	1	1	0	0
1.10	CADM1	1	0.999893	1	1	1	1	0	0
1.10	CCL15	1	0.999995	1	1	1	1	0	0
1.10	CCL23	1	1	1	1	1	1	0	0
1.10	CLCF1	0.995859	0.98751	1	1	1	1	0	0
1.10	COL4A1	1	0.999915	1	1	1	1	0	0
1.10	COMP	1	1	1	1	1	1	0	0
1.10	CRLF2	1	1	1	1	1	1	0	0
1.10	CXCL12	1	0.977341	1	1	1	1	0	1
1.10	DSC3	1	1	1	1	1	1	0	0
1.10	FN1	1	1	1	1	1	1	0	0
1.10	GAS6	1	0.999766	1	1	1	1	0	0
1.10	IGF1	1	0.967718	1	1	1	1	0	0
1.10	IL1B	0.320107	0.238376	0.983766	1	1	1	1	1
1.10	IL6	1	1	1	1	1	1	0	0
1.10	INHBA	1	1	1	1	1	1	0	0
1.10	JAG1	1	0.991541	1	1	1	1	0	0
1.10	LAMB2	1	1	1	1	1	1	0	0
1.10	LTF	1	1	1	1	1	1	0	0
1.10	MIF	1	1	1	1	1	1	0	0
1.10	MMP13	1	0.999843	1	1	1	1	0	0
1.10	MPZ	1	1	1	1	1	1	0	0
1.10	OSM	1	0.999561	1	1	1	1	0	0
1.10	PIK3CB	1	0.999948	1	1	1	1	0	0
1.10	SERPING1	1	1	1	1	1	1	0	0
1.10	SPP1	1	1	1	1	1	1	0	0
1.10	TNC	1	0.999809	1	1	1	1	0	0
1.10	TNF	0.0563744	0.980724	0.999635	1	1	1	1	0
1.5	APP	1	1	1	1	1	1	0	0
1.5	CADM1	1	1	1	1	1	1	0	0
1.5	CALR	1	1	1	1	1	1	0	0
1.5	CCL15	1	0.997711	1	1	1	1	0	0
1.5	CCL23	1	0.988709	1	1	1	1	0	1
1.5	COMP	1	0.979795	1	1	1	1	0	1
1.5	CXCL12	1	0.959279	1	1	1	1	0	1
1.5	FN1	1	0.999997	1	1	1	1	0	0
1.5	GAS6	1	0.996669	1	1	1	1	0	0
1.5	INHBA	1	0.999997	1	1	1	1	0	0
1.5	JAG1	1	1	1	1	1	1	0	0
1.5	LTF	1	1	1	1	1	1	0	0
1.5	MIF	1	0.996426	1	1	1	1	0	0
1.5	MMP13	1	0.9982	1	1	1	1	0	0
1.5	MPZ	1	1	1	1	1	1	0	0
1.5	OSM	1	0.999622	1	1	1	1	0	0
1.5	SERPING1	1	0.988709	1	1	1	1	0	1
1.5	SPP1	1	0.611151	1	1	1	1	0	1
1.5	TNC	1	0.997551	1	1	1	1	0	0
1.8	APP	1	1	1	1	1	1	0	0
1.8	CADM1	1	1	1	1	1	1	0	0
1.8	CALR	1	0.999773	1	1	1	1	0	0
1.8	CCL15	1	1	1	1	1	1	0	0
1.8	CCL23	1	0.999996	1	1	1	1	0	0
1.8	CLCF1	0.186443	0.318531	0.98084	1	1	1	1	0
1.8	COL4A1	1	0.590851	1	1	1	1	0	1
1.8	COMP	1	0.716646	1	1	1	1	0	1
1.8	CRLF2	1	0.999983	1	1	1	1	0	0
1.8	CXCL12	1	0.999581	1	1	1	1	0	0
1.8	DSC3	0.999966	0.870892	1	1	1	1	0	0
1.8	FN1	1	0.999998	1	1	1	1	0	0
1.8	GAS6	1	0.999683	1	1	1	1	0	0
1.8	IGF1	1	0.210713	0.999943	1	1	1	0	0
1.8	IL6	1	0.578908	1	1	1	1	0	1
1.8	INHBA	1	1	1	1	1	1	0	0
1.8	JAG1	1	1	1	1	1	1	0	0
1.8	LAMB2	1	0.981485	1	1	1	1	0	0
1.8	LTF	0.999641	0.999999	1	1	1	1	0	0
1.8	MIF	1	0.999985	1	1	1	1	0	0
1.8	MMP13	1	0.992535	1	1	1	1	0	0
1.8	MPZ	1	1	1	1	1	1	0	0
1.8	OSM	1	0.999264	1	1	1	1	0	0
1.8	PIK3CB	1	0.744637	1	1	1	1	0	1
1.8	SERPING1	1	0.999996	1	1	1	1	0	0
1.8	SPP1	1	0.944047	1	1	1	1	0	1
1.8	TNC	1	0.999759	1	1	1	1	0	0

## Sheet: Summary_IMIDs
	SP	UR	CombinedP_Inflamed	CombinedP_Noninflamed	fdr_Inflamed	fdr_Noninflamed	count_Inflamed	count_Noninflamed	AD_active	AD_inactive	CD_active	CD_inactive	DLE_active	JM_active	JM_inactive	LN_active	PSO_active	PSO_inactive	RA_active	SCLE_active	SS_active	SSc_active	UC_active	UC_inactive	at_risk_T1D_inactive	cSLE_active	lupus_active
0	1.1	ACKR1	0.999999999999905	0.999999999999991	1.00000000000038	0.999999999999992	0	0	0.999999999999999	1.0	0.871996543791487	0.999999999999999	1	1.0	1.0	1.0	0.37840899767053	1.0	0.999999999999999	1.0	0.999999999999999	0.999999999999999	1.00000000000001	1.00000000000001	1.0	1.0	0.999999999999999
1	1.10	ACKR1	0.99321121272969	0.999999999999991	1.00000000000038	0.999999999999992	1	0	0.999999999999999	1.0	0.241303446051323	0.999999999999999	1	1.0	1.0	1.0	0.0004575371960932	1.0	0.999999999999999	1.0	0.999999999999999	0.999999999999999	1.00000000000001	1.00000000000001	1.0	1.0	0.999999999999999
2	1.2	ACKR1	0.999442591998736	0.999999999999991	1.0	0.999999999999992	1	0	0.999999999999999	1.0	0.650738700995635	0.999999999999999	1	1.0	1.0	1.0	0.0005539511569752	1.0	0.999999999999999	1.0	0.999999999999999	0.999999999999999	1.00000000000001	1.00000000000001	1.0	1.0	0.999999999999999
3	1.3	ACKR1	1.0	0.999999999999991	1.00000000000038	0.999999999999991	0	0	0.999999999999999	1.0	1.00000000000007	0.999999999999999	1	1.0	1.0	1.0	0.999999999999999	1.0	0.999999999999999	1.0	0.999999999999999	0.999999999999999	1.00000000000001	1.00000000000001	1.0	1.0	0.999999999999999
4	1.4	ACKR1	0.999999999999999	0.999999999999991	1.00000000000036	0.999999999999991	0	0	0.999999999999999	1.0	0.918963432360468	0.999999999999999	1	1.0	1.0	1.0	0.450659283504252	1.0	0.999999999999999	1.0	0.999999999999999	0.999999999999999	1.00000000000001	1.00000000000001	1.0	1.0	0.999999999999999
5	1.5	ACKR1	1.0	0.999999999999991	1.00000000000036	0.999999999999992	0	0	0.999999999999999	1.0	1.00000000000007	0.999999999999999	1	1.0	1.0	1.0	0.27492861745208	1.0	0.999999999999999	1.0	0.999999999999999	0.999999999999999	1.00000000000001	1.00000000000001	1.0	1.0	0.999999999999999
6	1.6	ACKR1	0.999880568672308	0.999999999999991	1.00000000000034	0.999999999999992	0	0	0.999999999999999	1.0	0.460595632472343	0.999999999999999	1	1.0	1.0	1.0	0.0040581990088622	1.0	0.999999999999999	1.0	0.999999999999999	0.999999999999999	1.00000000000001	1.00000000000001	1.0	1.0	0.999999999999999
7	1.7	ACKR1	1.0	0.999999999999991	1.00000000000033	0.999999999999991	0	0	0.999999999999999	1.0	1.00000000000007	0.999999999999999	1	1.0	1.0	1.0	0.999999999999999	1.0	0.999999999999999	1.0	0.999999999999999	0.999999999999999	1.00000000000001	1.00000000000001	1.0	1.0	0.999999999999999
8	1.8	ACKR1	0.999793684754085	0.999999999999991	1.00000000000037	0.999999999999991	0	0	0.999999999999999	1.0	0.284142652764854	0.999999999999999	1	1.0	1.0	1.0	0.0076378647397064	1.0	0.999999999999999	1.0	0.999999999999999	0.999999999999999	1.00000000000001	1.00000000000001	1.0	1.0	0.999999999999999
9	1.9	ACKR1	0.999999994588909	0.999999999999991	1.00000000000034	0.999999999999992	0	0	0.999999999999999	1.0	0.645534523340704	0.999999999999999	1	1.0	1.0	1.0	0.124667013830555	1.0	0.999999999999999	1.0	0.999999999999999	0.999999999999999	1.00000000000001	1.00000000000001	1.0	1.0	0.999999999999999
10	2.1	ACKR1	1.0	0.999999999999991	1.00000000000034	0.999999999999992	0	0	0.999999999999999	1.0	1.00000000000007	0.999999999999999	1	1.0	1.0	1.0	1.0	1.0	0.999999999999999	1.0	0.999999999999999	0.999999999999999	1.00000000000001	1.00000000000001	1.0	1.0	0.999999999999999
11	2.10	ACKR1	1.0	0.999999999999991	1.0	0.999999999999992	0	0	0.999999999999999	1.0	1.00000000000007	0.999999999999999	1	1.0	1.0	1.0	1.0	1.0	0.999999999999999	1.0	0.999999999999999	0.999999999999999	1.00000000000001	1.00000000000001	1.0	1.0	0.999999999999999
12	2.11	ACKR1	1.0	0.999999999999991	1.00000000000037	0.999999999999992	0	0	0.999999999999999	1.0	1.00000000000007	0.999999999999999	1	1.0	1.0	1.0	0.999999999999999	1.0	0.999999999999999	1.0	0.999999999999999	0.999999999999999	1.00000000000001	1.00000000000001	1.0	1.0	0.999999999999999
13	2.12	ACKR1	1.0	0.999999999999991	1.00000000000036	0.999999999999992	0	0	0.999999999999999	1.0	1.00000000000007	0.999999999999999	1	1.0	1.0	1.0	1.0	1.0	0.999999999999999	1.0	0.999999999999999	0.999999999999999	1.00000000000001	1.00000000000001	1.0	1.0	0.999999999999999
14	2.13	ACKR1	1.0	0.999999999999991	1.0	0.999999999999992	0	0	0.999999999999999	1.0	1.00000000000007	0.999999999999999	1	1.0	1.0	1.0	1.0	1.0	0.999999999999999	1.0	0.999999999999999	0.999999999999999	1.00000000000001	1.00000000000001	1.0	1.0	0.999999999999999
15	2.2	ACKR1	1.00000000000034	0.999999999999991	1.00000000000038	0.999999999999992	0	0	0.999999999999999	1.0	1.00000000000007	0.999999999999999	1	1.0	1.0	1.0	0.550904666461279	1.0	0.999999999999999	1.0	0.999999999999999	0.999999999999999	1.00000000000001	1.00000000000001	1.0	1.0	0.999999999999999
16	2.3	ACKR1	1.0	0.999999999999991	1.00000000000039	0.999999999999992	0	0	0.999999999999999	1.0	1.00000000000007	0.999999999999999	1	1.0	1.0	1.0	0.999999999999999	1.0	0.999999999999999	1.0	0.999999999999999	0.999999999999999	1.00000000000001	1.00000000000001	1.0	1.0	0.999999999999999
17	2.4	ACKR1	1.0	0.999999999999991	1.00000000000034	0.999999999999992	0	0	0.999999999999999	1.0	1.00000000000007	0.999999999999999	1	1.0	1.0	1.0	1.0	1.0	0.999999999999999	1.0	0.999999999999999	0.999999999999999	1.00000000000001	1.00000000000001	1.0	1.0	0.999999999999999
18	2.5	ACKR1	0.999961614047917	0.999999999999991	1.00000000000035	0.999999999999991	0	0	0.999999999999999	1.0	0.491440341636201	0.999999999999999	1	1.0	1.0	1.0	0.0070539821640684	1.0	0.999999999999999	1.0	0.999999999999999	0.999999999999999	1.00000000000001	1.00000000000001	1.0	1.0	0.999999999999999
19	2.6	ACKR1	1.0	0.999999999999991	1.0	0.999999999999992	0	0	0.999999999999999	1.0	1.00000000000007	0.999999999999999	1	1.0	1.0	1.0	0.157020014171024	1.0	0.999999999999999	1.0	0.999999999999999	0.999999999999999	1.00000000000001	1.00000000000001	1.0	1.0	0.999999999999999
20	2.7	ACKR1	0.998555597999082	0.999999999999991	1.0	0.999999999999992	1	0	0.999999999999999	1.0	0.620468869281651	0.999999999999999	1	1.0	1.0	1.0	0.000283559246871	1.0	0.999999999999999	1.0	0.999999999999999	0.999999999999999	1.00000000000001	1.00000000000001	1.0	1.0	0.999999999999999
21	2.8	ACKR1	1.0	0.999999999999991	1.0	0.999999999999992	0	0	0.999999999999999	1.0	1.00000000000007	0.999999999999999	1	1.0	1.0	1.0	0.999999999999999	1.0	0.999999999999999	1.0	0.999999999999999	0.999999999999999	1.00000000000001	1.00000000000001	1.0	1.0	0.999999999999999
22	2.9	ACKR1	1.0	0.999999999999991	1.00000000000036	0.999999999999992	0	0	0.999999999999999	1.0	1.00000000000007	0.999999999999999	1	1.0	1.0	1.0	0.999999999999999	1.0	0.999999999999999	1.0	0.999999999999999	0.999999999999999	1.00000000000001	1.00000000000001	1.0	1.0	0.999999999999999
23	P1	ACKR1	0.999999339949633	0.999999999999991	1.00000000000037	0.999999999999991	0	0	0.999999999999999	1.0	0.789360901701159	0.999999999999999	1	1.0	1.0	1.0	0.0128623776792385	1.0	0.999999999999999	1.0	0.999999999999999	0.999999999999999	1.00000000000001	1.00000000000001	1.0	1.0	0.999999999999999
24	P2	ACKR1	0.999997365817037	0.999999999999991	1.00000000000036	0.999999999999991	0	0	0.999999999999999	1.0	0.739066349845746	0.999999999999999	1	1.0	1.0	1.0	0.0090369745504132	1.0	0.999999999999999	1.0	0.999999999999999	0.999999999999999	1.00000000000001	1.00000000000001	1.0	1.0	0.999999999999999
25	1.1	ACKR2	1.0	0.999999999999991	1.00000000000038	0.999999999999992	0	0	0.999999999999999	1.0	1.00000000000007	0.999999999999999	1	1.0	1.0	1.0	0.188602599439743	1.0	0.999999999999999	1.0	0.999999999999999	0.999999999999999	1.00000000000001	1.00000000000001	1.0	1.0	0.999999999999999
26	1.10	ACKR2	1.0	0.999999999999991	1.00000000000038	0.999999999999992	0	0	0.999999999999999	1.0	1.00000000000007	0.999999999999999	1	1.0	1.0	1.0	0.429092835871261	1.0	0.999999999999999	1.0	0.999999999999999	0.999999999999999	1.00000000000001	1.00000000000001	1.0	1.0	0.999999999999999
27	1.2	ACKR2	0.98667239507464	0.999999999999991	1.0	0.999999999999992	1	0	0.999999999999999	1.0	1.00000000000007	0.999999999999999	1	1.0	1.0	1.0	1.12746992884757e-06	1.0	0.999999999999999	1.0	0.999999999999999	0.999999999999999	1.00000000000001	1.00000000000001	1.0	1.0	0.999999999999999
28	1.3	ACKR2	1.00000000000036	0.999999999999991	1.00000000000038	0.999999999999991	0	0	0.999999999999999	1.0	1.00000000000007	0.999999999999999	1	1.0	1.0	1.0	0.6051651480722	1.0	0.999999999999999	1.0	0.999999999999999	0.999999999999999	1.00000000000001	1.00000000000001	1.0	1.0	0.999999999999999
29	1.4	ACKR2	1.0	0.999999999999991	1.00000000000036	0.999999999999991	0	0	0.999999999999999	1.0	1.00000000000007	0.999999999999999	1	1.0	1.0	1.0	0.290475575402467	1.0	0.999999999999999	1.0	0.999999999999999	0.999999999999999	1.00000000000001	1.00000000000001	1.0	1.0	0.999999999999999
30	1.5	ACKR2	1.0	0.999999999999991	1.00000000000036	0.999999999999992	0	0	0.999999999999999	1.0	1.00000000000007	0.999999999999999	1	1.0	1.0	1.0	0.276039717732213	1.0	0.999999999999999	1.0	0.999999999999999	0.999999999999999	1.00000000000001	1.00000000000001	1.0	1.0	0.999999999999999
31	1.6	ACKR2	0.650333169500666	0.999999999999991	1.00000000000034	0.999999999999992	1	0	0.999999999999999	1.0	1.00000000000007	0.999999999999999	1	1.0	1.0	1.0	8.54662729524786e-10	1.0	0.999999999999999	1.0	0.999999999999999	0.999999999999999	1.00000000000001	1.00000000000001	1.0	1.0	0.999999999999999
32	1.7	ACKR2	1.0	0.999999999999991	1.00000000000033	0.999999999999991	0	0	0.999999999999999	1.0	1.00000000000007	0.999999999999999	1	1.0	1.0	1.0	0.404007817270911	1.0	0.999999999999999	1.0	0.999999999999999	0.999999999999999	1.00000000000001	1.00000000000001	1.0	1.0	0.999999999999999
33	1.8	ACKR2	1.0	0.999999999999991	1.00000000000037	0.999999999999991	0	0	0.999999999999999	1.0	1.00000000000007	0.999999999999999	1	1.0	1.0	1.0	0.442570988484204	1.0	0.999999999999999	1.0	0.999999999999999	0.999999999999999	1.00000000000001	1.00000000000001	1.0	1.0	0.999999999999999
34	1.9	ACKR2	0.999998041379807	0.999999999999991	1.00000000000034	0.999999999999992	1	0	0.999999999999999	1.0	1.00000000000007	0.999999999999999	1	1.0	1.0	1.0	0.0007770264245472	1.0	0.999999999999999	1.0	0.999999999999999	0.999999999999999	1.00000000000001	1.00000000000001	1.0	1.0	0.999999999999999
35	2.1	ACKR2	1.0	0.999999999999991	1.00000000000034	0.999999999999992	0	0	0.999999999999999	1.0	1.00000000000007	0.999999999999999	1	1.0	1.0	1.0	0.999999999999999	1.0	0.999999999999999	1.0	0.999999999999999	0.999999999999999	1.00000000000001	1.00000000000001	1.0	1.0	0.999999999999999
36	2.10	ACKR2	1.0	0.999999999999991	1.0	0.999999999999992	0	0	0.999999999999999	1.0	1.00000000000007	0.999999999999999	1	1.0	1.0	1.0	0.999999999999999	1.0	0.999999999999999	1.0	0.999999999999999	0.999999999999999	1.00000000000001	1.00000000000001	1.0	1.0	0.999999999999999
37	2.11	ACKR2	1.0	0.999999999999991	1.00000000000037	0.999999999999992	0	0	0.999999999999999	1.0	1.00000000000007	0.999999999999999	1	1.0	1.0	1.0	1.0	1.0	0.999999999999999	1.0	0.999999999999999	0.999999999999999	1.00000000000001	1.00000000000001	1.0	1.0	0.999999999999999
38	2.12	ACKR2	1.0	0.999999999999991	1.00000000000036	0.999999999999992	0	0	0.999999999999999	1.0	1.00000000000007	0.999999999999999	1	1.0	1.0	1.0	1.0	1.0	0.999999999999999	1.0	0.999999999999999	0.999999999999999	1.00000000000001	1.00000000000001	1.0	1.0	0.999999999999999
39	2.13	ACKR2	1.0	0.999999999999991	1.0	0.999999999999992	0	0	0.999999999999999	1.0	1.00000000000007	0.999999999999999	1	1.0	1.0	1.0	1.0	1.0	0.999999999999999	1.0	0.999999999999999	0.999999999999999	1.00000000000001	1.00000000000001	1.0	1.0	0.999999999999999
40	2.2	ACKR2	1.0	0.999999999999991	1.00000000000038	0.999999999999992	0	0	0.999999999999999	1.0	1.00000000000007	0.999999999999999	1	1.0	1.0	1.0	0.928387164512074	1.0	0.999999999999999	1.0	0.999999999999999	0.999999999999999	1.00000000000001	1.00000000000001	1.0	1.0	0.999999999999999
41	2.3	ACKR2	1.0	0.999999999999991	1.00000000000039	0.999999999999992	0	0	0.999999999999999	1.0	1.00000000000007	0.999999999999999	1	1.0	1.0	1.0	1.0	1.0	0.999999999999999	1.0	0.999999999999999	0.999999999999999	1.00000000000001	1.00000000000001	1.0	1.0	0.999999999999999
42	2.4	ACKR2	1.0	0.999999999999991	1.00000000000034	0.999999999999992	0	0	0.999999999999999	1.0	1.00000000000007	0.999999999999999	1	1.0	1.0	1.0	1.0	1.0	0.999999999999999	1.0	0.999999999999999	0.999999999999999	1.00000000000001	1.00000000000001	1.0	1.0	0.999999999999999
43	2.5	ACKR2	0.373935815298516	0.999999999999991	0.85411914280252	0.999999999999991	1	0	0.999999999999999	1.0	1.00000000000007	0.999999999999999	1	1.0	1.0	1.0	2.9974453228071194e-11	1.0	0.999999999999999	1.0	0.999999999999999	0.999999999999999	1.00000000000001	1.00000000000001	1.0	1.0	0.999999999999999
44	2.6	ACKR2	0.999999999911946	0.999999999999991	1.0	0.999999999999992	0	0	0.999999999999999	1.0	1.00000000000007	0.999999999999999	1	1.0	1.0	1.0	0.0168761999209778	1.0	0.999999999999999	1.0	0.999999999999999	0.999999999999999	1.00000000000001	1.00000000000001	1.0	1.0	0.999999999999999
45	2.7	ACKR2	0.99999918199614	0.999999999999991	1.0	0.999999999999992	1	0	0.999999999999999	1.0	1.00000000000007	0.999999999999999	1	1.0	1.0	1.0	0.001125821423861	1.0	0.999999999999999	1.0	0.999999999999999	0.999999999999999	1.00000000000001	1.00000000000001	1.0	1.0	0.999999999999999
46	2.8	ACKR2	1.0	0.999999999999991	1.0	0.999999999999992	0	0	0.999999999999999	1.0	1.00000000000007	0.999999999999999	1	1.0	1.0	1.0	1.0	1.0	0.999999999999999	1.0	0.999999999999999	0.999999999999999	1.00000000000001	1.00000000000001	1.0	1.0	0.999999999999999
47	2.9	ACKR2	1.0	0.999999999999991	1.00000000000036	0.999999999999992	0	0	0.999999999999999	1.0	1.00000000000007	0.999999999999999	1	1.0	1.0	1.0	0.437631476021801	1.0	0.999999999999999	1.0	0.999999999999999	0.999999999999999	1.00000000000001	1.00000000000001	1.0	1.0	0.999999999999999
48	P1	ACKR2	0.997752560199688	0.999999999999991	1.00000000000037	0.999999999999991	1	0	0.999999999999999	1.0	1.00000000000007	0.999999999999999	1	1.0	1.0	1.0	8.29607881601769e-06	1.0	0.999999999999999	1.0	0.999999999999999	0.999999999999999	1.00000000000001	1.00000000000001	1.0	1.0	0.999999999999999
49	P2	ACKR2	0.892488228549596	0.999999999999991	1.00000000000036	0.999999999999991	1	0	0.999999999999999	1.0	1.00000000000007	0.999999999999999	1	1.0	1.0	1.0	3.15398341892706e-08	1.0	0.999999999999999	1.0	0.999999999999999	0.999999999999999	1.00000000000001	1.00000000000001	1.0	1.0	0.999999999999999
50	1.1	ADORA2A	0.999999999999912	0.999999999999991	1.00000000000038	0.999999999999992	0	0	0.999999999999999	1.0	1.00000000000007	0.999999999999999	1	1.0	1.0	1.0	1.0	1.0	0.999999999999999	1.0	0.999999999999999	0.218346762697704	1.00000000000001	1.00000000000001	1.0	1.0	0.999999999999999
51	1.10	ADORA2A	0.999999999999958	0.999999999999991	1.00000000000038	0.999999999999992	0	0	0.999999999999999	1.0	1.00000000000007	0.999999999999999	1	1.0	1.0	1.0	1.0	1.0	0.999999999999999	1.0	0.999999999999999	0.235110137182683	1.00000000000001	1.00000000000001	1.0	1.0	0.999999999999999
52	1.2	ADORA2A	1.0	0.999999999999991	1.0	0.999999999999992	0	0	0.999999999999999	1.0	1.00000000000007	0.999999999999999	1	1.0	1.0	1.0	1.0	1.0	0.999999999999999	1.0	0.999999999999999	0.433449817890888	1.00000000000001	1.00000000000001	1.0	1.0	0.999999999999999
53	1.3	ADORA2A	1.0	0.999999999999991	1.00000000000038	0.999999999999991	0	0	0.999999999999999	1.0	1.00000000000007	0.999999999999999	1	1.0	1.0	1.0	1.0	1.0	0.999999999999999	1.0	0.999999999999999	0.805365634538145	1.00000000000001	1.00000000000001	1.0	1.0	0.999999999999999
54	1.4	ADORA2A	1.0	0.999999999999991	1.00000000000036	0.999999999999991	0	0	0.999999999999999	1.0	1.00000000000007	0.999999999999999	1	1.0	1.0	1.0	1.0	1.0	0.999999999999999	1.0	0.999999999999999	0.803568952284122	1.00000000000001	1.00000000000001	1.0	1.0	0.999999999999999
55	1.5	ADORA2A	1.0	0.999999999999991	1.00000000000036	0.999999999999992	0	0	0.999999999999999	1.0	1.00000000000007	0.999999999999999	1	1.0	1.0	1.0	1.0	1.0	0.999999999999999	1.0	0.999999999999999	0.661879200683614	1.00000000000001	1.00000000000001	1.0	1.0	0.999999999999999
56	1.6	ADORA2A	1.0	0.999999999999991	1.00000000000034	0.999999999999992	0	0	0.999999999999999	1.0	1.00000000000007	0.999999999999999	1	1.0	1.0	1.0	1.0	1.0	0.999999999999999	1.0	0.999999999999999	0.48125452596635	1.00000000000001	1.00000000000001	1.0	1.0	0.999999999999999
57	1.7	ADORA2A	0.999999999999975	0.999999999999991	1.00000000000033	0.999999999999991	0	0	0.999999999999999	1.0	1.00000000000007	0.999999999999999	1	1.0	1.0	1.0	1.0	1.0	0.999999999999999	1.0	0.999999999999999	0.246750124636064	1.00000000000001	1.00000000000001	1.0	1.0	0.999999999999999
58	1.8	ADORA2A	1.0	0.999999999999991	1.00000000000037	0.999999999999991	0	0	0.999999999999999	1.0	1.00000000000007	0.999999999999999	1	1.0	1.0	1.0	1.0	1.0	0.999999999999999	1.0	0.999999999999999	0.743355222607548	1.00000000000001	1.00000000000001	1.0	1.0	0.999999999999999
59	1.9	ADORA2A	1.0	0.999999999999991	1.00000000000034	0.999999999999992	0	0	0.999999999999999	1.0	1.00000000000007	0.999999999999999	1	1.0	1.0	1.0	1.0	1.0	0.999999999999999	1.0	0.999999999999999	0.366449437461883	1.00000000000001	1.00000000000001	1.0	1.0	0.999999999999999
60	2.1	ADORA2A	1.0	0.999999999999991	1.00000000000034	0.999999999999992	0	0	0.999999999999999	1.0	1.00000000000007	0.999999999999999	1	1.0	1.0	1.0	1.0	1.0	0.999999999999999	1.0	0.999999999999999	0.999999999999999	1.00000000000001	1.00000000000001	1.0	1.0	0.999999999999999
61	2.10	ADORA2A	1.0	0.999999999999991	1.0	0.999999999999992	0	0	0.999999999999999	1.0	1.00000000000007	0.999999999999999	1	1.0	1.0	1.0	1.0	1.0	0.999999999999999	1.0	0.999999999999999	0.999999999999999	1.00000000000001	1.00000000000001	1.0	1.0	0.999999999999999
62	2.11	ADORA2A	1.0	0.999999999999991	1.00000000000037	0.999999999999992	0	0	0.999999999999999	1.0	1.00000000000007	0.999999999999999	1	1.0	1.0	1.0	1.0	1.0	0.999999999999999	1.0	0.999999999999999	0.999999999999999	1.00000000000001	1.00000000000001	1.0	1.0	0.999999999999999
63	2.12	ADORA2A	1.0	0.999999999999991	1.00000000000036	0.999999999999992	0	0	0.999999999999999	1.0	1.00000000000007	0.999999999999999	1	1.0	1.0	1.0	1.0	1.0	0.999999999999999	1.0	0.999999999999999	0.999999999999999	1.00000000000001	1.00000000000001	1.0	1.0	0.999999999999999
64	2.13	ADORA2A	1.0	0.999999999999991	1.0	0.999999999999992	0	0	0.999999999999999	1.0	1.00000000000007	0.999999999999999	1	1.0	1.0	1.0	1.0	1.0	0.999999999999999	1.0	0.999999999999999	0.999999999999999	1.00000000000001	1.00000000000001	1.0	1.0	0.999999999999999
65	2.2	ADORA2A	1.00000000000032	0.999999999999991	1.00000000000038	0.999999999999992	0	0	0.999999999999999	1.0	1.00000000000007	0.999999999999999	1	1.0	1.0	1.0	1.0	1.0	0.999999999999999	1.0	0.999999999999999	0.850863139082793	1.00000000000001	1.00000000000001	1.0	1.0	0.999999999999999
66	2.3	ADORA2A	1.0	0.999999999999991	1.00000000000039	0.999999999999992	0	0	0.999999999999999	1.0	1.00000000000007	0.999999999999999	1	1.0	1.0	1.0	1.0	1.0	0.999999999999999	1.0	0.999999999999999	0.999999999999999	1.00000000000001	1.00000000000001	1.0	1.0	0.999999999999999
67	2.4	ADORA2A	1.0	0.999999999999991	1.00000000000034	0.999999999999992	0	0	0.999999999999999	1.0	1.00000000000007	0.999999999999999	1	1.0	1.0	1.0	1.0	1.0	0.999999999999999	1.0	0.999999999999999	0.999999999999999	1.00000000000001	1.00000000000001	1.0	1.0	0.999999999999999
68	2.5	ADORA2A	1.0	0.999999999999991	1.00000000000035	0.999999999999991	0	0	0.999999999999999	1.0	1.00000000000007	0.999999999999999	1	1.0	1.0	1.0	1.0	1.0	0.999999999999999	1.0	0.999999999999999	0.506308780304604	1.00000000000001	1.00000000000001	1.0	1.0	0.999999999999999
69	2.6	ADORA2A	0.999999998805165	0.999999999999991	1.0	0.999999999999992	0	0	0.999999999999999	1.0	1.00000000000007	0.999999999999999	1	1.0	1.0	1.0	1.0	1.0	0.999999999999999	1.0	0.999999999999999	0.0523670528888668	1.00000000000001	1.00000000000001	1.0	1.0	0.999999999999999
70	2.7	ADORA2A	0.999999989729908	0.999999999999991	1.0	0.999999999999992	0	0	0.999999999999999	1.0	1.00000000000007	0.999999999999999	1	1.0	1.0	1.0	1.0	1.0	0.999999999999999	1.0	0.999999999999999	0.0321629367549101	1.00000000000001	1.00000000000001	1.0	1.0	0.999999999999999
71	2.8	ADORA2A	1.0	0.999999999999991	1.0	0.999999999999992	0	0	0.999999999999999	1.0	1.00000000000007	0.999999999999999	1	1.0	1.0	1.0	1.0	1.0	0.999999999999999	1.0	0.999999999999999	0.999999999999999	1.00000000000001	1.00000000000001	1.0	1.0	0.999999999999999
72	2.9	ADORA2A	1.0	0.999999999999991	1.00000000000036	0.999999999999992	0	0	0.999999999999999	1.0	1.00000000000007	0.999999999999999	1	1.0	1.0	1.0	1.0	1.0	0.999999999999999	1.0	0.999999999999999	0.999999999999999	1.00000000000001	1.00000000000001	1.0	1.0	0.999999999999999
73	P1	ADORA2A	1.0	0.999999999999991	1.00000000000037	0.999999999999991	0	0	0.999999999999999	1.0	1.00000000000007	0.999999999999999	1	1.0	1.0	1.0	1.0	1.0	0.999999999999999	1.0	0.999999999999999	0.538361355908304	1.00000000000001	1.00000000000001	1.0	1.0	0.999999999999999
74	P2	ADORA2A	1.0	0.999999999999991	1.00000000000036	0.999999999999991	0	0	0.999999999999999	1.0	1.00000000000007	0.999999999999999	1	1.0	1.0	1.0	1.0	1.0	0.999999999999999	1.0	0.999999999999999	0.816539339904578	1.00000000000001	1.00000000000001	1.0	1.0	0.999999999999999
75	1.1	ADORA2B	1.0	0.999999999999991	1.00000000000038	0.999999999999992	0	0	0.999999999999999	1.0	1.00000000000007	0.999999999999999	1	1.0	1.0	1.0	1.0	1.0	0.999999999999999	1.0	0.999999999999999	0.561592773739133	1.00000000000001	1.00000000000001	1.0	1.0	0.999999999999999
76	1.10	ADORA2B	0.999996931959034	0.999999999999991	1.00000000000038	0.999999999999992	1	0	0.999999999999999	1.0	1.00000000000007	0.999999999999999	1	1.0	1.0	1.0	1.0	1.0	0.999999999999999	1.0	0.999999999999999	0.0053104471934875	1.00000000000001	1.00000000000001	1.0	1.0	0.999999999999999
77	1.2	ADORA2B	0.999999999999999	0.999999999999991	1.0	0.999999999999992	0	0	0.999999999999999	1.0	1.00000000000007	0.999999999999999	1	1.0	1.0	1.0	1.0	1.0	0.999999999999999	1.0	0.999999999999999	0.312698925018756	1.00000000000001	1.00000000000001	1.0	1.0	0.999999999999999
78	1.3	ADORA2B	0.999999486489485	0.999999999999991	1.00000000000038	0.999999999999991	1	0	0.999999999999999	1.0	1.00000000000007	0.999999999999999	1	1.0	1.0	1.0	1.0	1.0	0.999999999999999	1.0	0.999999999999999	0.0103180361530532	1.00000000000001	1.00000000000001	1.0	1.0	0.999999999999999
79	1.4	ADORA2B	0.999999999997643	0.999999999999991	1.00000000000036	0.999999999999991	0	0	0.999999999999999	1.0	1.00000000000007	0.999999999999999	1	1.0	1.0	1.0	1.0	1.0	0.999999999999999	1.0	0.999999999999999	0.148114794249844	1.00000000000001	1.00000000000001	1.0	1.0	0.999999999999999
80	1.5	ADORA2B	0.999987764385633	0.999999999999991	1.00000000000036	0.999999999999992	1	0	0.999999999999999	1.0	1.00000000000007	0.999999999999999	1	1.0	1.0	1.0	1.0	1.0	0.999999999999999	1.0	0.999999999999999	0.0029205063313898	1.00000000000001	1.00000000000001	1.0	1.0	0.999999999999999
81	1.6	ADORA2B	0.999999971753981	0.999999999999991	1.00000000000034	0.999999999999992	0	0	0.999999999999999	1.0	1.00000000000007	0.999999999999999	1	1.0	1.0	1.0	1.0	1.0	0.999999999999999	1.0	0.999999999999999	0.0248109602967039	1.00000000000001	1.00000000000001	1.0	1.0	0.999999999999999
82	1.7	ADORA2B	0.999999999978475	0.999999999999991	1.00000000000033	0.999999999999991	0	0	0.999999999999999	1.0	1.00000000000007	0.999999999999999	1	1.0	1.0	1.0	1.0	1.0	0.999999999999999	1.0	0.999999999999999	0.107899165003714	1.00000000000001	1.00000000000001	1.0	1.0	0.999999999999999
83	1.8	ADORA2B	0.999999999979302	0.999999999999991	1.00000000000037	0.999999999999991	0	0	0.999999999999999	1.0	1.00000000000007	0.999999999999999	1	1.0	1.0	1.0	1.0	1.0	0.999999999999999	1.0	0.999999999999999	0.108554631180779	1.00000000000001	1.00000000000001	1.0	1.0	0.999999999999999
84	1.9	ADORA2B	0.99999972824318	0.999999999999991	1.00000000000034	0.999999999999992	1	0	0.999999999999999	1.0	1.00000000000007	0.999999999999999	1	1.0	1.0	1.0	1.0	1.0	0.999999999999999	1.0	0.999999999999999	0.0127501359060464	1.00000000000001	1.00000000000001	1.0	1.0	0.999999999999999
85	2.1	ADORA2B	1.0	0.999999999999991	1.00000000000034	0.999999999999992	0	0	0.999999999999999	1.0	1.00000000000007	0.999999999999999	1	1.0	1.0	1.0	1.0	1.0	0.999999999999999	1.0	0.999999999999999	0.999999999999999	1.00000000000001	1.00000000000001	1.0	1.0	0.999999999999999
86	2.10	ADORA2B	1.0	0.999999999999991	1.0	0.999999999999992	0	0	0.999999999999999	1.0	1.00000000000007	0.999999999999999	1	1.0	1.0	1.0	1.0	1.0	0.999999999999999	1.0	0.999999999999999	0.999999999999999	1.00000000000001	1.00000000000001	1.0	1.0	0.999999999999999
87	2.11	ADORA2B	1.0	0.999999999999991	1.00000000000037	0.999999999999992	0	0	0.999999999999999	1.0	1.00000000000007	0.999999999999999	1	1.0	1.0	1.0	1.0	1.0	0.999999999999999	1.0	0.999999999999999	0.999999999999999	1.00000000000001	1.00000000000001	1.0	1.0	0.999999999999999
88	2.12	ADORA2B	1.0	0.999999999999991	1.00000000000036	0.999999999999992	0	0	0.999999999999999	1.0	1.00000000000007	0.999999999999999	1	1.0	1.0	1.0	1.0	1.0	0.999999999999999	1.0	0.999999999999999	0.999999999999999	1.00000000000001	1.00000000000001	1.0	1.0	0.999999999999999
89	2.13	ADORA2B	1.0	0.999999999999991	1.0	0.999999999999992	0	0	0.999999999999999	1.0	1.00000000000007	0.999999999999999	1	1.0	1.0	1.0	1.0	1.0	0.999999999999999	1.0	0.999999999999999	0.999999999999999	1.00000000000001	1.00000000000001	1.0	1.0	0.999999999999999
90	2.2	ADORA2B	1.0	0.999999999999991	1.00000000000038	0.999999999999992	0	0	0.999999999999999	1.0	1.00000000000007	0.999999999999999	1	1.0	1.0	1.0	1.0	1.0	0.999999999999999	1.0	0.999999999999999	0.712255855774848	1.00000000000001	1.00000000000001	1.0	1.0	0.999999999999999
91	2.3	ADORA2B	1.0	0.999999999999991	1.00000000000039	0.999999999999992	0	0	0.999999999999999	1.0	1.00000000000007	0.999999999999999	1	1.0	1.0	1.0	1.0	1.0	0.999999999999999	1.0	0.999999999999999	0.999999999999999	1.00000000000001	1.00000000000001	1.0	1.0	0.999999999999999
92	2.4	ADORA2B	1.0	0.999999999999991	1.00000000000034	0.999999999999992	0	0	0.999999999999999	1.0	1.00000000000007	0.999999999999999	1	1.0	1.0	1.0	1.0	1.0	0.999999999999999	1.0	0.999999999999999	0.999999999999999	1.00000000000001	1.00000000000001	1.0	1.0	0.999999999999999
93	2.5	ADORA2B	0.999999982392506	0.999999999999991	1.00000000000035	0.999999999999991	0	0	0.999999999999999	1.0	1.00000000000007	0.999999999999999	1	1.0	1.0	1.0	1.0	1.0	0.999999999999999	1.0	0.999999999999999	0.0280829479100452	1.00000000000001	1.00000000000001	1.0	1.0	0.999999999999999
94	2.6	ADORA2B	0.999999935184857	0.999999999999991	1.0	0.999999999999992	0	0	0.999999999999999	1.0	1.00000000000007	0.999999999999999	1	1.0	1.0	1.0	1.0	1.0	0.999999999999999	1.0	0.999999999999999	0.0197197603280895	1.00000000000001	1.00000000000001	1.0	1.0	0.999999999999999
95	2.7	ADORA2B	0.999999656178423	0.999999999999991	1.0	0.999999999999992	1	0	0.999999999999999	1.0	1.00000000000007	0.999999999999999	1	1.0	1.0	1.0	1.0	1.0	0.999999999999999	1.0	0.999999999999999	0.0118069928727239	1.00000000000001	1.00000000000001	1.0	1.0	0.999999999999999
96	2.8	ADORA2B	1.0	0.999999999999991	1.0	0.999999999999992	0	0	0.999999999999999	1.0	1.00000000000007	0.999999999999999	1	1.0	1.0	1.0	1.0	1.0	0.999999999999999	1.0	0.999999999999999	0.999999999999999	1.00000000000001	1.00000000000001	1.0	1.0	0.999999999999999
97	2.9	ADORA2B	0.999999999999998	0.999999999999991	1.00000000000036	0.999999999999992	0	0	0.999999999999999	1.0	1.00000000000007	0.999999999999999	1	1.0	1.0	1.0	1.0	1.0	0.999999999999999	1.0	0.999999999999999	0.300700886333032	1.00000000000001	1.00000000000001	1.0	1.0	0.999999999999999
98	P1	ADORA2B	0.99999999999866	0.999999999999991	1.00000000000037	0.999999999999991	0	0	0.999999999999999	1.0	1.00000000000007	0.999999999999999	1	1.0	1.0	1.0	1.0	1.0	0.999999999999999	1.0	0.999999999999999	0.159364122907927	1.00000000000001	1.00000000000001	1.0	1.0	0.999999999999999
99	P2	ADORA2B	0.999999999988311	0.999999999999991	1.00000000000036	0.999999999999991	0	0	0.999999999999999	1.0	1.00000000000007	0.999999999999999	1	1.0	1.0	1.0	1.0	1.0	0.999999999999999	1.0	0.999999999999999	0.118355939555469	1.00000000000001	1.00000000000001	1.0	1.0	0.999999999999999
100	1.1	ADORA3	0.999992941652775	0.999999999999991	1.00000000000038	0.999999999999992	0	0	0.999999999999999	1.0	1.00000000000007	0.999999999999999	1	1.0	1.0	0.135384224890169	1.0	1.0	0.999999999999999	1.0	0.999999999999999	0.999999999999999	0.0736440971425356	1.00000000000001	1.0	1.0	0.999999999999999
101	1.10	ADORA3	0.975939561331841	0.999999999999991	1.00000000000038	0.999999999999992	1	0	0.999999999999999	1.0	1.00000000000007	0.999999999999999	1	1.0	1.0	0.024154783770075	1.0	1.0	0.999999999999999	1.0	0.999999999999999	0.999999999999999	0.001431257441901	1.00000000000001	1.0	1.0	0.999999999999999
102	1.2	ADORA3	0.999999987306962	0.999999999999991	1.0	0.999999999999992	0	0	0.999999999999999	1.0	1.00000000000007	0.999999999999999	1	1.0	1.0	0.199812898782671	1.0	1.0	0.999999999999999	1.0	0.999999999999999	0.999999999999999	0.281163403654754	1.00000000000001	1.0	1.0	0.999999999999999
103	1.3	ADORA3	0.999999999993948	0.999999999999991	1.00000000000038	0.999999999999991	0	0	0.999999999999999	1.0	1.00000000000007	0.999999999999999	1	1.0	1.0	0.595923289928268	1.0	1.0	0.999999999999999	1.0	0.999999999999999	0.999999999999999	0.414877152936996	1.00000000000001	1.0	1.0	0.999999999999999
104	1.4	ADORA3	1.0	0.999999999999991	1.00000000000036	0.999999999999991	0	0	0.999999999999999	1.0	1.00000000000007	0.999999999999999	1	1.0	1.0	0.245532285231269	1.0	1.0	0.999999999999999	1.0	0.999999999999999	0.999999999999999	0.991709601530233	1.00000000000001	1.0	1.0	0.999999999999999
105	1.5	ADORA3	0.999999775074397	0.999999999999991	1.00000000000036	0.999999999999992	0	0	0.999999999999999	1.0	1.00000000000007	0.999999999999999	1	1.0	1.0	0.101144026793255	1.0	1.0	0.999999999999999	1.0	0.999999999999999	0.999999999999999	0.238611022290502	1.00000000000001	1.0	1.0	0.999999999999999
106	1.6	ADORA3	0.0405293342265623	0.999999999999991	0.0996346133069658	0.999999999999992	2	0	0.999999999999999	1.0	1.00000000000007	0.999999999999999	1	1.0	1.0	4.77870982174499e-06	1.0	1.0	0.999999999999999	1.0	0.999999999999999	0.999999999999999	5.68542169686887e-07	1.00000000000001	1.0	1.0	0.999999999999999
107	1.7	ADORA3	1.0	0.999999999999991	1.00000000000033	0.999999999999991	0	0	0.999999999999999	1.0	1.00000000000007	0.999999999999999	1	1.0	1.0	0.530628234874853	1.0	1.0	0.999999999999999	1.0	0.999999999999999	0.999999999999999	0.977188858407707	1.00000000000001	1.0	1.0	0.999999999999999
108	1.8	ADORA3	0.999999999970314	0.999999999999991	1.00000000000037	0.999999999999991	0	0	0.999999999999999	1.0	1.00000000000007	0.999999999999999	1	1.0	1.0	0.559640549069963	1.0	1.0	0.999999999999999	1.0	0.999999999999999	0.999999999999999	0.364074245729696	1.00000000000001	1.0	1.0	0.999999999999999
109	1.9	ADORA3	0.84332815894756	0.999999999999991	1.00000000000034	0.999999999999992	1	0	0.999999999999999	1.0	1.00000000000007	0.999999999999999	1	1.0	1.0	0.0145012897337245	1.0	1.0	0.999999999999999	1.0	0.999999999999999	0.999999999999999	9.6273814177735e-05	1.00000000000001	1.0	1.0	0.999999999999999
110	2.1	ADORA3	1.0	0.999999999999991	1.00000000000034	0.999999999999992	0	0	0.999999999999999	1.0	1.00000000000007	0.999999999999999	1	1.0	1.0	1.0	1.0	1.0	0.999999999999999	1.0	0.999999999999999	0.999999999999999	1.00000000000001	1.00000000000001	1.0	1.0	0.999999999999999
111	2.10	ADORA3	1.0	0.999999999999991	1.0	0.999999999999992	0	0	0.999999999999999	1.0	1.00000000000007	0.999999999999999	1	1.0	1.0	1.0	1.0	1.0	0.999999999999999	1.0	0.999999999999999	0.999999999999999	1.00000000000001	1.00000000000001	1.0	1.0	0.999999999999999
112	2.11	ADORA3	1.0	0.999999999999991	1.00000000000037	0.999999999999992	0	0	0.999999999999999	1.0	1.00000000000007	0.999999999999999	1	1.0	1.0	1.0	1.0	1.0	0.999999999999999	1.0	0.999999999999999	0.999999999999999	1.00000000000001	1.00000000000001	1.0	1.0	0.999999999999999
113	2.12	ADORA3	1.0	0.999999999999991	1.00000000000036	0.999999999999992	0	0	0.999999999999999	1.0	1.00000000000007	0.999999999999999	1	1.0	1.0	1.0	1.0	1.0	0.999999999999999	1.0	0.999999999999999	0.999999999999999	1.00000000000001	1.00000000000001	1.0	1.0	0.999999999999999
114	2.13	ADORA3	1.0	0.999999999999991	1.0	0.999999999999992	0	0	0.999999999999999	1.0	1.00000000000007	0.999999999999999	1	1.0	1.0	1.0	1.0	1.0	0.999999999999999	1.0	0.999999999999999	0.999999999999999	1.00000000000001	1.00000000000001	1.0	1.0	0.999999999999999
115	2.2	ADORA3	1.0	0.999999999999991	1.00000000000038	0.999999999999992	0	0	0.999999999999999	1.0	1.00000000000007	0.999999999999999	1	1.0	1.0	0.666971618027898	1.0	1.0	0.999999999999999	1.0	0.999999999999999	0.999999999999999	0.891402248585661	1.00000000000001	1.0	1.0	0.999999999999999
116	2.3	ADORA3	1.0	0.999999999999991	1.00000000000039	0.999999999999992	0	0	0.999999999999999	1.0	1.00000000000007	0.999999999999999	1	1.0	1.0	1.0	1.0	1.0	0.999999999999999	1.0	0.999999999999999	0.999999999999999	1.00000000000001	1.00000000000001	1.0	1.0	0.999999999999999
117	2.4	ADORA3	1.0	0.999999999999991	1.00000000000034	0.999999999999992	0	0	0.999999999999999	1.0	1.00000000000007	0.999999999999999	1	1.0	1.0	1.0	1.0	1.0	0.999999999999999	1.0	0.999999999999999	0.999999999999999	1.00000000000001	1.00000000000001	1.0	1.0	0.999999999999999
118	2.5	ADORA3	0.623474009538193	0.999999999999991	1.00000000000035	0.999999999999991	2	0	0.999999999999999	1.0	1.00000000000007	0.999999999999999	1	1.0	1.0	0.0032262510092691	1.0	1.0	0.999999999999999	1.0	0.999999999999999	0.999999999999999	2.60768408996192e-05	1.00000000000001	1.0	1.0	0.999999999999999
119	2.6	ADORA3	0.969715588648229	0.999999999999991	1.0	0.999999999999992	2	0	0.999999999999999	1.0	1.00000000000007	0.999999999999999	1	1.0	1.0	0.001843363925675	1.0	1.0	0.999999999999999	1.0	0.999999999999999	0.999999999999999	0.0087165833449487	1.00000000000001	1.0	1.0	0.999999999999999
120	2.7	ADORA3	0.999035282589842	0.999999999999991	1.0	0.999999999999992	1	0	0.999999999999999	1.0	1.00000000000007	0.999999999999999	1	1.0	1.0	0.0147503259996182	1.0	1.0	0.999999999999999	1.0	0.999999999999999	0.999999999999999	0.0366343625144326	1.00000000000001	1.0	1.0	0.999999999999999
121	2.8	ADORA3	0.999995811960322	0.999999999999991	1.0	0.999999999999992	0	0	0.999999999999999	1.0	1.00000000000007	0.999999999999999	1	1.0	1.0	0.023936342056693	1.0	1.0	0.999999999999999	1.0	0.999999999999999	0.999999999999999	0.273117885017317	1.00000000000001	1.0	1.0	0.999999999999999
122	2.9	ADORA3	1.0	0.999999999999991	1.00000000000036	0.999999999999992	0	0	0.999999999999999	1.0	1.00000000000007	0.999999999999999	1	1.0	1.0	1.0	1.0	1.0	0.999999999999999	1.0	0.999999999999999	0.999999999999999	1.00000000000001	1.00000000000001	1.0	1.0	0.999999999999999
123	P1	ADORA3	0.770693590207764	0.999999999999991	1.00000000000037	0.999999999999991	2	0	0.999999999999999	1.0	1.00000000000007	0.999999999999999	1	1.0	1.0	0.0009706138393881	1.0	1.0	0.999999999999999	1.0	0.999999999999999	0.999999999999999	0.0003762273030111	1.00000000000001	1.0	1.0	0.999999999999999
124	P2	ADORA3	0.814883909730666	0.999999999999991	1.00000000000036	0.999999999999991	1	0	0.999999999999999	1.0	1.00000000000007	0.999999999999999	1	1.0	1.0	0.006094433372297	1.0	1.0	0.999999999999999	1.0	0.999999999999999	0.999999999999999	0.0001363969072091	1.00000000000001	1.0	1.0	0.999999999999999
125	1.1	ADRA1A	0.999999984085484	0.999999999999991	1.00000000000038	0.999999999999992	0	0	0.0288194298347649	1.0	1.00000000000007	0.999999999999999	1	1.0	1.0	1.0	1.0	1.0	0.999999999999999	1.0	0.999999999999999	0.999999999999999	1.00000000000001	1.00000000000001	1.0	1.0	0.999999999999999
126	1.10	ADRA1A	0.474434704706202	0.999999999999991	1.00000000000038	0.999999999999992	1	0	2.5253642669465602e-09	1.0	1.00000000000007	0.999999999999999	1	1.0	1.0	1.0	1.0	1.0	0.999999999999999	1.0	0.999999999999999	0.999999999999999	1.00000000000001	1.00000000000001	1.0	1.0	0.999999999999999
127	1.2	ADRA1A	0.999999999891758	0.999999999999991	1.0	0.999999999999992	0	0	0.0827574062486488	1.0	1.00000000000007	0.999999999999999	1	1.0	1.0	1.0	1.0	1.0	0.999999999999999	1.0	0.999999999999999	0.999999999999999	1.00000000000001	1.00000000000001	1.0	1.0	0.999999999999999
128	1.3	ADRA1A	0.999951490268097	0.999999999999991	1.00000000000038	0.999999999999991	1	0	0.0014701292727795	1.0	1.00000000000007	0.999999999999999	1	1.0	1.0	1.0	1.0	1.0	0.999999999999999	1.0	0.999999999999999	0.999999999999999	1.00000000000001	1.00000000000001	1.0	1.0	0.999999999999999
129	1.4	ADRA1A	0.985449069065877	0.999999999999991	1.00000000000036	0.999999999999991	1	0	1.48642331570548e-05	1.0	1.00000000000007	0.999999999999999	1	1.0	1.0	1.0	1.0	1.0	0.999999999999999	1.0	0.999999999999999	0.999999999999999	1.00000000000001	1.00000000000001	1.0	1.0	0.999999999999999
130	1.5	ADRA1A	0.999954781962362	0.999999999999991	1.00000000000036	0.999999999999992	1	0	0.0015263861556011	1.0	1.00000000000007	0.999999999999999	1	1.0	1.0	1.0	1.0	1.0	0.999999999999999	1.0	0.999999999999999	0.999999999999999	1.00000000000001	1.00000000000001	1.0	1.0	0.999999999999999
131	1.6	ADRA1A	0.852979185592552	0.999999999999991	1.00000000000034	0.999999999999992	1	0	2.79253333589251e-07	1.0	1.00000000000007	0.999999999999999	1	1.0	1.0	1.0	1.0	1.0	0.999999999999999	1.0	0.999999999999999	0.999999999999999	1.00000000000001	1.00000000000001	1.0	1.0	0.999999999999999
132	1.7	ADRA1A	0.976304129157688	0.999999999999991	1.00000000000033	0.999999999999991	1	0	7.81884047565648e-06	1.0	1.00000000000007	0.999999999999999	1	1.0	1.0	1.0	1.0	1.0	0.999999999999999	1.0	0.999999999999999	0.999999999999999	1.00000000000001	1.00000000000001	1.0	1.0	0.999999999999999
133	1.8	ADRA1A	0.999985038477232	0.999999999999991	1.00000000000037	0.999999999999991	1	0	0.0026582493787557	1.0	1.00000000000007	0.999999999999999	1	1.0	1.0	1.0	1.0	1.0	0.999999999999999	1.0	0.999999999999999	0.999999999999999	1.00000000000001	1.00000000000001	1.0	1.0	0.999999999999999
134	1.9	ADRA1A	0.999999999999991	0.999999999999991	1.00000000000034	0.999999999999992	0	0	0.270650046642856	1.0	1.00000000000007	0.999999999999999	1	1.0	1.0	1.0	1.0	1.0	0.999999999999999	1.0	0.999999999999999	0.999999999999999	1.00000000000001	1.00000000000001	1.0	1.0	0.999999999999999
135	2.1	ADRA1A	1.0	0.999999999999991	1.00000000000034	0.999999999999992	0	0	0.999999999999999	1.0	1.00000000000007	0.999999999999999	1	1.0	1.0	1.0	1.0	1.0	0.999999999999999	1.0	0.999999999999999	0.999999999999999	1.00000000000001	1.00000000000001	1.0	1.0	0.999999999999999
136	2.10	ADRA1A	1.0	0.999999999999991	1.0	0.999999999999992	0	0	0.999999999999999	1.0	1.00000000000007	0.999999999999999	1	1.0	1.0	1.0	1.0	1.0	0.999999999999999	1.0	0.999999999999999	0.999999999999999	1.00000000000001	1.00000000000001	1.0	1.0	0.999999999999999
137	2.11	ADRA1A	1.0	0.999999999999991	1.00000000000037	0.999999999999992	0	0	0.999999999999999	1.0	1.00000000000007	0.999999999999999	1	1.0	1.0	1.0	1.0	1.0	0.999999999999999	1.0	0.999999999999999	0.999999999999999	1.00000000000001	1.00000000000001	1.0	1.0	0.999999999999999
138	2.12	ADRA1A	1.0	0.999999999999991	1.00000000000036	0.999999999999992	0	0	0.999999999999999	1.0	1.00000000000007	0.999999999999999	1	1.0	1.0	1.0	1.0	1.0	0.999999999999999	1.0	0.999999999999999	0.999999999999999	1.00000000000001	1.00000000000001	1.0	1.0	0.999999999999999
139	2.13	ADRA1A	1.0	0.999999999999991	1.0	0.999999999999992	0	0	0.999999999999999	1.0	1.00000000000007	0.999999999999999	1	1.0	1.0	1.0	1.0	1.0	0.999999999999999	1.0	0.999999999999999	0.999999999999999	1.00000000000001	1.00000000000001	1.0	1.0	0.999999999999999
140	2.2	ADRA1A	0.999999997069111	0.999999999999991	1.00000000000038	0.999999999999992	0	0	0.0431554355142595	1.0	1.00000000000007	0.999999999999999	1	1.0	1.0	1.0	1.0	1.0	0.999999999999999	1.0	0.999999999999999	0.999999999999999	1.00000000000001	1.00000000000001	1.0	1.0	0.999999999999999
141	2.3	ADRA1A	1.0	0.999999999999991	1.00000000000039	0.999999999999992	0	0	0.628177309830317	1.0	1.00000000000007	0.999999999999999	1	1.0	1.0	1.0	1.0	1.0	0.999999999999999	1.0	0.999999999999999	0.999999999999999	1.00000000000001	1.00000000000001	1.0	1.0	0.999999999999999
142	2.4	ADRA1A	1.0	0.999999999999991	1.00000000000034	0.999999999999992	0	0	0.999999999999999	1.0	1.00000000000007	0.999999999999999	1	1.0	1.0	1.0	1.0	1.0	0.999999999999999	1.0	0.999999999999999	0.999999999999999	1.00000000000001	1.00000000000001	1.0	1.0	0.999999999999999
143	2.5	ADRA1A	0.992424540419058	0.999999999999991	1.00000000000035	0.999999999999991	1	0	3.18596596086003e-05	1.0	1.00000000000007	0.999999999999999	1	1.0	1.0	1.0	1.0	1.0	0.999999999999999	1.0	0.999999999999999	0.999999999999999	1.00000000000001	1.00000000000001	1.0	1.0	0.999999999999999
144	2.6	ADRA1A	0.999999845137229	0.999999999999991	1.0	0.999999999999992	1	0	0.0152263655532098	1.0	1.00000000000007	0.999999999999999	1	1.0	1.0	1.0	1.0	1.0	0.999999999999999	1.0	0.999999999999999	0.999999999999999	1.00000000000001	1.00000000000001	1.0	1.0	0.999999999999999
145	2.7	ADRA1A	1.0	0.999999999999991	1.0	0.999999999999992	0	0	0.702849974789054	1.0	1.00000000000007	0.999999999999999	1	1.0	1.0	1.0	1.0	1.0	0.999999999999999	1.0	0.999999999999999	0.999999999999999	1.00000000000001	1.00000000000001	1.0	1.0	0.999999999999999
146	2.8	ADRA1A	0.99999999999749	0.999999999999991	1.0	0.999999999999992	0	0	0.146881798910586	1.0	1.00000000000007	0.999999999999999	1	1.0	1.0	1.0	1.0	1.0	0.999999999999999	1.0	0.999999999999999	0.999999999999999	1.00000000000001	1.00000000000001	1.0	1.0	0.999999999999999
147	2.9	ADRA1A	1.0	0.999999999999991	1.00000000000036	0.999999999999992	0	0	0.394810143631033	1.0	1.00000000000007	0.999999999999999	1	1.0	1.0	1.0	1.0	1.0	0.999999999999999	1.0	0.999999999999999	0.999999999999999	1.00000000000001	1.00000000000001	1.0	1.0	0.999999999999999
148	P1	ADRA1A	0.876230342885205	0.999999999999991	1.00000000000037	0.999999999999991	1	0	4.20706446831991e-07	1.0	1.00000000000007	0.999999999999999	1	1.0	1.0	1.0	1.0	1.0	0.999999999999999	1.0	0.999999999999999	0.999999999999999	1.00000000000001	1.00000000000001	1.0	1.0	0.999999999999999
149	P2	ADRA1A	0.992902495600535	0.999999999999991	1.00000000000036	0.999999999999991	1	0	3.42004189709789e-05	1.0	1.00000000000007	0.999999999999999	1	1.0	1.0	1.0	1.0	1.0	0.999999999999999	1.0	0.999999999999999	0.999999999999999	1.00000000000001	1.00000000000001	1.0	1.0	0.999999999999999
150	1.1	ADRA1B	0.999999470433116	0.999999999999991	1.00000000000038	0.999999999999992	1	0	0.0102097931454023	1.0	1.00000000000007	0.999999999999999	1	1.0	1.0	1.0	1.0	1.0	0.999999999999999	1.0	0.999999999999999	0.999999999999999	1.00000000000001	1.00000000000001	1.0	1.0	0.999999999999999
151	1.10	ADRA1B	0.403435288912977	0.999999999999991	0.967588701051449	0.999999999999992	1	0	1.08994128798388e-09	1.0	1.00000000000007	0.999999999999999	1	1.0	1.0	1.0	1.0	1.0	0.999999999999999	1.0	0.999999999999999	0.999999999999999	1.00000000000001	1.00000000000001	1.0	1.0	0.999999999999999
152	1.2	ADRA1B	1.0	0.999999999999991	1.0	0.999999999999992	0	0	0.719563648232318	1.0	1.00000000000007	0.999999999999999	1	1.0	1.0	1.0	1.0	1.0	0.999999999999999	1.0	0.999999999999999	0.999999999999999	1.00000000000001	1.00000000000001	1.0	1.0	0.999999999999999
153	1.3	ADRA1B	0.999998892287875	0.999999999999991	1.00000000000038	0.999999999999991	1	0	0.0078585294803679	1.0	1.00000000000007	0.999999999999999	1	1.0	1.0	1.0	1.0	1.0	0.999999999999999	1.0	0.999999999999999	0.999999999999999	1.00000000000001	1.00000000000001	1.0	1.0	0.999999999999999
154	1.4	ADRA1B	0.999999729657401	0.999999999999991	1.00000000000036	0.999999999999991	1	0	0.0127716612552799	1.0	1.00000000000007	0.999999999999999	1	1.0	1.0	1.0	1.0	1.0	0.999999999999999	1.0	0.999999999999999	0.999999999999999	1.00000000000001	1.00000000000001	1.0	1.0	0.999999999999999
155	1.5	ADRA1B	0.999545304922436	0.999999999999991	1.00000000000036	0.999999999999992	1	0	0.0003720203816889	1.0	1.00000000000007	0.999999999999999	1	1.0	1.0	1.0	1.0	1.0	0.999999999999999	1.0	0.999999999999999	0.999999999999999	1.00000000000001	1.00000000000001	1.0	1.0	0.999999999999999
156	1.6	ADRA1B	0.752452287745231	0.999999999999991	1.00000000000034	0.999999999999992	1	0	6.47751024906228e-08	1.0	1.00000000000007	0.999999999999999	1	1.0	1.0	1.0	1.0	1.0	0.999999999999999	1.0	0.999999999999999	0.999999999999999	1.00000000000001	1.00000000000001	1.0	1.0	0.999999999999999
157	1.7	ADRA1B	0.893025631722817	0.999999999999991	1.00000000000033	0.999999999999991	1	0	5.82604534725454e-07	1.0	1.00000000000007	0.999999999999999	1	1.0	1.0	1.0	1.0	1.0	0.999999999999999	1.0	0.999999999999999	0.999999999999999	1.00000000000001	1.00000000000001	1.0	1.0	0.999999999999999
158	1.8	ADRA1B	0.999991222586048	0.999999999999991	1.00000000000037	0.999999999999991	1	0	0.0033972185170763	1.0	1.00000000000007	0.999999999999999	1	1.0	1.0	1.0	1.0	1.0	0.999999999999999	1.0	0.999999999999999	0.999999999999999	1.00000000000001	1.00000000000001	1.0	1.0	0.999999999999999
159	1.9	ADRA1B	1.0	0.999999999999991	1.00000000000034	0.999999999999992	0	0	0.6698367278325	1.0	1.00000000000007	0.999999999999999	1	1.0	1.0	1.0	1.0	1.0	0.999999999999999	1.0	0.999999999999999	0.999999999999999	1.00000000000001	1.00000000000001	1.0	1.0	0.999999999999999
160	2.1	ADRA1B	1.0	0.999999999999991	1.00000000000034	0.999999999999992	0	0	0.999999999999999	1.0	1.00000000000007	0.999999999999999	1	1.0	1.0	1.0	1.0	1.0	0.999999999999999	1.0	0.999999999999999	0.999999999999999	1.00000000000001	1.00000000000001	1.0	1.0	0.999999999999999
161	2.10	ADRA1B	1.0	0.999999999999991	1.0	0.999999999999992	0	0	0.999999999999999	1.0	1.00000000000007	0.999999999999999	1	1.0	1.0	1.0	1.0	1.0	0.999999999999999	1.0	0.999999999999999	0.999999999999999	1.00000000000001	1.00000000000001	1.0	1.0	0.999999999999999
162	2.11	ADRA1B	1.0	0.999999999999991	1.00000000000037	0.999999999999992	0	0	0.999999999999999	1.0	1.00000000000007	0.999999999999999	1	1.0	1.0	1.0	1.0	1.0	0.999999999999999	1.0	0.999999999999999	0.999999999999999	1.00000000000001	1.00000000000001	1.0	1.0	0.999999999999999
163	2.12	ADRA1B	1.0	0.999999999999991	1.00000000000036	0.999999999999992	0	0	0.999999999999999	1.0	1.00000000000007	0.999999999999999	1	1.0	1.0	1.0	1.0	1.0	0.999999999999999	1.0	0.999999999999999	0.999999999999999	1.00000000000001	1.00000000000001	1.0	1.0	0.999999999999999
164	2.13	ADRA1B	1.0	0.999999999999991	1.0	0.999999999999992	0	0	0.999999999999999	1.0	1.00000000000007	0.999999999999999	1	1.0	1.0	1.0	1.0	1.0	0.999999999999999	1.0	0.999999999999999	0.999999999999999	1.00000000000001	1.00000000000001	1.0	1.0	0.999999999999999
165	2.2	ADRA1B	1.00000000000035	0.999999999999991	1.00000000000038	0.999999999999992	0	0	0.890770736716525	1.0	1.00000000000007	0.999999999999999	1	1.0	1.0	1.0	1.0	1.0	0.999999999999999	1.0	0.999999999999999	0.999999999999999	1.00000000000001	1.00000000000001	1.0	1.0	0.999999999999999
166	2.3	ADRA1B	1.0	0.999999999999991	1.00000000000039	0.999999999999992	0	0	0.561497358783654	1.0	1.00000000000007	0.999999999999999	1	1.0	1.0	1.0	1.0	1.0	0.999999999999999	1.0	0.999999999999999	0.999999999999999	1.00000000000001	1.00000000000001	1.0	1.0	0.999999999999999
167	2.4	ADRA1B	1.0	0.999999999999991	1.00000000000034	0.999999999999992	0	0	0.999999999999999	1.0	1.00000000000007	0.999999999999999	1	1.0	1.0	1.0	1.0	1.0	0.999999999999999	1.0	0.999999999999999	0.999999999999999	1.00000000000001	1.00000000000001	1.0	1.0	0.999999999999999
168	2.5	ADRA1B	0.999754432253192	0.999999999999991	1.00000000000035	0.999999999999991	1	0	0.0005643579341082	1.0	1.00000000000007	0.999999999999999	1	1.0	1.0	1.0	1.0	1.0	0.999999999999999	1.0	0.999999999999999	0.999999999999999	1.00000000000001	1.00000000000001	1.0	1.0	0.999999999999999
169	2.6	ADRA1B	0.999999998915526	0.999999999999991	1.0	0.999999999999992	0	0	0.0534308914029366	1.0	1.00000000000007	0.999999999999999	1	1.0	1.0	1.0	1.0	1.0	0.999999999999999	1.0	0.999999999999999	0.999999999999999	1.00000000000001	1.00000000000001	1.0	1.0	0.999999999999999
170	2.7	ADRA1B	1.0	0.999999999999991	1.0	0.999999999999992	0	0	0.635926343766324	1.0	1.00000000000007	0.999999999999999	1	1.0	1.0	1.0	1.0	1.0	0.999999999999999	1.0	0.999999999999999	0.999999999999999	1.00000000000001	1.00000000000001	1.0	1.0	0.999999999999999
171	2.8	ADRA1B	1.0	0.999999999999991	1.0	0.999999999999992	0	0	0.999999999999999	1.0	1.00000000000007	0.999999999999999	1	1.0	1.0	1.0	1.0	1.0	0.999999999999999	1.0	0.999999999999999	0.999999999999999	1.00000000000001	1.00000000000001	1.0	1.0	0.999999999999999
172	2.9	ADRA1B	0.999999999999999	0.999999999999991	1.00000000000036	0.999999999999992	0	0	0.304856466455163	1.0	1.00000000000007	0.999999999999999	1	1.0	1.0	1.0	1.0	1.0	0.999999999999999	1.0	0.999999999999999	0.999999999999999	1.00000000000001	1.00000000000001	1.0	1.0	0.999999999999999
173	P1	ADRA1B	0.972181515047249	0.999999999999991	1.00000000000037	0.999999999999991	1	0	6.22691260426218e-06	1.0	1.00000000000007	0.999999999999999	1	1.0	1.0	1.0	1.0	1.0	0.999999999999999	1.0	0.999999999999999	0.999999999999999	1.00000000000001	1.00000000000001	1.0	1.0	0.999999999999999
174	P2	ADRA1B	0.999990744793436	0.999999999999991	1.00000000000036	0.999999999999991	1	0	0.0033173663171067	1.0	1.00000000000007	0.999999999999999	1	1.0	1.0	1.0	1.0	1.0	0.999999999999999	1.0	0.999999999999999	0.999999999999999	1.00000000000001	1.00000000000001	1.0	1.0	0.999999999999999
175	1.1	ADRA1D	0.999999949499556	0.999999999999991	1.00000000000038	0.999999999999992	0	0	0.021163770532047	1.0	1.00000000000007	0.999999999999999	1	1.0	1.0	1.0	1.0	1.0	0.999999999999999	1.0	0.999999999999999	0.999999999999999	1.00000000000001	1.00000000000001	1.0	1.0	0.999999999999999
176	1.10	ADRA1D	0.815051565722876	0.999999999999991	1.00000000000038	0.999999999999992	1	0	1.53718327702084e-07	1.0	1.00000000000007	0.999999999999999	1	1.0	1.0	1.0	1.0	1.0	0.999999999999999	1.0	0.999999999999999	0.999999999999999	1.00000000000001	1.00000000000001	1.0	1.0	0.999999999999999
177	1.2	ADRA1D	0.999999999747303	0.999999999999991	1.0	0.999999999999992	0	0	0.0710660508683469	1.0	1.00000000000007	0.999999999999999	1	1.0	1.0	1.0	1.0	1.0	0.999999999999999	1.0	0.999999999999999	0.999999999999999	1.00000000000001	1.00000000000001	1.0	1.0	0.999999999999999
178	1.3	ADRA1D	0.999874022419575	0.999999999999991	1.00000000000038	0.999999999999991	1	0	0.0008559070325304	1.0	1.00000000000007	0.999999999999999	1	1.0	1.0	1.0	1.0	1.0	0.999999999999999	1.0	0.999999999999999	0.999999999999999	1.00000000000001	1.00000000000001	1.0	1.0	0.999999999999999
179	1.4	ADRA1D	0.999400349374507	0.999999999999991	1.00000000000036	0.999999999999991	1	0	0.0003050438005193	1.0	1.00000000000007	0.999999999999999	1	1.0	1.0	1.0	1.0	1.0	0.999999999999999	1.0	0.999999999999999	0.999999999999999	1.00000000000001	1.00000000000001	1.0	1.0	0.999999999999999
180	1.5	ADRA1D	0.999903015642036	0.999999999999991	1.00000000000036	0.999999999999992	1	0	0.0009986683181135	1.0	1.00000000000007	0.999999999999999	1	1.0	1.0	1.0	1.0	1.0	0.999999999999999	1.0	0.999999999999999	0.999999999999999	1.00000000000001	1.00000000000001	1.0	1.0	0.999999999999999
181	1.6	ADRA1D	0.994538726829649	0.999999999999991	1.00000000000034	0.999999999999992	1	0	4.50980854400137e-05	1.0	1.00000000000007	0.999999999999999	1	1.0	1.0	1.0	1.0	1.0	0.999999999999999	1.0	0.999999999999999	0.999999999999999	1.00000000000001	1.00000000000001	1.0	1.0	0.999999999999999
182	1.7	ADRA1D	0.999123677587754	0.999999999999991	1.00000000000033	0.999999999999991	1	0	0.0002294700435418	1.0	1.00000000000007	0.999999999999999	1	1.0	1.0	1.0	1.0	1.0	0.999999999999999	1.0	0.999999999999999	0.999999999999999	1.00000000000001	1.00000000000001	1.0	1.0	0.999999999999999
183	1.8	ADRA1D	0.999961497906618	0.999999999999991	1.00000000000037	0.999999999999991	1	0	0.0016615238101195	1.0	1.00000000000007	0.999999999999999	1	1.0	1.0	1.0	1.0	1.0	0.999999999999999	1.0	0.999999999999999	0.999999999999999	1.00000000000001	1.00000000000001	1.0	1.0	0.999999999999999
184	1.9	ADRA1D	0.99999999839545	0.999999999999991	1.00000000000034	0.999999999999992	0	0	0.0492136530503797	1.0	1.00000000000007	0.999999999999999	1	1.0	1.0	1.0	1.0	1.0	0.999999999999999	1.0	0.999999999999999	0.999999999999999	1.00000000000001	1.00000000000001	1.0	1.0	0.999999999999999
185	2.1	ADRA1D	1.0	0.999999999999991	1.00000000000034	0.999999999999992	0	0	0.999999999999999	1.0	1.00000000000007	0.999999999999999	1	1.0	1.0	1.0	1.0	1.0	0.999999999999999	1.0	0.999999999999999	0.999999999999999	1.00000000000001	1.00000000000001	1.0	1.0	0.999999999999999
186	2.10	ADRA1D	1.0	0.999999999999991	1.0	0.999999999999992	0	0	0.999999999999999	1.0	1.00000000000007	0.999999999999999	1	1.0	1.0	1.0	1.0	1.0	0.999999999999999	1.0	0.999999999999999	0.999999999999999	1.00000000000001	1.00000000000001	1.0	1.0	0.999999999999999
187	2.11	ADRA1D	1.0	0.999999999999991	1.00000000000037	0.999999999999992	0	0	0.999999999999999	1.0	1.00000000000007	0.999999999999999	1	1.0	1.0	1.0	1.0	1.0	0.999999999999999	1.0	0.999999999999999	0.999999999999999	1.00000000000001	1.00000000000001	1.0	1.0	0.999999999999999
188	2.12	ADRA1D	1.0	0.999999999999991	1.00000000000036	0.999999999999992	0	0	0.999999999999999	1.0	1.00000000000007	0.999999999999999	1	1.0	1.0	1.0	1.0	1.0	0.999999999999999	1.0	0.999999999999999	0.999999999999999	1.00000000000001	1.00000000000001	1.0	1.0	0.999999999999999
189	2.13	ADRA1D	1.0	0.999999999999991	1.0	0.999999999999992	0	0	0.999999999999999	1.0	1.00000000000007	0.999999999999999	1	1.0	1.0	1.0	1.0	1.0	0.999999999999999	1.0	0.999999999999999	0.999999999999999	1.00000000000001	1.00000000000001	1.0	1.0	0.999999999999999
190	2.2	ADRA1D	0.999999004330114	0.999999999999991	1.00000000000038	0.999999999999992	1	0	0.0081703779871234	1.0	1.00000000000007	0.999999999999999	1	1.0	1.0	1.0	1.0	1.0	0.999999999999999	1.0	0.999999999999999	0.999999999999999	1.00000000000001	1.00000000000001	1.0	1.0	0.999999999999999
191	2.3	ADRA1D	1.0	0.999999999999991	1.00000000000039	0.999999999999992	0	0	0.607424825200312	1.0	1.00000000000007	0.999999999999999	1	1.0	1.0	1.0	1.0	1.0	0.999999999999999	1.0	0.999999999999999	0.999999999999999	1.00000000000001	1.00000000000001	1.0	1.0	0.999999999999999
192	2.4	ADRA1D	1.0	0.999999999999991	1.00000000000034	0.999999999999992	0	0	0.999999999999999	1.0	1.00000000000007	0.999999999999999	1	1.0	1.0	1.0	1.0	1.0	0.999999999999999	1.0	0.999999999999999	0.999999999999999	1.00000000000001	1.00000000000001	1.0	1.0	0.999999999999999
193	2.5	ADRA1D	0.997100760800902	0.999999999999991	1.00000000000035	0.999999999999991	1	0	8.36564752340467e-05	1.0	1.00000000000007	0.999999999999999	1	1.0	1.0	1.0	1.0	1.0	0.999999999999999	1.0	0.999999999999999	0.999999999999999	1.00000000000001	1.00000000000001	1.0	1.0	0.999999999999999
194	2.6	ADRA1D	0.999999684038258	0.999999999999991	1.0	0.999999999999992	1	0	0.012139725415451	1.0	1.00000000000007	0.999999999999999	1	1.0	1.0	1.0	1.0	1.0	0.999999999999999	1.0	0.999999999999999	0.999999999999999	1.00000000000001	1.00000000000001	1.0	1.0	0.999999999999999
195	2.7	ADRA1D	1.0	0.999999999999991	1.0	0.999999999999992	0	0	0.682282220077635	1.0	1.00000000000007	0.999999999999999	1	1.0	1.0	1.0	1.0	1.0	0.999999999999999	1.0	0.999999999999999	0.999999999999999	1.00000000000001	1.00000000000001	1.0	1.0	0.999999999999999
196	2.8	ADRA1D	0.99999999999629	0.999999999999991	1.0	0.999999999999992	0	0	0.139354804578169	1.0	1.00000000000007	0.999999999999999	1	1.0	1.0	1.0	1.0	1.0	0.999999999999999	1.0	0.999999999999999	0.999999999999999	1.00000000000001	1.00000000000001	1.0	1.0	0.999999999999999
197	2.9	ADRA1D	1.0	0.999999999999991	1.00000000000036	0.999999999999992	0	0	0.36551950100561	1.0	1.00000000000007	0.999999999999999	1	1.0	1.0	1.0	1.0	1.0	0.999999999999999	1.0	0.999999999999999	0.999999999999999	1.00000000000001	1.00000000000001	1.0	1.0	0.999999999999999
198	P1	ADRA1D	0.96138621669155	0.999999999999991	1.00000000000037	0.999999999999991	1	0	3.7966554421827e-06	1.0	1.00000000000007	0.999999999999999	1	1.0	1.0	1.0	1.0	1.0	0.999999999999999	1.0	0.999999999999999	0.999999999999999	1.00000000000001	1.00000000000001	1.0	1.0	0.999999999999999
199	P2	ADRA1D	0.979818225686418	0.999999999999991	1.00000000000036	0.999999999999991	1	0	9.73633448163429e-06	1.0	1.00000000000007	0.999999999999999	1	1.0	1.0	1.0	1.0	1.0	0.999999999999999	1.0	0.999999999999999	0.999999999999999	1.00000000000001	1.00000000000001	1.0	1.0	0.999999999999999
200	1.1	AGER	1.0	0.999999999999991	1.00000000000038	0.999999999999992	0	0	0.999999999999999	1.0	1.00000000000007	0.999999999999999	1	1.0	1.0	1.0	1.0	1.0	0.999999999999999	1.0	0.999999999999999	0.561592773739133	1.00000000000001	1.00000000000001	1.0	1.0	0.999999999999999
201	1.10	AGER	0.999999999969284	0.999999999999991	1.00000000000038	0.999999999999992	0	0	0.999999999999999	1.0	1.00000000000007	0.999999999999999	1	1.0	1.0	1.0	1.0	1.0	0.999999999999999	1.0	0.999999999999999	0.102046394700811	1.00000000000001	1.00000000000001	1.0	1.0	0.999999999999999
202	1.2	AGER	0.999999999999999	0.999999999999991	1.0	0.999999999999992	0	0	0.999999999999999	1.0	1.00000000000007	0.999999999999999	1	1.0	1.0	1.0	1.0	1.0	0.999999999999999	1.0	0.999999999999999	0.312698925018756	1.00000000000001	1.00000000000001	1.0	1.0	0.999999999999999
203	1.3	AGER	1.0	0.999999999999991	1.00000000000038	0.999999999999991	0	0	0.999999999999999	1.0	1.00000000000007	0.999999999999999	1	1.0	1.0	1.0	1.0	1.0	0.999999999999999	1.0	0.999999999999999	0.658262250816006	1.00000000000001	1.00000000000001	1.0	1.0	0.999999999999999
204	1.4	AGER	1.0	0.999999999999991	1.00000000000036	0.999999999999991	0	0	0.999999999999999	1.0	1.00000000000007	0.999999999999999	1	1.0	1.0	1.0	1.0	1.0	0.999999999999999	1.0	0.999999999999999	0.999999999999999	1.00000000000001	1.00000000000001	1.0	1.0	0.999999999999999
205	1.5	AGER	1.0	0.999999999999991	1.00000000000036	0.999999999999992	0	0	0.999999999999999	1.0	1.00000000000007	0.999999999999999	1	1.0	1.0	1.0	1.0	1.0	0.999999999999999	1.0	0.999999999999999	0.510477122943862	1.00000000000001	1.00000000000001	1.0	1.0	0.999999999999999
206	1.6	AGER	0.999999971753981	0.999999999999991	1.00000000000034	0.999999999999992	0	0	0.999999999999999	1.0	1.00000000000007	0.999999999999999	1	1.0	1.0	1.0	1.0	1.0	0.999999999999999	1.0	0.999999999999999	0.0248109602967039	1.00000000000001	1.00000000000001	1.0	1.0	0.999999999999999
207	1.7	AGER	1.0	0.999999999999991	1.00000000000033	0.999999999999991	0	0	0.999999999999999	1.0	1.00000000000007	0.999999999999999	1	1.0	1.0	1.0	1.0	1.0	0.999999999999999	1.0	0.999999999999999	0.999999999999999	1.00000000000001	1.00000000000001	1.0	1.0	0.999999999999999
208	1.8	AGER	0.999999999979302	0.999999999999991	1.00000000000037	0.999999999999991	0	0	0.999999999999999	1.0	1.00000000000007	0.999999999999999	1	1.0	1.0	1.0	1.0	1.0	0.999999999999999	1.0	0.999999999999999	0.108554631180779	1.00000000000001	1.00000000000001	1.0	1.0	0.999999999999999
209	1.9	AGER	0.99999972824318	0.999999999999991	1.00000000000034	0.999999999999992	1	0	0.999999999999999	1.0	1.00000000000007	0.999999999999999	1	1.0	1.0	1.0	1.0	1.0	0.999999999999999	1.0	0.999999999999999	0.0127501359060464	1.00000000000001	1.00000000000001	1.0	1.0	0.999999999999999
210	2.1	AGER	1.0	0.999999999999991	1.00000000000034	0.999999999999992	0	0	0.999999999999999	1.0	1.00000000000007	0.999999999999999	1	1.0	1.0	1.0	1.0	1.0	0.999999999999999	1.0	0.999999999999999	0.999999999999999	1.00000000000001	1.00000000000001	1.0	1.0	0.999999999999999
211	2.10	AGER	1.0	0.999999999999991	1.0	0.999999999999992	0	0	0.999999999999999	1.0	1.00000000000007	0.999999999999999	1	1.0	1.0	1.0	1.0	1.0	0.999999999999999	1.0	0.999999999999999	0.999999999999999	1.00000000000001	1.00000000000001	1.0	1.0	0.999999999999999
212	2.11	AGER	1.0	0.999999999999991	1.00000000000037	0.999999999999992	0	0	0.999999999999999	1.0	1.00000000000007	0.999999999999999	1	1.0	1.0	1.0	1.0	1.0	0.999999999999999	1.0	0.999999999999999	0.999999999999999	1.00000000000001	1.00000000000001	1.0	1.0	0.999999999999999
213	2.12	AGER	1.0	0.999999999999991	1.00000000000036	0.999999999999992	0	0	0.999999999999999	1.0	1.00000000000007	0.999999999999999	1	1.0	1.0	1.0	1.0	1.0	0.999999999999999	1.0	0.999999999999999	0.999999999999999	1.00000000000001	1.00000000000001	1.0	1.0	0.999999999999999
214	2.13	AGER	1.0	0.999999999999991	1.0	0.999999999999992	0	0	0.999999999999999	1.0	1.00000000000007	0.999999999999999	1	1.0	1.0	1.0	1.0	1.0	0.999999999999999	1.0	0.999999999999999	0.999999999999999	1.00000000000001	1.00000000000001	1.0	1.0	0.999999999999999
215	2.2	AGER	1.0	0.999999999999991	1.00000000000038	0.999999999999992	0	0	0.999999999999999	1.0	1.00000000000007	0.999999999999999	1	1.0	1.0	1.0	1.0	1.0	0.999999999999999	1.0	0.999999999999999	0.999999999999999	1.00000000000001	1.00000000000001	1.0	1.0	0.999999999999999
216	2.3	AGER	1.0	0.999999999999991	1.00000000000039	0.999999999999992	0	0	0.999999999999999	1.0	1.00000000000007	0.999999999999999	1	1.0	1.0	1.0	1.0	1.0	0.999999999999999	1.0	0.999999999999999	0.999999999999999	1.00000000000001	1.00000000000001	1.0	1.0	0.999999999999999
217	2.4	AGER	1.0	0.999999999999991	1.00000000000034	0.999999999999992	0	0	0.999999999999999	1.0	1.00000000000007	0.999999999999999	1	1.0	1.0	1.0	1.0	1.0	0.999999999999999	1.0	0.999999999999999	0.999999999999999	1.00000000000001	1.00000000000001	1.0	1.0	0.999999999999999
218	2.5	AGER	0.999999999999986	0.999999999999991	1.00000000000035	0.999999999999991	0	0	0.999999999999999	1.0	1.00000000000007	0.999999999999999	1	1.0	1.0	1.0	1.0	1.0	0.999999999999999	1.0	0.999999999999999	0.260221696895762	1.00000000000001	1.00000000000001	1.0	1.0	0.999999999999999
219	2.6	AGER	1.0	0.999999999999991	1.0	0.999999999999992	0	0	0.999999999999999	1.0	1.00000000000007	0.999999999999999	1	1.0	1.0	1.0	1.0	1.0	0.999999999999999	1.0	0.999999999999999	0.999999999999999	1.00000000000001	1.00000000000001	1.0	1.0	0.999999999999999
220	2.7	AGER	0.999999656178423	0.999999999999991	1.0	0.999999999999992	1	0	0.999999999999999	1.0	1.00000000000007	0.999999999999999	1	1.0	1.0	1.0	1.0	1.0	0.999999999999999	1.0	0.999999999999999	0.0118069928727239	1.00000000000001	1.00000000000001	1.0	1.0	0.999999999999999
221	2.8	AGER	1.0	0.999999999999991	1.0	0.999999999999992	0	0	0.999999999999999	1.0	1.00000000000007	0.999999999999999	1	1.0	1.0	1.0	1.0	1.0	0.999999999999999	1.0	0.999999999999999	0.999999999999999	1.00000000000001	1.00000000000001	1.0	1.0	0.999999999999999
222	2.9	AGER	1.0	0.999999999999991	1.00000000000036	0.999999999999992	0	0	0.999999999999999	1.0	1.00000000000007	0.999999999999999	1	1.0	1.0	1.0	1.0	1.0	0.999999999999999	1.0	0.999999999999999	0.999999999999999	1.00000000000001	1.00000000000001	1.0	1.0	0.999999999999999
223	P1	AGER	0.99999999999866	0.999999999999991	1.00000000000037	0.999999999999991	0	0	0.999999999999999	1.0	1.00000000000007	0.999999999999999	1	1.0	1.0	1.0	1.0	1.0	0.999999999999999	1.0	0.999999999999999	0.159364122907927	1.00000000000001	1.00000000000001	1.0	1.0	0.999999999999999
224	P2	AGER	1.0	0.999999999999991	1.00000000000036	0.999999999999991	0	0	0.999999999999999	1.0	1.00000000000007	0.999999999999999	1	1.0	1.0	1.0	1.0	1.0	0.999999999999999	1.0	0.999999999999999	0.534923183062549	1.00000000000001	1.00000000000001	1.0	1.0	0.999999999999999
225	1.1	AGT	4.25140461267687e-22	0.001646863930361	7.377437416115751e-21	0.0694035513509288	1	1	1.05980439441357e-41	1.0	1.00000000000007	3.02488060233124e-08	1	1.0	1.0	1.0	1.0	1.0	0.999999999999999	1.0	0.999999999999999	0.0937467876780999	1.00000000000001	1.00000000000001	1.0	1.0	0.999999999999999
226	1.10	AGT	2.0512964650486901e-35	0.0006044444764401	2.4205298287574598e-34	0.0148592600458202	1	1	7.377660655441691e-58	1.0	1.00000000000007	6.866105385234141e-09	1	1.0	1.0	1.0	1.0	1.0	0.999999999999999	1.0	0.999999999999999	0.102046394700811	1.00000000000001	1.00000000000001	1.0	1.0	0.999999999999999
227	1.2	AGT	0.589783456828974	0.967457981748976	1.0	0.999999999999992	1	0	9.357643593492261e-09	1.0	1.00000000000007	0.0706833642205865	1	1.0	1.0	1.0	1.0	1.0	0.999999999999999	1.0	0.999999999999999	0.999999999999999	1.00000000000001	1.00000000000001	1.0	1.0	0.999999999999999
228	1.3	AGT	1.21222313158112e-13	0.0228796401423877	1.49002426590179e-12	0.749943760222707	1	1	6.3300974589072405e-31	1.0	1.00000000000007	2.04932057029723e-06	1	1.0	1.0	1.0	1.0	1.0	0.999999999999999	1.0	0.999999999999999	0.149526568767674	1.00000000000001	1.00000000000001	1.0	1.0	0.999999999999999
229	1.4	AGT	5.54559597840665e-22	0.0459083663465852	1.0224692585187301e-20	0.999999999999991	1	1	9.69113360355513e-43	1.0	1.00000000000007	7.0961585638546e-06	1	1.0	1.0	1.0	1.0	1.0	0.999999999999999	1.0	0.999999999999999	0.656223095688254	1.00000000000001	1.00000000000001	1.0	1.0	0.999999999999999
230	1.5	AGT	1.18637699290776e-16	0.123746678110211	9.72170035854967e-16	0.999999999999992	1	1	1.4397099350448999e-34	1.0	1.00000000000007	4.93267723805443e-05	1	1.0	1.0	1.0	1.0	1.0	0.999999999999999	1.0	0.999999999999999	0.0718302649988378	1.00000000000001	1.00000000000001	1.0	1.0	0.999999999999999
231	1.6	AGT	8.446286178547309e-43	0.0115163555565334	8.59191180231536e-42	0.161777375675111	2	1	1.05839846396961e-65	1.0	1.00000000000007	6.42449451867939e-07	1	1.0	1.0	1.0	1.0	1.0	0.999999999999999	1.0	0.999999999999999	0.0248109602967039	1.00000000000001	1.00000000000001	1.0	1.0	0.999999999999999
232	1.7	AGT	1.50560954668338e-07	0.850580160446305	1.70828775489076e-06	0.999999999999991	1	1	7.284513329631189e-22	1.0	1.00000000000007	0.0178419774555897	1	1.0	1.0	1.0	1.0	1.0	0.999999999999999	1.0	0.999999999999999	0.107899165003714	1.00000000000001	1.00000000000001	1.0	1.0	0.999999999999999
233	1.8	AGT	1.4213612593795502e-09	0.114102349793733	1.61269835198834e-08	0.999999999999991	1	1	5.776071341929821e-25	1.0	1.00000000000007	4.16594185767042e-05	1	1.0	1.0	1.0	1.0	1.0	0.999999999999999	1.0	0.999999999999999	0.108554631180779	1.00000000000001	1.00000000000001	1.0	1.0	0.999999999999999
234	1.9	AGT	0.274686576586141	0.132966641614886	0.862048298860761	0.999999999999992	1	1	1.9601732084576402e-10	1.0	1.00000000000007	5.7399413105115e-05	1	1.0	1.0	1.0	1.0	1.0	0.999999999999999	1.0	0.999999999999999	0.999999999999999	1.00000000000001	1.00000000000001	1.0	1.0	0.999999999999999
235	2.1	AGT	1.0	0.999999999999991	1.00000000000034	0.999999999999992	0	0	0.760595737311658	1.0	1.00000000000007	0.999999999999999	1	1.0	1.0	1.0	1.0	1.0	0.999999999999999	1.0	0.999999999999999	0.999999999999999	1.00000000000001	1.00000000000001	1.0	1.0	0.999999999999999
236	2.10	AGT	1.0	0.999999999999991	1.0	0.999999999999992	0	0	0.999999999999999	1.0	1.00000000000007	0.999999999999999	1	1.0	1.0	1.0	1.0	1.0	0.999999999999999	1.0	0.999999999999999	0.999999999999999	1.00000000000001	1.00000000000001	1.0	1.0	0.999999999999999
237	2.11	AGT	0.999999999999965	0.999999999999991	1.00000000000037	0.999999999999992	0	0	0.239019458719182	1.0	1.00000000000007	0.999999999999999	1	1.0	1.0	1.0	1.0	1.0	0.999999999999999	1.0	0.999999999999999	0.999999999999999	1.00000000000001	1.00000000000001	1.0	1.0	0.999999999999999
238	2.12	AGT	1.0	0.999999999999991	1.00000000000036	0.999999999999992	0	0	0.464356490016326	1.0	1.00000000000007	0.999999999999999	1	1.0	1.0	1.0	1.0	1.0	0.999999999999999	1.0	0.999999999999999	0.999999999999999	1.00000000000001	1.00000000000001	1.0	1.0	0.999999999999999
239	2.13	AGT	1.0	0.999999999999991	1.0	0.999999999999992	0	0	0.745963497293789	1.0	1.00000000000007	0.999999999999999	1	1.0	1.0	1.0	1.0	1.0	0.999999999999999	1.0	0.999999999999999	0.999999999999999	1.00000000000001	1.00000000000001	1.0	1.0	0.999999999999999
240	2.2	AGT	0.108022562196043	0.300870729845455	1.00000000000038	0.999999999999992	1	1	1.9924796697864198e-11	1.0	1.00000000000007	0.0003826807772982	1	1.0	1.0	1.0	1.0	1.0	0.999999999999999	1.0	0.999999999999999	0.712255855774848	1.00000000000001	1.00000000000001	1.0	1.0	0.999999999999999
241	2.3	AGT	1.0	0.999999226255624	1.00000000000039	0.999999999999992	0	0	0.438464751453522	1.0	1.00000000000007	0.75231621866447	1	1.0	1.0	1.0	1.0	1.0	0.999999999999999	1.0	0.999999999999999	0.999999999999999	1.00000000000001	1.00000000000001	1.0	1.0	0.999999999999999
242	2.4	AGT	1.0	0.999999999999991	1.00000000000034	0.999999999999992	0	0	0.557329770036466	1.0	1.00000000000007	0.999999999999999	1	1.0	1.0	1.0	1.0	1.0	0.999999999999999	1.0	0.999999999999999	0.999999999999999	1.00000000000001	1.00000000000001	1.0	1.0	0.999999999999999
243	2.5	AGT	2.08160002546338e-27	0.0029981956971386	1.8608242651869598e-26	0.0552792331659931	1	1	7.920853400560769e-49	1.0	1.00000000000007	7.53351216060247e-08	1	1.0	1.0	1.0	1.0	1.0	0.999999999999999	1.0	0.999999999999999	0.260221696895762	1.00000000000001	1.00000000000001	1.0	1.0	0.999999999999999
244	2.6	AGT	3.94929275824741e-06	0.998140721891467	2.58898080818442e-05	0.999999999999992	2	0	1.11443425727623e-18	1.0	1.00000000000007	0.250787283669638	1	1.0	1.0	1.0	1.0	1.0	0.999999999999999	1.0	0.999999999999999	0.0197197603280895	1.00000000000001	1.00000000000001	1.0	1.0	0.999999999999999
245	2.7	AGT	3.2178882837116e-06	0.705733263605512	1.93730008917331e-05	0.999999999999992	1	1	3.5526360653795905e-20	1.0	1.00000000000007	0.0062465929325728	1	1.0	1.0	1.0	1.0	1.0	0.999999999999999	1.0	0.999999999999999	0.251919194088381	1.00000000000001	1.00000000000001	1.0	1.0	0.999999999999999
246	2.8	AGT	1.0	0.999980782999839	1.0	0.999999999999992	0	0	0.745963497293789	1.0	1.00000000000007	0.581450155340639	1	1.0	1.0	1.0	1.0	1.0	0.999999999999999	1.0	0.999999999999999	0.999999999999999	1.00000000000001	1.00000000000001	1.0	1.0	0.999999999999999
247	2.9	AGT	0.0471112238836143	0.914476985696689	0.421145789262612	0.999999999999992	1	1	6.25423145408638e-13	1.0	1.00000000000007	0.0328404696786012	1	1.0	1.0	1.0	1.0	1.0	0.999999999999999	1.0	0.999999999999999	0.999999999999999	1.00000000000001	1.00000000000001	1.0	1.0	0.999999999999999
248	P1	AGT	6.1583097980893094e-62	4.57230262361619e-05	1.13543836902272e-60	0.0013488292739667	1	1	2.76068734708921e-88	1.0	1.00000000000007	1.81348698421334e-10	1	1.0	1.0	1.0	1.0	1.0	0.999999999999999	1.0	0.999999999999999	0.159364122907927	1.00000000000001	1.00000000000001	1.0	1.0	0.999999999999999
249	P2	AGT	1.26923462041693e-33	0.0003215195613948	1.24808071007664e-32	0.0067748764722483	1	1	9.79803066468126e-57	1.0	1.00000000000007	2.7626038831184104e-09	1	1.0	1.0	1.0	1.0	1.0	0.999999999999999	1.0	0.999999999999999	0.534923183062549	1.00000000000001	1.00000000000001	1.0	1.0	0.999999999999999
250	1.1	AHR	3.2743252958625904e-25	0.986102295419347	6.89947115913903e-24	0.999999999999992	7	0	4.7078634361069405e-14	1.0	1.71245389565167e-13	0.115379839604313	1	1.0	1.0	0.0016082755990438	1.0	1.0	1.01893819107372e-05	1.0	0.999999999999999	0.999999999999999	1.9802024905553e-06	1.00000000000001	1.0	1.0	0.999999999999999
251	1.10	AHR	5.31477548088963e-34	0.443788806729732	6.03022602639401e-33	0.999999999999992	7	1	1.38351264312813e-17	1.0	1.6325482375543801e-15	0.0011375092813861	1	1.0	1.0	2.21848182606206e-06	1.0	1.0	1.46759617710052e-05	1.0	0.999999999999999	0.999999999999999	2.08595151555931e-08	1.00000000000001	1.0	1.0	0.999999999999999
252	1.2	AHR	0.0120992420614871	0.996901472237427	0.0551449455298385	0.999999999999992	4	0	9.72160452458597e-05	1.0	0.0014906777942909	0.21364607287396	1	1.0	1.0	0.0783365427106622	1.0	1.0	0.328651055427419	1.0	0.999999999999999	0.999999999999999	0.0645644880827202	1.00000000000001	1.0	1.0	0.999999999999999
253	1.3	AHR	3.48691089494711e-11	0.0258293066433788	3.67370969289071e-10	0.761964545979676	5	1	2.24718574742196e-11	1.0	4.29881467815483e-05	2.53066867802287e-06	1	1.0	1.0	0.0009946568720951	1.0	1.0	0.0865754351578226	1.0	0.999999999999999	0.999999999999999	0.0001583735654945	1.00000000000001	1.0	1.0	0.999999999999999
254	1.4	AHR	1.8108135101136103e-15	0.511524100285833	2.1367599419340602e-14	0.999999999999991	6	1	5.43522539638018e-13	1.0	3.22896237549669e-07	0.0017922211594603	1	1.0	1.0	0.0003031443419	1.0	1.0	0.0082431664710306	1.0	0.999999999999999	0.999999999999999	0.0001275314322756	1.00000000000001	1.0	1.0	0.999999999999999
255	1.5	AHR	6.755214447678271e-15	0.616180720787793	5.1097134924745904e-14	0.999999999999992	6	1	4.931722978274411e-15	1.0	3.91784618469796e-06	0.0035092034283856	1	1.0	1.0	0.0006467260391834	1.0	1.0	0.0307119584217933	1.0	0.999999999999999	0.999999999999999	0.0004433806615418	1.00000000000001	1.0	1.0	0.999999999999999
256	1.6	AHR	2.87902988050204e-59	0.165710805670644	4.4700727092005304e-58	0.999999999999992	7	1	8.52408615754776e-42	1.0	2.1141495740440602e-19	9.24780598132735e-05	1	1.0	1.0	2.91785095798594e-06	1.0	1.0	0.0002855553692908	1.0	0.999999999999999	0.999999999999999	4.02967486090403e-10	1.00000000000001	1.0	1.0	0.999999999999999
257	1.7	AHR	0.125272867465007	0.999036289704506	0.684361035225502	0.999999999999991	4	0	0.0111960171465068	1.0	0.0488829277591449	0.29999519036889	1	1.0	1.0	0.0593078111181836	1.0	1.0	0.0386630620198058	1.0	0.999999999999999	0.999999999999999	0.0461435057572279	1.00000000000001	1.0	1.0	0.999999999999999
258	1.8	AHR	0.0221701256658809	0.98927973914234	0.121114575396942	0.999999999999991	1	0	1.36387001012078e-06	1.0	0.171515492408329	0.130834139223536	1	1.0	1.0	0.0188698995705148	1.0	1.0	0.233845490358604	1.0	0.999999999999999	0.999999999999999	0.149983069651219	1.00000000000001	1.0	1.0	0.999999999999999
259	1.9	AHR	4.75295733017147e-15	0.267637256871623	5.84217671833576e-14	0.999999999999992	6	1	1.8067675288381201e-09	1.0	1.0599964610720902e-09	0.00028421237081	1	1.0	1.0	3.53969832661211e-05	1.0	1.0	0.006148471377771	1.0	0.999999999999999	0.999999999999999	0.0006072472543799	1.00000000000001	1.0	1.0	0.999999999999999
260	2.1	AHR	1.0	0.999999999999991	1.00000000000034	0.999999999999992	0	0	0.999999999999999	1.0	1.00000000000007	0.999999999999999	1	1.0	1.0	0.999999999999999	1.0	1.0	0.999999999999999	1.0	0.999999999999999	0.999999999999999	1.00000000000001	1.00000000000001	1.0	1.0	0.999999999999999
261	2.10	AHR	1.0	0.999999999999991	1.0	0.999999999999992	0	0	0.999999999999999	1.0	1.00000000000007	0.999999999999999	1	1.0	1.0	1.0	1.0	1.0	0.999999999999999	1.0	0.999999999999999	0.999999999999999	1.00000000000001	1.00000000000001	1.0	1.0	0.999999999999999
262	2.11	AHR	0.993039243405133	0.997063396824142	1.00000000000037	0.999999999999992	0	0	0.432289382734408	1.0	0.383725315784561	0.217486530036771	1	1.0	1.0	0.0853351729353487	1.0	1.0	0.313570666880278	1.0	0.999999999999999	0.999999999999999	0.707188108204237	1.00000000000001	1.0	1.0	0.999999999999999
263	2.12	AHR	1.0	0.999999999999991	1.00000000000036	0.999999999999992	0	0	0.827727385809308	1.0	1.00000000000007	0.999999999999999	1	1.0	1.0	1.0	1.0	1.0	0.999999999999999	1.0	0.999999999999999	0.999999999999999	1.00000000000001	1.00000000000001	1.0	1.0	0.999999999999999
264	2.13	AHR	1.0	0.999999999999991	1.0	0.999999999999992	0	0	0.509647579477418	1.0	1.00000000000007	0.999999999999999	1	1.0	1.0	1.0	1.0	1.0	0.999999999999999	1.0	0.999999999999999	0.999999999999999	1.00000000000001	1.00000000000001	1.0	1.0	0.999999999999999
265	2.2	AHR	0.0002146041708594	0.0711407407027266	0.0039567644002209	0.999999999999992	1	1	2.0493012820398e-10	1.0	0.0060258093402807	1.62112065911045e-05	1	1.0	1.0	0.162600511009552	1.0	1.0	0.582908073636009	1.0	0.999999999999999	0.999999999999999	0.208524469635206	1.00000000000001	1.0	1.0	0.999999999999999
266	2.3	AHR	0.999999999851975	0.999493338933327	1.00000000000039	0.999999999999992	0	0	0.078318940447357	1.0	1.00000000000007	0.348790295738981	1	1.0	1.0	1.0	1.0	1.0	0.999999999999999	1.0	0.999999999999999	0.999999999999999	1.00000000000001	1.00000000000001	1.0	1.0	0.999999999999999
267	2.4	AHR	0.999413058124615	0.902999611171758	1.00000000000034	0.999999999999992	0	1	0.699406240044786	1.0	0.0678850672272155	0.0290116427893499	1	1.0	1.0	1.0	1.0	1.0	0.999999999999999	1.0	0.999999999999999	0.999999999999999	0.639981592300356	1.00000000000001	1.0	1.0	0.999999999999999
268	2.5	AHR	1.29009580233526e-46	0.0204665897521054	2.23869565699354e-45	0.301882198843555	7	1	6.07770372015403e-35	1.0	6.677566464631831e-15	1.69102740735302e-06	1	1.0	1.0	5.35736375357767e-06	1.0	1.0	0.0001576431428088	1.0	0.999999999999999	0.999999999999999	1.0613317457223e-07	1.00000000000001	1.0	1.0	0.999999999999999
269	2.6	AHR	8.49952662186883e-12	0.999999948708526	7.59806167712516e-11	0.999999999999992	5	0	3.2503651188741e-13	1.0	1.31309468729997e-06	0.848384162791563	1	1.0	1.0	0.0190187569304374	1.0	1.0	0.0558491257331489	1.0	0.999999999999999	0.999999999999999	0.0046471738211081	1.00000000000001	1.0	1.0	0.999999999999999
270	2.7	AHR	6.97483658336533e-14	0.999999963946137	7.62065478552879e-13	0.999999999999992	7	0	2.52599122749559e-05	1.0	3.2879202590355197e-12	0.858096881167378	1	1.0	1.0	0.007507576636085	1.0	1.0	0.0004199255405477	1.0	0.999999999999999	0.999999999999999	7.6950913377402e-05	1.00000000000001	1.0	1.0	0.999999999999999
271	2.8	AHR	0.964643536550837	0.999999999999991	1.0	0.999999999999992	1	0	0.0090605615656119	1.0	0.206369870976267	0.999999999999999	1	1.0	1.0	1.0	1.0	1.0	0.999999999999999	1.0	0.999999999999999	0.999999999999999	0.442795743283581	1.00000000000001	1.0	1.0	0.999999999999999
272	2.9	AHR	1.2382369116156e-16	0.0043771534750894	5.21828412752289e-15	0.143473363905709	6	1	1.4175102715239002e-16	1.0	3.28800308806835e-08	1.3566524980107e-07	1	1.0	1.0	0.0162745228016571	1.0	1.0	0.0523611258915956	1.0	0.999999999999999	0.999999999999999	0.0003953368603048	1.00000000000001	1.0	1.0	0.999999999999999
273	P1	AHR	7.99216658871586e-45	0.0070068839198492	8.732182013596961e-44	0.129189422272221	7	1	3.24093109388343e-41	1.0	2.5734519276019497e-11	2.86141720369808e-07	1	1.0	1.0	0.0001132407025854	1.0	1.0	0.001610418815792	1.0	0.999999999999999	0.999999999999999	7.9039297077421e-06	1.00000000000001	1.0	1.0	0.999999999999999
274	P2	AHR	2.40937074110685e-45	0.0171037873315874	3.38459223155486e-44	0.265558803306225	7	1	6.030822256578271e-44	1.0	1.73924675126736e-11	1.24501391075504e-06	1	1.0	1.0	0.0014733402204255	1.0	1.0	0.0153874334748852	1.0	0.999999999999999	0.999999999999999	1.00260671691304e-05	1.00000000000001	1.0	1.0	0.999999999999999
275	1.1	AMFR	1.0	0.999999999999991	1.00000000000038	0.999999999999992	0	0	0.999999999999999	1.0	1.00000000000007	0.999999999999999	1	1.0	1.0	1.0	1.0	1.0	0.999999999999999	1.0	0.999999999999999	0.999999999999999	1.00000000000001	1.00000000000001	1.0	1.0	0.999999999999999
276	1.10	AMFR	1.0	0.999999999999991	1.00000000000038	0.999999999999992	0	0	0.999999999999999	1.0	1.00000000000007	0.999999999999999	1	1.0	1.0	1.0	1.0	1.0	0.999999999999999	1.0	0.999999999999999	0.999999999999999	1.00000000000001	1.00000000000001	1.0	1.0	0.999999999999999
277	1.2	AMFR	1.0	0.999999999999991	1.0	0.999999999999992	0	0	0.999999999999999	1.0	1.00000000000007	0.999999999999999	1	1.0	1.0	1.0	1.0	1.0	0.999999999999999	1.0	0.999999999999999	0.999999999999999	1.00000000000001	1.00000000000001	1.0	1.0	0.999999999999999
278	1.3	AMFR	1.0	0.999999999999991	1.00000000000038	0.999999999999991	0	0	0.999999999999999	1.0	1.00000000000007	0.999999999999999	1	1.0	1.0	1.0	1.0	1.0	0.999999999999999	1.0	0.999999999999999	0.999999999999999	1.00000000000001	1.00000000000001	1.0	1.0	0.999999999999999
279	1.4	AMFR	1.0	0.999999999999991	1.00000000000036	0.999999999999991	0	0	0.999999999999999	1.0	1.00000000000007	0.999999999999999	1	1.0	1.0	1.0	1.0	1.0	0.999999999999999	1.0	0.999999999999999	0.999999999999999	1.00000000000001	1.00000000000001	1.0	1.0	0.999999999999999
280	1.5	AMFR	1.0	0.999999999999991	1.00000000000036	0.999999999999992	0	0	0.999999999999999	1.0	1.00000000000007	0.999999999999999	1	1.0	1.0	1.0	1.0	1.0	0.999999999999999	1.0	0.999999999999999	0.999999999999999	1.00000000000001	1.00000000000001	1.0	1.0	0.999999999999999
281	1.6	AMFR	1.0	0.999999999999991	1.00000000000034	0.999999999999992	0	0	0.999999999999999	1.0	1.00000000000007	0.999999999999999	1	1.0	1.0	1.0	1.0	1.0	0.999999999999999	1.0	0.999999999999999	0.999999999999999	1.00000000000001	1.00000000000001	1.0	1.0	0.999999999999999
282	1.7	AMFR	1.0	0.999999999999991	1.00000000000033	0.999999999999991	0	0	0.999999999999999	1.0	1.00000000000007	0.999999999999999	1	1.0	1.0	1.0	1.0	1.0	0.999999999999999	1.0	0.999999999999999	0.999999999999999	1.00000000000001	1.00000000000001	1.0	1.0	0.999999999999999
283	1.8	AMFR	1.0	0.999999999999991	1.00000000000037	0.999999999999991	0	0	0.999999999999999	1.0	1.00000000000007	0.999999999999999	1	1.0	1.0	1.0	1.0	1.0	0.999999999999999	1.0	0.999999999999999	0.999999999999999	1.00000000000001	1.00000000000001	1.0	1.0	0.999999999999999
284	1.9	AMFR	1.0	0.999999999999991	1.00000000000034	0.999999999999992	0	0	0.999999999999999	1.0	1.00000000000007	0.999999999999999	1	1.0	1.0	1.0	1.0	1.0	0.999999999999999	1.0	0.999999999999999	0.999999999999999	1.00000000000001	1.00000000000001	1.0	1.0	0.999999999999999
285	2.1	AMFR	1.0	0.999999999999991	1.00000000000034	0.999999999999992	0	0	0.999999999999999	1.0	1.00000000000007	0.999999999999999	1	1.0	1.0	1.0	1.0	1.0	0.999999999999999	1.0	0.999999999999999	0.999999999999999	1.00000000000001	1.00000000000001	1.0	1.0	0.999999999999999
286	2.10	AMFR	1.0	0.999999999999991	1.0	0.999999999999992	0	0	0.999999999999999	1.0	1.00000000000007	0.999999999999999	1	1.0	1.0	1.0	1.0	1.0	0.999999999999999	1.0	0.999999999999999	0.999999999999999	1.00000000000001	1.00000000000001	1.0	1.0	0.999999999999999
287	2.11	AMFR	1.0	0.999999999999991	1.00000000000037	0.999999999999992	0	0	0.999999999999999	1.0	1.00000000000007	0.999999999999999	1	1.0	1.0	1.0	1.0	1.0	0.999999999999999	1.0	0.999999999999999	0.999999999999999	1.00000000000001	1.00000000000001	1.0	1.0	0.999999999999999
288	2.12	AMFR	1.0	0.999999999999991	1.00000000000036	0.999999999999992	0	0	0.999999999999999	1.0	1.00000000000007	0.999999999999999	1	1.0	1.0	1.0	1.0	1.0	0.999999999999999	1.0	0.999999999999999	0.999999999999999	1.00000000000001	1.00000000000001	1.0	1.0	0.999999999999999
289	2.13	AMFR	1.0	0.999999999999991	1.0	0.999999999999992	0	0	0.999999999999999	1.0	1.00000000000007	0.999999999999999	1	1.0	1.0	1.0	1.0	1.0	0.999999999999999	1.0	0.999999999999999	0.999999999999999	1.00000000000001	1.00000000000001	1.0	1.0	0.999999999999999
290	2.2	AMFR	1.0	0.999999999999991	1.00000000000038	0.999999999999992	0	0	0.999999999999999	1.0	1.00000000000007	0.999999999999999	1	1.0	1.0	1.0	1.0	1.0	0.999999999999999	1.0	0.999999999999999	0.999999999999999	1.00000000000001	1.00000000000001	1.0	1.0	0.999999999999999
291	2.3	AMFR	1.0	0.999999999999991	1.00000000000039	0.999999999999992	0	0	0.999999999999999	1.0	1.00000000000007	0.999999999999999	1	1.0	1.0	1.0	1.0	1.0	0.999999999999999	1.0	0.999999999999999	0.999999999999999	1.00000000000001	1.00000000000001	1.0	1.0	0.999999999999999
292	2.4	AMFR	1.0	0.999999999999991	1.00000000000034	0.999999999999992	0	0	0.999999999999999	1.0	1.00000000000007	0.999999999999999	1	1.0	1.0	1.0	1.0	1.0	0.999999999999999	1.0	0.999999999999999	0.999999999999999	1.00000000000001	1.00000000000001	1.0	1.0	0.999999999999999
293	2.5	AMFR	1.0	0.999999999999991	1.00000000000035	0.999999999999991	0	0	0.999999999999999	1.0	1.00000000000007	0.999999999999999	1	1.0	1.0	1.0	1.0	1.0	0.999999999999999	1.0	0.999999999999999	0.999999999999999	0.926362010321345	1.00000000000001	1.0	1.0	0.999999999999999
294	2.6	AMFR	1.0	0.999999999999991	1.0	0.999999999999992	0	0	0.999999999999999	1.0	1.00000000000007	0.999999999999999	1	1.0	1.0	1.0	1.0	1.0	0.999999999999999	1.0	0.999999999999999	0.999999999999999	1.00000000000001	1.00000000000001	1.0	1.0	0.999999999999999
295	2.7	AMFR	1.0	0.999999999999991	1.0	0.999999999999992	0	0	0.999999999999999	1.0	1.00000000000007	0.999999999999999	1	1.0	1.0	1.0	1.0	1.0	0.999999999999999	1.0	0.999999999999999	0.999999999999999	1.00000000000001	1.00000000000001	1.0	1.0	0.999999999999999
296	2.8	AMFR	1.0	0.999999999999991	1.0	0.999999999999992	0	0	0.999999999999999	1.0	1.00000000000007	0.999999999999999	1	1.0	1.0	1.0	1.0	1.0	0.999999999999999	1.0	0.999999999999999	0.999999999999999	1.00000000000001	1.00000000000001	1.0	1.0	0.999999999999999
297	2.9	AMFR	1.0	0.999999999999991	1.00000000000036	0.999999999999992	0	0	0.999999999999999	1.0	1.00000000000007	0.999999999999999	1	1.0	1.0	1.0	1.0	1.0	0.999999999999999	1.0	0.999999999999999	0.999999999999999	1.00000000000001	1.00000000000001	1.0	1.0	0.999999999999999
298	P1	AMFR	1.0	0.999999999999991	1.00000000000037	0.999999999999991	0	0	0.999999999999999	1.0	1.00000000000007	0.999999999999999	1	1.0	1.0	1.0	1.0	1.0	0.999999999999999	1.0	0.999999999999999	0.999999999999999	1.00000000000001	1.00000000000001	1.0	1.0	0.999999999999999
299	P2	AMFR	1.00000000000036	0.999999999999991	1.00000000000036	0.999999999999991	0	0	0.999999999999999	1.0	1.00000000000007	0.999999999999999	1	1.0	1.0	1.0	1.0	1.0	0.999999999999999	1.0	0.999999999999999	0.999999999999999	0.984423405366248	1.00000000000001	1.0	1.0	0.999999999999999
300	1.1	ANGPT2	0.0002036488225992	0.999999999999991	0.0012886994930661	0.999999999999992	1	0	3.9592628706027896e-18	1.0	1.00000000000007	0.999999999999999	1	1.0	1.0	1.0	1.0	1.0	0.999999999999999	1.0	0.999999999999999	0.999999999999999	1.00000000000001	1.00000000000001	1.0	1.0	0.999999999999999
301	1.10	ANGPT2	1.1585210369242e-08	0.999999999999991	4.95309718684984e-08	0.999999999999992	1	0	3.2722770418657504e-25	1.0	1.00000000000007	0.999999999999999	1	1.0	1.0	1.0	1.0	1.0	0.999999999999999	1.0	0.999999999999999	0.999999999999999	1.00000000000001	1.00000000000001	1.0	1.0	0.999999999999999
302	1.2	ANGPT2	0.104187999383859	0.999999999999991	0.384193247727979	0.999999999999992	1	0	6.36295546821004e-12	1.0	1.00000000000007	0.999999999999999	1	1.0	1.0	1.0	1.0	1.0	0.999999999999999	1.0	0.999999999999999	0.999999999999999	1.00000000000001	1.00000000000001	1.0	1.0	0.999999999999999
303	1.3	ANGPT2	0.379661912888207	0.999999999999991	1.00000000000038	0.999999999999991	1	0	8.12658657927866e-10	1.0	1.00000000000007	0.999999999999999	1	1.0	1.0	1.0	1.0	1.0	0.999999999999999	1.0	0.999999999999999	0.999999999999999	1.00000000000001	1.00000000000001	1.0	1.0	0.999999999999999
304	1.4	ANGPT2	0.697235216597159	0.999999999999991	1.00000000000036	0.999999999999991	1	0	3.2534911018972e-08	1.0	1.00000000000007	0.999999999999999	1	1.0	1.0	1.0	1.0	1.0	0.999999999999999	1.0	0.999999999999999	0.999999999999999	1.00000000000001	1.00000000000001	1.0	1.0	0.999999999999999
305	1.5	ANGPT2	0.180870597286774	0.999999999999991	0.550070373191737	0.999999999999992	1	0	3.9947832879820096e-11	1.0	1.00000000000007	0.999999999999999	1	1.0	1.0	1.0	1.0	1.0	0.999999999999999	1.0	0.999999999999999	0.999999999999999	1.00000000000001	1.00000000000001	1.0	1.0	0.999999999999999
306	1.6	ANGPT2	3.4519640877236e-13	0.999999999999991	1.41434639705342e-12	0.999999999999992	1	0	9.53840123443291e-32	1.0	1.00000000000007	0.999999999999999	1	1.0	1.0	1.0	1.0	1.0	0.999999999999999	1.0	0.999999999999999	0.999999999999999	1.00000000000001	1.00000000000001	1.0	1.0	0.999999999999999
307	1.7	ANGPT2	0.321078283323129	0.999999999999991	1.00000000000033	0.999999999999991	1	0	3.78986179354003e-10	1.0	1.00000000000007	0.999999999999999	1	1.0	1.0	1.0	1.0	1.0	0.999999999999999	1.0	0.999999999999999	0.999999999999999	1.00000000000001	1.00000000000001	1.0	1.0	0.999999999999999
308	1.8	ANGPT2	0.938970003737199	0.999999999999991	1.00000000000037	0.999999999999991	1	0	1.76012150863398e-06	1.0	1.00000000000007	0.999999999999999	1	1.0	1.0	1.0	1.0	1.0	0.999999999999999	1.0	0.999999999999999	0.999999999999999	1.00000000000001	1.00000000000001	1.0	1.0	0.999999999999999
309	1.9	ANGPT2	0.971261949328505	0.999999999999991	1.00000000000034	0.999999999999992	1	0	5.9395229817538e-06	1.0	1.00000000000007	0.999999999999999	1	1.0	1.0	1.0	1.0	1.0	0.999999999999999	1.0	0.999999999999999	0.999999999999999	1.00000000000001	1.00000000000001	1.0	1.0	0.999999999999999
310	2.1	ANGPT2	1.0	0.999999999999991	1.00000000000034	0.999999999999992	0	0	0.999999999999999	1.0	1.00000000000007	0.999999999999999	1	1.0	1.0	1.0	1.0	1.0	0.999999999999999	1.0	0.999999999999999	0.999999999999999	1.00000000000001	1.00000000000001	1.0	1.0	0.999999999999999
311	2.10	ANGPT2	1.0	0.999999999999991	1.0	0.999999999999992	0	0	0.999999999999999	1.0	1.00000000000007	0.999999999999999	1	1.0	1.0	1.0	1.0	1.0	0.999999999999999	1.0	0.999999999999999	0.999999999999999	1.00000000000001	1.00000000000001	1.0	1.0	0.999999999999999
312	2.11	ANGPT2	1.0	0.999999999999991	1.00000000000037	0.999999999999992	0	0	0.670784552340019	1.0	1.00000000000007	0.999999999999999	1	1.0	1.0	1.0	1.0	1.0	0.999999999999999	1.0	0.999999999999999	0.999999999999999	1.00000000000001	1.00000000000001	1.0	1.0	0.999999999999999
313	2.12	ANGPT2	1.0	0.999999999999991	1.00000000000036	0.999999999999992	0	0	0.999999999999999	1.0	1.00000000000007	0.999999999999999	1	1.0	1.0	1.0	1.0	1.0	0.999999999999999	1.0	0.999999999999999	0.999999999999999	1.00000000000001	1.00000000000001	1.0	1.0	0.999999999999999
314	2.13	ANGPT2	1.0	0.999999999999991	1.0	0.999999999999992	0	0	0.999999999999999	1.0	1.00000000000007	0.999999999999999	1	1.0	1.0	1.0	1.0	1.0	0.999999999999999	1.0	0.999999999999999	0.999999999999999	1.00000000000001	1.00000000000001	1.0	1.0	0.999999999999999
315	2.2	ANGPT2	0.134608760065005	0.999999999999991	1.00000000000038	0.999999999999992	1	0	1.4502765821035399e-11	1.0	1.00000000000007	0.999999999999999	1	1.0	1.0	1.0	1.0	1.0	0.999999999999999	1.0	0.999999999999999	0.999999999999999	1.00000000000001	1.00000000000001	1.0	1.0	0.999999999999999
316	2.3	ANGPT2	1.00000000000037	0.999999999999991	1.00000000000039	0.999999999999992	0	0	0.934175004993761	1.0	1.00000000000007	0.999999999999999	1	1.0	1.0	1.0	1.0	1.0	0.999999999999999	1.0	0.999999999999999	0.999999999999999	1.00000000000001	1.00000000000001	1.0	1.0	0.999999999999999
317	2.4	ANGPT2	1.0	0.999999999999991	1.00000000000034	0.999999999999992	0	0	0.999999999999999	1.0	1.00000000000007	0.999999999999999	1	1.0	1.0	1.0	1.0	1.0	0.999999999999999	1.0	0.999999999999999	0.999999999999999	1.00000000000001	1.00000000000001	1.0	1.0	0.999999999999999
318	2.5	ANGPT2	6.44724580656414e-10	0.999999999999991	2.71705358990917e-09	0.999999999999991	1	0	4.31930474119817e-27	1.0	1.00000000000007	0.999999999999999	1	1.0	1.0	1.0	1.0	1.0	0.999999999999999	1.0	0.999999999999999	0.999999999999999	1.00000000000001	1.00000000000001	1.0	1.0	0.999999999999999
319	2.6	ANGPT2	0.0066498861030811	0.999999999999991	0.0288487705942491	0.999999999999992	1	0	4.9613379985721506e-15	1.0	1.00000000000007	0.999999999999999	1	1.0	1.0	1.0	1.0	1.0	0.999999999999999	1.0	0.999999999999999	0.999999999999999	1.00000000000001	1.00000000000001	1.0	1.0	0.999999999999999
320	2.7	ANGPT2	0.0190344516925744	0.999999999999991	0.070189540616368	0.999999999999992	1	0	5.9294889282555e-14	1.0	1.00000000000007	0.999999999999999	1	1.0	1.0	1.0	1.0	1.0	0.999999999999999	1.0	0.999999999999999	0.999999999999999	1.00000000000001	1.00000000000001	1.0	1.0	0.999999999999999
321	2.8	ANGPT2	1.0	0.999999999999991	1.0	0.999999999999992	0	0	0.999999999999999	1.0	1.00000000000007	0.999999999999999	1	1.0	1.0	1.0	1.0	1.0	0.999999999999999	1.0	0.999999999999999	0.999999999999999	1.00000000000001	1.00000000000001	1.0	1.0	0.999999999999999
322	2.9	ANGPT2	0.220219443321386	0.999999999999991	1.00000000000036	0.999999999999992	1	0	8.225481410770009e-11	1.0	1.00000000000007	0.999999999999999	1	1.0	1.0	1.0	1.0	1.0	0.999999999999999	1.0	0.999999999999999	0.999999999999999	1.00000000000001	1.00000000000001	1.0	1.0	0.999999999999999
323	P1	ANGPT2	7.584467458289619e-11	0.999999999999991	2.98322386692725e-10	0.999999999999991	1	0	1.90925969204733e-28	1.0	1.00000000000007	0.999999999999999	1	1.0	1.0	1.0	1.0	1.0	0.999999999999999	1.0	0.999999999999999	0.999999999999999	1.00000000000001	1.00000000000001	1.0	1.0	0.999999999999999
324	P2	ANGPT2	5.826869205462261e-15	0.999999999999991	3.4378528312227304e-14	0.999999999999991	1	0	3.66491031397134e-34	1.0	1.00000000000007	0.999999999999999	1	1.0	1.0	1.0	1.0	1.0	0.999999999999999	1.0	0.999999999999999	0.999999999999999	1.00000000000001	1.00000000000001	1.0	1.0	0.999999999999999
325	1.1	AR	6.260918771647099e-12	0.999999999999991	7.103734760138059e-11	0.999999999999992	7	0	1.03851831756623e-13	1.0	1.00000000000007	0.999999999999999	1	1.0	1.0	1.0	1.0	1.0	0.0032587450802081	1.0	0.999999999999999	0.0145109686639975	0.0382289840600625	1.00000000000001	1.0	1.0	4.86019378565024e-07
326	1.10	AR	2.85689710580299e-48	0.999999999999991	4.01326022005658e-47	0.999999999999992	8	0	8.63516459864651e-27	1.0	1.00000000000007	0.999999999999999	1	1.0	1.0	1.0	1.0	1.0	1.59304080592906e-05	1.0	0.999999999999999	2.94714434687499e-08	1.2460586089037e-08	1.00000000000001	1.0	1.0	8.86810858376264e-22
327	1.2	AR	8.928554979923761e-10	0.999999999999991	7.98158702750761e-09	0.999999999999992	6	0	4.05983559832344e-07	1.0	1.00000000000007	0.999999999999999	1	1.0	1.0	1.0	1.0	1.0	0.0253054897740334	1.0	0.999999999999999	0.0283346431098774	0.0024747755071478	1.00000000000001	1.0	1.0	1.9389968995593502e-10
328	1.3	AR	3.1197249606880197e-57	0.999999999999991	1.84063772680593e-55	0.999999999999991	8	0	1.63645107029428e-29	1.0	1.00000000000007	0.999999999999999	1	1.0	1.0	1.0	1.0	1.0	2.87289221220777e-14	1.0	0.999999999999999	1.68526808227502e-08	9.0216104285267e-11	1.00000000000001	1.0	1.0	1.43971305505897e-17
329	1.4	AR	3.09633209982941e-32	0.999999999999991	8.30379972226978e-31	0.999999999999991	7	0	3.44613197853935e-20	1.0	1.00000000000007	0.999999999999999	1	1.0	1.0	1.0	1.0	1.0	0.0001402864848963	1.0	0.999999999999999	1.31486770674135e-06	6.06614693929545e-08	1.00000000000001	1.0	1.0	1.7509175051564199e-13
330	1.5	AR	1.0175115836895499e-34	0.999999999999991	1.7886671942564898e-33	0.999999999999992	6	0	5.53291289437792e-24	1.0	1.00000000000007	0.999999999999999	1	1.0	1.0	1.0	1.0	1.0	0.0254112390822533	1.0	0.999999999999999	4.71357184225258e-07	3.34701924755205e-06	1.00000000000001	1.0	1.0	1.74512223463571e-16
331	1.6	AR	3.93350205715946e-63	0.999999999999991	6.8257829815414096e-62	0.999999999999992	7	0	2.42692300274874e-38	1.0	1.00000000000007	0.999999999999999	1	1.0	1.0	1.0	1.0	1.0	0.0005783931569651	1.0	0.999999999999999	1.61579211738948e-07	3.8868739950705593e-11	1.00000000000001	1.0	1.0	1.59761211407873e-26
332	1.7	AR	2.8810130218186498e-18	0.999999999999991	9.44332046040558e-17	0.999999999999991	8	0	5.73136617333604e-13	1.0	1.00000000000007	0.999999999999999	1	1.0	1.0	1.0	1.0	1.0	1.37316076684314e-06	1.0	0.999999999999999	0.0010317719714436	0.0042282408143103	1.00000000000001	1.0	1.0	4.14750676624489e-10
333	1.8	AR	2.85020352114823e-20	0.999999999999991	9.342333763763651e-19	0.999999999999991	7	0	1.7751604445584602e-09	1.0	1.00000000000007	0.999999999999999	1	1.0	1.0	1.0	1.0	1.0	0.000412956364056	1.0	0.999999999999999	1.75616541687059e-05	6.76322433624082e-06	1.00000000000001	1.0	1.0	1.09926601297644e-13
334	1.9	AR	0.0593904925434545	0.999999999999991	0.213660918296574	0.999999999999992	3	0	0.0008876002506237	1.0	1.00000000000007	0.999999999999999	1	1.0	1.0	1.0	1.0	1.0	0.628671972919401	1.0	0.999999999999999	0.223044640446865	0.105496768431036	1.00000000000001	1.0	1.0	6.86636926135248e-05
335	2.1	AR	1.0	0.999999999999991	1.00000000000034	0.999999999999992	0	0	0.656063649464649	1.0	1.00000000000007	0.999999999999999	1	1.0	1.0	1.0	1.0	1.0	0.999999999999999	1.0	0.999999999999999	0.999999999999999	1.00000000000001	1.00000000000001	1.0	1.0	0.999999999999999
336	2.10	AR	1.0	0.999999999999991	1.0	0.999999999999992	0	0	0.999999999999999	1.0	1.00000000000007	0.999999999999999	1	1.0	1.0	1.0	1.0	1.0	0.999999999999999	1.0	0.999999999999999	0.999999999999999	0.940772954108634	1.00000000000001	1.0	1.0	0.594645022136892
337	2.11	AR	0.999686921095991	0.999999999999991	1.00000000000037	0.999999999999992	0	0	0.0620228264073364	1.0	1.00000000000007	0.999999999999999	1	1.0	1.0	1.0	1.0	1.0	0.275614289467944	1.0	0.999999999999999	0.999999999999999	0.709443054363944	1.00000000000001	1.0	1.0	0.690439858090803
338	2.12	AR	0.999700006339183	0.999999999999991	1.00000000000036	0.999999999999992	0	0	0.0967831896233005	1.0	1.00000000000007	0.999999999999999	1	1.0	1.0	1.0	1.0	1.0	0.11670217998386	1.0	0.999999999999999	0.788879554306811	0.967758534818773	1.00000000000001	1.0	1.0	0.792184489617692
339	2.13	AR	0.999873717664392	0.999999999999991	1.0	0.999999999999992	0	0	0.640615250584932	1.0	1.00000000000007	0.999999999999999	1	1.0	1.0	1.0	1.0	1.0	0.416216714247035	1.0	0.999999999999999	0.401039194842685	0.682807343421728	1.00000000000001	1.0	1.0	0.357588928688282
340	2.2	AR	0.0004755661131396	0.999999999999991	0.0077940001875666	0.999999999999992	1	0	3.9834044214421e-10	1.0	1.00000000000007	0.999999999999999	1	1.0	1.0	1.0	1.0	1.0	0.0965675544179615	1.0	0.999999999999999	0.052924413850409	0.755830523802646	1.00000000000001	1.0	1.0	0.007305137286405
341	2.3	AR	0.999999999999248	0.999999999999991	1.00000000000039	0.999999999999992	0	0	0.332211617316009	1.0	1.00000000000007	0.999999999999999	1	1.0	1.0	1.0	1.0	1.0	0.999999999999999	1.0	0.999999999999999	0.968034375521403	0.997301777622824	1.00000000000001	1.0	1.0	0.949365802807547
342	2.4	AR	0.99800364541151	0.999999999999991	1.00000000000034	0.999999999999992	0	0	0.114545650650282	1.0	1.00000000000007	0.999999999999999	1	1.0	1.0	1.0	1.0	1.0	0.0856131803019968	1.0	0.999999999999999	0.999999999999999	0.591594000559978	1.00000000000001	1.0	1.0	0.568718892497393
343	2.5	AR	2.99417592978753e-41	0.999999999999991	3.8403560838579094e-40	0.999999999999991	7	0	9.04135226017706e-24	1.0	1.00000000000007	0.999999999999999	1	1.0	1.0	1.0	1.0	1.0	0.0043248778883689	1.0	0.999999999999999	5.83784641996758e-07	7.33921357646628e-08	1.00000000000001	1.0	1.0	1.23433226470721e-21
344	2.6	AR	7.38927736268816e-15	0.999999999999991	7.51667869652761e-14	0.999999999999992	7	0	9.31497725161413e-09	1.0	1.00000000000007	0.999999999999999	1	1.0	1.0	1.0	1.0	1.0	0.0245410307956938	1.0	0.999999999999999	1.69675817018636e-05	0.0003683944253939	1.00000000000001	1.0	1.0	2.4500802188347598e-11
345	2.7	AR	7.85467368419977e-05	0.999999999999991	0.0003927336842099	0.999999999999992	5	0	9.05421130466445e-07	1.0	1.00000000000007	0.999999999999999	1	1.0	1.0	1.0	1.0	1.0	0.763473298430472	1.0	0.999999999999999	0.0743106671749156	0.0177521713793075	1.00000000000001	1.0	1.0	1.85685138587684e-06
346	2.8	AR	1.0	0.999999999999991	1.0	0.999999999999992	0	0	0.999999999999999	1.0	1.00000000000007	0.999999999999999	1	1.0	1.0	1.0	1.0	1.0	0.999999999999999	1.0	0.999999999999999	0.999999999999999	1.00000000000001	1.00000000000001	1.0	1.0	0.999999999999999
347	2.9	AR	6.49570513294025e-08	0.999999999999991	1.47402539555183e-06	0.999999999999992	6	0	0.0001376044381544	1.0	1.00000000000007	0.999999999999999	1	1.0	1.0	1.0	1.0	1.0	2.32405262095342e-06	1.0	0.999999999999999	0.13890503557697	0.0296237553731439	1.00000000000001	1.0	1.0	3.86938985172298e-08
348	P1	AR	4.0519871989716404e-76	0.999999999999991	9.96113519747194e-75	0.999999999999991	7	0	8.0750245070189e-47	1.0	1.00000000000007	0.999999999999999	1	1.0	1.0	1.0	1.0	1.0	2.22528507069267e-06	1.0	0.999999999999999	3.4036556760843e-06	3.16463451777834e-13	1.00000000000001	1.0	1.0	7.40305303142459e-29
349	P2	AR	2.30692082336207e-49	0.999999999999991	4.53694428594541e-48	0.999999999999991	7	0	4.04522491673699e-28	1.0	1.00000000000007	0.999999999999999	1	1.0	1.0	1.0	1.0	1.0	9.81675156405164e-05	1.0	0.999999999999999	2.88704068868052e-08	2.47247949589922e-07	1.00000000000001	1.0	1.0	6.70812518059591e-24
350	1.1	AREG	0.99999999212037	0.999999999999991	1.00000000000038	0.999999999999992	0	0	0.248108109856459	1.0	0.970014386829977	0.999999999999999	1	1.0	1.0	1.0	1.0	1.0	0.613269685564405	1.0	0.999999999999999	0.999999999999999	1.00000000000001	1.00000000000001	1.0	1.0	0.999999999999999
351	1.10	AREG	0.999999938103955	0.999999999999991	1.00000000000038	0.999999999999992	0	0	0.04676322295815	1.0	0.998769552227564	0.999999999999999	1	1.0	1.0	1.0	1.0	1.0	0.892150477665787	1.0	0.999999999999999	0.999999999999999	1.00000000000001	1.00000000000001	1.0	1.0	0.999999999999999
352	1.2	AREG	0.995706209277626	0.999999999999991	1.0	0.999999999999992	1	0	0.0005192193380961	1.0	0.997697907175628	0.999999999999999	1	1.0	1.0	1.0	1.0	1.0	0.445428051149414	1.0	0.999999999999999	0.999999999999999	1.00000000000001	1.00000000000001	1.0	1.0	0.999999999999999
353	1.3	AREG	0.288985382945933	0.999999999999991	1.00000000000038	0.999999999999991	1	0	1.48899664725179e-06	1.0	0.278481436036077	0.999999999999999	1	1.0	1.0	1.0	1.0	1.0	0.0751869453909567	1.0	0.999999999999999	0.999999999999999	1.00000000000001	1.00000000000001	1.0	1.0	0.999999999999999
354	1.4	AREG	0.988331582664452	0.999999999999991	1.00000000000036	0.999999999999991	1	0	0.000118005858394	1.0	0.968172306031284	0.999999999999999	1	1.0	1.0	1.0	1.0	1.0	0.819792111878139	1.0	0.999999999999999	0.999999999999999	1.00000000000001	1.00000000000001	1.0	1.0	0.999999999999999
355	1.5	AREG	0.870582567046294	0.999999999999991	1.00000000000036	0.999999999999992	1	0	2.79838958408318e-06	1.0	0.946658597667026	0.999999999999999	1	1.0	1.0	1.0	1.0	1.0	0.836569769982886	1.0	0.999999999999999	0.999999999999999	1.00000000000001	1.00000000000001	1.0	1.0	0.999999999999999
356	1.6	AREG	0.917635242396403	0.999999999999991	1.00000000000034	0.999999999999992	1	0	3.34447240531587e-06	1.0	0.983099580947851	0.999999999999999	1	1.0	1.0	1.0	1.0	1.0	0.959261278189558	1.0	0.999999999999999	0.999999999999999	1.00000000000001	1.00000000000001	1.0	1.0	0.999999999999999
357	1.7	AREG	0.999999992913229	0.999999999999991	1.00000000000033	0.999999999999991	0	0	0.0677940940402418	1.0	0.999985199199211	0.999999999999999	1	1.0	1.0	1.0	1.0	1.0	0.860642522225044	1.0	0.999999999999999	0.999999999999999	1.00000000000001	1.00000000000001	1.0	1.0	0.999999999999999
358	1.8	AREG	0.99999692110696	0.999999999999991	1.00000000000037	0.999999999999991	0	0	0.0287253605656288	1.0	0.987768220640918	0.999999999999999	1	1.0	1.0	1.0	1.0	1.0	0.705798036955782	1.0	0.999999999999999	0.999999999999999	1.00000000000001	1.00000000000001	1.0	1.0	0.999999999999999
359	1.9	AREG	0.999864219530255	0.999999999999991	1.00000000000034	0.999999999999992	1	0	0.0101515336715101	1.0	0.994981152031057	0.999999999999999	1	1.0	1.0	1.0	1.0	1.0	0.364030915894589	1.0	0.999999999999999	0.999999999999999	1.00000000000001	1.00000000000001	1.0	1.0	0.999999999999999
360	2.1	AREG	1.0	0.999999999999991	1.00000000000034	0.999999999999992	0	0	0.999999999999999	1.0	1.00000000000007	0.999999999999999	1	1.0	1.0	1.0	1.0	1.0	0.999999999999999	1.0	0.999999999999999	0.999999999999999	1.00000000000001	1.00000000000001	1.0	1.0	0.999999999999999
361	2.10	AREG	1.0	0.999999999999991	1.0	0.999999999999992	0	0	0.999999999999999	1.0	1.00000000000007	0.999999999999999	1	1.0	1.0	1.0	1.0	1.0	0.999999999999999	1.0	0.999999999999999	0.999999999999999	1.00000000000001	1.00000000000001	1.0	1.0	0.999999999999999
362	2.11	AREG	0.999999999834209	0.999999999999991	1.00000000000037	0.999999999999992	0	0	0.999999999999999	1.0	0.839122948449375	0.999999999999999	1	1.0	1.0	1.0	1.0	1.0	0.373934051623956	1.0	0.999999999999999	0.999999999999999	1.00000000000001	1.00000000000001	1.0	1.0	0.999999999999999
363	2.12	AREG	1.0	0.999999999999991	1.00000000000036	0.999999999999992	0	0	0.999999999999999	1.0	1.00000000000007	0.999999999999999	1	1.0	1.0	1.0	1.0	1.0	0.999999999999999	1.0	0.999999999999999	0.999999999999999	1.00000000000001	1.00000000000001	1.0	1.0	0.999999999999999
364	2.13	AREG	1.0	0.999999999999991	1.0	0.999999999999992	0	0	0.999999999999999	1.0	1.00000000000007	0.999999999999999	1	1.0	1.0	1.0	1.0	1.0	0.999999999999999	1.0	0.999999999999999	0.999999999999999	1.00000000000001	1.00000000000001	1.0	1.0	0.999999999999999
365	2.2	AREG	0.999506049493986	0.999999999999991	1.00000000000038	0.999999999999992	0	0	0.0484191463073876	1.0	0.458726221945084	0.999999999999999	1	1.0	1.0	1.0	1.0	1.0	0.483287092317756	1.0	0.999999999999999	0.999999999999999	1.00000000000001	1.00000000000001	1.0	1.0	0.999999999999999
366	2.3	AREG	1.0	0.999999999999991	1.00000000000039	0.999999999999992	0	0	0.999999999999999	1.0	1.00000000000007	0.999999999999999	1	1.0	1.0	1.0	1.0	1.0	0.999999999999999	1.0	0.999999999999999	0.999999999999999	1.00000000000001	1.00000000000001	1.0	1.0	0.999999999999999
367	2.4	AREG	1.0	0.999999999999991	1.00000000000034	0.999999999999992	0	0	0.999999999999999	1.0	1.00000000000007	0.999999999999999	1	1.0	1.0	1.0	1.0	1.0	0.999999999999999	1.0	0.999999999999999	0.999999999999999	1.00000000000001	1.00000000000001	1.0	1.0	0.999999999999999
368	2.5	AREG	0.999907565105285	0.999999999999991	1.00000000000035	0.999999999999991	1	0	0.0055579022703778	1.0	0.976574339879256	0.999999999999999	1	1.0	1.0	1.0	1.0	1.0	0.799302232394599	1.0	0.999999999999999	0.999999999999999	1.00000000000001	1.00000000000001	1.0	1.0	0.999999999999999
369	2.6	AREG	1.0	0.999999999999991	1.0	0.999999999999992	0	0	0.613793244540725	1.0	1.00000000000007	0.999999999999999	1	1.0	1.0	1.0	1.0	1.0	0.99066134622493	1.0	0.999999999999999	0.999999999999999	1.00000000000001	1.00000000000001	1.0	1.0	0.999999999999999
370	2.7	AREG	0.999987574571671	0.999999999999991	1.0	0.999999999999992	0	0	0.0373762905996335	1.0	0.993514904588821	0.999999999999999	1	1.0	1.0	1.0	1.0	1.0	0.348132079589103	1.0	0.999999999999999	0.999999999999999	1.00000000000001	1.00000000000001	1.0	1.0	0.999999999999999
371	2.8	AREG	1.0	0.999999999999991	1.0	0.999999999999992	0	0	0.999999999999999	1.0	1.00000000000007	0.999999999999999	1	1.0	1.0	1.0	1.0	1.0	0.999999999999999	1.0	0.999999999999999	0.999999999999999	1.00000000000001	1.00000000000001	1.0	1.0	0.999999999999999
372	2.9	AREG	0.999999999999997	0.999999999999991	1.00000000000036	0.999999999999992	0	0	0.676275965582586	1.0	0.997697907175628	0.999999999999999	1	1.0	1.0	1.0	1.0	1.0	0.814094836028462	1.0	0.999999999999999	0.999999999999999	1.00000000000001	1.00000000000001	1.0	1.0	0.999999999999999
373	P1	AREG	0.309161111230402	0.999999999999991	0.729620222503749	0.999999999999991	1	0	1.15734761456268e-08	1.0	0.695779311885634	0.999999999999999	1	1.0	1.0	1.0	1.0	1.0	0.752487408660195	1.0	0.999999999999999	0.999999999999999	1.00000000000001	1.00000000000001	1.0	1.0	0.999999999999999
374	P2	AREG	0.9914119928861	0.999999999999991	1.00000000000036	0.999999999999991	1	0	0.0008716577599349	1.0	0.70408469758008	0.999999999999999	1	1.0	1.0	1.0	1.0	1.0	0.731527849599047	1.0	0.999999999999999	0.999999999999999	1.00000000000001	1.00000000000001	1.0	1.0	0.999999999999999
375	1.1	ARTN	0.999996314515407	0.999999999999991	1.00000000000038	0.999999999999992	1	0	0.0049284410677724	1.0	1.00000000000007	0.999999999999999	1	1.0	1.0	1.0	1.0	1.0	0.999999999999999	1.0	0.999999999999999	0.999999999999999	1.00000000000001	1.00000000000001	1.0	1.0	0.999999999999999
376	1.10	ARTN	0.999999999895121	0.999999999999991	1.00000000000038	0.999999999999992	0	0	0.083212824391951	1.0	1.00000000000007	0.999999999999999	1	1.0	1.0	1.0	1.0	1.0	0.999999999999999	1.0	0.999999999999999	0.999999999999999	1.00000000000001	1.00000000000001	1.0	1.0	0.999999999999999
377	1.2	ARTN	0.999999999999983	0.999999999999991	1.0	0.999999999999992	0	0	0.255416798036132	1.0	1.00000000000007	0.999999999999999	1	1.0	1.0	1.0	1.0	1.0	0.999999999999999	1.0	0.999999999999999	0.999999999999999	1.00000000000001	1.00000000000001	1.0	1.0	0.999999999999999
378	1.3	ARTN	1.0	0.999999999999991	1.00000000000038	0.999999999999991	0	0	0.60040849679036	1.0	1.00000000000007	0.999999999999999	1	1.0	1.0	1.0	1.0	1.0	0.999999999999999	1.0	0.999999999999999	0.999999999999999	1.00000000000001	1.00000000000001	1.0	1.0	0.999999999999999
379	1.4	ARTN	1.0	0.999999999999991	1.00000000000036	0.999999999999991	0	0	0.630136998814091	1.0	1.00000000000007	0.999999999999999	1	1.0	1.0	1.0	1.0	1.0	0.999999999999999	1.0	0.999999999999999	0.999999999999999	1.00000000000001	1.00000000000001	1.0	1.0	0.999999999999999
380	1.5	ARTN	1.0	0.999999999999991	1.00000000000036	0.999999999999992	0	0	0.439227595054062	1.0	1.00000000000007	0.999999999999999	1	1.0	1.0	1.0	1.0	1.0	0.999999999999999	1.0	0.999999999999999	0.999999999999999	1.00000000000001	1.00000000000001	1.0	1.0	0.999999999999999
381	1.6	ARTN	0.999999999999679	0.999999999999991	1.00000000000034	0.999999999999992	0	0	0.189399677967706	1.0	1.00000000000007	0.999999999999999	1	1.0	1.0	1.0	1.0	1.0	0.999999999999999	1.0	0.999999999999999	0.999999999999999	1.00000000000001	1.00000000000001	1.0	1.0	0.999999999999999
382	1.7	ARTN	1.0	0.999999999999991	1.00000000000033	0.999999999999991	0	0	0.544225824478681	1.0	1.00000000000007	0.999999999999999	1	1.0	1.0	1.0	1.0	1.0	0.999999999999999	1.0	0.999999999999999	0.999999999999999	1.00000000000001	1.00000000000001	1.0	1.0	0.999999999999999
383	1.8	ARTN	1.0	0.999999999999991	1.00000000000037	0.999999999999991	0	0	0.551801803529001	1.0	1.00000000000007	0.999999999999999	1	1.0	1.0	1.0	1.0	1.0	0.999999999999999	1.0	0.999999999999999	0.999999999999999	1.00000000000001	1.00000000000001	1.0	1.0	0.999999999999999
384	1.9	ARTN	0.99999999999994	0.999999999999991	1.00000000000034	0.999999999999992	0	0	0.22686819801084	1.0	1.00000000000007	0.999999999999999	1	1.0	1.0	1.0	1.0	1.0	0.999999999999999	1.0	0.999999999999999	0.999999999999999	1.00000000000001	1.00000000000001	1.0	1.0	0.999999999999999
385	2.1	ARTN	1.0	0.999999999999991	1.00000000000034	0.999999999999992	0	0	0.999999999999999	1.0	1.00000000000007	0.999999999999999	1	1.0	1.0	1.0	1.0	1.0	0.999999999999999	1.0	0.999999999999999	0.999999999999999	1.00000000000001	1.00000000000001	1.0	1.0	0.999999999999999
386	2.10	ARTN	1.0	0.999999999999991	1.0	0.999999999999992	0	0	0.999999999999999	1.0	1.00000000000007	0.999999999999999	1	1.0	1.0	1.0	1.0	1.0	0.999999999999999	1.0	0.999999999999999	0.999999999999999	1.00000000000001	1.00000000000001	1.0	1.0	0.999999999999999
387	2.11	ARTN	0.999999999820018	0.999999999999991	1.00000000000037	0.999999999999992	0	0	0.0756195045661187	1.0	1.00000000000007	0.999999999999999	1	1.0	1.0	1.0	1.0	1.0	0.999999999999999	1.0	0.999999999999999	0.999999999999999	1.00000000000001	1.00000000000001	1.0	1.0	0.999999999999999
388	2.12	ARTN	1.0	0.999999999999991	1.00000000000036	0.999999999999992	0	0	0.999999999999999	1.0	1.00000000000007	0.999999999999999	1	1.0	1.0	1.0	1.0	1.0	0.999999999999999	1.0	0.999999999999999	0.999999999999999	1.00000000000001	1.00000000000001	1.0	1.0	0.999999999999999
389	2.13	ARTN	1.0	0.999999999999991	1.0	0.999999999999992	0	0	0.999999999999999	1.0	1.00000000000007	0.999999999999999	1	1.0	1.0	1.0	1.0	1.0	0.999999999999999	1.0	0.999999999999999	0.999999999999999	1.00000000000001	1.00000000000001	1.0	1.0	0.999999999999999
390	2.2	ARTN	0.999999999997327	0.999999999999991	1.00000000000038	0.999999999999992	0	0	0.145657275086036	1.0	1.00000000000007	0.999999999999999	1	1.0	1.0	1.0	1.0	1.0	0.999999999999999	1.0	0.999999999999999	0.999999999999999	1.00000000000001	1.00000000000001	1.0	1.0	0.999999999999999
391	2.3	ARTN	1.0	0.999999999999991	1.00000000000039	0.999999999999992	0	0	0.999999999999999	1.0	1.00000000000007	0.999999999999999	1	1.0	1.0	1.0	1.0	1.0	0.999999999999999	1.0	0.999999999999999	0.999999999999999	1.00000000000001	1.00000000000001	1.0	1.0	0.999999999999999
392	2.4	ARTN	1.0	0.999999999999991	1.00000000000034	0.999999999999992	0	0	0.999999999999999	1.0	1.00000000000007	0.999999999999999	1	1.0	1.0	1.0	1.0	1.0	0.999999999999999	1.0	0.999999999999999	0.999999999999999	1.00000000000001	1.00000000000001	1.0	1.0	0.999999999999999
393	2.5	ARTN	0.999999999999856	0.999999999999991	1.00000000000035	0.999999999999991	0	0	0.207059823366919	1.0	1.00000000000007	0.999999999999999	1	1.0	1.0	1.0	1.0	1.0	0.999999999999999	1.0	0.999999999999999	0.999999999999999	1.00000000000001	1.00000000000001	1.0	1.0	0.999999999999999
394	2.6	ARTN	0.999999999999986	0.999999999999991	1.0	0.999999999999992	0	0	0.260785876168375	1.0	1.00000000000007	0.999999999999999	1	1.0	1.0	1.0	1.0	1.0	0.999999999999999	1.0	0.999999999999999	0.999999999999999	1.00000000000001	1.00000000000001	1.0	1.0	0.999999999999999
395	2.7	ARTN	0.999999999999869	0.999999999999991	1.0	0.999999999999992	0	0	0.209158624390127	1.0	1.00000000000007	0.999999999999999	1	1.0	1.0	1.0	1.0	1.0	0.999999999999999	1.0	0.999999999999999	0.999999999999999	1.00000000000001	1.00000000000001	1.0	1.0	0.999999999999999
396	2.8	ARTN	1.0	0.999999999999991	1.0	0.999999999999992	0	0	0.999999999999999	1.0	1.00000000000007	0.999999999999999	1	1.0	1.0	1.0	1.0	1.0	0.999999999999999	1.0	0.999999999999999	0.999999999999999	1.00000000000001	1.00000000000001	1.0	1.0	0.999999999999999
397	2.9	ARTN	0.999999999999996	0.999999999999991	1.00000000000036	0.999999999999992	0	0	0.284999002084858	1.0	1.00000000000007	0.999999999999999	1	1.0	1.0	1.0	1.0	1.0	0.999999999999999	1.0	0.999999999999999	0.999999999999999	1.00000000000001	1.00000000000001	1.0	1.0	0.999999999999999
398	P1	ARTN	0.999999999998044	0.999999999999991	1.00000000000037	0.999999999999991	0	0	0.151793531918538	1.0	1.00000000000007	0.999999999999999	1	1.0	1.0	1.0	1.0	1.0	0.999999999999999	1.0	0.999999999999999	0.999999999999999	1.00000000000001	1.00000000000001	1.0	1.0	0.999999999999999
399	P2	ARTN	1.0	0.999999999999991	1.00000000000036	0.999999999999991	0	0	0.438674622781674	1.0	1.00000000000007	0.999999999999999	1	1.0	1.0	1.0	1.0	1.0	0.999999999999999	1.0	0.999999999999999	0.999999999999999	1.00000000000001	1.00000000000001	1.0	1.0	0.999999999999999
400	1.1	BDNF	0.226767942724146	0.999999999999991	0.857647988507989	0.999999999999992	1	0	9.19424445093965e-11	1.0	1.00000000000007	0.999999999999999	1	1.0	1.0	1.0	1.0	1.0	0.999999999999999	1.0	0.999999999999999	0.999999999999999	1.00000000000001	1.00000000000001	1.0	1.0	0.999999999999999
401	1.10	BDNF	0.154469929683908	0.999999999999991	0.392833010834076	0.999999999999992	1	0	2.3034446720283698e-11	1.0	1.00000000000007	0.999999999999999	1	1.0	1.0	1.0	1.0	1.0	0.999999999999999	1.0	0.999999999999999	0.999999999999999	1.00000000000001	1.00000000000001	1.0	1.0	0.999999999999999
402	1.2	BDNF	0.999956499067235	0.999999999999991	1.0	0.999999999999992	1	0	0.0015581000469108	1.0	1.00000000000007	0.999999999999999	1	1.0	1.0	1.0	1.0	1.0	0.999999999999999	1.0	0.999999999999999	0.999999999999999	1.00000000000001	1.00000000000001	1.0	1.0	0.999999999999999
403	1.3	BDNF	0.0688208059922389	0.999999999999991	0.281974135662645	0.999999999999991	1	0	1.82372927769645e-12	1.0	1.00000000000007	0.999999999999999	1	1.0	1.0	1.0	1.0	1.0	0.999999999999999	1.0	0.999999999999999	0.999999999999999	1.00000000000001	1.00000000000001	1.0	1.0	0.999999999999999
404	1.4	BDNF	3.74912865660235e-05	0.999999999999991	0.000230415198687	0.999999999999991	1	0	1.78095904533559e-19	1.0	1.00000000000007	0.999999999999999	1	1.0	1.0	1.0	1.0	1.0	0.999999999999999	1.0	0.999999999999999	0.999999999999999	1.00000000000001	1.00000000000001	1.0	1.0	0.999999999999999
405	1.5	BDNF	0.976483181796252	0.999999999999991	1.00000000000036	0.999999999999992	1	0	7.90176696489404e-06	1.0	1.00000000000007	0.999999999999999	1	1.0	1.0	1.0	1.0	1.0	0.999999999999999	1.0	0.999999999999999	0.999999999999999	1.00000000000001	1.00000000000001	1.0	1.0	0.999999999999999
406	1.6	BDNF	0.254532378287457	0.999999999999991	0.552110673491174	0.999999999999992	1	0	1.44168055665162e-10	1.0	1.00000000000007	0.999999999999999	1	1.0	1.0	1.0	1.0	1.0	0.999999999999999	1.0	0.999999999999999	0.999999999999999	1.00000000000001	1.00000000000001	1.0	1.0	0.999999999999999
407	1.7	BDNF	0.0315905653922049	0.999999999999991	0.194150349806259	0.999999999999991	1	0	2.14582998896235e-13	1.0	1.00000000000007	0.999999999999999	1	1.0	1.0	1.0	1.0	1.0	0.999999999999999	1.0	0.999999999999999	0.999999999999999	1.00000000000001	1.00000000000001	1.0	1.0	0.999999999999999
408	1.8	BDNF	0.799529091766855	0.999999999999991	1.00000000000037	0.999999999999991	1	0	1.22660011997906e-07	1.0	1.00000000000007	0.999999999999999	1	1.0	1.0	1.0	1.0	1.0	0.999999999999999	1.0	0.999999999999999	0.999999999999999	1.00000000000001	1.00000000000001	1.0	1.0	0.999999999999999
409	1.9	BDNF	0.999654253626855	0.999999999999991	1.00000000000034	0.999999999999992	1	0	0.0004496011467397	1.0	1.00000000000007	0.999999999999999	1	1.0	1.0	1.0	1.0	1.0	0.999999999999999	1.0	0.999999999999999	0.999999999999999	1.00000000000001	1.00000000000001	1.0	1.0	0.999999999999999
410	2.1	BDNF	1.0	0.999999999999991	1.00000000000034	0.999999999999992	0	0	0.43267709133755	1.0	1.00000000000007	0.999999999999999	1	1.0	1.0	1.0	1.0	1.0	0.999999999999999	1.0	0.999999999999999	0.999999999999999	1.00000000000001	1.00000000000001	1.0	1.0	0.999999999999999
411	2.10	BDNF	1.0	0.999999999999991	1.0	0.999999999999992	0	0	0.999999999999999	1.0	1.00000000000007	0.999999999999999	1	1.0	1.0	1.0	1.0	1.0	0.999999999999999	1.0	0.999999999999999	0.999999999999999	1.00000000000001	1.00000000000001	1.0	1.0	0.999999999999999
412	2.11	BDNF	1.0	0.999999999999991	1.00000000000037	0.999999999999992	0	0	0.756319266113226	1.0	1.00000000000007	0.999999999999999	1	1.0	1.0	1.0	1.0	1.0	0.999999999999999	1.0	0.999999999999999	0.999999999999999	1.00000000000001	1.00000000000001	1.0	1.0	0.999999999999999
413	2.12	BDNF	1.0	0.999999999999991	1.00000000000036	0.999999999999992	0	0	0.736817778952393	1.0	1.00000000000007	0.999999999999999	1	1.0	1.0	1.0	1.0	1.0	0.999999999999999	1.0	0.999999999999999	0.999999999999999	1.00000000000001	1.00000000000001	1.0	1.0	0.999999999999999
414	2.13	BDNF	1.0	0.999999999999991	1.0	0.999999999999992	0	0	0.999999999999999	1.0	1.00000000000007	0.999999999999999	1	1.0	1.0	1.0	1.0	1.0	0.999999999999999	1.0	0.999999999999999	0.999999999999999	1.00000000000001	1.00000000000001	1.0	1.0	0.999999999999999
415	2.2	BDNF	0.999986974947313	0.999999999999991	1.00000000000038	0.999999999999992	1	0	0.0028369159234567	1.0	1.00000000000007	0.999999999999999	1	1.0	1.0	1.0	1.0	1.0	0.999999999999999	1.0	0.999999999999999	0.999999999999999	1.00000000000001	1.00000000000001	1.0	1.0	0.999999999999999
416	2.3	BDNF	0.999999999821385	0.999999999999991	1.00000000000039	0.999999999999992	0	0	0.0757237143169019	1.0	1.00000000000007	0.999999999999999	1	1.0	1.0	1.0	1.0	1.0	0.999999999999999	1.0	0.999999999999999	0.999999999999999	1.00000000000001	1.00000000000001	1.0	1.0	0.999999999999999
417	2.4	BDNF	1.0	0.999999999999991	1.00000000000034	0.999999999999992	0	0	0.999999999999999	1.0	1.00000000000007	0.999999999999999	1	1.0	1.0	1.0	1.0	1.0	0.999999999999999	1.0	0.999999999999999	0.999999999999999	1.00000000000001	1.00000000000001	1.0	1.0	0.999999999999999
418	2.5	BDNF	0.0007207626337582	0.999999999999991	0.0023365382083372	0.999999999999991	1	0	4.5657093472118e-17	1.0	1.00000000000007	0.999999999999999	1	1.0	1.0	1.0	1.0	1.0	0.999999999999999	1.0	0.999999999999999	0.999999999999999	1.00000000000001	1.00000000000001	1.0	1.0	0.999999999999999
419	2.6	BDNF	0.997554535642637	0.999999999999991	1.0	0.999999999999992	1	0	9.77024786386167e-05	1.0	1.00000000000007	0.999999999999999	1	1.0	1.0	1.0	1.0	1.0	0.999999999999999	1.0	0.999999999999999	0.999999999999999	1.00000000000001	1.00000000000001	1.0	1.0	0.999999999999999
420	2.7	BDNF	1.0	0.999999999999991	1.0	0.999999999999992	0	0	0.356396240247467	1.0	1.00000000000007	0.999999999999999	1	1.0	1.0	1.0	1.0	1.0	0.999999999999999	1.0	0.999999999999999	0.999999999999999	1.00000000000001	1.00000000000001	1.0	1.0	0.999999999999999
421	2.8	BDNF	1.0	0.999999999999991	1.0	0.999999999999992	0	0	0.999999999999999	1.0	1.00000000000007	0.999999999999999	1	1.0	1.0	1.0	1.0	1.0	0.999999999999999	1.0	0.999999999999999	0.999999999999999	1.00000000000001	1.00000000000001	1.0	1.0	0.999999999999999
422	2.9	BDNF	0.999999999983146	0.999999999999991	1.00000000000036	0.999999999999992	0	0	0.112027030712014	1.0	1.00000000000007	0.999999999999999	1	1.0	1.0	1.0	1.0	1.0	0.999999999999999	1.0	0.999999999999999	0.999999999999999	1.00000000000001	1.00000000000001	1.0	1.0	0.999999999999999
423	P1	BDNF	7.41325064066664e-07	0.999999999999991	2.51368843562834e-06	0.999999999999991	1	0	2.26701643890951e-22	1.0	1.00000000000007	0.999999999999999	1	1.0	1.0	1.0	1.0	1.0	0.999999999999999	1.0	0.999999999999999	0.999999999999999	1.00000000000001	1.00000000000001	1.0	1.0	0.999999999999999
424	P2	BDNF	0.0047100996843979	0.999999999999991	0.0156121281673865	0.999999999999991	1	0	2.29750184242365e-15	1.0	1.00000000000007	0.999999999999999	1	1.0	1.0	1.0	1.0	1.0	0.999999999999999	1.0	0.999999999999999	0.999999999999999	1.00000000000001	1.00000000000001	1.0	1.0	0.999999999999999
425	1.1	BMP10	0.999912112815901	0.999999999999991	1.00000000000038	0.999999999999992	1	0	0.0010571109782866	1.0	1.00000000000007	0.999999999999999	1	1.0	1.0	1.0	1.0	1.0	0.999999999999999	1.0	0.999999999999999	0.999999999999999	1.00000000000001	1.00000000000001	1.0	1.0	0.999999999999999
426	1.10	BMP10	0.0562256193361005	0.999999999999991	0.149428447785132	0.999999999999992	1	0	1.02286129002884e-12	1.0	1.00000000000007	0.999999999999999	1	1.0	1.0	1.0	1.0	1.0	0.999999999999999	1.0	0.999999999999999	0.999999999999999	1.00000000000001	1.00000000000001	1.0	1.0	0.999999999999999
427	1.2	BMP10	0.999999999999673	0.999999999999991	1.0	0.999999999999992	0	0	0.18900979131039	1.0	1.00000000000007	0.999999999999999	1	1.0	1.0	1.0	1.0	1.0	0.999999999999999	1.0	0.999999999999999	0.999999999999999	1.00000000000001	1.00000000000001	1.0	1.0	0.999999999999999
428	1.3	BMP10	0.999999999618471	0.999999999999991	1.00000000000038	0.999999999999991	0	0	0.0657639913274541	1.0	1.00000000000007	0.999999999999999	1	1.0	1.0	1.0	1.0	1.0	0.999999999999999	1.0	0.999999999999999	0.999999999999999	1.00000000000001	1.00000000000001	1.0	1.0	0.999999999999999
429	1.4	BMP10	0.999922484397301	0.999999999999991	1.00000000000036	0.999999999999991	1	0	0.0011355415759937	1.0	1.00000000000007	0.999999999999999	1	1.0	1.0	1.0	1.0	1.0	0.999999999999999	1.0	0.999999999999999	0.999999999999999	1.00000000000001	1.00000000000001	1.0	1.0	0.999999999999999
430	1.5	BMP10	0.999999999997947	0.999999999999991	1.00000000000036	0.999999999999992	0	0	0.150833500909034	1.0	1.00000000000007	0.999999999999999	1	1.0	1.0	1.0	1.0	1.0	0.999999999999999	1.0	0.999999999999999	0.999999999999999	1.00000000000001	1.00000000000001	1.0	1.0	0.999999999999999
431	1.6	BMP10	0.0830678568919402	0.999999999999991	0.199227786854653	0.999999999999992	1	0	3.1784949963198898e-12	1.0	1.00000000000007	0.999999999999999	1	1.0	1.0	1.0	1.0	1.0	0.999999999999999	1.0	0.999999999999999	0.999999999999999	1.00000000000001	1.00000000000001	1.0	1.0	0.999999999999999
432	1.7	BMP10	0.99999999999964	0.999999999999991	1.00000000000033	0.999999999999991	0	0	0.18693837788908	1.0	1.00000000000007	0.999999999999999	1	1.0	1.0	1.0	1.0	1.0	0.999999999999999	1.0	0.999999999999999	0.999999999999999	1.00000000000001	1.00000000000001	1.0	1.0	0.999999999999999
433	1.8	BMP10	0.999999987381604	0.999999999999991	1.00000000000037	0.999999999999991	0	0	0.0305599091663785	1.0	1.00000000000007	0.999999999999999	1	1.0	1.0	1.0	1.0	1.0	0.999999999999999	1.0	0.999999999999999	0.999999999999999	1.00000000000001	1.00000000000001	1.0	1.0	0.999999999999999
434	1.9	BMP10	1.0	0.999999999999991	1.00000000000034	0.999999999999992	0	0	0.845033495728019	1.0	1.00000000000007	0.999999999999999	1	1.0	1.0	1.0	1.0	1.0	0.999999999999999	1.0	0.999999999999999	0.999999999999999	1.00000000000001	1.00000000000001	1.0	1.0	0.999999999999999
435	2.1	BMP10	1.0	0.999999999999991	1.00000000000034	0.999999999999992	0	0	0.999999999999999	1.0	1.00000000000007	0.999999999999999	1	1.0	1.0	1.0	1.0	1.0	0.999999999999999	1.0	0.999999999999999	0.999999999999999	1.00000000000001	1.00000000000001	1.0	1.0	0.999999999999999
436	2.10	BMP10	1.0	0.999999999999991	1.0	0.999999999999992	0	0	0.999999999999999	1.0	1.00000000000007	0.999999999999999	1	1.0	1.0	1.0	1.0	1.0	0.999999999999999	1.0	0.999999999999999	0.999999999999999	1.00000000000001	1.00000000000001	1.0	1.0	0.999999999999999
437	2.11	BMP10	1.0	0.999999999999991	1.00000000000037	0.999999999999992	0	0	0.999999999999999	1.0	1.00000000000007	0.999999999999999	1	1.0	1.0	1.0	1.0	1.0	0.999999999999999	1.0	0.999999999999999	0.999999999999999	1.00000000000001	1.00000000000001	1.0	1.0	0.999999999999999
438	2.12	BMP10	1.0	0.999999999999991	1.00000000000036	0.999999999999992	0	0	0.41898527663464	1.0	1.00000000000007	0.999999999999999	1	1.0	1.0	1.0	1.0	1.0	0.999999999999999	1.0	0.999999999999999	0.999999999999999	1.00000000000001	1.00000000000001	1.0	1.0	0.999999999999999
439	2.13	BMP10	1.0	0.999999999999991	1.0	0.999999999999992	0	0	0.999999999999999	1.0	1.00000000000007	0.999999999999999	1	1.0	1.0	1.0	1.0	1.0	0.999999999999999	1.0	0.999999999999999	0.999999999999999	1.00000000000001	1.00000000000001	1.0	1.0	0.999999999999999
440	2.2	BMP10	1.0	0.999999999999991	1.00000000000038	0.999999999999992	0	0	0.629790708203618	1.0	1.00000000000007	0.999999999999999	1	1.0	1.0	1.0	1.0	1.0	0.999999999999999	1.0	0.999999999999999	0.999999999999999	1.00000000000001	1.00000000000001	1.0	1.0	0.999999999999999
441	2.3	BMP10	1.0	0.999999999999991	1.00000000000039	0.999999999999992	0	0	0.999999999999999	1.0	1.00000000000007	0.999999999999999	1	1.0	1.0	1.0	1.0	1.0	0.999999999999999	1.0	0.999999999999999	0.999999999999999	1.00000000000001	1.00000000000001	1.0	1.0	0.999999999999999
442	2.4	BMP10	1.0	0.999999999999991	1.00000000000034	0.999999999999992	0	0	0.999999999999999	1.0	1.00000000000007	0.999999999999999	1	1.0	1.0	1.0	1.0	1.0	0.999999999999999	1.0	0.999999999999999	0.999999999999999	1.00000000000001	1.00000000000001	1.0	1.0	0.999999999999999
443	2.5	BMP10	0.569053153631965	0.999999999999991	1.00000000000035	0.999999999999991	1	0	7.4029582432494106e-09	1.0	1.00000000000007	0.999999999999999	1	1.0	1.0	1.0	1.0	1.0	0.999999999999999	1.0	0.999999999999999	0.999999999999999	1.00000000000001	1.00000000000001	1.0	1.0	0.999999999999999
444	2.6	BMP10	0.940649994068118	0.999999999999991	1.0	0.999999999999992	1	0	1.85013285496371e-06	1.0	1.00000000000007	0.999999999999999	1	1.0	1.0	1.0	1.0	1.0	0.999999999999999	1.0	0.999999999999999	0.999999999999999	1.00000000000001	1.00000000000001	1.0	1.0	0.999999999999999
445	2.7	BMP10	0.992358299013799	0.999999999999991	1.0	0.999999999999992	1	0	3.15572462617785e-05	1.0	1.00000000000007	0.999999999999999	1	1.0	1.0	1.0	1.0	1.0	0.999999999999999	1.0	0.999999999999999	0.999999999999999	1.00000000000001	1.00000000000001	1.0	1.0	0.999999999999999
446	2.8	BMP10	1.0	0.999999999999991	1.0	0.999999999999992	0	0	0.999999999999999	1.0	1.00000000000007	0.999999999999999	1	1.0	1.0	1.0	1.0	1.0	0.999999999999999	1.0	0.999999999999999	0.999999999999999	1.00000000000001	1.00000000000001	1.0	1.0	0.999999999999999
447	2.9	BMP10	1.00000000000036	0.999999999999991	1.00000000000036	0.999999999999992	0	0	0.913783391922173	1.0	1.00000000000007	0.999999999999999	1	1.0	1.0	1.0	1.0	1.0	0.999999999999999	1.0	0.999999999999999	0.999999999999999	1.00000000000001	1.00000000000001	1.0	1.0	0.999999999999999
448	P1	BMP10	0.108154528495865	0.999999999999991	0.265879882552334	0.999999999999991	1	0	7.15569036945243e-12	1.0	1.00000000000007	0.999999999999999	1	1.0	1.0	1.0	1.0	1.0	0.999999999999999	1.0	0.999999999999999	0.999999999999999	1.00000000000001	1.00000000000001	1.0	1.0	0.999999999999999
449	P2	BMP10	0.749193373430455	0.999999999999991	1.00000000000036	0.999999999999991	1	0	6.21013244727928e-08	1.0	1.00000000000007	0.999999999999999	1	1.0	1.0	1.0	1.0	1.0	0.999999999999999	1.0	0.999999999999999	0.999999999999999	1.00000000000001	1.00000000000001	1.0	1.0	0.999999999999999
450	1.1	BMP2	0.464445740630912	0.999999999999991	1.00000000000038	0.999999999999992	1	0	2.249494329708e-09	1.0	1.00000000000007	0.999999999999999	1	1.0	1.0	1.0	1.0	1.0	0.999999999999999	1.0	0.999999999999999	0.999999999999999	1.00000000000001	1.00000000000001	1.0	1.0	0.999999999999999
451	1.10	BMP2	5.20769355175833e-10	0.999999999999991	2.4004212465136e-09	0.999999999999992	1	0	3.15458121914387e-27	1.0	1.00000000000007	0.999999999999999	1	1.0	1.0	1.0	1.0	1.0	0.999999999999999	1.0	0.999999999999999	0.999999999999999	1.00000000000001	1.00000000000001	1.0	1.0	0.999999999999999
452	1.2	BMP2	0.999999999162297	0.999999999999991	1.0	0.999999999999992	0	0	0.0563313422184539	1.0	1.00000000000007	0.999999999999999	1	1.0	1.0	1.0	1.0	1.0	0.999999999999999	1.0	0.999999999999999	0.999999999999999	1.00000000000001	1.00000000000001	1.0	1.0	0.999999999999999
453	1.3	BMP2	0.792571158281837	0.999999999999991	1.00000000000038	0.999999999999991	1	0	1.11166364110236e-07	1.0	1.00000000000007	0.999999999999999	1	1.0	1.0	1.0	1.0	1.0	0.999999999999999	1.0	0.999999999999999	0.999999999999999	1.00000000000001	1.00000000000001	1.0	1.0	0.999999999999999
454	1.4	BMP2	0.716420959260559	0.999999999999991	1.00000000000036	0.999999999999991	1	0	4.11011909790747e-08	1.0	1.00000000000007	0.999999999999999	1	1.0	1.0	1.0	1.0	1.0	0.999999999999999	1.0	0.999999999999999	0.999999999999999	1.00000000000001	1.00000000000001	1.0	1.0	0.999999999999999
455	1.5	BMP2	0.192381443524021	0.999999999999991	0.579107406526388	0.999999999999992	1	0	4.9869903522237003e-11	1.0	1.00000000000007	0.999999999999999	1	1.0	1.0	1.0	1.0	1.0	0.999999999999999	1.0	0.999999999999999	0.999999999999999	1.00000000000001	1.00000000000001	1.0	1.0	0.999999999999999
456	1.6	BMP2	0.0023817821486765	0.999999999999991	0.0065057938320331	0.999999999999992	1	0	5.27507782318246e-16	1.0	1.00000000000007	0.999999999999999	1	1.0	1.0	1.0	1.0	1.0	0.999999999999999	1.0	0.999999999999999	0.999999999999999	1.00000000000001	1.00000000000001	1.0	1.0	0.999999999999999
457	1.7	BMP2	0.98953769504424	0.999999999999991	1.00000000000033	0.999999999999991	1	0	2.21250622498281e-05	1.0	1.00000000000007	0.999999999999999	1	1.0	1.0	1.0	1.0	1.0	0.999999999999999	1.0	0.999999999999999	0.999999999999999	1.00000000000001	1.00000000000001	1.0	1.0	0.999999999999999
458	1.8	BMP2	0.99992164988061	0.999999999999991	1.00000000000037	0.999999999999991	1	0	0.0011286780707475	1.0	1.00000000000007	0.999999999999999	1	1.0	1.0	1.0	1.0	1.0	0.999999999999999	1.0	0.999999999999999	0.999999999999999	1.00000000000001	1.00000000000001	1.0	1.0	0.999999999999999
459	1.9	BMP2	0.999957064199696	0.999999999999991	1.00000000000034	0.999999999999992	1	0	0.0015689290359543	1.0	1.00000000000007	0.999999999999999	1	1.0	1.0	1.0	1.0	1.0	0.999999999999999	1.0	0.999999999999999	0.999999999999999	1.00000000000001	1.00000000000001	1.0	1.0	0.999999999999999
460	2.1	BMP2	1.0	0.999999999999991	1.00000000000034	0.999999999999992	0	0	0.999999999999999	1.0	1.00000000000007	0.999999999999999	1	1.0	1.0	1.0	1.0	1.0	0.999999999999999	1.0	0.999999999999999	0.999999999999999	1.00000000000001	1.00000000000001	1.0	1.0	0.999999999999999
461	2.10	BMP2	1.0	0.999999999999991	1.0	0.999999999999992	0	0	0.999999999999999	1.0	1.00000000000007	0.999999999999999	1	1.0	1.0	1.0	1.0	1.0	0.999999999999999	1.0	0.999999999999999	0.999999999999999	1.00000000000001	1.00000000000001	1.0	1.0	0.999999999999999
462	2.11	BMP2	1.0	0.999999999999991	1.00000000000037	0.999999999999992	0	0	0.673748453865631	1.0	1.00000000000007	0.999999999999999	1	1.0	1.0	1.0	1.0	1.0	0.999999999999999	1.0	0.999999999999999	0.999999999999999	1.00000000000001	1.00000000000001	1.0	1.0	0.999999999999999
463	2.12	BMP2	1.0	0.999999999999991	1.00000000000036	0.999999999999992	0	0	0.999999999999999	1.0	1.00000000000007	0.999999999999999	1	1.0	1.0	1.0	1.0	1.0	0.999999999999999	1.0	0.999999999999999	0.999999999999999	1.00000000000001	1.00000000000001	1.0	1.0	0.999999999999999
464	2.13	BMP2	1.0	0.999999999999991	1.0	0.999999999999992	0	0	0.999999999999999	1.0	1.00000000000007	0.999999999999999	1	1.0	1.0	1.0	1.0	1.0	0.999999999999999	1.0	0.999999999999999	0.999999999999999	1.00000000000001	1.00000000000001	1.0	1.0	0.999999999999999
465	2.2	BMP2	0.999999992623334	0.999999999999991	1.00000000000038	0.999999999999992	0	0	0.0348565006932256	1.0	1.00000000000007	0.999999999999999	1	1.0	1.0	1.0	1.0	1.0	0.999999999999999	1.0	0.999999999999999	0.999999999999999	1.00000000000001	1.00000000000001	1.0	1.0	0.999999999999999
466	2.3	BMP2	1.00000000000038	0.999999999999991	1.00000000000039	0.999999999999992	0	0	0.935671536553153	1.0	1.00000000000007	0.999999999999999	1	1.0	1.0	1.0	1.0	1.0	0.999999999999999	1.0	0.999999999999999	0.999999999999999	1.00000000000001	1.00000000000001	1.0	1.0	0.999999999999999
467	2.4	BMP2	1.0	0.999999999999991	1.00000000000034	0.999999999999992	0	0	0.999999999999999	1.0	1.00000000000007	0.999999999999999	1	1.0	1.0	1.0	1.0	1.0	0.999999999999999	1.0	0.999999999999999	0.999999999999999	1.00000000000001	1.00000000000001	1.0	1.0	0.999999999999999
468	2.5	BMP2	0.00117070462424	0.999999999999991	0.0037135254209764	0.999999999999991	1	0	1.21048528070693e-16	1.0	1.00000000000007	0.999999999999999	1	1.0	1.0	1.0	1.0	1.0	0.999999999999999	1.0	0.999999999999999	0.999999999999999	1.00000000000001	1.00000000000001	1.0	1.0	0.999999999999999
469	2.6	BMP2	0.993694166930451	0.999999999999991	1.0	0.999999999999992	1	0	3.8811461951847e-05	1.0	1.00000000000007	0.999999999999999	1	1.0	1.0	1.0	1.0	1.0	0.999999999999999	1.0	0.999999999999999	0.999999999999999	1.00000000000001	1.00000000000001	1.0	1.0	0.999999999999999
470	2.7	BMP2	0.999999918039291	0.999999999999991	1.0	0.999999999999992	0	0	0.0184267123001759	1.0	1.00000000000007	0.999999999999999	1	1.0	1.0	1.0	1.0	1.0	0.999999999999999	1.0	0.999999999999999	0.999999999999999	1.00000000000001	1.00000000000001	1.0	1.0	0.999999999999999
471	2.8	BMP2	1.0	0.999999999999991	1.0	0.999999999999992	0	0	0.999999999999999	1.0	1.00000000000007	0.999999999999999	1	1.0	1.0	1.0	1.0	1.0	0.999999999999999	1.0	0.999999999999999	0.999999999999999	1.00000000000001	1.00000000000001	1.0	1.0	0.999999999999999
472	2.9	BMP2	1.0	0.999999999999991	1.00000000000036	0.999999999999992	0	0	0.463869683949007	1.0	1.00000000000007	0.999999999999999	1	1.0	1.0	1.0	1.0	1.0	0.999999999999999	1.0	0.999999999999999	0.999999999999999	1.00000000000001	1.00000000000001	1.0	1.0	0.999999999999999
473	P1	BMP2	2.31637312657569e-07	0.999999999999991	8.23289243782924e-07	0.999999999999991	1	0	3.48063323071239e-23	1.0	1.00000000000007	0.999999999999999	1	1.0	1.0	1.0	1.0	1.0	0.999999999999999	1.0	0.999999999999999	0.999999999999999	1.00000000000001	1.00000000000001	1.0	1.0	0.999999999999999
474	P2	BMP2	0.0359947613998559	0.999999999999991	0.103091792358811	0.999999999999991	1	0	3.02517376636969e-13	1.0	1.00000000000007	0.999999999999999	1	1.0	1.0	1.0	1.0	1.0	0.999999999999999	1.0	0.999999999999999	0.999999999999999	1.00000000000001	1.00000000000001	1.0	1.0	0.999999999999999
475	1.1	BMP4	0.998225317659405	0.999999999999991	1.00000000000038	0.999999999999992	1	0	0.999999999999999	1.0	1.00000000000007	0.999999999999999	1	1.0	1.0	1.0	1.0	1.0	0.0032110381348296	1.0	0.999999999999999	0.131147215709587	1.00000000000001	1.00000000000001	1.0	1.0	0.999999999999999
476	1.10	BMP4	0.999096092642363	0.999999999999991	1.00000000000038	0.999999999999992	0	0	0.999999999999999	1.0	1.00000000000007	0.999999999999999	1	1.0	1.0	1.0	1.0	1.0	0.0193541939588301	1.0	0.999999999999999	0.0402246974163545	1.00000000000001	1.00000000000001	1.0	1.0	0.999999999999999
477	1.2	BMP4	0.999999999999986	0.999999999999991	1.0	0.999999999999992	0	0	0.999999999999999	1.0	1.00000000000007	0.999999999999999	1	1.0	1.0	1.0	1.0	1.0	0.498689237356545	1.0	0.999999999999999	0.752617385639334	1.00000000000001	1.00000000000001	1.0	1.0	0.999999999999999
478	1.3	BMP4	0.999897956511983	0.999999999999991	1.00000000000038	0.999999999999991	0	0	0.999999999999999	1.0	1.00000000000007	0.999999999999999	1	1.0	1.0	1.0	1.0	1.0	0.118152514526705	1.0	0.999999999999999	0.0246371443853182	1.00000000000001	1.00000000000001	1.0	1.0	0.999999999999999
479	1.4	BMP4	0.999999999095188	0.999999999999991	1.00000000000036	0.999999999999991	0	0	0.999999999999999	1.0	1.00000000000007	0.999999999999999	1	1.0	1.0	1.0	1.0	1.0	0.400851303892638	1.0	0.999999999999999	0.267568941545959	1.00000000000001	1.00000000000001	1.0	1.0	0.999999999999999
480	1.5	BMP4	0.999999855347104	0.999999999999991	1.00000000000036	0.999999999999992	0	0	0.999999999999999	1.0	1.00000000000007	0.999999999999999	1	1.0	1.0	1.0	1.0	1.0	0.126168224053424	1.0	0.999999999999999	0.280664145323106	1.00000000000001	1.00000000000001	1.0	1.0	0.999999999999999
481	1.6	BMP4	0.991818992319944	0.999999999999991	1.00000000000034	0.999999999999992	1	0	0.999999999999999	1.0	1.00000000000007	0.999999999999999	1	1.0	1.0	1.0	1.0	1.0	0.0040869670059017	1.0	0.999999999999999	0.0282904004268268	1.00000000000001	1.00000000000001	1.0	1.0	0.999999999999999
482	1.7	BMP4	0.999999958186865	0.999999999999991	1.00000000000033	0.999999999999991	0	0	0.999999999999999	1.0	1.00000000000007	0.999999999999999	1	1.0	1.0	1.0	1.0	1.0	0.0487730241474115	1.0	0.999999999999999	0.760740420532684	1.00000000000001	1.00000000000001	1.0	1.0	0.999999999999999
483	1.8	BMP4	1.0	0.999999999999991	1.00000000000037	0.999999999999991	0	0	0.999999999999999	1.0	1.00000000000007	0.999999999999999	1	1.0	1.0	1.0	1.0	1.0	0.505026380959954	1.0	0.999999999999999	0.967784189444556	1.00000000000001	1.00000000000001	1.0	1.0	0.999999999999999
484	1.9	BMP4	1.0	0.999999999999991	1.00000000000034	0.999999999999992	0	0	0.999999999999999	1.0	1.00000000000007	0.999999999999999	1	1.0	1.0	1.0	1.0	1.0	0.839092906625002	1.0	0.999999999999999	0.673381623512906	1.00000000000001	1.00000000000001	1.0	1.0	0.999999999999999
485	2.1	BMP4	1.0	0.999999999999991	1.00000000000034	0.999999999999992	0	0	0.999999999999999	1.0	1.00000000000007	0.999999999999999	1	1.0	1.0	1.0	1.0	1.0	0.999999999999999	1.0	0.999999999999999	0.999999999999999	1.00000000000001	1.00000000000001	1.0	1.0	0.999999999999999
486	2.10	BMP4	1.0	0.999999999999991	1.0	0.999999999999992	0	0	0.999999999999999	1.0	1.00000000000007	0.999999999999999	1	1.0	1.0	1.0	1.0	1.0	0.999999999999999	1.0	0.999999999999999	0.999999999999999	1.00000000000001	1.00000000000001	1.0	1.0	0.999999999999999
487	2.11	BMP4	1.0	0.999999999999991	1.00000000000037	0.999999999999992	0	0	0.999999999999999	1.0	1.00000000000007	0.999999999999999	1	1.0	1.0	1.0	1.0	1.0	0.999999999999999	1.0	0.999999999999999	0.999999999999999	1.00000000000001	1.00000000000001	1.0	1.0	0.999999999999999
488	2.12	BMP4	1.0	0.999999999999991	1.00000000000036	0.999999999999992	0	0	0.999999999999999	1.0	1.00000000000007	0.999999999999999	1	1.0	1.0	1.0	1.0	1.0	0.999999999999999	1.0	0.999999999999999	0.999999999999999	1.00000000000001	1.00000000000001	1.0	1.0	0.999999999999999
489	2.13	BMP4	1.0	0.999999999999991	1.0	0.999999999999992	0	0	0.999999999999999	1.0	1.00000000000007	0.999999999999999	1	1.0	1.0	1.0	1.0	1.0	0.999999999999999	1.0	0.999999999999999	0.999999999999999	1.00000000000001	1.00000000000001	1.0	1.0	0.999999999999999
490	2.2	BMP4	1.0	0.999999999999991	1.00000000000038	0.999999999999992	0	0	0.999999999999999	1.0	1.00000000000007	0.999999999999999	1	1.0	1.0	1.0	1.0	1.0	0.997684722058572	1.0	0.999999999999999	0.382622480037454	1.00000000000001	1.00000000000001	1.0	1.0	0.999999999999999
491	2.3	BMP4	1.0	0.999999999999991	1.00000000000039	0.999999999999992	0	0	0.999999999999999	1.0	1.00000000000007	0.999999999999999	1	1.0	1.0	1.0	1.0	1.0	0.999999999999999	1.0	0.999999999999999	0.999999999999999	1.00000000000001	1.00000000000001	1.0	1.0	0.999999999999999
492	2.4	BMP4	1.0	0.999999999999991	1.00000000000034	0.999999999999992	0	0	0.999999999999999	1.0	1.00000000000007	0.999999999999999	1	1.0	1.0	1.0	1.0	1.0	0.999999999999999	1.0	0.999999999999999	0.999999999999999	1.00000000000001	1.00000000000001	1.0	1.0	0.999999999999999
493	2.5	BMP4	0.999930891388097	0.999999999999991	1.00000000000035	0.999999999999991	0	0	0.999999999999999	1.0	1.00000000000007	0.999999999999999	1	1.0	1.0	1.0	1.0	1.0	0.101069877165212	1.0	0.999999999999999	0.0358327606359818	1.00000000000001	1.00000000000001	1.0	1.0	0.999999999999999
494	2.6	BMP4	1.0	0.999999999999991	1.0	0.999999999999992	0	0	0.999999999999999	1.0	1.00000000000007	0.999999999999999	1	1.0	1.0	1.0	1.0	1.0	0.723639870633798	1.0	0.999999999999999	0.999999999999999	1.00000000000001	1.00000000000001	1.0	1.0	0.999999999999999
495	2.7	BMP4	1.0	0.999999999999991	1.0	0.999999999999992	0	0	0.999999999999999	1.0	1.00000000000007	0.999999999999999	1	1.0	1.0	1.0	1.0	1.0	0.829308872853327	1.0	0.999999999999999	0.999999999999999	1.00000000000001	1.00000000000001	1.0	1.0	0.999999999999999
496	2.8	BMP4	1.0	0.999999999999991	1.0	0.999999999999992	0	0	0.999999999999999	1.0	1.00000000000007	0.999999999999999	1	1.0	1.0	1.0	1.0	1.0	0.999999999999999	1.0	0.999999999999999	0.999999999999999	1.00000000000001	1.00000000000001	1.0	1.0	0.999999999999999
497	2.9	BMP4	0.999999999236987	0.999999999999991	1.00000000000036	0.999999999999992	0	0	0.999999999999999	1.0	1.00000000000007	0.999999999999999	1	1.0	1.0	1.0	1.0	1.0	0.418115825955707	1.0	0.999999999999999	0.263473235565701	1.00000000000001	1.00000000000001	1.0	1.0	0.999999999999999
498	P1	BMP4	0.985727292641626	0.999999999999991	1.00000000000037	0.999999999999991	2	0	0.999999999999999	1.0	1.00000000000007	0.999999999999999	1	1.0	1.0	1.0	1.0	1.0	0.0243508047812593	1.0	0.999999999999999	0.0025641427431883	1.00000000000001	1.00000000000001	1.0	1.0	0.999999999999999
499	P2	BMP4	0.999999864955023	0.999999999999991	1.00000000000036	0.999999999999991	0	0	0.999999999999999	1.0	1.00000000000007	0.999999999999999	1	1.0	1.0	1.0	1.0	1.0	0.474525099243843	1.0	0.999999999999999	0.0694843658923348	1.00000000000001	1.00000000000001	1.0	1.0	0.999999999999999
500	1.1	BMP6	0.999999999999926	0.999999999999991	1.00000000000038	0.999999999999992	0	0	0.222201871340742	1.0	1.00000000000007	0.999999999999999	1	1.0	1.0	1.0	1.0	1.0	0.999999999999999	1.0	0.999999999999999	0.999999999999999	1.00000000000001	1.00000000000001	1.0	1.0	0.999999999999999
501	1.10	BMP6	0.813283319278086	0.999999999999991	1.00000000000038	0.999999999999992	1	0	1.49746611664229e-07	1.0	1.00000000000007	0.999999999999999	1	1.0	1.0	1.0	1.0	1.0	0.999999999999999	1.0	0.999999999999999	0.999999999999999	1.00000000000001	1.00000000000001	1.0	1.0	0.999999999999999
502	1.2	BMP6	0.999999999999974	0.999999999999991	1.0	0.999999999999992	0	0	0.245726460998941	1.0	1.00000000000007	0.999999999999999	1	1.0	1.0	1.0	1.0	1.0	0.999999999999999	1.0	0.999999999999999	0.999999999999999	1.00000000000001	1.00000000000001	1.0	1.0	0.999999999999999
503	1.3	BMP6	0.966480252511935	0.999999999999991	1.00000000000038	0.999999999999991	1	0	4.72422789877656e-06	1.0	1.00000000000007	0.999999999999999	1	1.0	1.0	1.0	1.0	1.0	0.999999999999999	1.0	0.999999999999999	0.999999999999999	1.00000000000001	1.00000000000001	1.0	1.0	0.999999999999999
504	1.4	BMP6	0.999931152204772	0.999999999999991	1.00000000000036	0.999999999999991	1	0	0.0012137915800694	1.0	1.00000000000007	0.999999999999999	1	1.0	1.0	1.0	1.0	1.0	0.999999999999999	1.0	0.999999999999999	0.999999999999999	1.00000000000001	1.00000000000001	1.0	1.0	0.999999999999999
505	1.5	BMP6	0.99682401206635	0.999999999999991	1.00000000000036	0.999999999999992	1	0	7.68452963560486e-05	1.0	1.00000000000007	0.999999999999999	1	1.0	1.0	1.0	1.0	1.0	0.999999999999999	1.0	0.999999999999999	0.999999999999999	1.00000000000001	1.00000000000001	1.0	1.0	0.999999999999999
506	1.6	BMP6	0.938603797791553	0.999999999999991	1.00000000000034	0.999999999999992	1	0	1.74131046063112e-06	1.0	1.00000000000007	0.999999999999999	1	1.0	1.0	1.0	1.0	1.0	0.999999999999999	1.0	0.999999999999999	0.999999999999999	1.00000000000001	1.00000000000001	1.0	1.0	0.999999999999999
507	1.7	BMP6	0.999999999999996	0.999999999999991	1.00000000000033	0.999999999999991	0	0	0.286082569439196	1.0	1.00000000000007	0.999999999999999	1	1.0	1.0	1.0	1.0	1.0	0.999999999999999	1.0	0.999999999999999	0.999999999999999	1.00000000000001	1.00000000000001	1.0	1.0	0.999999999999999
508	1.8	BMP6	0.999999962710773	0.999999999999991	1.00000000000037	0.999999999999991	0	0	0.0230168911221454	1.0	1.00000000000007	0.999999999999999	1	1.0	1.0	1.0	1.0	1.0	0.999999999999999	1.0	0.999999999999999	0.999999999999999	1.00000000000001	1.00000000000001	1.0	1.0	0.999999999999999
509	1.9	BMP6	1.00000000000034	0.999999999999991	1.00000000000034	0.999999999999992	0	0	0.878141855991096	1.0	1.00000000000007	0.999999999999999	1	1.0	1.0	1.0	1.0	1.0	0.999999999999999	1.0	0.999999999999999	0.999999999999999	1.00000000000001	1.00000000000001	1.0	1.0	0.999999999999999
510	2.1	BMP6	1.0	0.999999999999991	1.00000000000034	0.999999999999992	0	0	0.999999999999999	1.0	1.00000000000007	0.999999999999999	1	1.0	1.0	1.0	1.0	1.0	0.999999999999999	1.0	0.999999999999999	0.999999999999999	1.00000000000001	1.00000000000001	1.0	1.0	0.999999999999999
511	2.10	BMP6	1.0	0.999999999999991	1.0	0.999999999999992	0	0	0.999999999999999	1.0	1.00000000000007	0.999999999999999	1	1.0	1.0	1.0	1.0	1.0	0.999999999999999	1.0	0.999999999999999	0.999999999999999	1.00000000000001	1.00000000000001	1.0	1.0	0.999999999999999
512	2.11	BMP6	1.0	0.999999999999991	1.00000000000037	0.999999999999992	0	0	0.999999999999999	1.0	1.00000000000007	0.999999999999999	1	1.0	1.0	1.0	1.0	1.0	0.999999999999999	1.0	0.999999999999999	0.999999999999999	1.00000000000001	1.00000000000001	1.0	1.0	0.999999999999999
513	2.12	BMP6	1.0	0.999999999999991	1.00000000000036	0.999999999999992	0	0	0.457085996979439	1.0	1.00000000000007	0.999999999999999	1	1.0	1.0	1.0	1.0	1.0	0.999999999999999	1.0	0.999999999999999	0.999999999999999	1.00000000000001	1.00000000000001	1.0	1.0	0.999999999999999
514	2.13	BMP6	1.0	0.999999999999991	1.0	0.999999999999992	0	0	0.999999999999999	1.0	1.00000000000007	0.999999999999999	1	1.0	1.0	1.0	1.0	1.0	0.999999999999999	1.0	0.999999999999999	0.999999999999999	1.00000000000001	1.00000000000001	1.0	1.0	0.999999999999999
515	2.2	BMP6	1.0	0.999999999999991	1.00000000000038	0.999999999999992	0	0	0.752898819962252	1.0	1.00000000000007	0.999999999999999	1	1.0	1.0	1.0	1.0	1.0	0.999999999999999	1.0	0.999999999999999	0.999999999999999	1.00000000000001	1.00000000000001	1.0	1.0	0.999999999999999
516	2.3	BMP6	1.0	0.999999999999991	1.00000000000039	0.999999999999992	0	0	0.999999999999999	1.0	1.00000000000007	0.999999999999999	1	1.0	1.0	1.0	1.0	1.0	0.999999999999999	1.0	0.999999999999999	0.999999999999999	1.00000000000001	1.00000000000001	1.0	1.0	0.999999999999999
517	2.4	BMP6	1.0	0.999999999999991	1.00000000000034	0.999999999999992	0	0	0.999999999999999	1.0	1.00000000000007	0.999999999999999	1	1.0	1.0	1.0	1.0	1.0	0.999999999999999	1.0	0.999999999999999	0.999999999999999	1.00000000000001	1.00000000000001	1.0	1.0	0.999999999999999
518	2.5	BMP6	0.999485911625807	0.999999999999991	1.00000000000035	0.999999999999991	1	0	0.0003409716988418	1.0	1.00000000000007	0.999999999999999	1	1.0	1.0	1.0	1.0	1.0	0.999999999999999	1.0	0.999999999999999	0.999999999999999	1.00000000000001	1.00000000000001	1.0	1.0	0.999999999999999
519	2.6	BMP6	0.999999916359486	0.999999999999991	1.0	0.999999999999992	0	0	0.0183178485637921	1.0	1.00000000000007	0.999999999999999	1	1.0	1.0	1.0	1.0	1.0	0.999999999999999	1.0	0.999999999999999	0.999999999999999	1.00000000000001	1.00000000000001	1.0	1.0	0.999999999999999
520	2.7	BMP6	0.999999999997519	0.999999999999991	1.0	0.999999999999992	0	0	0.147108943909467	1.0	1.00000000000007	0.999999999999999	1	1.0	1.0	1.0	1.0	1.0	0.999999999999999	1.0	0.999999999999999	0.999999999999999	1.00000000000001	1.00000000000001	1.0	1.0	0.999999999999999
521	2.8	BMP6	1.0	0.999999999999991	1.0	0.999999999999992	0	0	0.999999999999999	1.0	1.00000000000007	0.999999999999999	1	1.0	1.0	1.0	1.0	1.0	0.999999999999999	1.0	0.999999999999999	0.999999999999999	1.00000000000001	1.00000000000001	1.0	1.0	0.999999999999999
522	2.9	BMP6	1.0	0.999999999999991	1.00000000000036	0.999999999999992	0	0	0.318881126385325	1.0	1.00000000000007	0.999999999999999	1	1.0	1.0	1.0	1.0	1.0	0.999999999999999	1.0	0.999999999999999	0.999999999999999	1.00000000000001	1.00000000000001	1.0	1.0	0.999999999999999
523	P1	BMP6	0.77140511351536	0.999999999999991	1.00000000000037	0.999999999999991	1	0	8.31655690242829e-08	1.0	1.00000000000007	0.999999999999999	1	1.0	1.0	1.0	1.0	1.0	0.999999999999999	1.0	0.999999999999999	0.999999999999999	1.00000000000001	1.00000000000001	1.0	1.0	0.999999999999999
524	P2	BMP6	0.999945903716062	0.999999999999991	1.00000000000036	0.999999999999991	1	0	0.0013861243936549	1.0	1.00000000000007	0.999999999999999	1	1.0	1.0	1.0	1.0	1.0	0.999999999999999	1.0	0.999999999999999	0.999999999999999	1.00000000000001	1.00000000000001	1.0	1.0	0.999999999999999
525	1.1	BMP7	3.12774413101696e-31	0.0011655344360681	1.02520502072222e-29	0.0573054431066828	7	2	1.9148655507897e-26	1.0	0.0001391513851691	0.999999999999999	1	1.0	1.0	0.0001902242902218	1.0	0.000652570200935	0.999999999999999	1.0	0.999999999999999	2.67360529037877e-06	2.37786710060186e-09	0.0001347197649211	1.0	1.0	0.999999999999999
526	1.10	BMP7	1.61932757654717e-102	8.35933656059071e-17	7.96169391802357e-101	1.2330021426871301e-14	7	2	9.42278448226187e-56	1.0	1.75907652332328e-14	0.999999999999999	1	1.0	1.0	1.82562605886457e-14	1.0	2.5328543507918898e-11	0.999999999999999	1.0	0.999999999999999	4.56121668567282e-12	2.56326448136308e-31	4.90462669746399e-13	1.0	1.0	0.999999999999999
527	1.2	BMP7	0.0004844373451784	0.16207092642196	0.002646463274586	0.999999999999992	4	1	3.19173798024043e-08	1.0	0.467815193581388	0.999999999999999	1	1.0	1.0	0.06064788892975	1.0	0.0216500063698883	0.999999999999999	1.0	0.999999999999999	0.0602261181674517	0.0015474493851553	0.0131074535431845	1.0	1.0	0.999999999999999
528	1.3	BMP7	1.15611706881211e-29	0.0021223640615562	3.4105453529957298e-28	0.125219479631816	7	2	5.45361865573273e-16	1.0	1.7175513317021e-05	0.999999999999999	1	1.0	1.0	6.58162716375847e-05	1.0	7.21075082020072e-06	0.999999999999999	1.0	0.999999999999999	1.25499004957437e-07	8.267747351538691e-15	0.0123908775478072	1.0	1.0	0.999999999999999
529	1.4	BMP7	2.5614523883433103e-47	0.0005177468071831	1.25938075760213e-45	0.0305470616238041	7	2	1.5711394427159799e-27	1.0	2.62451905301631e-08	0.999999999999999	1	1.0	1.0	1.07143158231237e-06	1.0	3.61066259053663e-05	0.999999999999999	1.0	0.999999999999999	2.9640442838731e-09	6.24448844162979e-17	0.000551773863296	1.0	1.0	0.999999999999999
530	1.5	BMP7	2.8172411003059e-50	8.20905694760064e-07	8.3108612459024e-49	4.84334359908438e-05	7	2	1.92409661172267e-26	1.0	7.86985104396285e-08	0.999999999999999	1	1.0	1.0	8.33158185155633e-08	1.0	1.56575054267329e-07	0.999999999999999	1.0	0.999999999999999	4.03545428046012e-12	7.92337672167877e-18	2.42681740862953e-05	1.0	1.0	0.999999999999999
531	1.6	BMP7	2.9231348175240396e-82	1.4923971134066501e-15	7.83931610154174e-81	8.80514296909924e-14	7	2	1.14335278146542e-53	1.0	4.77361480080703e-10	0.999999999999999	1	1.0	1.0	1.09891562673636e-09	1.0	2.02825238931611e-10	0.999999999999999	1.0	0.999999999999999	7.2150586343908e-08	1.25166175303933e-25	1.60501450634121e-12	1.0	1.0	0.999999999999999
532	1.7	BMP7	6.22666522771038e-17	0.0239649220752419	1.8368662421745603e-15	0.929743998095272	7	2	1.79263252400755e-16	1.0	0.141310025340297	0.999999999999999	1	1.0	1.0	1.15625767615761e-05	1.0	0.0010572379502043	0.999999999999999	1.0	0.999999999999999	6.0405796662467e-05	3.44281727220122e-06	0.0062856051292608	1.0	1.0	0.999999999999999
533	1.8	BMP7	2.4065829196079297e-16	0.170705667184287	5.461092009879521e-15	0.999999999999991	7	1	1.75682888238686e-13	1.0	0.0004026268523205	0.999999999999999	1	1.0	1.0	0.0109709164494073	1.0	0.0001012248793702	0.999999999999999	1.0	0.999999999999999	4.08403504849906e-05	1.31521397098628e-07	0.525604344587938	1.0	1.0	0.999999999999999
534	1.9	BMP7	0.0524848615334706	0.208520386949433	0.193537926904673	0.999999999999992	2	2	0.0001125900719826	1.0	0.35669859467435	0.999999999999999	1	1.0	1.0	0.190226059529308	1.0	0.0108593765070253	0.999999999999999	1.0	0.999999999999999	0.144280330282743	0.0024486650796243	0.0357012031126854	1.0	1.0	0.999999999999999
535	2.1	BMP7	1.0	0.999999999999991	1.00000000000034	0.999999999999992	0	0	0.999999999999999	1.0	1.00000000000007	0.999999999999999	1	1.0	1.0	1.0	1.0	1.0	0.999999999999999	1.0	0.999999999999999	0.999999999999999	1.00000000000001	1.00000000000001	1.0	1.0	0.999999999999999
536	2.10	BMP7	1.0	0.999999999999991	1.0	0.999999999999992	0	0	0.999999999999999	1.0	1.00000000000007	0.999999999999999	1	1.0	1.0	0.999999999999999	1.0	1.0	0.999999999999999	1.0	0.999999999999999	0.999999999999999	1.00000000000001	1.00000000000001	1.0	1.0	0.999999999999999
537	2.11	BMP7	1.0	0.999999999999992	1.00000000000037	0.999999999999992	0	0	0.999999999999999	1.0	1.00000000000007	0.999999999999999	1	1.0	1.0	1.0	1.0	1.0	0.999999999999999	1.0	0.999999999999999	0.999999999999999	1.00000000000001	1.00000000000001	1.0	1.0	0.999999999999999
538	2.12	BMP7	1.0	0.999999999999991	1.00000000000036	0.999999999999992	0	0	0.999999999999999	1.0	1.00000000000007	0.999999999999999	1	1.0	1.0	0.999999999999999	1.0	1.0	0.999999999999999	1.0	0.999999999999999	0.999999999999999	1.00000000000001	1.00000000000001	1.0	1.0	0.999999999999999
539	2.13	BMP7	1.0	0.999999999999991	1.0	0.999999999999992	0	0	0.999999999999999	1.0	1.00000000000007	0.999999999999999	1	1.0	1.0	0.999999999999999	1.0	1.0	0.999999999999999	1.0	0.999999999999999	0.999999999999999	1.00000000000001	1.00000000000001	1.0	1.0	0.999999999999999
540	2.2	BMP7	0.99737561292645	0.771556221588669	1.00000000000038	0.999999999999992	1	1	0.0018074978974727	1.0	0.999556376593378	0.999999999999999	1	1.0	1.0	0.415606894425903	1.0	0.451621225331833	0.999999999999999	1.0	0.999999999999999	0.890795513448533	0.810597828617427	0.0680022758813531	1.0	1.0	0.999999999999999
541	2.3	BMP7	0.999999999999459	0.999999802434437	1.00000000000039	0.999999999999992	0	0	0.178198603031886	1.0	1.00000000000007	0.999999999999999	1	1.0	1.0	0.999999999999998	1.0	1.0	0.999999999999999	1.0	0.999999999999999	0.999999999999999	1.00000000000001	0.951309318996947	1.0	1.0	0.999999999999999
542	2.4	BMP7	1.0	0.999999999999992	1.00000000000034	0.999999999999992	0	0	0.999999999999999	1.0	1.00000000000007	0.999999999999999	1	1.0	1.0	0.999999999999999	1.0	1.0	0.999999999999999	1.0	0.999999999999999	0.999999999999999	1.00000000000001	1.00000000000001	1.0	1.0	0.999999999999999
543	2.5	BMP7	5.6255743815308906e-58	2.99903697462012e-08	1.1853888875368698e-56	1.26387986787562e-06	7	2	1.30375688674896e-37	1.0	1.2354213201705e-09	0.999999999999999	1	1.0	1.0	1.63366266098047e-06	1.0	2.3882680763184e-06	0.999999999999999	1.0	0.999999999999999	3.6442217388881104e-09	1.45822095052576e-17	4.34870645502792e-08	1.0	1.0	0.999999999999999
544	2.6	BMP7	3.38950387086423e-17	0.0034784925738511	3.99961456761979e-16	0.173979970331168	7	2	2.4623959302693102e-14	1.0	0.0218798116411691	0.999999999999999	1	1.0	1.0	0.0007418761989915	1.0	0.0003958486941378	0.999999999999999	1.0	0.999999999999999	1.84244952537467e-05	1.6269750881312e-08	0.0009098908074265	1.0	1.0	0.999999999999999
545	2.7	BMP7	5.1229459032384106e-15	0.0212616915318097	5.81257323636665e-14	0.696911000209319	6	2	1.81957173812613e-10	1.0	0.0008374657924694	0.999999999999999	1	1.0	1.0	0.0455125408855542	1.0	0.0071400053297965	0.999999999999999	1.0	0.999999999999999	4.01329498173481e-05	9.36189137246559e-10	0.0010959162427339	1.0	1.0	0.999999999999999
546	2.8	BMP7	0.998111051651793	0.999999999999991	1.0	0.999999999999992	0	0	0.0596078826097167	1.0	0.860017193912515	0.999999999999999	1	1.0	1.0	0.999999999999999	1.0	1.0	0.999999999999999	1.0	0.999999999999999	0.239022275326723	0.604965155898794	1.00000000000001	1.0	1.0	0.999999999999999
547	2.9	BMP7	0.0271515739549262	0.615366868580082	0.250303572396976	0.999999999999992	2	0	4.71662806896806e-06	1.0	0.263764861321908	0.999999999999999	1	1.0	1.0	0.29149551244265	1.0	0.0318175167859881	0.999999999999999	1.0	0.999999999999999	0.089299649038192	0.0163417093447984	0.18649054701815	1.0	1.0	0.999999999999999
548	P1	BMP7	1.3004288978399099e-79	1.80788895196312e-11	3.4875138623888397e-78	1.06665448165824e-09	7	2	1.38114129882594e-51	1.0	6.33468523408689e-10	0.999999999999999	1	1.0	1.0	3.61342725337217e-10	1.0	3.66092361939581e-09	0.999999999999999	1.0	0.999999999999999	8.0884690167376e-09	1.4734181996524998e-23	3.5554072704569402e-09	1.0	1.0	0.999999999999999
549	P2	BMP7	4.29033386009213e-35	4.26223560238277e-06	4.68758699528585e-34	0.0001257359502702	7	2	4.41455259314718e-28	1.0	5.30055406744934e-05	0.999999999999999	1	1.0	1.0	6.45479752779881e-05	1.0	4.68028257732238e-05	0.999999999999999	1.0	0.999999999999999	1.12340054171515e-05	8.219342079335849e-12	1.08473304262297e-06	1.0	1.0	0.999999999999999
550	1.1	C3AR1	0.999999923924096	0.999999999999991	1.00000000000038	0.999999999999992	0	0	0.999999999999999	1.0	0.694734845248911	0.999999999999999	1	1.0	1.0	1.0	1.0	1.0	0.999999999999999	1.0	0.999999999999999	0.182338001344326	1.00000000000001	1.00000000000001	1.0	1.0	0.999999999999999
551	1.10	C3AR1	1.0	0.999999999999991	1.00000000000038	0.999999999999992	0	0	0.999999999999999	1.0	1.00000000000007	0.999999999999999	1	1.0	1.0	1.0	1.0	1.0	0.999999999999999	1.0	0.999999999999999	1.0	1.00000000000001	1.00000000000001	1.0	1.0	0.999999999999999
552	1.2	C3AR1	1.0	0.999999999999991	1.0	0.999999999999992	0	0	0.999999999999999	1.0	1.00000000000007	0.999999999999999	1	1.0	1.0	1.0	1.0	1.0	0.999999999999999	1.0	0.999999999999999	0.999999999999999	1.00000000000001	1.00000000000001	1.0	1.0	0.999999999999999
553	1.3	C3AR1	1.0	0.999999999999991	1.00000000000038	0.999999999999991	0	0	0.999999999999999	1.0	0.988763933367015	0.999999999999999	1	1.0	1.0	1.0	1.0	1.0	0.999999999999999	1.0	0.999999999999999	0.769652267735016	1.00000000000001	1.00000000000001	1.0	1.0	0.999999999999999
554	1.4	C3AR1	1.0	0.999999999999991	1.00000000000036	0.999999999999991	0	0	0.999999999999999	1.0	0.993203518601532	0.999999999999999	1	1.0	1.0	1.0	1.0	1.0	0.999999999999999	1.0	0.999999999999999	0.789413319458788	1.00000000000001	1.00000000000001	1.0	1.0	0.999999999999999
555	1.5	C3AR1	1.0	0.999999999999991	1.00000000000036	0.999999999999992	0	0	0.999999999999999	1.0	1.00000000000007	0.999999999999999	1	1.0	1.0	1.0	1.0	1.0	0.999999999999999	1.0	0.999999999999999	0.999999999999999	1.00000000000001	1.00000000000001	1.0	1.0	0.999999999999999
556	1.6	C3AR1	0.99999998823545	0.999999999999991	1.00000000000034	0.999999999999992	0	0	0.999999999999999	1.0	0.604166260536061	0.999999999999999	1	1.0	1.0	1.0	1.0	1.0	0.999999999999999	1.0	0.999999999999999	0.374341709924311	1.00000000000001	1.00000000000001	1.0	1.0	0.999999999999999
557	1.7	C3AR1	1.0	0.999999999999991	1.00000000000033	0.999999999999991	0	0	0.999999999999999	1.0	1.00000000000007	0.999999999999999	1	1.0	1.0	1.0	1.0	1.0	0.999999999999999	1.0	0.999999999999999	0.999999999999999	1.00000000000001	1.00000000000001	1.0	1.0	0.999999999999999
558	1.8	C3AR1	1.0	0.999999999999991	1.00000000000037	0.999999999999991	0	0	0.999999999999999	1.0	0.987438275268981	0.999999999999999	1	1.0	1.0	1.0	1.0	1.0	0.999999999999999	1.0	0.999999999999999	0.704623299601248	1.00000000000001	1.00000000000001	1.0	1.0	0.999999999999999
559	1.9	C3AR1	1.0	0.999999999999991	1.00000000000034	0.999999999999992	0	0	0.999999999999999	1.0	1.00000000000007	0.999999999999999	1	1.0	1.0	1.0	1.0	1.0	0.999999999999999	1.0	0.999999999999999	0.999999999999999	1.00000000000001	1.00000000000001	1.0	1.0	0.999999999999999
560	2.1	C3AR1	1.0	0.999999999999991	1.00000000000034	0.999999999999992	0	0	0.999999999999999	1.0	1.00000000000007	0.999999999999999	1	1.0	1.0	1.0	1.0	1.0	0.999999999999999	1.0	0.999999999999999	0.999999999999999	1.00000000000001	1.00000000000001	1.0	1.0	0.999999999999999
561	2.10	C3AR1	1.0	0.999999999999991	1.0	0.999999999999992	0	0	0.999999999999999	1.0	1.00000000000007	0.999999999999999	1	1.0	1.0	1.0	1.0	1.0	0.999999999999999	1.0	0.999999999999999	0.999999999999999	1.00000000000001	1.00000000000001	1.0	1.0	0.999999999999999
562	2.11	C3AR1	1.0	0.999999999999991	1.00000000000037	0.999999999999992	0	0	0.999999999999999	1.0	1.00000000000007	0.999999999999999	1	1.0	1.0	1.0	1.0	1.0	0.999999999999999	1.0	0.999999999999999	0.999999999999999	1.00000000000001	1.00000000000001	1.0	1.0	0.999999999999999
563	2.12	C3AR1	1.0	0.999999999999991	1.00000000000036	0.999999999999992	0	0	0.999999999999999	1.0	1.00000000000007	0.999999999999999	1	1.0	1.0	1.0	1.0	1.0	0.999999999999999	1.0	0.999999999999999	0.999999999999999	1.00000000000001	1.00000000000001	1.0	1.0	0.999999999999999
564	2.13	C3AR1	1.0	0.999999999999991	1.0	0.999999999999992	0	0	0.999999999999999	1.0	1.00000000000007	0.999999999999999	1	1.0	1.0	1.0	1.0	1.0	0.999999999999999	1.0	0.999999999999999	0.999999999999999	1.00000000000001	1.00000000000001	1.0	1.0	0.999999999999999
565	2.2	C3AR1	0.99996702687194	0.999999999999991	1.00000000000038	0.999999999999992	0	0	0.999999999999999	1.0	0.419051790853655	0.999999999999999	1	1.0	1.0	1.0	1.0	1.0	0.999999999999999	1.0	0.999999999999999	0.0608633604497486	1.00000000000001	1.00000000000001	1.0	1.0	0.999999999999999
566	2.3	C3AR1	1.0	0.999999999999991	1.00000000000039	0.999999999999992	0	0	0.999999999999999	1.0	1.00000000000007	0.999999999999999	1	1.0	1.0	1.0	1.0	1.0	0.999999999999999	1.0	0.999999999999999	0.999999999999999	1.00000000000001	1.00000000000001	1.0	1.0	0.999999999999999
567	2.4	C3AR1	1.0	0.999999999999991	1.00000000000034	0.999999999999992	0	0	0.999999999999999	1.0	1.00000000000007	0.999999999999999	1	1.0	1.0	1.0	1.0	1.0	0.999999999999999	1.0	0.999999999999999	0.999999999999999	1.00000000000001	1.00000000000001	1.0	1.0	0.999999999999999
568	2.5	C3AR1	0.999999990499952	0.999999999999991	1.00000000000035	0.999999999999991	0	0	0.999999999999999	1.0	0.577815300899644	0.999999999999999	1	1.0	1.0	1.0	1.0	1.0	0.999999999999999	1.0	0.999999999999999	0.422758181659615	1.00000000000001	1.00000000000001	1.0	1.0	0.999999999999999
569	2.6	C3AR1	1.0	0.999999999999991	1.0	0.999999999999992	0	0	0.999999999999999	1.0	0.956692230765442	0.999999999999999	1	1.0	1.0	1.0	1.0	1.0	0.999999999999999	1.0	0.999999999999999	0.999999999999999	1.00000000000001	1.00000000000001	1.0	1.0	0.999999999999999
570	2.7	C3AR1	1.0	0.999999999999991	1.0	0.999999999999992	0	0	0.999999999999999	1.0	1.00000000000007	0.999999999999999	1	1.0	1.0	1.0	1.0	1.0	0.999999999999999	1.0	0.999999999999999	0.999999999999999	1.00000000000001	1.00000000000001	1.0	1.0	0.999999999999999
571	2.8	C3AR1	0.99999999988979	0.999999999999991	1.0	0.999999999999992	0	0	0.999999999999999	1.0	0.408473247401238	0.999999999999999	1	1.0	1.0	1.0	1.0	1.0	0.999999999999999	1.0	0.999999999999999	0.999999999999999	1.00000000000001	1.00000000000001	1.0	1.0	0.999999999999999
572	2.9	C3AR1	1.0	0.999999999999991	1.00000000000036	0.999999999999992	0	0	0.999999999999999	1.0	1.00000000000007	0.999999999999999	1	1.0	1.0	1.0	1.0	1.0	0.999999999999999	1.0	0.999999999999999	0.999999999999999	1.00000000000001	1.00000000000001	1.0	1.0	0.999999999999999
573	P1	C3AR1	0.99999999472669	0.999999999999991	1.00000000000037	0.999999999999991	0	0	0.999999999999999	1.0	0.654873706904407	0.999999999999999	1	1.0	1.0	1.0	1.0	1.0	0.999999999999999	1.0	0.999999999999999	0.37537003262569	1.00000000000001	1.00000000000001	1.0	1.0	0.999999999999999
574	P2	C3AR1	0.99937816955095	0.999999999999991	1.00000000000036	0.999999999999991	0	0	0.999999999999999	1.0	0.160730578228601	0.999999999999999	1	1.0	1.0	1.0	1.0	1.0	0.999999999999999	1.0	0.999999999999999	0.0529610849633734	1.00000000000001	1.00000000000001	1.0	1.0	0.999999999999999
575	1.1	C5	0.996562180244001	0.999999999999991	1.00000000000038	0.999999999999992	1	0	0.999999999999999	1.0	1.00000000000007	0.999999999999999	1	1.0	1.0	1.0	1.56527323085543e-05	1.0	0.999999999999999	1.0	0.999999999999999	0.714414131826631	1.00000000000001	1.00000000000001	1.0	1.0	0.999999999999999
576	1.10	C5	0.0061971615183345	0.999999999999991	0.018466289372815	0.999999999999992	2	0	0.999999999999999	1.0	1.00000000000007	0.999999999999999	1	1.0	1.0	1.0	2.436429753251e-11	1.0	0.999999999999999	1.0	0.999999999999999	6.11863674305233e-05	1.00000000000001	1.00000000000001	1.0	1.0	0.999999999999999
577	1.2	C5	0.385663481904576	0.999999999999991	1.0	0.999999999999992	2	0	0.999999999999999	1.0	1.00000000000007	0.999999999999999	1	1.0	1.0	1.0	1.17291904772626e-07	1.0	0.999999999999999	1.0	0.999999999999999	0.0027152692971565	1.00000000000001	1.00000000000001	1.0	1.0	0.999999999999999
578	1.3	C5	0.999999714570101	0.999999999999991	1.00000000000038	0.999999999999991	0	0	0.999999999999999	1.0	1.00000000000007	0.999999999999999	1	1.0	1.0	1.0	0.0173657526143091	1.0	0.999999999999999	1.0	0.999999999999999	0.325550124196277	1.00000000000001	1.00000000000001	1.0	1.0	0.999999999999999
579	1.4	C5	0.999780387091656	0.999999999999991	1.00000000000036	0.999999999999991	1	0	0.999999999999999	1.0	1.00000000000007	0.999999999999999	1	1.0	1.0	1.0	0.0005805715099584	1.0	0.999999999999999	1.0	0.999999999999999	0.322985540178146	1.00000000000001	1.00000000000001	1.0	1.0	0.999999999999999
580	1.5	C5	0.99110531465979	0.999999999999991	1.00000000000036	0.999999999999992	2	0	0.999999999999999	1.0	1.00000000000007	0.999999999999999	1	1.0	1.0	1.0	0.0006454629744622	1.0	0.999999999999999	1.0	0.999999999999999	0.019909388185573	1.00000000000001	1.00000000000001	1.0	1.0	0.999999999999999
581	1.6	C5	4.23850682555245e-05	0.999999999999991	0.000127587705463	0.999999999999992	2	0	0.999999999999999	1.0	1.00000000000007	0.999999999999999	1	1.0	1.0	1.0	5.1265977597515e-17	1.0	0.999999999999999	1.0	0.999999999999999	0.0009326859478301	1.00000000000001	1.00000000000001	1.0	1.0	0.999999999999999
582	1.7	C5	0.999999098789571	0.999999999999991	1.00000000000033	0.999999999999991	0	0	0.999999999999999	1.0	1.00000000000007	0.999999999999999	1	1.0	1.0	1.0	0.0028901199516787	1.0	0.999999999999999	1.0	0.999999999999999	0.74216347027306	1.00000000000001	1.00000000000001	1.0	1.0	0.999999999999999
583	1.8	C5	0.997463385281172	0.999999999999991	1.00000000000037	0.999999999999991	1	0	0.999999999999999	1.0	1.00000000000007	0.999999999999999	1	1.0	1.0	1.0	0.0001101134342371	1.0	0.999999999999999	1.0	0.999999999999999	0.248044599576302	1.00000000000001	1.00000000000001	1.0	1.0	0.999999999999999
584	1.9	C5	0.000449710338748	0.999999999999991	0.0021748286873879	0.999999999999992	2	0	0.999999999999999	1.0	1.00000000000007	0.999999999999999	1	1.0	1.0	1.0	3.10347778838966e-15	1.0	0.999999999999999	1.0	0.999999999999999	0.0013317310993901	1.00000000000001	1.00000000000001	1.0	1.0	0.999999999999999
585	2.1	C5	1.0	0.999999999999991	1.00000000000034	0.999999999999992	0	0	0.999999999999999	1.0	1.00000000000007	0.999999999999999	1	1.0	1.0	1.0	1.0	1.0	0.999999999999999	1.0	0.999999999999999	0.999999999999999	1.00000000000001	1.00000000000001	1.0	1.0	0.999999999999999
586	2.10	C5	1.0	0.999999999999991	1.0	0.999999999999992	0	0	0.999999999999999	1.0	1.00000000000007	0.999999999999999	1	1.0	1.0	1.0	1.0	1.0	0.999999999999999	1.0	0.999999999999999	0.999999999999999	1.00000000000001	1.00000000000001	1.0	1.0	0.999999999999999
587	2.11	C5	1.0	0.999999999999991	1.00000000000037	0.999999999999992	0	0	0.999999999999999	1.0	1.00000000000007	0.999999999999999	1	1.0	1.0	1.0	1.0	1.0	0.999999999999999	1.0	0.999999999999999	0.999999999999999	1.00000000000001	1.00000000000001	1.0	1.0	0.999999999999999
588	2.12	C5	1.0	0.999999999999991	1.00000000000036	0.999999999999992	0	0	0.999999999999999	1.0	1.00000000000007	0.999999999999999	1	1.0	1.0	1.0	1.0	1.0	0.999999999999999	1.0	0.999999999999999	0.999999999999999	1.00000000000001	1.00000000000001	1.0	1.0	0.999999999999999
589	2.13	C5	1.0	0.999999999999991	1.0	0.999999999999992	0	0	0.999999999999999	1.0	1.00000000000007	0.999999999999999	1	1.0	1.0	1.0	1.0	1.0	0.999999999999999	1.0	0.999999999999999	0.999999999999999	1.00000000000001	1.00000000000001	1.0	1.0	0.999999999999999
590	2.2	C5	0.999999752010978	0.999999999999991	1.00000000000038	0.999999999999992	0	0	0.999999999999999	1.0	1.00000000000007	0.999999999999999	1	1.0	1.0	1.0	0.0035417316767991	1.0	0.999999999999999	1.0	0.999999999999999	0.850863139082793	1.00000000000001	1.00000000000001	1.0	1.0	0.999999999999999
591	2.3	C5	1.0	0.999999999999991	1.00000000000039	0.999999999999992	0	0	0.999999999999999	1.0	1.00000000000007	0.999999999999999	1	1.0	1.0	1.0	1.0	1.0	0.999999999999999	1.0	0.999999999999999	0.999999999999999	1.00000000000001	1.00000000000001	1.0	1.0	0.999999999999999
592	2.4	C5	1.0	0.999999999999991	1.00000000000034	0.999999999999992	0	0	0.999999999999999	1.0	1.00000000000007	0.999999999999999	1	1.0	1.0	1.0	1.0	1.0	0.999999999999999	1.0	0.999999999999999	0.999999999999999	1.00000000000001	1.00000000000001	1.0	1.0	0.999999999999999
593	2.5	C5	0.0649558350068811	0.999999999999991	0.172630372315585	0.999999999999991	2	0	0.999999999999999	1.0	1.00000000000007	0.999999999999999	1	1.0	1.0	1.0	1.5767956829688e-11	1.0	0.999999999999999	1.0	0.999999999999999	0.0209572453798389	1.00000000000001	1.00000000000001	1.0	1.0	0.999999999999999
594	2.6	C5	0.577810435309449	0.999999999999991	1.0	0.999999999999992	2	0	0.999999999999999	1.0	1.00000000000007	0.999999999999999	1	1.0	1.0	1.0	1.24759521706154e-06	1.0	0.999999999999999	1.0	0.999999999999999	0.0026357918360855	1.00000000000001	1.00000000000001	1.0	1.0	0.999999999999999
595	2.7	C5	0.0002410275059149	0.999999999999991	0.0011468244233049	0.999999999999992	2	0	0.999999999999999	1.0	1.00000000000007	0.999999999999999	1	1.0	1.0	1.0	2.0547581444559398e-11	1.0	0.999999999999999	1.0	0.999999999999999	1.18640184280903e-07	1.00000000000001	1.00000000000001	1.0	1.0	0.999999999999999
596	2.8	C5	0.999999999997801	0.999999999999991	1.0	0.999999999999992	0	0	0.999999999999999	1.0	1.00000000000007	0.999999999999999	1	1.0	1.0	1.0	0.0341497686845688	1.0	0.999999999999999	1.0	0.999999999999999	0.999999999999999	1.00000000000001	1.00000000000001	1.0	1.0	0.999999999999999
597	2.9	C5	0.842724715076494	0.999999999999991	1.00000000000036	0.999999999999992	1	0	0.999999999999999	1.0	1.00000000000007	0.999999999999999	1	1.0	1.0	1.0	1.45811061302625e-06	1.0	0.999999999999999	1.0	0.999999999999999	0.0486320349905085	1.00000000000001	1.00000000000001	1.0	1.0	0.999999999999999
598	P1	C5	0.103053901176672	0.999999999999991	0.2554697550178	0.999999999999991	2	0	0.999999999999999	1.0	1.00000000000007	0.999999999999999	1	1.0	1.0	1.0	4.94378396480723e-11	1.0	0.999999999999999	1.0	0.999999999999999	0.0267203042421114	1.00000000000001	1.00000000000001	1.0	1.0	0.999999999999999
599	P2	C5	0.0138376441932757	0.999999999999991	0.0425219274689202	0.999999999999991	2	0	0.999999999999999	1.0	1.00000000000007	0.999999999999999	1	1.0	1.0	1.0	3.50733832630672e-13	1.0	0.999999999999999	1.0	0.999999999999999	0.015492443737847	1.00000000000001	1.00000000000001	1.0	1.0	0.999999999999999
600	1.1	C5AR1	0.999999999999954	0.999999999999991	1.00000000000038	0.999999999999992	0	0	0.999999999999999	1.0	0.694734845248911	0.999999999999999	1	1.0	1.0	1.0	1.0	1.0	0.999999999999999	1.0	0.999999999999999	0.999999999999999	1.00000000000001	1.00000000000001	1.0	1.0	0.999999999999999
601	1.10	C5AR1	0.999999995735638	0.999999999999991	1.00000000000038	0.999999999999992	0	0	0.999999999999999	1.0	0.261738374084545	0.999999999999999	1	1.0	1.0	1.0	1.0	1.0	0.999999999999999	1.0	0.999999999999999	0.999999999999999	1.00000000000001	1.00000000000001	1.0	1.0	0.999999999999999
602	1.2	C5AR1	0.999999999690746	0.999999999999991	1.0	0.999999999999992	0	0	0.999999999999999	1.0	0.366285725498443	0.999999999999999	1	1.0	1.0	1.0	1.0	1.0	0.999999999999999	1.0	0.999999999999999	0.999999999999999	1.00000000000001	1.00000000000001	1.0	1.0	0.999999999999999
603	1.3	C5AR1	1.0	0.999999999999991	1.00000000000038	0.999999999999991	0	0	0.999999999999999	1.0	0.988763933367015	0.999999999999999	1	1.0	1.0	1.0	1.0	1.0	0.999999999999999	1.0	0.999999999999999	0.999999999999999	1.00000000000001	1.00000000000001	1.0	1.0	0.999999999999999
604	1.4	C5AR1	0.999998915317916	0.999999999999991	1.00000000000036	0.999999999999991	1	0	0.999999999999999	1.0	0.0867940403734817	0.999999999999999	1	1.0	1.0	1.0	1.0	1.0	0.999999999999999	1.0	0.999999999999999	0.999999999999999	1.00000000000001	1.00000000000001	1.0	1.0	0.999999999999999
605	1.5	C5AR1	0.999999971443604	0.999999999999991	1.00000000000036	0.999999999999992	0	0	0.999999999999999	1.0	0.192356313284595	0.999999999999999	1	1.0	1.0	1.0	1.0	1.0	0.999999999999999	1.0	0.999999999999999	0.999999999999999	1.00000000000001	1.00000000000001	1.0	1.0	0.999999999999999
606	1.6	C5AR1	0.99999999999928	0.999999999999991	1.00000000000034	0.999999999999992	0	0	0.999999999999999	1.0	0.604166260536061	0.999999999999999	1	1.0	1.0	1.0	1.0	1.0	0.999999999999999	1.0	0.999999999999999	0.999999999999999	1.00000000000001	1.00000000000001	1.0	1.0	0.999999999999999
607	1.7	C5AR1	0.999999999999941	0.999999999999991	1.00000000000033	0.999999999999991	0	0	0.999999999999999	1.0	0.686994241463634	0.999999999999999	1	1.0	1.0	1.0	1.0	1.0	0.999999999999999	1.0	0.999999999999999	0.999999999999999	1.00000000000001	1.00000000000001	1.0	1.0	0.999999999999999
608	1.8	C5AR1	1.0	0.999999999999991	1.00000000000037	0.999999999999991	0	0	0.999999999999999	1.0	0.987438275268981	0.999999999999999	1	1.0	1.0	1.0	1.0	1.0	0.999999999999999	1.0	0.999999999999999	0.999999999999999	1.00000000000001	1.00000000000001	1.0	1.0	0.999999999999999
609	1.9	C5AR1	0.999999998482843	0.999999999999991	1.00000000000034	0.999999999999992	0	0	0.999999999999999	1.0	0.302095397123313	0.999999999999999	1	1.0	1.0	1.0	1.0	1.0	0.999999999999999	1.0	0.999999999999999	0.999999999999999	1.00000000000001	1.00000000000001	1.0	1.0	0.999999999999999
610	2.1	C5AR1	1.0	0.999999999999991	1.00000000000034	0.999999999999992	0	0	0.999999999999999	1.0	1.00000000000007	0.999999999999999	1	1.0	1.0	1.0	1.0	1.0	0.999999999999999	1.0	0.999999999999999	0.999999999999999	1.00000000000001	1.00000000000001	1.0	1.0	0.999999999999999
611	2.10	C5AR1	1.0	0.999999999999991	1.0	0.999999999999992	0	0	0.999999999999999	1.0	1.00000000000007	0.999999999999999	1	1.0	1.0	1.0	1.0	1.0	0.999999999999999	1.0	0.999999999999999	0.999999999999999	1.00000000000001	1.00000000000001	1.0	1.0	0.999999999999999
612	2.11	C5AR1	1.0	0.999999999999991	1.00000000000037	0.999999999999992	0	0	0.999999999999999	1.0	1.00000000000007	0.999999999999999	1	1.0	1.0	1.0	1.0	1.0	0.999999999999999	1.0	0.999999999999999	0.999999999999999	1.00000000000001	1.00000000000001	1.0	1.0	0.999999999999999
613	2.12	C5AR1	1.0	0.999999999999991	1.00000000000036	0.999999999999992	0	0	0.999999999999999	1.0	1.00000000000007	0.999999999999999	1	1.0	1.0	1.0	1.0	1.0	0.999999999999999	1.0	0.999999999999999	0.999999999999999	1.00000000000001	1.00000000000001	1.0	1.0	0.999999999999999
614	2.13	C5AR1	1.0	0.999999999999991	1.0	0.999999999999992	0	0	0.999999999999999	1.0	1.00000000000007	0.999999999999999	1	1.0	1.0	1.0	1.0	1.0	0.999999999999999	1.0	0.999999999999999	0.999999999999999	1.00000000000001	1.00000000000001	1.0	1.0	0.999999999999999
615	2.2	C5AR1	1.0	0.999999999999991	1.00000000000038	0.999999999999992	0	0	0.999999999999999	1.0	0.843005201435503	0.999999999999999	1	1.0	1.0	1.0	1.0	1.0	0.999999999999999	1.0	0.999999999999999	0.999999999999999	1.00000000000001	1.00000000000001	1.0	1.0	0.999999999999999
616	2.3	C5AR1	1.0	0.999999999999991	1.00000000000039	0.999999999999992	0	0	0.999999999999999	1.0	1.00000000000007	0.999999999999999	1	1.0	1.0	1.0	1.0	1.0	0.999999999999999	1.0	0.999999999999999	0.999999999999999	1.00000000000001	1.00000000000001	1.0	1.0	0.999999999999999
617	2.4	C5AR1	1.0	0.999999999999991	1.00000000000034	0.999999999999992	0	0	0.999999999999999	1.0	1.00000000000007	0.999999999999999	1	1.0	1.0	1.0	1.0	1.0	0.999999999999999	1.0	0.999999999999999	0.999999999999999	1.00000000000001	1.00000000000001	1.0	1.0	0.999999999999999
618	2.5	C5AR1	0.999999999998509	0.999999999999991	1.00000000000035	0.999999999999991	0	0	0.999999999999999	1.0	0.577815300899644	0.999999999999999	1	1.0	1.0	1.0	1.0	1.0	0.999999999999999	1.0	0.999999999999999	0.999999999999999	1.00000000000001	1.00000000000001	1.0	1.0	0.999999999999999
619	2.6	C5AR1	1.0	0.999999999999991	1.0	0.999999999999992	0	0	0.999999999999999	1.0	0.956692230765442	0.999999999999999	1	1.0	1.0	1.0	1.0	1.0	0.999999999999999	1.0	0.999999999999999	0.999999999999999	1.00000000000001	1.00000000000001	1.0	1.0	0.999999999999999
620	2.7	C5AR1	0.999973233685544	0.999999999999991	1.0	0.999999999999992	1	0	0.999999999999999	1.0	0.0309365315606255	0.999999999999999	1	1.0	1.0	1.0	1.0	1.0	0.999999999999999	1.0	0.999999999999999	0.999999999999999	1.00000000000001	1.00000000000001	1.0	1.0	0.999999999999999
621	2.8	C5AR1	1.0	0.999999999999991	1.0	0.999999999999992	0	0	0.999999999999999	1.0	1.00000000000007	0.999999999999999	1	1.0	1.0	1.0	1.0	1.0	0.999999999999999	1.0	0.999999999999999	0.999999999999999	1.00000000000001	1.00000000000001	1.0	1.0	0.999999999999999
622	2.9	C5AR1	1.0	0.999999999999991	1.00000000000036	0.999999999999992	0	0	0.999999999999999	1.0	0.898299571541716	0.999999999999999	1	1.0	1.0	1.0	1.0	1.0	0.999999999999999	1.0	0.999999999999999	0.999999999999999	1.00000000000001	1.00000000000001	1.0	1.0	0.999999999999999
623	P1	C5AR1	0.999999999999837	0.999999999999991	1.00000000000037	0.999999999999991	0	0	0.999999999999999	1.0	0.654873706904407	0.999999999999999	1	1.0	1.0	1.0	1.0	1.0	0.999999999999999	1.0	0.999999999999999	0.999999999999999	1.00000000000001	1.00000000000001	1.0	1.0	0.999999999999999
624	P2	C5AR1	0.99999992580192	0.999999999999991	1.00000000000036	0.999999999999991	0	0	0.999999999999999	1.0	0.160730578228601	0.999999999999999	1	1.0	1.0	1.0	1.0	1.0	0.999999999999999	1.0	0.999999999999999	0.999999999999999	1.00000000000001	1.00000000000001	1.0	1.0	0.999999999999999
625	1.1	CASR	0.876793983483333	0.999999999999991	1.00000000000038	0.999999999999992	1	0	4.25136542253551e-07	1.0	1.00000000000007	0.999999999999999	1	1.0	1.0	1.0	1.0	1.0	0.999999999999999	1.0	0.999999999999999	0.999999999999999	1.00000000000001	1.00000000000001	1.0	1.0	0.999999999999999
626	1.10	CASR	0.120731667590575	0.999999999999991	0.315184441939998	0.999999999999992	1	0	1.01644599693808e-11	1.0	1.00000000000007	0.999999999999999	1	1.0	1.0	1.0	1.0	1.0	0.999999999999999	1.0	0.999999999999999	0.999999999999999	1.00000000000001	1.00000000000001	1.0	1.0	0.999999999999999
627	1.2	CASR	0.999367838870569	0.999999999999991	1.0	0.999999999999992	1	0	0.0002934564851111	1.0	1.00000000000007	0.999999999999999	1	1.0	1.0	1.0	1.0	1.0	0.999999999999999	1.0	0.999999999999999	0.999999999999999	1.00000000000001	1.00000000000001	1.0	1.0	0.999999999999999
628	1.3	CASR	0.0003106499343541	0.999999999999991	0.0018328346126894	0.999999999999991	1	0	8.837520626000119e-18	1.0	1.00000000000007	0.999999999999999	1	1.0	1.0	1.0	1.0	1.0	0.999999999999999	1.0	0.999999999999999	0.999999999999999	1.00000000000001	1.00000000000001	1.0	1.0	0.999999999999999
629	1.4	CASR	0.0457381208944305	0.999999999999991	0.182334400862932	0.999999999999991	1	0	5.76709642481007e-13	1.0	1.00000000000007	0.999999999999999	1	1.0	1.0	1.0	1.0	1.0	0.999999999999999	1.0	0.999999999999999	0.999999999999999	1.00000000000001	1.00000000000001	1.0	1.0	0.999999999999999
630	1.5	CASR	0.223496736580711	0.999999999999991	0.659315372913097	0.999999999999992	1	0	8.69921866979244e-11	1.0	1.00000000000007	0.999999999999999	1	1.0	1.0	1.0	1.0	1.0	0.999999999999999	1.0	0.999999999999999	0.999999999999999	1.00000000000001	1.00000000000001	1.0	1.0	0.999999999999999
631	1.6	CASR	0.0213768101920288	0.999999999999991	0.0538987949286197	0.999999999999992	1	0	7.91290387412407e-14	1.0	1.00000000000007	0.999999999999999	1	1.0	1.0	1.0	1.0	1.0	0.999999999999999	1.0	0.999999999999999	0.999999999999999	1.00000000000001	1.00000000000001	1.0	1.0	0.999999999999999
632	1.7	CASR	0.976008589739101	0.999999999999991	1.00000000000033	0.999999999999991	1	0	7.68488036798046e-06	1.0	1.00000000000007	0.999999999999999	1	1.0	1.0	1.0	1.0	1.0	0.999999999999999	1.0	0.999999999999999	0.999999999999999	1.00000000000001	1.00000000000001	1.0	1.0	0.999999999999999
633	1.8	CASR	0.89026586438271	0.999999999999991	1.00000000000037	0.999999999999991	1	0	5.51122488554742e-07	1.0	1.00000000000007	0.999999999999999	1	1.0	1.0	1.0	1.0	1.0	0.999999999999999	1.0	0.999999999999999	0.999999999999999	1.00000000000001	1.00000000000001	1.0	1.0	0.999999999999999
634	1.9	CASR	0.982435680441926	0.999999999999991	1.00000000000034	0.999999999999992	1	0	1.16962696665679e-05	1.0	1.00000000000007	0.999999999999999	1	1.0	1.0	1.0	1.0	1.0	0.999999999999999	1.0	0.999999999999999	0.999999999999999	1.00000000000001	1.00000000000001	1.0	1.0	0.999999999999999
635	2.1	CASR	1.0	0.999999999999991	1.00000000000034	0.999999999999992	0	0	0.999999999999999	1.0	1.00000000000007	0.999999999999999	1	1.0	1.0	1.0	1.0	1.0	0.999999999999999	1.0	0.999999999999999	0.999999999999999	1.00000000000001	1.00000000000001	1.0	1.0	0.999999999999999
636	2.10	CASR	1.0	0.999999999999991	1.0	0.999999999999992	0	0	0.999999999999999	1.0	1.00000000000007	0.999999999999999	1	1.0	1.0	1.0	1.0	1.0	0.999999999999999	1.0	0.999999999999999	0.999999999999999	1.00000000000001	1.00000000000001	1.0	1.0	0.999999999999999
637	2.11	CASR	1.0	0.999999999999991	1.00000000000037	0.999999999999992	0	0	0.999999999999999	1.0	1.00000000000007	0.999999999999999	1	1.0	1.0	1.0	1.0	1.0	0.999999999999999	1.0	0.999999999999999	0.999999999999999	1.00000000000001	1.00000000000001	1.0	1.0	0.999999999999999
638	2.12	CASR	1.0	0.999999999999991	1.00000000000036	0.999999999999992	0	0	0.999999999999999	1.0	1.00000000000007	0.999999999999999	1	1.0	1.0	1.0	1.0	1.0	0.999999999999999	1.0	0.999999999999999	0.999999999999999	1.00000000000001	1.00000000000001	1.0	1.0	0.999999999999999
639	2.13	CASR	1.0	0.999999999999991	1.0	0.999999999999992	0	0	0.316089530102479	1.0	1.00000000000007	0.999999999999999	1	1.0	1.0	1.0	1.0	1.0	0.999999999999999	1.0	0.999999999999999	0.999999999999999	1.00000000000001	1.00000000000001	1.0	1.0	0.999999999999999
640	2.2	CASR	0.999990181311795	0.999999999999991	1.00000000000038	0.999999999999992	1	0	0.0032300523083705	1.0	1.00000000000007	0.999999999999999	1	1.0	1.0	1.0	1.0	1.0	0.999999999999999	1.0	0.999999999999999	0.999999999999999	1.00000000000001	1.00000000000001	1.0	1.0	0.999999999999999
641	2.3	CASR	1.0	0.999999999999991	1.00000000000039	0.999999999999992	0	0	0.575367082997374	1.0	1.00000000000007	0.999999999999999	1	1.0	1.0	1.0	1.0	1.0	0.999999999999999	1.0	0.999999999999999	0.999999999999999	1.00000000000001	1.00000000000001	1.0	1.0	0.999999999999999
642	2.4	CASR	1.0	0.999999999999991	1.00000000000034	0.999999999999992	0	0	0.999999999999999	1.0	1.00000000000007	0.999999999999999	1	1.0	1.0	1.0	1.0	1.0	0.999999999999999	1.0	0.999999999999999	0.999999999999999	1.00000000000001	1.00000000000001	1.0	1.0	0.999999999999999
643	2.5	CASR	0.0220607187693157	0.999999999999991	0.0602584447865567	0.999999999999991	1	0	8.56244861279827e-14	1.0	1.00000000000007	0.999999999999999	1	1.0	1.0	1.0	1.0	1.0	0.999999999999999	1.0	0.999999999999999	0.999999999999999	1.00000000000001	1.00000000000001	1.0	1.0	0.999999999999999
644	2.6	CASR	0.995870897455524	0.999999999999991	1.0	0.999999999999992	1	0	5.9738551767321e-05	1.0	1.00000000000007	0.999999999999999	1	1.0	1.0	1.0	1.0	1.0	0.999999999999999	1.0	0.999999999999999	0.999999999999999	1.00000000000001	1.00000000000001	1.0	1.0	0.999999999999999
645	2.7	CASR	0.993491511033157	0.999999999999991	1.0	0.999999999999992	1	0	3.75306704819462e-05	1.0	1.00000000000007	0.999999999999999	1	1.0	1.0	1.0	1.0	1.0	0.999999999999999	1.0	0.999999999999999	0.999999999999999	1.00000000000001	1.00000000000001	1.0	1.0	0.999999999999999
646	2.8	CASR	1.0	0.999999999999991	1.0	0.999999999999992	0	0	0.316089530102479	1.0	1.00000000000007	0.999999999999999	1	1.0	1.0	1.0	1.0	1.0	0.999999999999999	1.0	0.999999999999999	0.999999999999999	1.00000000000001	1.00000000000001	1.0	1.0	0.999999999999999
647	2.9	CASR	0.998686737432886	0.999999999999991	1.00000000000036	0.999999999999992	1	0	0.0001664672530916	1.0	1.00000000000007	0.999999999999999	1	1.0	1.0	1.0	1.0	1.0	0.999999999999999	1.0	0.999999999999999	0.999999999999999	1.00000000000001	1.00000000000001	1.0	1.0	0.999999999999999
648	P1	CASR	2.93454932485566e-07	0.999999999999991	1.0305857748005e-06	0.999999999999991	1	0	5.0792063339907103e-23	1.0	1.00000000000007	0.999999999999999	1	1.0	1.0	1.0	1.0	1.0	0.999999999999999	1.0	0.999999999999999	0.999999999999999	1.00000000000001	1.00000000000001	1.0	1.0	0.999999999999999
649	P2	CASR	0.0082547563379043	0.999999999999991	0.0270572568853533	0.999999999999991	1	0	8.11899347285571e-15	1.0	1.00000000000007	0.999999999999999	1	1.0	1.0	1.0	1.0	1.0	0.999999999999999	1.0	0.999999999999999	0.999999999999999	1.00000000000001	1.00000000000001	1.0	1.0	0.999999999999999
650	1.1	CAV1	0.0820394695608427	0.839171985411623	0.355906522359538	0.999999999999992	3	1	7.67350515119015e-07	1.0	0.105963296338475	0.999999999999999	1	1.0	1.0	1.0	1.0	1.0	0.999999999999999	1.0	0.999999999999999	0.999999999999999	0.046748500085104	0.0586147136105229	1.0	1.0	0.999999999999999
651	1.10	CAV1	0.0004668549495634	0.657263806503512	0.0015474405631596	0.999999999999992	2	1	6.54743928625522e-13	1.0	0.337566603001581	0.999999999999999	1	1.0	1.0	1.0	1.0	1.0	0.999999999999999	1.0	0.999999999999999	0.999999999999999	0.0543264238044953	0.0197311770165144	1.0	1.0	0.999999999999999
652	1.2	CAV1	0.761037043409866	0.632787779705096	1.0	0.999999999999992	1	1	4.10763757045386e-06	1.0	0.967436924325255	0.999999999999999	1	1.0	1.0	1.0	1.0	1.0	0.999999999999999	1.0	0.999999999999999	0.999999999999999	0.404248687354506	0.0172138416988942	1.0	1.0	0.999999999999999
653	1.3	CAV1	3.19535244355873e-08	0.0164684278697595	2.77243814955831e-07	0.607273277697382	3	1	3.33837174010299e-16	1.0	0.0614426603138981	0.999999999999999	1	1.0	1.0	1.0	1.0	1.0	0.999999999999999	1.0	0.999999999999999	0.999999999999999	0.0004640735806324	1.02650481409476e-05	1.0	1.0	0.999999999999999
654	1.4	CAV1	5.84134988128064e-06	0.199820362455925	3.82932936661731e-05	0.999999999999991	3	1	2.2431087174515197e-11	1.0	0.0028098960160311	0.999999999999999	1	1.0	1.0	1.0	1.0	1.0	0.999999999999999	1.0	0.999999999999999	0.999999999999999	0.0015205857702676	0.0008794782661225	1.0	1.0	0.999999999999999
655	1.5	CAV1	0.0004569162594117	0.905506184333724	0.0017505233315124	0.999999999999992	2	1	2.19315886833591e-11	1.0	0.262386199190008	0.999999999999999	1	1.0	1.0	1.0	1.0	1.0	0.999999999999999	1.0	0.999999999999999	0.999999999999999	0.0046490145721318	0.0971264725294196	1.0	1.0	0.999999999999999
656	1.6	CAV1	1.25236786940873e-16	0.0215888011427646	5.68382340731656e-16	0.265362347379815	3	1	6.07124009870384e-22	1.0	0.0003852735328807	0.999999999999999	1	1.0	1.0	1.0	1.0	1.0	0.999999999999999	1.0	0.999999999999999	0.999999999999999	7.30254462421332e-07	1.58417941944118e-05	1.0	1.0	0.999999999999999
657	1.7	CAV1	0.0500324832502219	0.472893543873351	0.295191651176309	0.999999999999991	3	1	8.04049003163139e-08	1.0	0.131821447233976	0.999999999999999	1	1.0	1.0	1.0	1.0	1.0	0.999999999999999	1.0	0.999999999999999	0.999999999999999	0.0698176371325015	0.0069156037089244	1.0	1.0	0.999999999999999
658	1.8	CAV1	0.994213376306557	0.46319625082995	1.00000000000037	0.999999999999991	1	1	0.0012535273034736	1.0	0.956795225787282	0.999999999999999	1	1.0	1.0	1.0	1.0	1.0	0.999999999999999	1.0	0.999999999999999	0.999999999999999	0.569966171263945	0.0065238920669045	1.0	1.0	0.999999999999999
659	1.9	CAV1	0.793630185533845	0.527989143685408	1.00000000000034	0.999999999999992	1	1	9.81118549092622e-06	1.0	0.953202539880902	0.999999999999999	1	1.0	1.0	1.0	1.0	1.0	0.999999999999999	1.0	0.999999999999999	0.999999999999999	0.3398425500377	0.0095476196978056	1.0	1.0	0.999999999999999
660	2.1	CAV1	0.999999999999992	0.999999999999991	1.00000000000034	0.999999999999992	0	0	0.271081287031211	1.0	1.00000000000007	0.999999999999999	1	1.0	1.0	1.0	1.0	1.0	0.999999999999999	1.0	0.999999999999999	0.999999999999999	1.00000000000001	1.00000000000001	1.0	1.0	0.999999999999999
661	2.10	CAV1	1.0	0.999999999999991	1.0	0.999999999999992	0	0	0.999999999999999	1.0	1.00000000000007	0.999999999999999	1	1.0	1.0	1.0	1.0	1.0	0.999999999999999	1.0	0.999999999999999	0.999999999999999	1.00000000000001	1.00000000000001	1.0	1.0	0.999999999999999
662	2.11	CAV1	1.0	0.999999999999991	1.00000000000037	0.999999999999992	0	0	0.999999999999999	1.0	1.00000000000007	0.999999999999999	1	1.0	1.0	1.0	1.0	1.0	0.999999999999999	1.0	0.999999999999999	0.999999999999999	1.00000000000001	1.00000000000001	1.0	1.0	0.999999999999999
663	2.12	CAV1	1.0	0.999999999999991	1.00000000000036	0.999999999999992	0	0	0.999999999999999	1.0	1.00000000000007	0.999999999999999	1	1.0	1.0	1.0	1.0	1.0	0.999999999999999	1.0	0.999999999999999	0.999999999999999	1.00000000000001	1.00000000000001	1.0	1.0	0.999999999999999
664	2.13	CAV1	1.0	0.999999999999991	1.0	0.999999999999992	0	0	0.999999999999999	1.0	1.00000000000007	0.999999999999999	1	1.0	1.0	1.0	1.0	1.0	0.999999999999999	1.0	0.999999999999999	0.999999999999999	1.00000000000001	1.00000000000001	1.0	1.0	0.999999999999999
665	2.2	CAV1	0.999757662342751	0.999999999999311	1.00000000000038	0.999999999999992	0	0	0.0688857825033305	1.0	0.694765885901324	0.999999999999999	1	1.0	1.0	1.0	1.0	1.0	0.999999999999999	1.0	0.999999999999999	0.999999999999999	0.4897868745576	0.999038086085063	1.0	1.0	0.999999999999999
666	2.3	CAV1	1.00000000000032	0.999999999999991	1.00000000000039	0.999999999999992	0	0	0.850259614485464	1.0	1.00000000000007	0.999999999999999	1	1.0	1.0	1.0	1.0	1.0	0.999999999999999	1.0	0.999999999999999	0.999999999999999	1.00000000000001	1.00000000000001	1.0	1.0	0.999999999999999
667	2.4	CAV1	1.0	0.999999999999992	1.00000000000034	0.999999999999992	0	0	0.999999999999999	1.0	1.00000000000007	0.999999999999999	1	1.0	1.0	1.0	1.0	1.0	0.999999999999999	1.0	0.999999999999999	0.999999999999999	1.00000000000001	1.00000000000001	1.0	1.0	0.999999999999999
668	2.5	CAV1	8.96747224158224e-07	0.522637174474028	3.34861305223641e-06	0.999999999999991	3	1	8.71016070318192e-16	1.0	0.0978264549258695	0.999999999999999	1	1.0	1.0	1.0	1.0	1.0	0.999999999999999	1.0	0.999999999999999	0.999999999999999	0.009571455211072	0.0092582649768656	1.0	1.0	0.999999999999999
669	2.6	CAV1	0.875172310440656	0.939740580557037	1.0	0.999999999999992	1	0	4.40758439800347e-05	1.0	0.786715206909774	0.999999999999999	1	1.0	1.0	1.0	1.0	1.0	0.999999999999999	1.0	0.999999999999999	0.999999999999999	0.513155233490246	0.135551710246211	1.0	1.0	0.999999999999999
670	2.7	CAV1	0.555042238499455	0.851425630963938	1.0	0.999999999999992	3	1	0.0003463950090502	1.0	0.156636545285371	0.999999999999999	1	1.0	1.0	1.0	1.0	1.0	0.999999999999999	1.0	0.999999999999999	0.999999999999999	0.0781976243527002	0.0638159543374043	1.0	1.0	0.999999999999999
671	2.8	CAV1	1.0	0.999999999999991	1.0	0.999999999999992	0	0	0.999999999999999	1.0	1.00000000000007	0.999999999999999	1	1.0	1.0	1.0	1.0	1.0	0.999999999999999	1.0	0.999999999999999	0.999999999999999	1.00000000000001	1.00000000000001	1.0	1.0	0.999999999999999
672	2.9	CAV1	0.396927833818427	0.973908451563457	1.00000000000036	0.999999999999992	1	0	2.03520494235967e-07	1.0	0.688023958657188	0.999999999999999	1	1.0	1.0	1.0	1.0	1.0	0.999999999999999	1.0	0.999999999999999	0.999999999999999	0.482891108985211	0.21725644143277	1.0	1.0	0.999999999999999
673	P1	CAV1	2.9898292164815496e-11	0.0996802910067964	1.19189137684062e-10	0.999999999999991	3	1	6.43022159557076e-18	1.0	0.0018792677876404	0.999999999999999	1	1.0	1.0	1.0	1.0	1.0	0.999999999999999	1.0	0.999999999999999	0.999999999999999	0.0001134678842774	0.0002223183657405	1.0	1.0	0.999999999999999
674	P2	CAV1	0.0005842583590257	0.9723677467884	0.0020518597132452	0.999999999999991	3	0	2.3170853045747e-11	1.0	0.132059163481352	0.999999999999999	1	1.0	1.0	1.0	1.0	1.0	0.999999999999999	1.0	0.999999999999999	0.999999999999999	0.0171003137560796	0.211346192996539	1.0	1.0	0.999999999999999
675	1.1	CCKBR	0.999999998260565	0.999999999999991	1.00000000000038	0.999999999999992	0	0	0.999999999999999	1.0	1.00000000000007	0.999999999999999	1	1.0	1.0	1.0	1.0	1.0	0.999999999999999	1.0	0.999999999999999	0.0483720616650561	1.00000000000001	1.00000000000001	1.0	1.0	0.999999999999999
676	1.10	CCKBR	0.999999997605279	0.999999999999991	1.00000000000038	0.999999999999992	0	0	0.999999999999999	1.0	1.00000000000007	0.999999999999999	1	1.0	1.0	1.0	1.0	1.0	0.999999999999999	1.0	0.999999999999999	0.0451298207954821	1.00000000000001	1.00000000000001	1.0	1.0	0.999999999999999
677	1.2	CCKBR	0.999999081486188	0.999999999999991	1.0	0.999999999999992	1	0	0.999999999999999	1.0	1.00000000000007	0.999999999999999	1	1.0	1.0	1.0	1.0	1.0	0.999999999999999	1.0	0.999999999999999	0.008412336365602	1.00000000000001	1.00000000000001	1.0	1.0	0.999999999999999
678	1.3	CCKBR	0.999999999831195	0.999999999999991	1.00000000000038	0.999999999999991	0	0	0.999999999999999	1.0	1.00000000000007	0.999999999999999	1	1.0	1.0	1.0	1.0	1.0	0.999999999999999	1.0	0.999999999999999	0.0764987240904381	1.00000000000001	1.00000000000001	1.0	1.0	0.999999999999999
679	1.4	CCKBR	0.999999999908647	0.999999999999991	1.00000000000036	0.999999999999991	0	0	0.999999999999999	1.0	1.00000000000007	0.999999999999999	1	1.0	1.0	1.0	1.0	1.0	0.999999999999999	1.0	0.999999999999999	0.085222331901463	1.00000000000001	1.00000000000001	1.0	1.0	0.999999999999999
680	1.5	CCKBR	0.999999990743389	0.999999999999991	1.00000000000036	0.999999999999992	0	0	0.999999999999999	1.0	1.00000000000007	0.999999999999999	1	1.0	1.0	1.0	1.0	1.0	0.999999999999999	1.0	0.999999999999999	0.0329929474617643	1.00000000000001	1.00000000000001	1.0	1.0	0.999999999999999
681	1.6	CCKBR	0.999999999987315	0.999999999999991	1.00000000000034	0.999999999999992	0	0	0.999999999999999	1.0	1.00000000000007	0.999999999999999	1	1.0	1.0	1.0	1.0	1.0	0.999999999999999	1.0	0.999999999999999	0.11692577458198	1.00000000000001	1.00000000000001	1.0	1.0	0.999999999999999
682	1.7	CCKBR	0.999999999258585	0.999999999999991	1.00000000000033	0.999999999999991	0	0	0.999999999999999	1.0	1.00000000000007	0.999999999999999	1	1.0	1.0	1.0	1.0	1.0	0.999999999999999	1.0	0.999999999999999	0.0577366926300495	1.00000000000001	1.00000000000001	1.0	1.0	0.999999999999999
683	1.8	CCKBR	0.999999998977412	0.999999999999991	1.00000000000037	0.999999999999991	0	0	0.999999999999999	1.0	1.00000000000007	0.999999999999999	1	1.0	1.0	1.0	1.0	1.0	0.999999999999999	1.0	0.999999999999999	0.054082503006288	1.00000000000001	1.00000000000001	1.0	1.0	0.999999999999999
684	1.9	CCKBR	0.99999738948225	0.999999999999991	1.00000000000034	0.999999999999992	1	0	0.999999999999999	1.0	1.00000000000007	0.999999999999999	1	1.0	1.0	1.0	1.0	1.0	0.999999999999999	1.0	0.999999999999999	0.0056652121505586	1.00000000000001	1.00000000000001	1.0	1.0	0.999999999999999
685	2.1	CCKBR	1.0	0.999999999999991	1.00000000000034	0.999999999999992	0	0	0.999999999999999	1.0	1.00000000000007	0.999999999999999	1	1.0	1.0	1.0	1.0	1.0	0.999999999999999	1.0	0.999999999999999	0.999999999999999	1.00000000000001	1.00000000000001	1.0	1.0	0.999999999999999
686	2.10	CCKBR	1.0	0.999999999999991	1.0	0.999999999999992	0	0	0.999999999999999	1.0	1.00000000000007	0.999999999999999	1	1.0	1.0	1.0	1.0	1.0	0.999999999999999	1.0	0.999999999999999	0.999999999999999	1.00000000000001	1.00000000000001	1.0	1.0	0.999999999999999
687	2.11	CCKBR	1.0	0.999999999999991	1.00000000000037	0.999999999999992	0	0	0.999999999999999	1.0	1.00000000000007	0.999999999999999	1	1.0	1.0	1.0	1.0	1.0	0.999999999999999	1.0	0.999999999999999	0.999999999999999	1.00000000000001	1.00000000000001	1.0	1.0	0.999999999999999
688	2.12	CCKBR	1.0	0.999999999999991	1.00000000000036	0.999999999999992	0	0	0.999999999999999	1.0	1.00000000000007	0.999999999999999	1	1.0	1.0	1.0	1.0	1.0	0.999999999999999	1.0	0.999999999999999	0.999999999999999	1.00000000000001	1.00000000000001	1.0	1.0	0.999999999999999
689	2.13	CCKBR	1.0	0.999999999999991	1.0	0.999999999999992	0	0	0.999999999999999	1.0	1.00000000000007	0.999999999999999	1	1.0	1.0	1.0	1.0	1.0	0.999999999999999	1.0	0.999999999999999	0.999999999999999	1.00000000000001	1.00000000000001	1.0	1.0	0.999999999999999
690	2.2	CCKBR	0.999999999971537	0.999999999999991	1.00000000000038	0.999999999999992	0	0	0.999999999999999	1.0	1.00000000000007	0.999999999999999	1	1.0	1.0	1.0	1.0	1.0	0.999999999999999	1.0	0.999999999999999	0.103285524423024	1.00000000000001	1.00000000000001	1.0	1.0	0.999999999999999
691	2.3	CCKBR	1.0	0.999999999999991	1.00000000000039	0.999999999999992	0	0	0.999999999999999	1.0	1.00000000000007	0.999999999999999	1	1.0	1.0	1.0	1.0	1.0	0.999999999999999	1.0	0.999999999999999	0.999999999999999	1.00000000000001	1.00000000000001	1.0	1.0	0.999999999999999
692	2.4	CCKBR	1.0	0.999999999999991	1.00000000000034	0.999999999999992	0	0	0.999999999999999	1.0	1.00000000000007	0.999999999999999	1	1.0	1.0	1.0	1.0	1.0	0.999999999999999	1.0	0.999999999999999	0.999999999999999	1.00000000000001	1.00000000000001	1.0	1.0	0.999999999999999
693	2.5	CCKBR	0.999999999995902	0.999999999999991	1.00000000000035	0.999999999999991	0	0	0.999999999999999	1.0	1.00000000000007	0.999999999999999	1	1.0	1.0	1.0	1.0	1.0	0.999999999999999	1.0	0.999999999999999	0.137465956025528	1.00000000000001	1.00000000000001	1.0	1.0	0.999999999999999
694	2.6	CCKBR	0.999999999999963	0.999999999999991	1.0	0.999999999999992	0	0	0.999999999999999	1.0	1.00000000000007	0.999999999999999	1	1.0	1.0	1.0	1.0	1.0	0.999999999999999	1.0	0.999999999999999	0.238237079647759	1.00000000000001	1.00000000000001	1.0	1.0	0.999999999999999
695	2.7	CCKBR	0.999996722042238	0.999999999999991	1.0	0.999999999999992	1	0	0.999999999999999	1.0	1.00000000000007	0.999999999999999	1	1.0	1.0	1.0	1.0	1.0	0.999999999999999	1.0	0.999999999999999	0.0051700551984801	1.00000000000001	1.00000000000001	1.0	1.0	0.999999999999999
696	2.8	CCKBR	1.0	0.999999999999991	1.0	0.999999999999992	0	0	0.999999999999999	1.0	1.00000000000007	0.999999999999999	1	1.0	1.0	1.0	1.0	1.0	0.999999999999999	1.0	0.999999999999999	0.999999999999999	1.00000000000001	1.00000000000001	1.0	1.0	0.999999999999999
697	2.9	CCKBR	0.999999551951804	0.999999999999991	1.00000000000036	0.999999999999992	1	0	0.999999999999999	1.0	1.00000000000007	0.999999999999999	1	1.0	1.0	1.0	1.0	1.0	0.999999999999999	1.0	0.999999999999999	0.0108076830558143	1.00000000000001	1.00000000000001	1.0	1.0	0.999999999999999
698	P1	CCKBR	1.0	0.999999999999991	1.00000000000037	0.999999999999991	0	0	0.999999999999999	1.0	1.00000000000007	0.999999999999999	1	1.0	1.0	1.0	1.0	1.0	0.999999999999999	1.0	0.999999999999999	0.370347657996925	1.00000000000001	1.00000000000001	1.0	1.0	0.999999999999999
699	P2	CCKBR	1.0	0.999999999999991	1.00000000000036	0.999999999999991	0	0	0.999999999999999	1.0	1.00000000000007	0.999999999999999	1	1.0	1.0	1.0	1.0	1.0	0.999999999999999	1.0	0.999999999999999	0.322619490303266	1.00000000000001	1.00000000000001	1.0	1.0	0.999999999999999
700	1.1	CCL11	1.0	0.999658086185415	1.00000000000038	0.999999999999992	0	0	0.999999999999999	1.0	1.00000000000007	0.378590202184487	1	1.0	1.0	1.0	0.258027178881921	1.0	0.999999999999999	1.0	0.999999999999999	0.999999999999999	1.00000000000001	1.00000000000001	1.0	1.0	0.999999999999999
701	1.10	CCL11	0.999999701901955	0.200426485437849	1.00000000000038	0.999999999999992	1	1	0.999999999999999	1.0	1.00000000000007	0.0001421264843663	1	1.0	1.0	1.0	0.0016736456429765	1.0	0.999999999999999	1.0	0.999999999999999	0.999999999999999	1.00000000000001	1.00000000000001	1.0	1.0	0.999999999999999
702	1.2	CCL11	0.999994225658304	0.763150005405552	1.0	0.999999999999992	1	1	0.999999999999999	1.0	1.00000000000007	0.0092077426628716	1	1.0	1.0	1.0	0.0004713179028394	1.0	0.999999999999999	1.0	0.999999999999999	0.999999999999999	1.00000000000001	1.00000000000001	1.0	1.0	0.999999999999999
703	1.3	CCL11	1.0	0.465214693855066	1.00000000000038	0.999999999999991	0	1	0.999999999999999	1.0	1.00000000000007	0.0013170241495725	1	1.0	1.0	1.0	0.134785858054755	1.0	0.999999999999999	1.0	0.999999999999999	0.999999999999999	1.00000000000001	1.00000000000001	1.0	1.0	0.999999999999999
704	1.4	CCL11	1.0	0.459639947379875	1.00000000000036	0.999999999999991	0	1	0.999999999999999	1.0	1.00000000000007	0.0012681097021285	1	1.0	1.0	1.0	0.118908332500799	1.0	0.999999999999999	1.0	0.999999999999999	0.999999999999999	1.00000000000001	1.00000000000001	1.0	1.0	0.999999999999999
705	1.5	CCL11	0.99999999999186	0.499496564170098	1.00000000000036	0.999999999999992	0	1	0.999999999999999	1.0	1.00000000000007	0.0016559964926379	1	1.0	1.0	1.0	0.0270743900028829	1.0	0.999999999999999	1.0	0.999999999999999	0.999999999999999	1.00000000000001	1.00000000000001	1.0	1.0	0.999999999999999
706	1.6	CCL11	0.135827382119937	0.0056698675204479	0.313039669729542	0.0880321536069556	1	1	0.999999999999999	1.0	1.00000000000007	2.04071634833412e-07	1	1.0	1.0	1.0	5.09885497404678e-13	1.0	0.999999999999999	1.0	0.999999999999999	0.999999999999999	1.00000000000001	1.00000000000001	1.0	1.0	0.999999999999999
707	1.7	CCL11	1.0	0.982727099348925	1.00000000000033	0.999999999999991	0	0	0.999999999999999	1.0	1.00000000000007	0.10305070102925	1	1.0	1.0	1.0	0.224986166400757	1.0	0.999999999999999	1.0	0.999999999999999	0.999999999999999	1.00000000000001	1.00000000000001	1.0	1.0	0.999999999999999
708	1.8	CCL11	0.99999999972218	0.169831302132457	1.00000000000037	0.999999999999991	0	1	0.999999999999999	1.0	1.00000000000007	9.76582831750606e-05	1	1.0	1.0	1.0	0.0130847555757881	1.0	0.999999999999999	1.0	0.999999999999999	0.999999999999999	1.00000000000001	1.00000000000001	1.0	1.0	0.999999999999999
709	1.9	CCL11	0.760159063877038	0.369023411555989	1.00000000000034	0.999999999999992	1	1	0.999999999999999	1.0	1.00000000000007	0.0006629157968734	1	1.0	1.0	1.0	3.49919110689864e-09	1.0	0.999999999999999	1.0	0.999999999999999	0.999999999999999	1.00000000000001	1.00000000000001	1.0	1.0	0.999999999999999
710	2.1	CCL11	1.0	0.999999999999991	1.00000000000034	0.999999999999992	0	0	0.999999999999999	1.0	1.00000000000007	0.999999999999999	1	1.0	1.0	1.0	0.999999999999999	1.0	0.999999999999999	1.0	0.999999999999999	0.999999999999999	1.00000000000001	1.00000000000001	1.0	1.0	0.999999999999999
711	2.10	CCL11	1.0	0.999999999999991	1.0	0.999999999999992	0	0	0.999999999999999	1.0	1.00000000000007	0.999999999999999	1	1.0	1.0	1.0	0.999999999999999	1.0	0.999999999999999	1.0	0.999999999999999	0.999999999999999	1.00000000000001	1.00000000000001	1.0	1.0	0.999999999999999
712	2.11	CCL11	1.0	0.999999999999991	1.00000000000037	0.999999999999992	0	0	0.999999999999999	1.0	1.00000000000007	0.999999999999999	1	1.0	1.0	1.0	0.999999999999999	1.0	0.999999999999999	1.0	0.999999999999999	0.999999999999999	1.00000000000001	1.00000000000001	1.0	1.0	0.999999999999999
713	2.12	CCL11	1.0	0.999999999999991	1.00000000000036	0.999999999999992	0	0	0.999999999999999	1.0	1.00000000000007	0.999999999999999	1	1.0	1.0	1.0	0.999999999999999	1.0	0.999999999999999	1.0	0.999999999999999	0.999999999999999	1.00000000000001	1.00000000000001	1.0	1.0	0.999999999999999
714	2.13	CCL11	1.0	0.999999999999991	1.0	0.999999999999992	0	0	0.999999999999999	1.0	1.00000000000007	0.999999999999999	1	1.0	1.0	1.0	1.0	1.0	0.999999999999999	1.0	0.999999999999999	0.999999999999999	1.00000000000001	1.00000000000001	1.0	1.0	0.999999999999999
715	2.2	CCL11	1.0	0.999972085002935	1.00000000000038	0.999999999999992	0	0	0.999999999999999	1.0	1.00000000000007	0.557403811575148	1	1.0	1.0	1.0	0.493088229217775	1.0	0.999999999999999	1.0	0.999999999999999	0.999999999999999	1.00000000000001	1.00000000000001	1.0	1.0	0.999999999999999
716	2.3	CCL11	1.0	0.999999999999992	1.00000000000039	0.999999999999992	0	0	0.999999999999999	1.0	1.00000000000007	0.999999999999999	1	1.0	1.0	1.0	0.999999999999998	1.0	0.999999999999999	1.0	0.999999999999999	0.999999999999999	1.00000000000001	1.00000000000001	1.0	1.0	0.999999999999999
717	2.4	CCL11	1.0	0.999999999999991	1.00000000000034	0.999999999999992	0	0	0.999999999999999	1.0	1.00000000000007	0.999999999999999	1	1.0	1.0	1.0	1.0	1.0	0.999999999999999	1.0	0.999999999999999	0.999999999999999	1.00000000000001	1.00000000000001	1.0	1.0	0.999999999999999
718	2.5	CCL11	0.991530824693275	0.301916502327456	1.00000000000035	0.999999999999991	1	1	0.999999999999999	1.0	1.00000000000007	0.0003861384807453	1	1.0	1.0	1.0	1.99368860162772e-06	1.0	0.999999999999999	1.0	0.999999999999999	0.999999999999999	1.00000000000001	1.00000000000001	1.0	1.0	0.999999999999999
719	2.6	CCL11	0.99999998866678	0.999895193838417	1.0	0.999999999999992	0	0	0.999999999999999	1.0	1.00000000000007	0.466160491097628	1	1.0	1.0	1.0	0.0049806800549381	1.0	0.999999999999999	1.0	0.999999999999999	0.999999999999999	1.00000000000001	1.00000000000001	1.0	1.0	0.999999999999999
720	2.7	CCL11	0.965624265943185	0.968927187963824	1.0	0.999999999999992	1	0	0.999999999999999	1.0	1.00000000000007	0.0728534557868112	1	1.0	1.0	1.0	2.82759312743054e-07	1.0	0.999999999999999	1.0	0.999999999999999	0.999999999999999	1.00000000000001	1.00000000000001	1.0	1.0	0.999999999999999
721	2.8	CCL11	1.0	0.999999999999991	1.0	0.999999999999992	0	0	0.999999999999999	1.0	1.00000000000007	0.999999999999999	1	1.0	1.0	1.0	0.999999999999999	1.0	0.999999999999999	1.0	0.999999999999999	0.999999999999999	1.00000000000001	1.00000000000001	1.0	1.0	0.999999999999999
722	2.9	CCL11	0.99999999999983	0.986439218876217	1.00000000000036	0.999999999999992	0	0	0.999999999999999	1.0	1.00000000000007	0.116807615756891	1	1.0	1.0	1.0	0.0512004138207901	1.0	0.999999999999999	1.0	0.999999999999999	0.999999999999999	1.00000000000001	1.00000000000001	1.0	1.0	0.999999999999999
723	P1	CCL11	0.903729008162755	0.23326820878678	1.00000000000037	0.999999999999991	1	1	0.999999999999999	1.0	1.00000000000007	0.0002030873942988	1	1.0	1.0	1.0	4.04575376791003e-08	1.0	0.999999999999999	1.0	0.999999999999999	0.999999999999999	1.00000000000001	1.00000000000001	1.0	1.0	0.999999999999999
724	P2	CCL11	0.999753025470412	0.400727751699771	1.00000000000036	0.999999999999991	1	1	0.999999999999999	1.0	1.00000000000007	0.0008387472093716	1	1.0	1.0	1.0	5.1728733651329e-05	1.0	0.999999999999999	1.0	0.999999999999999	0.999999999999999	1.00000000000001	1.00000000000001	1.0	1.0	0.999999999999999
725	1.1	CCL19	1.0	0.999999999999991	1.00000000000038	0.999999999999992	0	0	0.999999999999999	1.0	1.00000000000007	0.999999999999999	1	1.0	1.0	1.0	1.0	1.0	0.999999999999999	1.0	0.999999999999999	0.999999999999999	1.00000000000001	1.00000000000001	1.0	1.0	0.999999999999999
726	1.10	CCL19	1.0	0.999999999999991	1.00000000000038	0.999999999999992	0	0	0.999999999999999	1.0	1.00000000000007	0.999999999999999	1	1.0	1.0	1.0	1.0	1.0	0.999999999999999	1.0	0.999999999999999	0.467516156907019	1.00000000000001	1.00000000000001	1.0	1.0	0.999999999999999
727	1.2	CCL19	0.999999999999969	0.999999999999991	1.0	0.999999999999992	0	0	0.999999999999999	1.0	1.00000000000007	0.999999999999999	1	1.0	1.0	1.0	1.0	1.0	0.999999999999999	1.0	0.999999999999999	0.241757036666728	1.00000000000001	1.00000000000001	1.0	1.0	0.999999999999999
728	1.3	CCL19	1.0	0.999999999999991	1.00000000000038	0.999999999999991	0	0	0.999999999999999	1.0	1.00000000000007	0.999999999999999	1	1.0	1.0	1.0	1.0	1.0	0.999999999999999	1.0	0.999999999999999	0.564454749904226	1.00000000000001	1.00000000000001	1.0	1.0	0.999999999999999
729	1.4	CCL19	1.0	0.999999999999991	1.00000000000036	0.999999999999991	0	0	0.999999999999999	1.0	1.00000000000007	0.999999999999999	1	1.0	1.0	1.0	1.0	1.0	0.999999999999999	1.0	0.999999999999999	0.585702181383979	1.00000000000001	1.00000000000001	1.0	1.0	0.999999999999999
730	1.5	CCL19	1.0	0.999999999999991	1.00000000000036	0.999999999999992	0	0	0.999999999999999	1.0	1.00000000000007	0.999999999999999	1	1.0	1.0	1.0	1.0	1.0	0.999999999999999	1.0	0.999999999999999	0.415872949271436	1.00000000000001	1.00000000000001	1.0	1.0	0.999999999999999
731	1.6	CCL19	0.999999999987315	0.999999999999991	1.00000000000034	0.999999999999992	0	0	0.999999999999999	1.0	1.00000000000007	0.999999999999999	1	1.0	1.0	1.0	1.0	1.0	0.999999999999999	1.0	0.999999999999999	0.11692577458198	1.00000000000001	1.00000000000001	1.0	1.0	0.999999999999999
732	1.7	CCL19	1.0	0.999999999999991	1.00000000000033	0.999999999999991	0	0	0.999999999999999	1.0	1.00000000000007	0.999999999999999	1	1.0	1.0	1.0	1.0	1.0	0.999999999999999	1.0	0.999999999999999	0.511272107808136	1.00000000000001	1.00000000000001	1.0	1.0	0.999999999999999
733	1.8	CCL19	1.0	0.999999999999991	1.00000000000037	0.999999999999991	0	0	0.999999999999999	1.0	1.00000000000007	0.999999999999999	1	1.0	1.0	1.0	1.0	1.0	0.999999999999999	1.0	0.999999999999999	0.499395547046717	1.00000000000001	1.00000000000001	1.0	1.0	0.999999999999999
734	1.9	CCL19	0.999999999999843	0.999999999999991	1.00000000000034	0.999999999999992	0	0	0.999999999999999	1.0	1.00000000000007	0.999999999999999	1	1.0	1.0	1.0	1.0	1.0	0.999999999999999	1.0	0.999999999999999	0.205207115379514	1.00000000000001	1.00000000000001	1.0	1.0	0.999999999999999
735	2.1	CCL19	1.0	0.999999999999991	1.00000000000034	0.999999999999992	0	0	0.999999999999999	1.0	1.00000000000007	0.999999999999999	1	1.0	1.0	1.0	1.0	1.0	0.999999999999999	1.0	0.999999999999999	0.999999999999999	1.00000000000001	1.00000000000001	1.0	1.0	0.999999999999999
736	2.10	CCL19	1.0	0.999999999999991	1.0	0.999999999999992	0	0	0.999999999999999	1.0	1.00000000000007	0.999999999999999	1	1.0	1.0	1.0	1.0	1.0	0.999999999999999	1.0	0.999999999999999	0.999999999999999	1.00000000000001	1.00000000000001	1.0	1.0	0.999999999999999
737	2.11	CCL19	1.0	0.999999999999991	1.00000000000037	0.999999999999992	0	0	0.999999999999999	1.0	1.00000000000007	0.999999999999999	1	1.0	1.0	1.0	1.0	1.0	0.999999999999999	1.0	0.999999999999999	0.999999999999999	1.00000000000001	1.00000000000001	1.0	1.0	0.999999999999999
738	2.12	CCL19	1.0	0.999999999999991	1.00000000000036	0.999999999999992	0	0	0.999999999999999	1.0	1.00000000000007	0.999999999999999	1	1.0	1.0	1.0	1.0	1.0	0.999999999999999	1.0	0.999999999999999	0.999999999999999	1.00000000000001	1.00000000000001	1.0	1.0	0.999999999999999
739	2.13	CCL19	1.0	0.999999999999991	1.0	0.999999999999992	0	0	0.999999999999999	1.0	1.00000000000007	0.999999999999999	1	1.0	1.0	1.0	1.0	1.0	0.999999999999999	1.0	0.999999999999999	0.999999999999999	1.00000000000001	1.00000000000001	1.0	1.0	0.999999999999999
740	2.2	CCL19	1.0	0.999999999999991	1.00000000000038	0.999999999999992	0	0	0.999999999999999	1.0	1.00000000000007	0.999999999999999	1	1.0	1.0	1.0	1.0	1.0	0.999999999999999	1.0	0.999999999999999	0.999999999999999	1.00000000000001	1.00000000000001	1.0	1.0	0.999999999999999
741	2.3	CCL19	1.0	0.999999999999991	1.00000000000039	0.999999999999992	0	0	0.999999999999999	1.0	1.00000000000007	0.999999999999999	1	1.0	1.0	1.0	1.0	1.0	0.999999999999999	1.0	0.999999999999999	0.999999999999999	1.00000000000001	1.00000000000001	1.0	1.0	0.999999999999999
742	2.4	CCL19	1.0	0.999999999999991	1.00000000000034	0.999999999999992	0	0	0.999999999999999	1.0	1.00000000000007	0.999999999999999	1	1.0	1.0	1.0	1.0	1.0	0.999999999999999	1.0	0.999999999999999	0.999999999999999	1.00000000000001	1.00000000000001	1.0	1.0	0.999999999999999
743	2.5	CCL19	1.0	0.999999999999991	1.00000000000035	0.999999999999991	0	0	0.999999999999999	1.0	1.00000000000007	0.999999999999999	1	1.0	1.0	1.0	1.0	1.0	0.999999999999999	1.0	0.999999999999999	0.684243644984001	1.00000000000001	1.00000000000001	1.0	1.0	0.999999999999999
744	2.6	CCL19	1.0	0.999999999999991	1.0	0.999999999999992	0	0	0.999999999999999	1.0	1.00000000000007	0.999999999999999	1	1.0	1.0	1.0	1.0	1.0	0.999999999999999	1.0	0.999999999999999	0.999999999999999	1.00000000000001	1.00000000000001	1.0	1.0	0.999999999999999
745	2.7	CCL19	1.0	0.999999999999991	1.0	0.999999999999992	0	0	0.999999999999999	1.0	1.00000000000007	0.999999999999999	1	1.0	1.0	1.0	1.0	1.0	0.999999999999999	1.0	0.999999999999999	0.999999999999999	1.00000000000001	1.00000000000001	1.0	1.0	0.999999999999999
746	2.8	CCL19	1.0	0.999999999999991	1.0	0.999999999999992	0	0	0.999999999999999	1.0	1.00000000000007	0.999999999999999	1	1.0	1.0	1.0	1.0	1.0	0.999999999999999	1.0	0.999999999999999	0.999999999999999	1.00000000000001	1.00000000000001	1.0	1.0	0.999999999999999
747	2.9	CCL19	1.0	0.999999999999991	1.00000000000036	0.999999999999992	0	0	0.999999999999999	1.0	1.00000000000007	0.999999999999999	1	1.0	1.0	1.0	1.0	1.0	0.999999999999999	1.0	0.999999999999999	0.999999999999999	1.00000000000001	1.00000000000001	1.0	1.0	0.999999999999999
748	P1	CCL19	1.0	0.999999999999991	1.00000000000037	0.999999999999991	0	0	0.999999999999999	1.0	1.00000000000007	0.999999999999999	1	1.0	1.0	1.0	1.0	1.0	0.999999999999999	1.0	0.999999999999999	0.370347657996925	1.00000000000001	1.00000000000001	1.0	1.0	0.999999999999999
749	P2	CCL19	1.00000000000033	0.999999999999991	1.00000000000036	0.999999999999991	0	0	0.999999999999999	1.0	1.00000000000007	0.999999999999999	1	1.0	1.0	1.0	1.0	1.0	0.999999999999999	1.0	0.999999999999999	0.863543948803007	1.00000000000001	1.00000000000001	1.0	1.0	0.999999999999999
750	1.1	CCL2	6.18714076596043e-11	0.999999999999991	6.29381560675285e-10	0.999999999999992	8	0	0.999999999999999	1.0	1.27806543884632e-10	0.999999999999999	1	1.0	1.0	1.0	1.06245750046115e-06	1.0	0.999999999999999	1.0	0.999999999999999	0.0008896933948512	0.0001106083364488	1.00000000000001	1.0	1.0	0.999999999999999
751	1.10	CCL2	5.227950538489229e-56	0.999999999999991	1.1863426221956301e-54	0.999999999999992	9	0	0.999999999999999	1.0	3.53580433647506e-34	0.999999999999999	1	1.0	1.0	1.0	3.94000616187858e-09	1.0	0.999999999999999	1.0	0.999999999999999	3.84376442849674e-16	2.3417148544438697e-18	1.00000000000001	1.0	1.0	0.999999999999999
752	1.2	CCL2	5.26900209288996e-29	0.999999999999991	1.11025401243039e-27	0.999999999999992	9	0	0.999999999999999	1.0	8.72007850813014e-18	0.999999999999999	1	1.0	1.0	1.0	3.53007647258815e-09	1.0	0.999999999999999	1.0	0.999999999999999	8.127537057876029e-11	5.13749470463771e-10	1.00000000000001	1.0	1.0	0.999999999999999
753	1.3	CCL2	7.90652518741459e-06	0.999999999999991	5.55339269116024e-05	0.999999999999991	5	0	0.999999999999999	1.0	2.59695911734309e-05	0.999999999999999	1	1.0	1.0	1.0	0.0006212668380581	1.0	0.999999999999999	1.0	0.999999999999999	0.0001113968357951	0.0001779038999392	1.00000000000001	1.0	1.0	0.999999999999999
754	1.4	CCL2	8.9551930283829e-05	0.999999999999991	0.0005080349891101	0.999999999999991	5	0	0.999999999999999	1.0	0.0001039091201351	0.999999999999999	1	1.0	1.0	1.0	8.17411794321805e-06	1.0	0.999999999999999	1.0	0.999999999999999	0.0008549836647785	0.0096798386737753	1.00000000000001	1.0	1.0	0.999999999999999
755	1.5	CCL2	5.92184391817227e-21	0.999999999999991	6.7190152148493e-20	0.999999999999992	9	0	0.999999999999999	1.0	4.48192166884992e-15	0.999999999999999	1	1.0	1.0	1.0	4.31400010138489e-07	1.0	0.999999999999999	1.0	0.999999999999999	1.3581117000393e-07	1.79730005923705e-08	1.00000000000001	1.0	1.0	0.999999999999999
756	1.6	CCL2	5.50788269718295e-49	0.999999999999991	6.24932844488066e-48	0.999999999999992	9	0	0.999999999999999	1.0	1.32579856006812e-26	0.999999999999999	1	1.0	1.0	1.0	4.03868679696692e-16	1.0	0.999999999999999	1.0	0.999999999999999	3.92954236439754e-12	1.56315814385041e-15	1.00000000000001	1.0	1.0	0.999999999999999
757	1.7	CCL2	0.0009757145522802	0.999999999999991	0.0073804049467355	0.999999999999991	5	0	0.999999999999999	1.0	0.0002153963039615	0.999999999999999	1	1.0	1.0	1.0	4.59168708502392e-05	1.0	0.999999999999999	1.0	0.999999999999999	0.0016019951774083	0.0279877476850587	1.00000000000001	1.0	1.0	0.999999999999999
758	1.8	CCL2	5.733242659208109e-12	0.999999999999991	8.45653292233196e-11	0.999999999999991	9	0	0.999999999999999	1.0	1.23546676299393e-10	0.999999999999999	1	1.0	1.0	1.0	9.23060675717608e-06	1.0	0.999999999999999	1.0	0.999999999999999	1.76632367177096e-05	3.57287094393855e-05	1.00000000000001	1.0	1.0	0.999999999999999
759	1.9	CCL2	6.94830698235258e-24	0.999999999999991	1.46410754271001e-22	0.999999999999992	8	0	0.999999999999999	1.0	1.11045953771907e-13	0.999999999999999	1	1.0	1.0	1.0	4.50839578791907e-12	1.0	0.999999999999999	1.0	0.999999999999999	4.1258995001974e-07	3.76374072332869e-09	1.00000000000001	1.0	1.0	0.999999999999999
760	2.1	CCL2	1.0	0.999999999999991	1.00000000000034	0.999999999999992	0	0	0.999999999999999	1.0	1.00000000000007	0.999999999999999	1	1.0	1.0	1.0	1.0	1.0	0.999999999999999	1.0	0.999999999999999	0.999999999999999	1.00000000000001	1.00000000000001	1.0	1.0	0.999999999999999
761	2.10	CCL2	1.0	0.999999999999991	1.0	0.999999999999992	0	0	0.999999999999999	1.0	1.00000000000007	0.999999999999999	1	1.0	1.0	1.0	1.0	1.0	0.999999999999999	1.0	0.999999999999999	0.999999999999999	1.00000000000001	1.00000000000001	1.0	1.0	0.999999999999999
762	2.11	CCL2	1.0	0.999999999999991	1.00000000000037	0.999999999999992	0	0	0.999999999999999	1.0	1.00000000000007	0.999999999999999	1	1.0	1.0	1.0	1.0	1.0	0.999999999999999	1.0	0.999999999999999	0.999999999999999	1.00000000000001	1.00000000000001	1.0	1.0	0.999999999999999
763	2.12	CCL2	1.0	0.999999999999991	1.00000000000036	0.999999999999992	0	0	0.999999999999999	1.0	1.00000000000007	0.999999999999999	1	1.0	1.0	1.0	0.999999999999999	1.0	0.999999999999999	1.0	0.999999999999999	0.999999999999999	1.00000000000001	1.00000000000001	1.0	1.0	0.999999999999999
764	2.13	CCL2	1.0	0.999999999999991	1.0	0.999999999999992	0	0	0.999999999999999	1.0	1.00000000000007	0.999999999999999	1	1.0	1.0	1.0	1.0	1.0	0.999999999999999	1.0	0.999999999999999	0.999999999999999	1.00000000000001	1.00000000000001	1.0	1.0	0.999999999999999
765	2.2	CCL2	0.509244847537671	0.999999999999991	1.00000000000038	0.999999999999992	0	0	0.999999999999999	1.0	0.0235385779786612	0.999999999999999	1	1.0	1.0	1.0	0.0109753682881495	1.0	0.999999999999999	1.0	0.999999999999999	0.599411273273905	0.0158950689135895	1.00000000000001	1.0	1.0	0.999999999999999
766	2.3	CCL2	1.0	0.999999999999991	1.00000000000039	0.999999999999992	0	0	0.999999999999999	1.0	1.00000000000007	0.999999999999999	1	1.0	1.0	1.0	0.999999999999999	1.0	0.999999999999999	1.0	0.999999999999999	0.999999999999999	1.00000000000001	1.00000000000001	1.0	1.0	0.999999999999999
767	2.4	CCL2	1.0	0.999999999999991	1.00000000000034	0.999999999999992	0	0	0.999999999999999	1.0	1.00000000000007	0.999999999999999	1	1.0	1.0	1.0	1.0	1.0	0.999999999999999	1.0	0.999999999999999	0.999999999999999	1.00000000000001	1.00000000000001	1.0	1.0	0.999999999999999
768	2.5	CCL2	2.07043797586646e-32	0.999999999999991	2.1061351823469203e-31	0.999999999999991	9	0	0.999999999999999	1.0	1.06897126301215e-18	0.999999999999999	1	1.0	1.0	1.0	5.008712705975399e-12	1.0	0.999999999999999	1.0	0.999999999999999	6.02065652658326e-10	3.9294007670751395e-11	1.00000000000001	1.0	1.0	0.999999999999999
769	2.6	CCL2	2.61062364311012e-10	0.999999999999991	2.1392610408819e-09	0.999999999999992	4	0	0.999999999999999	1.0	7.1627330263682e-06	0.999999999999999	1	1.0	1.0	1.0	5.794110562047889e-11	1.0	0.999999999999999	1.0	0.999999999999999	0.0045231615399138	1.5381654055502e-05	1.00000000000001	1.0	1.0	0.999999999999999
770	2.7	CCL2	8.10762347678278e-33	0.999999999999991	1.9931241047091e-31	0.999999999999992	9	0	0.999999999999999	1.0	1.38241137571535e-19	0.999999999999999	1	1.0	1.0	1.0	1.2534501781664498e-11	1.0	0.999999999999999	1.0	0.999999999999999	6.191565735303181e-09	4.52784591600004e-12	1.00000000000001	1.0	1.0	0.999999999999999
771	2.8	CCL2	0.99999999999722	0.999999999999991	1.0	0.999999999999992	0	0	0.999999999999999	1.0	1.00000000000007	0.999999999999999	1	1.0	1.0	1.0	0.0328019453084658	1.0	0.999999999999999	1.0	0.999999999999999	0.999999999999999	1.00000000000001	1.00000000000001	1.0	1.0	0.999999999999999
772	2.9	CCL2	0.078908175732101	0.999999999999991	0.629132752458643	0.999999999999992	1	0	0.999999999999999	1.0	0.0337214485920147	0.999999999999999	1	1.0	1.0	1.0	1.78000416298102e-05	1.0	0.999999999999999	1.0	0.999999999999999	0.0505879861642199	0.0592364463216812	1.00000000000001	1.0	1.0	0.999999999999999
773	P1	CCL2	6.12388246745997e-26	0.999999999999991	4.10578483613794e-25	0.999999999999991	9	0	0.999999999999999	1.0	6.563921301577071e-17	0.999999999999999	1	1.0	1.0	1.0	7.75340991033956e-12	1.0	0.999999999999999	1.0	0.999999999999999	5.6517714612511e-07	1.15635287622591e-08	1.00000000000001	1.0	1.0	0.999999999999999
774	P2	CCL2	1.7781915194109402e-25	0.999999999999991	1.41774729250332e-24	0.999999999999991	9	0	0.999999999999999	1.0	1.69845379912107e-16	0.999999999999999	1	1.0	1.0	1.0	3.60693753383267e-11	1.0	0.999999999999999	1.0	0.999999999999999	2.07655945847331e-06	1.03442887245081e-09	1.00000000000001	1.0	1.0	0.999999999999999
775	1.1	CCL21	1.0	0.999999999999991	1.00000000000038	0.999999999999992	0	0	0.999999999999999	1.0	1.00000000000007	0.999999999999999	1	1.0	1.0	1.0	1.0	1.0	0.999999999999999	1.0	0.999999999999999	0.999999999999999	0.677960732074738	1.00000000000001	1.0	1.0	0.999999999999999
776	1.10	CCL21	0.999999988142783	0.999999999999991	1.00000000000038	0.999999999999992	0	0	0.999999999999999	1.0	1.00000000000007	0.999999999999999	1	1.0	1.0	1.0	1.0	1.0	0.999999999999999	1.0	0.999999999999999	0.999999999999999	0.100469517969341	1.00000000000001	1.0	1.0	0.999999999999999
777	1.2	CCL21	0.999999999999853	0.999999999999991	1.0	0.999999999999992	0	0	0.999999999999999	1.0	1.00000000000007	0.999999999999999	1	1.0	1.0	1.0	1.0	1.0	0.999999999999999	1.0	0.999999999999999	0.999999999999999	0.434466245423279	1.00000000000001	1.0	1.0	0.999999999999999
778	1.3	CCL21	1.0	0.999999999999991	1.00000000000038	0.999999999999991	0	0	0.999999999999999	1.0	1.00000000000007	0.999999999999999	1	1.0	1.0	1.0	1.0	1.0	0.999999999999999	1.0	0.999999999999999	0.999999999999999	0.779233637759357	1.00000000000001	1.0	1.0	0.999999999999999
779	1.4	CCL21	1.0	0.999999999999991	1.00000000000036	0.999999999999991	0	0	0.999999999999999	1.0	1.00000000000007	0.999999999999999	1	1.0	1.0	1.0	1.0	1.0	0.999999999999999	1.0	0.999999999999999	0.999999999999999	1.00000000000001	1.00000000000001	1.0	1.0	0.999999999999999
780	1.5	CCL21	1.0	0.999999999999991	1.00000000000036	0.999999999999992	0	0	0.999999999999999	1.0	1.00000000000007	0.999999999999999	1	1.0	1.0	1.0	1.0	1.0	0.999999999999999	1.0	0.999999999999999	0.999999999999999	0.609816723179657	1.00000000000001	1.0	1.0	0.999999999999999
781	1.6	CCL21	0.999999999947424	0.999999999999991	1.00000000000034	0.999999999999992	0	0	0.999999999999999	1.0	1.00000000000007	0.999999999999999	1	1.0	1.0	1.0	1.0	1.0	0.999999999999999	1.0	0.999999999999999	0.999999999999999	0.242009591983317	1.00000000000001	1.0	1.0	0.999999999999999
782	1.7	CCL21	1.0	0.999999999999991	1.00000000000033	0.999999999999991	0	0	0.999999999999999	1.0	1.00000000000007	0.999999999999999	1	1.0	1.0	1.0	1.0	1.0	0.999999999999999	1.0	0.999999999999999	0.999999999999999	1.00000000000001	1.00000000000001	1.0	1.0	0.999999999999999
783	1.8	CCL21	0.999999993201785	0.999999999999991	1.00000000000037	0.999999999999991	0	0	0.999999999999999	1.0	1.00000000000007	0.999999999999999	1	1.0	1.0	1.0	1.0	1.0	0.999999999999999	1.0	0.999999999999999	0.999999999999999	0.112257919077343	1.00000000000001	1.0	1.0	0.999999999999999
784	1.9	CCL21	0.999995626414149	0.999999999999991	1.00000000000034	0.999999999999992	1	0	0.999999999999999	1.0	1.00000000000007	0.999999999999999	1	1.0	1.0	1.0	1.0	1.0	0.999999999999999	1.0	0.999999999999999	0.999999999999999	0.0198430911162785	1.00000000000001	1.0	1.0	0.999999999999999
785	2.1	CCL21	1.0	0.999999999999991	1.00000000000034	0.999999999999992	0	0	0.999999999999999	1.0	1.00000000000007	0.999999999999999	1	1.0	1.0	1.0	1.0	1.0	0.999999999999999	1.0	0.999999999999999	0.999999999999999	1.00000000000001	1.00000000000001	1.0	1.0	0.999999999999999
786	2.10	CCL21	1.0	0.999999999999991	1.0	0.999999999999992	0	0	0.999999999999999	1.0	1.00000000000007	0.999999999999999	1	1.0	1.0	1.0	1.0	1.0	0.999999999999999	1.0	0.999999999999999	0.999999999999999	1.00000000000001	1.00000000000001	1.0	1.0	0.999999999999999
787	2.11	CCL21	1.0	0.999999999999991	1.00000000000037	0.999999999999992	0	0	0.999999999999999	1.0	1.00000000000007	0.999999999999999	1	1.0	1.0	1.0	1.0	1.0	0.999999999999999	1.0	0.999999999999999	0.999999999999999	1.00000000000001	1.00000000000001	1.0	1.0	0.999999999999999
788	2.12	CCL21	1.0	0.999999999999991	1.00000000000036	0.999999999999992	0	0	0.999999999999999	1.0	1.00000000000007	0.999999999999999	1	1.0	1.0	1.0	1.0	1.0	0.999999999999999	1.0	0.999999999999999	0.999999999999999	1.00000000000001	1.00000000000001	1.0	1.0	0.999999999999999
789	2.13	CCL21	1.0	0.999999999999991	1.0	0.999999999999992	0	0	0.999999999999999	1.0	1.00000000000007	0.999999999999999	1	1.0	1.0	1.0	1.0	1.0	0.999999999999999	1.0	0.999999999999999	0.999999999999999	1.00000000000001	1.00000000000001	1.0	1.0	0.999999999999999
790	2.2	CCL21	1.0	0.999999999999991	1.00000000000038	0.999999999999992	0	0	0.999999999999999	1.0	1.00000000000007	0.999999999999999	1	1.0	1.0	1.0	1.0	1.0	0.999999999999999	1.0	0.999999999999999	0.999999999999999	1.00000000000001	1.00000000000001	1.0	1.0	0.999999999999999
791	2.3	CCL21	1.0	0.999999999999991	1.00000000000039	0.999999999999992	0	0	0.999999999999999	1.0	1.00000000000007	0.999999999999999	1	1.0	1.0	1.0	1.0	1.0	0.999999999999999	1.0	0.999999999999999	0.999999999999999	1.00000000000001	1.00000000000001	1.0	1.0	0.999999999999999
792	2.4	CCL21	1.0	0.999999999999991	1.00000000000034	0.999999999999992	0	0	0.999999999999999	1.0	1.00000000000007	0.999999999999999	1	1.0	1.0	1.0	1.0	1.0	0.999999999999999	1.0	0.999999999999999	0.999999999999999	1.00000000000001	1.00000000000001	1.0	1.0	0.999999999999999
793	2.5	CCL21	0.999999999975185	0.999999999999991	1.00000000000035	0.999999999999991	0	0	0.999999999999999	1.0	1.00000000000007	0.999999999999999	1	1.0	1.0	1.0	1.0	1.0	0.999999999999999	1.0	0.999999999999999	0.999999999999999	0.265385767010751	1.00000000000001	1.0	1.0	0.999999999999999
794	2.6	CCL21	1.0	0.999999999999991	1.0	0.999999999999992	0	0	0.999999999999999	1.0	1.00000000000007	0.999999999999999	1	1.0	1.0	1.0	1.0	1.0	0.999999999999999	1.0	0.999999999999999	0.999999999999999	1.00000000000001	1.00000000000001	1.0	1.0	0.999999999999999
795	2.7	CCL21	0.999990673125165	0.999999999999991	1.0	0.999999999999992	1	0	0.999999999999999	1.0	1.00000000000007	0.999999999999999	1	1.0	1.0	1.0	1.0	1.0	0.999999999999999	1.0	0.999999999999999	0.999999999999999	0.0148933547096809	1.00000000000001	1.0	1.0	0.999999999999999
796	2.8	CCL21	1.0	0.999999999999991	1.0	0.999999999999992	0	0	0.999999999999999	1.0	1.00000000000007	0.999999999999999	1	1.0	1.0	1.0	1.0	1.0	0.999999999999999	1.0	0.999999999999999	0.999999999999999	1.00000000000001	1.00000000000001	1.0	1.0	0.999999999999999
797	2.9	CCL21	1.0	0.999999999999991	1.00000000000036	0.999999999999992	0	0	0.999999999999999	1.0	1.00000000000007	0.999999999999999	1	1.0	1.0	1.0	1.0	1.0	0.999999999999999	1.0	0.999999999999999	0.999999999999999	1.00000000000001	1.00000000000001	1.0	1.0	0.999999999999999
798	P1	CCL21	0.999999999999998	0.999999999999991	1.00000000000037	0.999999999999991	0	0	0.999999999999999	1.0	1.00000000000007	0.999999999999999	1	1.0	1.0	1.0	1.0	1.0	0.999999999999999	1.0	0.999999999999999	0.999999999999999	0.55547599513023	1.00000000000001	1.0	1.0	0.999999999999999
799	P2	CCL21	0.99999999999998	0.999999999999991	1.00000000000036	0.999999999999991	0	0	0.999999999999999	1.0	1.00000000000007	0.999999999999999	1	1.0	1.0	1.0	1.0	1.0	0.999999999999999	1.0	0.999999999999999	0.999999999999999	0.497674041717024	1.00000000000001	1.0	1.0	0.999999999999999
800	1.1	CCL3	1.0	0.999999999999991	1.00000000000038	0.999999999999992	0	0	0.999999999999999	1.0	1.00000000000007	0.999999999999999	1	1.0	1.0	1.0	1.0	1.0	0.999999999999999	1.0	0.999999999999999	0.999999999999999	1.00000000000001	1.00000000000001	1.0	1.0	0.999999999999999
801	1.10	CCL3	0.834694433285569	0.999999999999991	1.00000000000038	0.999999999999992	2	0	0.999999999999999	1.0	1.30570113045068e-05	0.999999999999999	1	1.0	1.0	1.0	1.0	1.0	0.999999999999999	1.0	0.999999999999999	0.999999999999999	1.00000000000001	1.00000000000001	1.0	1.0	0.999999999999999
802	1.2	CCL3	1.0	0.999999999999991	1.0	0.999999999999992	0	0	0.999999999999999	1.0	1.00000000000007	0.999999999999999	1	1.0	1.0	1.0	1.0	1.0	0.999999999999999	1.0	0.999999999999999	0.999999999999999	1.00000000000001	1.00000000000001	1.0	1.0	0.999999999999999
803	1.3	CCL3	0.999875498509974	0.999999999999991	1.00000000000038	0.999999999999991	0	0	0.999999999999999	1.0	0.0159907203415253	0.999999999999999	1	1.0	1.0	1.0	1.0	1.0	0.999999999999999	1.0	0.999999999999999	0.999999999999999	1.00000000000001	1.00000000000001	1.0	1.0	0.999999999999999
804	1.4	CCL3	0.999923992195881	0.999999999999991	1.00000000000036	0.999999999999991	0	0	0.999999999999999	1.0	0.0200568837112728	0.999999999999999	1	1.0	1.0	1.0	1.0	1.0	0.999999999999999	1.0	0.999999999999999	0.999999999999999	1.00000000000001	1.00000000000001	1.0	1.0	0.999999999999999
805	1.5	CCL3	0.999999999999233	0.999999999999991	1.00000000000036	0.999999999999992	0	0	0.999999999999999	1.0	0.601891585497781	0.999999999999999	1	1.0	1.0	1.0	1.0	1.0	0.999999999999999	1.0	0.999999999999999	0.999999999999999	1.00000000000001	1.00000000000001	1.0	1.0	0.999999999999999
806	1.6	CCL3	0.987744571122456	0.999999999999991	1.00000000000034	0.999999999999992	2	0	0.999999999999999	1.0	0.0006600958035512	0.999999999999999	1	1.0	1.0	1.0	1.0	1.0	0.999999999999999	1.0	0.999999999999999	0.999999999999999	1.00000000000001	1.00000000000001	1.0	1.0	0.999999999999999
807	1.7	CCL3	1.0	0.999999999999991	1.00000000000033	0.999999999999991	0	0	0.999999999999999	1.0	1.00000000000007	0.999999999999999	1	1.0	1.0	1.0	1.0	1.0	0.999999999999999	1.0	0.999999999999999	0.999999999999999	1.00000000000001	1.00000000000001	1.0	1.0	0.999999999999999
808	1.8	CCL3	0.999642728637729	0.999999999999991	1.00000000000037	0.999999999999991	1	0	0.999999999999999	1.0	0.0093269978260532	0.999999999999999	1	1.0	1.0	1.0	1.0	1.0	0.999999999999999	1.0	0.999999999999999	0.999999999999999	1.00000000000001	1.00000000000001	1.0	1.0	0.999999999999999
809	1.9	CCL3	1.0	0.999999999999991	1.00000000000034	0.999999999999992	0	0	0.999999999999999	1.0	1.00000000000007	0.999999999999999	1	1.0	1.0	1.0	1.0	1.0	0.999999999999999	1.0	0.999999999999999	0.999999999999999	1.00000000000001	1.00000000000001	1.0	1.0	0.999999999999999
810	2.1	CCL3	1.0	0.999999999999991	1.00000000000034	0.999999999999992	0	0	0.999999999999999	1.0	1.00000000000007	0.999999999999999	1	1.0	1.0	1.0	1.0	1.0	0.999999999999999	1.0	0.999999999999999	0.999999999999999	1.00000000000001	1.00000000000001	1.0	1.0	0.999999999999999
811	2.10	CCL3	1.0	0.999999999999991	1.0	0.999999999999992	0	0	0.999999999999999	1.0	1.00000000000007	0.999999999999999	1	1.0	1.0	1.0	1.0	1.0	0.999999999999999	1.0	0.999999999999999	0.999999999999999	1.00000000000001	1.00000000000001	1.0	1.0	0.999999999999999
812	2.11	CCL3	1.0	0.999999999999991	1.00000000000037	0.999999999999992	0	0	0.999999999999999	1.0	1.00000000000007	0.999999999999999	1	1.0	1.0	1.0	1.0	1.0	0.999999999999999	1.0	0.999999999999999	0.999999999999999	1.00000000000001	1.00000000000001	1.0	1.0	0.999999999999999
813	2.12	CCL3	1.0	0.999999999999991	1.00000000000036	0.999999999999992	0	0	0.999999999999999	1.0	1.00000000000007	0.999999999999999	1	1.0	1.0	1.0	1.0	1.0	0.999999999999999	1.0	0.999999999999999	0.999999999999999	1.00000000000001	1.00000000000001	1.0	1.0	0.999999999999999
814	2.13	CCL3	1.0	0.999999999999991	1.0	0.999999999999992	0	0	0.999999999999999	1.0	1.00000000000007	0.999999999999999	1	1.0	1.0	1.0	1.0	1.0	0.999999999999999	1.0	0.999999999999999	0.999999999999999	1.00000000000001	1.00000000000001	1.0	1.0	0.999999999999999
815	2.2	CCL3	1.0	0.999999999999991	1.00000000000038	0.999999999999992	0	0	0.999999999999999	1.0	0.985979763702075	0.999999999999999	1	1.0	1.0	1.0	1.0	1.0	0.999999999999999	1.0	0.999999999999999	0.999999999999999	1.00000000000001	1.00000000000001	1.0	1.0	0.999999999999999
816	2.3	CCL3	1.0	0.999999999999991	1.00000000000039	0.999999999999992	0	0	0.999999999999999	1.0	1.00000000000007	0.999999999999999	1	1.0	1.0	1.0	1.0	1.0	0.999999999999999	1.0	0.999999999999999	0.999999999999999	1.00000000000001	1.00000000000001	1.0	1.0	0.999999999999999
817	2.4	CCL3	1.0	0.999999999999991	1.00000000000034	0.999999999999992	0	0	0.999999999999999	1.0	1.00000000000007	0.999999999999999	1	1.0	1.0	1.0	1.0	1.0	0.999999999999999	1.0	0.999999999999999	0.999999999999999	1.00000000000001	1.00000000000001	1.0	1.0	0.999999999999999
818	2.5	CCL3	0.991094611894787	0.999999999999991	1.00000000000035	0.999999999999991	2	0	0.999999999999999	1.0	0.0009067006340925	0.999999999999999	1	1.0	1.0	1.0	1.0	1.0	0.999999999999999	1.0	0.999999999999999	0.999999999999999	1.00000000000001	1.00000000000001	1.0	1.0	0.999999999999999
819	2.6	CCL3	0.999998885002754	0.999999999999991	1.0	0.999999999999992	0	0	0.999999999999999	1.0	0.0861602505351658	0.999999999999999	1	1.0	1.0	1.0	1.0	1.0	0.999999999999999	1.0	0.999999999999999	0.999999999999999	1.00000000000001	1.00000000000001	1.0	1.0	0.999999999999999
820	2.7	CCL3	1.0	0.999999999999991	1.0	0.999999999999992	0	0	0.999999999999999	1.0	1.00000000000007	0.999999999999999	1	1.0	1.0	1.0	1.0	1.0	0.999999999999999	1.0	0.999999999999999	0.999999999999999	1.00000000000001	1.00000000000001	1.0	1.0	0.999999999999999
821	2.8	CCL3	1.0	0.999999999999991	1.0	0.999999999999992	0	0	0.999999999999999	1.0	1.00000000000007	0.999999999999999	1	1.0	1.0	1.0	1.0	1.0	0.999999999999999	1.0	0.999999999999999	0.999999999999999	1.00000000000001	1.00000000000001	1.0	1.0	0.999999999999999
822	2.9	CCL3	1.0	0.999999999999991	1.00000000000036	0.999999999999992	0	0	0.999999999999999	1.0	1.00000000000007	0.999999999999999	1	1.0	1.0	1.0	1.0	1.0	0.999999999999999	1.0	0.999999999999999	0.999999999999999	1.00000000000001	1.00000000000001	1.0	1.0	0.999999999999999
823	P1	CCL3	0.999978027737314	0.999999999999991	1.00000000000037	0.999999999999991	0	0	0.999999999999999	1.0	0.0333678883874918	0.999999999999999	1	1.0	1.0	1.0	1.0	1.0	0.999999999999999	1.0	0.999999999999999	0.999999999999999	1.00000000000001	1.00000000000001	1.0	1.0	0.999999999999999
824	P2	CCL3	0.999925608612276	0.999999999999991	1.00000000000036	0.999999999999991	0	0	0.999999999999999	1.0	0.0202489943708472	0.999999999999999	1	1.0	1.0	1.0	1.0	1.0	0.999999999999999	1.0	0.999999999999999	0.999999999999999	1.00000000000001	1.00000000000001	1.0	1.0	0.999999999999999
825	1.1	CCL5	0.244643446390516	0.990820878757308	0.913541983356988	0.999999999999992	2	0	0.999999999999999	1.0	0.486948532522011	0.999999999999999	1	1.0	1.0	0.0962035619830764	1.0	0.0315027706477719	0.0397917816989648	1.0	0.999999999999999	0.999999999999999	1.00000000000001	1.00000000000001	1.0	1.0	4.79622999453584e-06
826	1.10	CCL5	0.0003066615380049	0.74618329439904	0.0010398293530052	0.999999999999992	4	1	0.999999999999999	1.0	0.0059440352075288	0.999999999999999	1	1.0	1.0	0.105281162256711	1.0	0.0010409762427345	0.0017914257035391	1.0	0.999999999999999	0.999999999999999	1.00000000000001	1.00000000000001	1.0	1.0	1.03969597615909e-08
827	1.2	CCL5	0.0882832302407447	0.748875503757258	0.333891704115637	0.999999999999992	4	1	0.999999999999999	1.0	0.195563436343905	0.999999999999999	1	1.0	1.0	0.0053655184276591	1.0	0.0010631860467563	0.106340862240614	1.0	0.999999999999999	0.999999999999999	1.00000000000001	1.00000000000001	1.0	1.0	4.37017031060985e-06
828	1.3	CCL5	0.114282922639731	0.946076371742948	0.443598186562115	0.999999999999991	4	0	0.999999999999999	1.0	0.218267676645889	0.999999999999999	1	1.0	1.0	0.0478102856840294	1.0	0.0085082845021902	0.0039321194743746	1.0	0.999999999999999	0.999999999999999	1.00000000000001	1.00000000000001	1.0	1.0	3.86470730202114e-05
829	1.4	CCL5	0.0006090766750834	0.769939741490366	0.0031522389324495	0.999999999999991	5	1	0.999999999999999	1.0	0.0408863709284372	0.999999999999999	1	1.0	1.0	0.0027887195132908	1.0	0.0012576266501586	0.0029491391602843	1.0	0.999999999999999	0.999999999999999	1.00000000000001	1.00000000000001	1.0	1.0	5.48347047554301e-08
830	1.5	CCL5	2.3599246174299e-05	0.58133838163686	9.94539660202599e-05	0.999999999999992	5	1	0.999999999999999	1.0	0.0519612892689316	0.999999999999999	1	1.0	1.0	0.0637458471908383	1.0	0.0003095744664914	5.55322925904376e-05	1.0	0.999999999999999	0.999999999999999	1.00000000000001	1.00000000000001	1.0	1.0	3.47532735785986e-10
831	1.6	CCL5	3.75422451422099e-12	0.200660513694866	1.4966165293178297e-11	0.999999999999992	5	1	0.999999999999999	1.0	0.0019924774145921	0.999999999999999	1	1.0	1.0	1.89449323902422e-05	1.0	1.15192153804917e-05	1.35864493255963e-05	1.0	0.999999999999999	0.999999999999999	1.00000000000001	1.00000000000001	1.0	1.0	1.4853521673633102e-14
832	1.7	CCL5	0.902813874871082	0.999999374945183	1.00000000000033	0.999999999999991	0	0	0.999999999999999	1.0	0.28921142824386	0.999999999999999	1	1.0	1.0	0.351836574314424	1.0	0.394425835610602	0.21242645506799	1.0	0.999999999999999	0.999999999999999	1.00000000000001	1.00000000000001	1.0	1.0	0.002411351657003
833	1.8	CCL5	0.0060925251883183	0.206098433160583	0.0366794883786512	0.999999999999991	3	1	0.999999999999999	1.0	0.308713818718627	0.999999999999999	1	1.0	1.0	0.0353487415804451	1.0	1.23223809634168e-05	0.0029485352301892	1.0	0.999999999999999	0.999999999999999	1.00000000000001	1.00000000000001	1.0	1.0	2.24150790808109e-08
834	1.9	CCL5	0.119148101501424	0.617213714696224	0.404007930378393	0.999999999999992	3	1	0.999999999999999	1.0	0.0281336470674948	0.999999999999999	1	1.0	1.0	0.285783543509182	1.0	0.0004003492263307	0.0714236408879058	1.0	0.999999999999999	0.999999999999999	1.00000000000001	1.00000000000001	1.0	1.0	7.19556529143922e-06
835	2.1	CCL5	1.0	0.999999999999991	1.00000000000034	0.999999999999992	0	0	0.999999999999999	1.0	1.00000000000007	0.999999999999999	1	1.0	1.0	0.999999999999999	1.0	1.0	0.999999999999999	1.0	0.999999999999999	0.999999999999999	1.00000000000001	1.00000000000001	1.0	1.0	0.999999999999999
836	2.10	CCL5	1.0	0.999999999999991	1.0	0.999999999999992	0	0	0.999999999999999	1.0	1.00000000000007	0.999999999999999	1	1.0	1.0	0.999999999999998	1.0	1.0	0.999999999999999	1.0	0.999999999999999	0.999999999999999	1.00000000000001	1.00000000000001	1.0	1.0	0.999999999999999
837	2.11	CCL5	1.0	0.999999999999991	1.00000000000037	0.999999999999992	0	0	0.999999999999999	1.0	1.00000000000007	0.999999999999999	1	1.0	1.0	0.999999999999999	1.0	1.0	0.999999999999999	1.0	0.999999999999999	0.999999999999999	1.00000000000001	1.00000000000001	1.0	1.0	0.999999999999999
838	2.12	CCL5	1.0	0.999999999999991	1.00000000000036	0.999999999999992	0	0	0.999999999999999	1.0	1.00000000000007	0.999999999999999	1	1.0	1.0	0.999999999999998	1.0	1.0	0.999999999999999	1.0	0.999999999999999	0.999999999999999	1.00000000000001	1.00000000000001	1.0	1.0	0.999999999999999
839	2.13	CCL5	1.0	0.999999999999991	1.0	0.999999999999992	0	0	0.999999999999999	1.0	1.00000000000007	0.999999999999999	1	1.0	1.0	0.999999999999998	1.0	1.0	0.999999999999999	1.0	0.999999999999999	0.999999999999999	1.00000000000001	1.00000000000001	1.0	1.0	0.999999999999999
840	2.2	CCL5	0.988490560776552	0.804882577870405	1.00000000000038	0.999999999999992	0	1	0.999999999999999	1.0	0.972958281228057	0.999999999999999	1	1.0	1.0	0.0834808315363026	1.0	0.0016842061152659	0.654180180460625	1.0	0.999999999999999	0.999999999999999	1.00000000000001	1.00000000000001	1.0	1.0	0.0016426355037058
841	2.3	CCL5	0.999999217946437	0.992477568514091	1.00000000000039	0.999999999999992	0	0	0.999999999999999	1.0	0.963384590255559	0.999999999999999	1	1.0	1.0	0.203360758404226	1.0	0.0352271286825396	0.580723842086519	1.0	0.999999999999999	0.999999999999999	1.00000000000001	1.00000000000001	1.0	1.0	0.284490063429913
842	2.4	CCL5	0.999999994490072	0.999999999999991	1.00000000000034	0.999999999999992	0	0	0.999999999999999	1.0	0.816732332336636	0.999999999999999	1	1.0	1.0	0.999999999999999	1.0	1.0	0.999999999999999	1.0	0.999999999999999	0.999999999999999	1.00000000000001	1.00000000000001	1.0	1.0	0.217566082394662
843	2.5	CCL5	0.0106843637943008	0.332501696705952	0.0306008477603762	0.999999999999991	4	1	0.999999999999999	1.0	0.0117242689317095	0.999999999999999	1	1.0	1.0	0.0539740377007877	1.0	4.52718641341632e-05	0.016494987896348	1.0	0.999999999999999	0.999999999999999	1.00000000000001	1.00000000000001	1.0	1.0	1.05080831113718e-06
844	2.6	CCL5	0.172328014204821	0.78621252458318	0.643503344182559	0.999999999999992	2	1	0.999999999999999	1.0	0.0387587914650303	0.999999999999999	1	1.0	1.0	0.0779371096522379	1.0	0.0014374480510016	0.0515931255817686	1.0	0.999999999999999	0.999999999999999	1.00000000000001	1.00000000000001	1.0	1.0	7.46102866288033e-05
845	2.7	CCL5	0.0149591352324824	0.535376363853429	0.0565762165843886	0.999999999999992	4	1	0.999999999999999	1.0	0.0248514394431959	0.999999999999999	1	1.0	1.0	0.287957167013592	1.0	0.0002224118870285	0.0090932844628563	1.0	0.999999999999999	0.999999999999999	1.00000000000001	1.00000000000001	1.0	1.0	3.33727508347302e-07
846	2.8	CCL5	0.999999965494988	0.999999999999991	1.0	0.999999999999992	0	0	0.999999999999999	1.0	0.769739731838157	0.999999999999999	1	1.0	1.0	0.0407067978082254	1.0	1.0	0.999999999999999	1.0	0.999999999999999	0.999999999999999	1.00000000000001	1.00000000000001	1.0	1.0	0.999999999999999
847	2.9	CCL5	0.237773679289437	0.999419442793899	1.00000000000036	0.999999999999992	3	0	0.999999999999999	1.0	0.0701242378174284	0.999999999999999	1	1.0	1.0	0.0703668035067331	1.0	0.103584145544374	0.07343501109555	1.0	0.999999999999999	0.999999999999999	1.00000000000001	1.00000000000001	1.0	1.0	7.52501709123574e-05
848	P1	CCL5	1.61032828326123e-08	0.420214105318687	6.09034414823157e-08	0.999999999999991	4	1	0.999999999999999	1.0	0.0024012836232624	0.999999999999999	1	1.0	1.0	6.75266677392477e-06	1.0	9.38881771820134e-05	0.0180155942490851	1.0	0.999999999999999	0.999999999999999	1.00000000000001	1.00000000000001	1.0	1.0	2.42453738980559e-12
849	P2	CCL5	3.39883469526604e-05	0.119591335072462	0.0001237847203831	0.999999999999991	4	1	0.999999999999999	1.0	0.0036136186466859	0.999999999999999	1	1.0	1.0	0.0004447782702717	1.0	3.37746180408977e-06	0.0103286835542226	1.0	0.999999999999999	0.999999999999999	1.00000000000001	1.00000000000001	1.0	1.0	1.03747634041871e-08
850	1.1	CCN2	0.864146215987354	0.999999999999991	1.00000000000038	0.999999999999992	1	0	1.33064973503697e-05	1.0	0.967828931583695	0.999999999999999	1	1.0	1.0	1.0	1.0	1.0	0.922388843398946	1.0	0.999999999999999	0.999999999999999	0.605174305648642	1.00000000000001	1.0	1.0	0.999999999999999
851	1.10	CCN2	3.38066351040578e-27	0.999999999999991	3.11654917365532e-26	0.999999999999992	5	0	1.7655672565599402e-15	1.0	2.14477177197037e-11	0.999999999999999	1	1.0	1.0	1.0	1.0	1.0	2.6295533214077e-06	1.0	0.999999999999999	0.999999999999999	1.96990442437105e-11	1.00000000000001	1.0	1.0	0.999999999999999
852	1.2	CCN2	0.99273084367371	0.999999999999991	1.0	0.999999999999992	1	0	0.0002535687175587	1.0	1.00000000000007	0.999999999999999	1	1.0	1.0	1.0	1.0	1.0	0.682845139872775	1.0	0.999999999999999	0.999999999999999	0.908961996387914	1.00000000000001	1.0	1.0	0.999999999999999
853	1.3	CCN2	0.0006651226488964	0.999999999999991	0.0037020977627257	0.999999999999991	3	0	3.14819457585329e-08	1.0	0.0046300988850602	0.999999999999999	1	1.0	1.0	1.0	1.0	1.0	0.0938111711188978	1.0	0.999999999999999	0.999999999999999	0.055534528835325	1.00000000000001	1.0	1.0	0.999999999999999
854	1.4	CCN2	3.66960205188113e-10	0.999999999999991	3.732871052775641e-09	0.999999999999991	5	0	2.93219096458431e-10	1.0	6.25551362401584e-06	0.999999999999999	1	1.0	1.0	1.0	1.0	1.0	0.0004198215625982	1.0	0.999999999999999	0.999999999999999	0.0011040377875822	1.00000000000001	1.0	1.0	0.999999999999999
855	1.5	CCN2	9.359006567817341e-15	0.999999999999991	6.902267343765281e-14	0.999999999999992	5	0	1.3160938924385702e-15	1.0	4.25431705664939e-07	0.999999999999999	1	1.0	1.0	1.0	1.0	1.0	0.0004765216870693	1.0	0.999999999999999	0.999999999999999	0.0019228962579748	1.00000000000001	1.0	1.0	0.999999999999999
856	1.6	CCN2	3.1046833558825204e-15	0.999999999999991	1.32736462316716e-14	0.999999999999992	5	0	2.031622692401e-12	1.0	2.16920554644856e-08	0.999999999999999	1	1.0	1.0	1.0	1.0	1.0	0.0003140873569835	1.0	0.999999999999999	0.999999999999999	2.19181036637193e-05	1.00000000000001	1.0	1.0	0.999999999999999
857	1.7	CCN2	0.0052630059373848	0.999999999999991	0.0369663512268694	0.999999999999991	5	0	5.85335764760254e-06	1.0	0.0079597130697858	0.999999999999999	1	1.0	1.0	1.0	1.0	1.0	0.0070460787887108	1.0	0.999999999999999	0.999999999999999	0.133523531551391	1.00000000000001	1.0	1.0	0.999999999999999
858	1.8	CCN2	0.0766868621127919	0.999999999999991	0.359089274972597	0.999999999999991	1	0	1.76910769684927e-07	1.0	0.158999055802207	0.999999999999999	1	1.0	1.0	1.0	1.0	1.0	0.293239519982246	1.0	0.999999999999999	0.999999999999999	0.370213558999316	1.00000000000001	1.0	1.0	0.999999999999999
859	1.9	CCN2	0.930872200560017	0.999999999999991	1.00000000000034	0.999999999999992	1	0	9.44680067919919e-05	1.0	1.00000000000007	0.999999999999999	1	1.0	1.0	1.0	1.0	1.0	0.15694340220278	1.0	0.999999999999999	0.999999999999999	0.879749783952408	1.00000000000001	1.0	1.0	0.999999999999999
860	2.1	CCN2	1.0	0.999999999999991	1.00000000000034	0.999999999999992	0	0	0.999999999999999	1.0	1.00000000000007	0.999999999999999	1	1.0	1.0	1.0	1.0	1.0	0.999999999999999	1.0	0.999999999999999	0.999999999999999	1.00000000000001	1.00000000000001	1.0	1.0	0.999999999999999
861	2.10	CCN2	1.0	0.999999999999991	1.0	0.999999999999992	0	0	0.999999999999999	1.0	1.00000000000007	0.999999999999999	1	1.0	1.0	1.0	1.0	1.0	0.999999999999999	1.0	0.999999999999999	0.999999999999999	1.00000000000001	1.00000000000001	1.0	1.0	0.999999999999999
862	2.11	CCN2	1.0	0.999999999999991	1.00000000000037	0.999999999999992	0	0	0.999999999999999	1.0	1.00000000000007	0.999999999999999	1	1.0	1.0	1.0	1.0	1.0	0.999999999999999	1.0	0.999999999999999	0.999999999999999	1.00000000000001	1.00000000000001	1.0	1.0	0.999999999999999
863	2.12	CCN2	1.0	0.999999999999991	1.00000000000036	0.999999999999992	0	0	0.999999999999999	1.0	1.00000000000007	0.999999999999999	1	1.0	1.0	1.0	1.0	1.0	0.999999999999999	1.0	0.999999999999999	0.999999999999999	1.00000000000001	1.00000000000001	1.0	1.0	0.999999999999999
864	2.13	CCN2	1.0	0.999999999999991	1.0	0.999999999999992	0	0	0.999999999999999	1.0	1.00000000000007	0.999999999999999	1	1.0	1.0	1.0	1.0	1.0	0.999999999999999	1.0	0.999999999999999	0.999999999999999	1.00000000000001	1.00000000000001	1.0	1.0	0.999999999999999
865	2.2	CCN2	0.989021425860567	0.999999999999991	1.00000000000038	0.999999999999992	1	0	0.140321423603105	1.0	0.94521013248318	0.999999999999999	1	1.0	1.0	1.0	1.0	1.0	0.956751532403037	1.0	0.999999999999999	0.999999999999999	0.0113075356477428	1.00000000000001	1.0	1.0	0.999999999999999
866	2.3	CCN2	1.0	0.999999999999991	1.00000000000039	0.999999999999992	0	0	0.999999999999999	1.0	1.00000000000007	0.999999999999999	1	1.0	1.0	1.0	1.0	1.0	0.999999999999999	1.0	0.999999999999999	0.999999999999999	1.00000000000001	1.00000000000001	1.0	1.0	0.999999999999999
867	2.4	CCN2	1.0	0.999999999999991	1.00000000000034	0.999999999999992	0	0	0.999999999999999	1.0	1.00000000000007	0.999999999999999	1	1.0	1.0	1.0	1.0	1.0	0.999999999999999	1.0	0.999999999999999	0.999999999999999	1.00000000000001	1.00000000000001	1.0	1.0	0.999999999999999
868	2.5	CCN2	4.49199297913035e-10	0.999999999999991	1.9487322482992e-09	0.999999999999991	5	0	5.96252526579388e-10	1.0	3.84775132269766e-06	0.999999999999999	1	1.0	1.0	1.0	1.0	1.0	0.0025114733828827	1.0	0.999999999999999	0.999999999999999	0.0002298155680243	1.00000000000001	1.0	1.0	0.999999999999999
869	2.6	CCN2	0.9956916928283	0.999999999999991	1.0	0.999999999999992	1	0	0.0022367375096543	1.0	0.884575230510057	0.999999999999999	1	1.0	1.0	1.0	1.0	1.0	0.616148713682882	1.0	0.999999999999999	0.999999999999999	0.944899250610393	1.00000000000001	1.0	1.0	0.999999999999999
870	2.7	CCN2	1.83041573260612e-05	0.999999999999991	9.81768438397825e-05	0.999999999999992	5	0	4.78765092251428e-05	1.0	0.0011607137980256	0.999999999999999	1	1.0	1.0	1.0	1.0	1.0	5.4720806343194e-05	1.0	0.999999999999999	0.999999999999999	0.0018327644741738	1.00000000000001	1.0	1.0	0.999999999999999
871	2.8	CCN2	1.0	0.999999999999991	1.0	0.999999999999992	0	0	0.999999999999999	1.0	1.00000000000007	0.999999999999999	1	1.0	1.0	1.0	1.0	1.0	0.999999999999999	1.0	0.999999999999999	0.999999999999999	1.00000000000001	1.00000000000001	1.0	1.0	0.999999999999999
872	2.9	CCN2	0.999999999995028	0.999999999999991	1.00000000000036	0.999999999999992	0	0	0.618383472011389	1.0	1.00000000000007	0.999999999999999	1	1.0	1.0	1.0	1.0	1.0	0.630176809199737	1.0	0.999999999999999	0.999999999999999	0.936296887808659	1.00000000000001	1.0	1.0	0.999999999999999
873	P1	CCN2	7.64934028370701e-17	0.999999999999991	3.8906127305061498e-16	0.999999999999991	5	0	1.8792336017346e-14	1.0	2.6665665881852e-07	0.999999999999999	1	1.0	1.0	1.0	1.0	1.0	0.0027821294866555	1.0	0.999999999999999	0.999999999999999	1.71331094379645e-07	1.00000000000001	1.0	1.0	0.999999999999999
874	P2	CCN2	4.11360253412858e-13	0.999999999999991	2.20638681375987e-12	0.999999999999991	5	0	1.21965038488194e-08	1.0	8.85617419102202e-07	0.999999999999999	1	1.0	1.0	1.0	1.0	1.0	0.0007105969609175	1.0	0.999999999999999	0.999999999999999	2.71899805288833e-08	1.00000000000001	1.0	1.0	0.999999999999999
875	1.1	CCN5	0.810259339048827	0.999999999999991	1.00000000000038	0.999999999999992	1	0	0.0001176844981693	1.0	1.00000000000007	0.999999999999999	1	1.0	1.0	1.0	1.0	1.0	0.38269796319403	1.0	0.999999999999999	0.0380103357449507	1.00000000000001	1.00000000000001	1.0	1.0	0.999999999999999
876	1.10	CCN5	0.0012886335262565	0.999999999999991	0.004132031415714	0.999999999999992	3	0	1.20071799720711e-08	1.0	1.00000000000007	0.999999999999999	1	1.0	1.0	1.0	1.0	1.0	0.0009053923231118	1.0	0.999999999999999	0.0007969820095872	1.00000000000001	1.00000000000001	1.0	1.0	0.999999999999999
877	1.2	CCN5	1.0	0.999999999999991	1.0	0.999999999999992	0	0	0.764008473322637	1.0	1.00000000000007	0.999999999999999	1	1.0	1.0	1.0	1.0	1.0	0.766897021189135	1.0	0.999999999999999	0.999999999999999	1.00000000000001	1.00000000000001	1.0	1.0	0.999999999999999
878	1.3	CCN5	4.13266551655725e-05	0.999999999999991	0.0002770764380419	0.999999999999991	3	0	2.26175534101465e-08	1.0	1.00000000000007	0.999999999999999	1	1.0	1.0	1.0	1.0	1.0	0.0020648174752248	1.0	0.999999999999999	3.63499701576625e-07	1.00000000000001	1.00000000000001	1.0	1.0	0.999999999999999
879	1.4	CCN5	0.0516708086759126	0.999999999999991	0.203238514125256	0.999999999999991	3	0	6.41469573071505e-06	1.0	1.00000000000007	0.999999999999999	1	1.0	1.0	1.0	1.0	1.0	0.0046995019397643	1.0	0.999999999999999	0.0011187831264015	1.00000000000001	1.00000000000001	1.0	1.0	0.999999999999999
880	1.5	CCN5	0.130515671021409	0.999999999999991	0.40959705267357	0.999999999999992	2	0	1.43020063200538e-05	1.0	1.00000000000007	0.999999999999999	1	1.0	1.0	1.0	1.0	1.0	0.100894831427223	1.0	0.999999999999999	0.0002616204089368	1.00000000000001	1.00000000000001	1.0	1.0	0.999999999999999
881	1.6	CCN5	0.0001811802534375	0.999999999999991	0.0005344817476408	0.999999999999992	3	0	4.4126351759756294e-11	1.0	1.00000000000007	0.999999999999999	1	1.0	1.0	1.0	1.0	1.0	0.0066162701590981	1.0	0.999999999999999	0.0005960545060319	1.00000000000001	1.00000000000001	1.0	1.0	0.999999999999999
882	1.7	CCN5	0.999685006874912	0.999999999999991	1.00000000000033	0.999999999999991	1	0	0.007322293620697	1.0	1.00000000000007	0.999999999999999	1	1.0	1.0	1.0	1.0	1.0	0.355578407339632	1.0	0.999999999999999	0.788989356259887	1.00000000000001	1.00000000000001	1.0	1.0	0.999999999999999
883	1.8	CCN5	0.988869143357624	0.999999999999991	1.00000000000037	0.999999999999991	1	0	0.11288300482699	1.0	1.00000000000007	0.999999999999999	1	1.0	1.0	1.0	1.0	1.0	0.0109504890154137	1.0	0.999999999999999	0.172179050549268	1.00000000000001	1.00000000000001	1.0	1.0	0.999999999999999
884	1.9	CCN5	1.0	0.999999999999991	1.00000000000034	0.999999999999992	0	0	0.999999999999999	1.0	1.00000000000007	0.999999999999999	1	1.0	1.0	1.0	1.0	1.0	0.712644991750038	1.0	0.999999999999999	0.999999999999999	1.00000000000001	1.00000000000001	1.0	1.0	0.999999999999999
885	2.1	CCN5	1.0	0.999999999999991	1.00000000000034	0.999999999999992	0	0	0.999999999999999	1.0	1.00000000000007	0.999999999999999	1	1.0	1.0	1.0	1.0	1.0	0.999999999999999	1.0	0.999999999999999	0.999999999999999	1.00000000000001	1.00000000000001	1.0	1.0	0.999999999999999
886	2.10	CCN5	1.0	0.999999999999991	1.0	0.999999999999992	0	0	0.999999999999999	1.0	1.00000000000007	0.999999999999999	1	1.0	1.0	1.0	1.0	1.0	0.999999999999999	1.0	0.999999999999999	0.999999999999999	1.00000000000001	1.00000000000001	1.0	1.0	0.999999999999999
887	2.11	CCN5	1.0	0.999999999999991	1.00000000000037	0.999999999999992	0	0	0.999999999999999	1.0	1.00000000000007	0.999999999999999	1	1.0	1.0	1.0	1.0	1.0	0.999999999999999	1.0	0.999999999999999	0.999999999999999	1.00000000000001	1.00000000000001	1.0	1.0	0.999999999999999
888	2.12	CCN5	1.0	0.999999999999991	1.00000000000036	0.999999999999992	0	0	0.999999999999999	1.0	1.00000000000007	0.999999999999999	1	1.0	1.0	1.0	1.0	1.0	0.999999999999999	1.0	0.999999999999999	0.999999999999999	1.00000000000001	1.00000000000001	1.0	1.0	0.999999999999999
889	2.13	CCN5	1.0	0.999999999999991	1.0	0.999999999999992	0	0	0.999999999999999	1.0	1.00000000000007	0.999999999999999	1	1.0	1.0	1.0	1.0	1.0	0.999999999999999	1.0	0.999999999999999	0.999999999999999	1.00000000000001	1.00000000000001	1.0	1.0	0.999999999999999
890	2.2	CCN5	0.999999999999709	0.999999999999991	1.00000000000038	0.999999999999992	0	0	0.475106477230254	1.0	1.00000000000007	0.999999999999999	1	1.0	1.0	1.0	1.0	1.0	0.982259632023737	1.0	0.999999999999999	0.702214570565296	1.00000000000001	1.00000000000001	1.0	1.0	0.999999999999999
891	2.3	CCN5	1.0	0.999999999999991	1.00000000000039	0.999999999999992	0	0	0.999999999999999	1.0	1.00000000000007	0.999999999999999	1	1.0	1.0	1.0	1.0	1.0	0.999999999999999	1.0	0.999999999999999	0.999999999999999	1.00000000000001	1.00000000000001	1.0	1.0	0.999999999999999
892	2.4	CCN5	1.0	0.999999999999991	1.00000000000034	0.999999999999992	0	0	0.999999999999999	1.0	1.00000000000007	0.999999999999999	1	1.0	1.0	1.0	1.0	1.0	0.999999999999999	1.0	0.999999999999999	0.999999999999999	1.00000000000001	1.00000000000001	1.0	1.0	0.999999999999999
893	2.5	CCN5	0.100989295478409	0.999999999999991	0.259059497096789	0.999999999999991	3	0	1.98200450067092e-07	1.0	1.00000000000007	0.999999999999999	1	1.0	1.0	1.0	1.0	1.0	0.0230120135045123	1.0	0.999999999999999	0.0336291380196347	1.00000000000001	1.00000000000001	1.0	1.0	0.999999999999999
894	2.6	CCN5	0.642180903641032	0.999999999999991	1.0	0.999999999999992	2	0	0.0014106883186749	1.0	1.00000000000007	0.999999999999999	1	1.0	1.0	1.0	1.0	1.0	0.0403800155271644	1.0	0.999999999999999	0.0065301081974871	1.00000000000001	1.00000000000001	1.0	1.0	0.999999999999999
895	2.7	CCN5	0.999999991845024	0.999999999999991	1.0	0.999999999999992	0	0	0.214401709025321	1.0	1.00000000000007	0.999999999999999	1	1.0	1.0	1.0	1.0	1.0	0.700991339182653	1.0	0.999999999999999	0.658872599069876	1.00000000000001	1.00000000000001	1.0	1.0	0.999999999999999
896	2.8	CCN5	0.999999999997535	0.999999999999991	1.0	0.999999999999992	0	0	0.999999999999999	1.0	1.00000000000007	0.999999999999999	1	1.0	1.0	1.0	1.0	1.0	0.999999999999999	1.0	0.999999999999999	0.14723798422116	1.00000000000001	1.00000000000001	1.0	1.0	0.999999999999999
897	2.9	CCN5	0.999999999913108	0.999999999999991	1.00000000000036	0.999999999999992	0	0	0.36551950100561	1.0	1.00000000000007	0.999999999999999	1	1.0	1.0	1.0	1.0	1.0	0.716416151321264	1.0	0.999999999999999	0.78315023431506	1.00000000000001	1.00000000000001	1.0	1.0	0.999999999999999
898	P1	CCN5	0.0005035180825124	0.999999999999991	0.0015003821650624	0.999999999999991	3	0	4.74881942783516e-10	1.0	1.00000000000007	0.999999999999999	1	1.0	1.0	1.0	1.0	1.0	0.0220145355281275	1.0	0.999999999999999	0.0001093335789278	1.00000000000001	1.00000000000001	1.0	1.0	0.999999999999999
899	P2	CCN5	0.616076098801106	0.999999999999991	1.00000000000036	0.999999999999991	1	0	9.73633448163429e-06	1.0	1.00000000000007	0.999999999999999	1	1.0	1.0	1.0	1.0	1.0	0.109611207890378	1.0	0.999999999999999	0.164351485500381	1.00000000000001	1.00000000000001	1.0	1.0	0.999999999999999
900	1.1	CCR1	1.0	0.999999999999991	1.00000000000038	0.999999999999992	0	0	0.999999999999999	1.0	1.00000000000007	0.999999999999999	1	1.0	1.0	1.0	1.0	1.0	0.999999999999999	1.0	0.999999999999999	0.999999999999999	1.00000000000001	1.00000000000001	1.0	1.0	0.999999999999999
901	1.10	CCR1	0.999999994367885	0.999999999999991	1.00000000000038	0.999999999999992	0	0	0.999999999999999	1.0	0.899806742281906	0.999999999999999	1	1.0	1.0	1.0	1.0	1.0	0.534491035628569	1.0	0.999999999999999	0.467516156907019	1.00000000000001	1.00000000000001	1.0	1.0	0.999999999999999
902	1.2	CCR1	0.999991313961662	0.999999999999991	1.0	0.999999999999992	0	0	0.999999999999999	1.0	0.732349841702579	0.999999999999999	1	1.0	1.0	1.0	1.0	1.0	0.285945015984105	1.0	0.999999999999999	0.241757036666728	1.00000000000001	1.00000000000001	1.0	1.0	0.999999999999999
903	1.3	CCR1	0.99999999936381	0.999999999999991	1.00000000000038	0.999999999999991	0	0	0.999999999999999	1.0	0.919370134981985	0.999999999999999	1	1.0	1.0	1.0	1.0	1.0	0.578634512509469	1.0	0.999999999999999	0.564454749904226	1.00000000000001	1.00000000000001	1.0	1.0	0.999999999999999
904	1.4	CCR1	0.999999999853419	0.999999999999991	1.00000000000036	0.999999999999991	0	0	0.999999999999999	1.0	0.93802936237791	0.999999999999999	1	1.0	1.0	1.0	1.0	1.0	0.625295148098666	1.0	0.999999999999999	0.585702181383979	1.00000000000001	1.00000000000001	1.0	1.0	0.999999999999999
905	1.5	CCR1	0.999999968675911	0.999999999999991	1.00000000000036	0.999999999999992	0	0	0.999999999999999	1.0	0.86911687941714	0.999999999999999	1	1.0	1.0	1.0	1.0	1.0	0.487963675508257	1.0	0.999999999999999	0.415872949271436	1.00000000000001	1.00000000000001	1.0	1.0	0.999999999999999
906	1.6	CCR1	0.99956870939356	0.999999999999991	1.00000000000034	0.999999999999992	0	0	0.999999999999999	1.0	0.542005669827589	0.999999999999999	1	1.0	1.0	1.0	1.0	1.0	0.182545218392133	1.0	0.999999999999999	0.11692577458198	1.00000000000001	1.00000000000001	1.0	1.0	0.999999999999999
907	1.7	CCR1	0.999999993864163	0.999999999999991	1.00000000000033	0.999999999999991	0	0	0.999999999999999	1.0	0.887207553383678	0.999999999999999	1	1.0	1.0	1.0	1.0	1.0	0.506651237710562	1.0	0.999999999999999	0.511272107808136	1.00000000000001	1.00000000000001	1.0	1.0	0.999999999999999
908	1.8	CCR1	0.988922825185559	0.999999999999991	1.00000000000037	0.999999999999991	0	0	0.999999999999999	1.0	0.328937870248353	0.999999999999999	1	1.0	1.0	1.0	1.0	1.0	0.0762319145794882	1.0	0.999999999999999	0.054082503006288	1.00000000000001	1.00000000000001	1.0	1.0	0.999999999999999
909	1.9	CCR1	1.0	0.999999999999991	1.00000000000034	0.999999999999992	0	0	0.999999999999999	1.0	1.00000000000007	0.999999999999999	1	1.0	1.0	1.0	1.0	1.0	0.999999999999999	1.0	0.999999999999999	0.999999999999999	1.00000000000001	1.00000000000001	1.0	1.0	0.999999999999999
910	2.1	CCR1	1.0	0.999999999999991	1.00000000000034	0.999999999999992	0	0	0.999999999999999	1.0	1.00000000000007	0.999999999999999	1	1.0	1.0	1.0	1.0	1.0	0.999999999999999	1.0	0.999999999999999	0.999999999999999	1.00000000000001	1.00000000000001	1.0	1.0	0.999999999999999
911	2.10	CCR1	1.0	0.999999999999991	1.0	0.999999999999992	0	0	0.999999999999999	1.0	1.00000000000007	0.999999999999999	1	1.0	1.0	1.0	1.0	1.0	0.999999999999999	1.0	0.999999999999999	0.999999999999999	1.00000000000001	1.00000000000001	1.0	1.0	0.999999999999999
912	2.11	CCR1	1.0	0.999999999999991	1.00000000000037	0.999999999999992	0	0	0.999999999999999	1.0	1.00000000000007	0.999999999999999	1	1.0	1.0	1.0	1.0	1.0	0.999999999999999	1.0	0.999999999999999	0.999999999999999	1.00000000000001	1.00000000000001	1.0	1.0	0.999999999999999
913	2.12	CCR1	1.0	0.999999999999991	1.00000000000036	0.999999999999992	0	0	0.999999999999999	1.0	1.00000000000007	0.999999999999999	1	1.0	1.0	1.0	1.0	1.0	0.999999999999999	1.0	0.999999999999999	0.999999999999999	1.00000000000001	1.00000000000001	1.0	1.0	0.999999999999999
914	2.13	CCR1	1.0	0.999999999999991	1.0	0.999999999999992	0	0	0.999999999999999	1.0	1.00000000000007	0.999999999999999	1	1.0	1.0	1.0	1.0	1.0	0.999999999999999	1.0	0.999999999999999	0.999999999999999	1.00000000000001	1.00000000000001	1.0	1.0	0.999999999999999
915	2.2	CCR1	1.0	0.999999999999991	1.00000000000038	0.999999999999992	0	0	0.999999999999999	1.0	1.00000000000007	0.999999999999999	1	1.0	1.0	1.0	1.0	1.0	0.999999999999999	1.0	0.999999999999999	0.999999999999999	1.00000000000001	1.00000000000001	1.0	1.0	0.999999999999999
916	2.3	CCR1	1.0	0.999999999999991	1.00000000000039	0.999999999999992	0	0	0.999999999999999	1.0	1.00000000000007	0.999999999999999	1	1.0	1.0	1.0	1.0	1.0	0.999999999999999	1.0	0.999999999999999	0.999999999999999	1.00000000000001	1.00000000000001	1.0	1.0	0.999999999999999
917	2.4	CCR1	1.0	0.999999999999991	1.00000000000034	0.999999999999992	0	0	0.999999999999999	1.0	1.00000000000007	0.999999999999999	1	1.0	1.0	1.0	1.0	1.0	0.999999999999999	1.0	0.999999999999999	0.999999999999999	1.00000000000001	1.00000000000001	1.0	1.0	0.999999999999999
918	2.5	CCR1	0.999558133286959	0.999999999999991	1.00000000000035	0.999999999999991	0	0	0.999999999999999	1.0	0.523130523222092	0.999999999999999	1	1.0	1.0	1.0	1.0	1.0	0.164367381566213	1.0	0.999999999999999	0.137465956025528	1.00000000000001	1.00000000000001	1.0	1.0	0.999999999999999
919	2.6	CCR1	1.0	0.999999999999991	1.0	0.999999999999992	0	0	0.999999999999999	1.0	1.00000000000007	0.999999999999999	1	1.0	1.0	1.0	1.0	1.0	0.999999999999999	1.0	0.999999999999999	0.999999999999999	1.00000000000001	1.00000000000001	1.0	1.0	0.999999999999999
920	2.7	CCR1	0.999964482260417	0.999999999999991	1.0	0.999999999999992	0	0	0.999999999999999	1.0	0.67285825350344	0.999999999999999	1	1.0	1.0	1.0	1.0	1.0	0.244069632889904	1.0	0.999999999999999	0.197505708262396	1.00000000000001	1.00000000000001	1.0	1.0	0.999999999999999
921	2.8	CCR1	1.0	0.999999999999991	1.0	0.999999999999992	0	0	0.999999999999999	1.0	1.00000000000007	0.999999999999999	1	1.0	1.0	1.0	1.0	1.0	0.999999999999999	1.0	0.999999999999999	0.999999999999999	1.00000000000001	1.00000000000001	1.0	1.0	0.999999999999999
922	2.9	CCR1	1.0	0.999999999999991	1.00000000000036	0.999999999999992	0	0	0.999999999999999	1.0	1.00000000000007	0.999999999999999	1	1.0	1.0	1.0	1.0	1.0	0.999999999999999	1.0	0.999999999999999	0.999999999999999	1.00000000000001	1.00000000000001	1.0	1.0	0.999999999999999
923	P1	CCR1	0.999999882168012	0.999999999999991	1.00000000000037	0.999999999999991	0	0	0.999999999999999	1.0	0.833855709577942	0.999999999999999	1	1.0	1.0	1.0	1.0	1.0	0.464704186189034	1.0	0.999999999999999	0.370347657996925	1.00000000000001	1.00000000000001	1.0	1.0	0.999999999999999
924	P2	CCR1	0.999999112690465	0.999999999999991	1.00000000000036	0.999999999999991	0	0	0.999999999999999	1.0	0.787750062610742	0.999999999999999	1	1.0	1.0	1.0	1.0	1.0	0.371962827685163	1.0	0.999999999999999	0.322619490303266	1.00000000000001	1.00000000000001	1.0	1.0	0.999999999999999
925	1.1	CCR2	0.309325065101021	0.999999999999991	1.00000000000038	0.999999999999992	2	0	3.52041574006439e-06	1.0	0.68877186307039	0.999999999999999	1	1.0	1.0	1.00000000000001	0.0036958906167627	1.0	0.999999999999999	1.0	0.999999999999999	0.999999999999999	1.00000000000001	1.00000000000001	1.0	1.0	0.608613389645968
926	1.10	CCR2	0.0109454791199013	0.999999999999991	0.031348702333698	0.999999999999992	2	0	5.99481096092089e-07	1.0	0.0655352342964341	0.999999999999999	1	1.0	1.0	0.265953382288242	0.0029742396710664	1.0	0.999999999999999	1.0	0.999999999999999	0.999999999999999	1.00000000000001	1.00000000000001	1.0	1.0	0.119211313759851
927	1.2	CCR2	0.0280831951570316	0.999999999999991	0.120065834367019	0.999999999999992	5	0	0.0023800601385434	1.0	0.0051235770337908	0.999999999999999	1	1.0	1.0	0.0910678420433921	0.0030657817749483	1.0	0.999999999999999	1.0	0.999999999999999	0.999999999999999	1.00000000000001	1.00000000000001	1.0	1.0	0.0242836028739714
928	1.3	CCR2	0.999970613895097	0.999999999999991	1.00000000000038	0.999999999999991	0	0	0.225848153081596	1.0	0.779529851541851	0.999999999999999	1	1.0	1.0	0.321686431440347	0.345707793707929	1.0	0.999999999999999	1.0	0.999999999999999	0.999999999999999	1.00000000000001	1.00000000000001	1.0	1.0	0.70269164891348
929	1.4	CCR2	0.138709849953559	0.999999999999991	0.499017143125607	0.999999999999991	4	0	0.0097152513772689	1.0	0.0247415950989754	0.999999999999999	1	1.0	1.0	0.0025244373740613	0.313662214987984	1.0	0.999999999999999	1.0	0.999999999999999	0.999999999999999	1.00000000000001	1.00000000000001	1.0	1.0	0.0236414754834145
930	1.5	CCR2	0.889305872044558	0.999999999999991	1.00000000000036	0.999999999999992	1	0	0.0015346735351665	1.0	0.635325920536637	0.999999999999999	1	1.0	1.0	0.219857985568168	0.0899793999838547	1.0	0.999999999999999	1.0	0.999999999999999	0.999999999999999	1.00000000000001	1.00000000000001	1.0	1.0	0.523021739857057
931	1.6	CCR2	2.79468433889088e-23	0.999999999999991	1.6165330979859001e-22	0.999999999999992	6	0	2.5985396385131e-18	1.0	0.0010477666059038	0.999999999999999	1	1.0	1.0	0.0052815576569372	4.03868679696692e-16	1.0	0.999999999999999	1.0	0.999999999999999	0.999999999999999	1.00000000000001	1.00000000000001	1.0	1.0	0.0021859883053326
932	1.7	CCR2	0.99999999999992	0.999999999999991	1.00000000000033	0.999999999999991	0	0	0.701404277154859	1.0	1.00000000000007	0.999999999999999	1	1.0	1.0	1.00000000000001	0.170118895495475	1.0	0.999999999999999	1.0	0.999999999999999	0.999999999999999	1.00000000000001	1.00000000000001	1.0	1.0	0.999999999999999
933	1.8	CCR2	0.0149819851175428	0.999999999999991	0.0883937121935024	0.999999999999991	4	0	0.0054635720254692	1.0	0.0009073922347079	0.999999999999999	1	1.0	1.0	0.0338643406995097	0.0165366545713379	1.0	0.999999999999999	1.0	0.999999999999999	0.999999999999999	1.00000000000001	1.00000000000001	1.0	1.0	0.0102345626876396
934	1.9	CCR2	2.27648122236573e-05	0.999999999999991	0.0001370534613465	0.999999999999992	4	0	0.0412035104677043	1.0	0.0370081402068101	0.999999999999999	1	1.0	1.0	0.0806124355313274	4.50839578791907e-12	1.0	0.999999999999999	1.0	0.999999999999999	0.999999999999999	1.00000000000001	1.00000000000001	1.0	1.0	0.0155663913152749
935	2.1	CCR2	1.0	0.999999999999991	1.00000000000034	0.999999999999992	0	0	0.999999999999999	1.0	1.00000000000007	0.999999999999999	1	1.0	1.0	1.0	1.0	1.0	0.999999999999999	1.0	0.999999999999999	0.999999999999999	1.00000000000001	1.00000000000001	1.0	1.0	0.999999999999999
936	2.10	CCR2	1.0	0.999999999999991	1.0	0.999999999999992	0	0	0.999999999999999	1.0	1.00000000000007	0.999999999999999	1	1.0	1.0	1.0	1.0	1.0	0.999999999999999	1.0	0.999999999999999	0.999999999999999	1.00000000000001	1.00000000000001	1.0	1.0	0.999999999999999
937	2.11	CCR2	1.0	0.999999999999991	1.00000000000037	0.999999999999992	0	0	0.999999999999999	1.0	1.00000000000007	0.999999999999999	1	1.0	1.0	1.0	1.0	1.0	0.999999999999999	1.0	0.999999999999999	0.999999999999999	1.00000000000001	1.00000000000001	1.0	1.0	0.999999999999999
938	2.12	CCR2	1.0	0.999999999999991	1.00000000000036	0.999999999999992	0	0	0.999999999999999	1.0	1.00000000000007	0.999999999999999	1	1.0	1.0	1.0	0.999999999999999	1.0	0.999999999999999	1.0	0.999999999999999	0.999999999999999	1.00000000000001	1.00000000000001	1.0	1.0	0.999999999999999
939	2.13	CCR2	1.0	0.999999999999991	1.0	0.999999999999992	0	0	0.999999999999999	1.0	1.00000000000007	0.999999999999999	1	1.0	1.0	1.0	1.0	1.0	0.999999999999999	1.0	0.999999999999999	0.999999999999999	1.00000000000001	1.00000000000001	1.0	1.0	0.999999999999999
940	2.2	CCR2	0.999453469233604	0.999999999999991	1.00000000000038	0.999999999999992	0	0	0.512702703932331	1.0	0.985979763702074	0.999999999999999	1	1.0	1.0	0.375606355277589	0.0026534063032742	1.0	0.999999999999999	1.0	0.999999999999999	0.999999999999999	1.00000000000001	1.00000000000001	1.0	1.0	0.733291431006603
941	2.3	CCR2	1.0	0.999999999999991	1.00000000000039	0.999999999999992	0	0	0.999999999999999	1.0	1.00000000000007	0.999999999999999	1	1.0	1.0	1.0	0.999999999999999	1.0	0.999999999999999	1.0	0.999999999999999	0.999999999999999	1.00000000000001	1.00000000000001	1.0	1.0	0.999999999999999
942	2.4	CCR2	1.0	0.999999999999991	1.00000000000034	0.999999999999992	0	0	0.999999999999999	1.0	1.00000000000007	0.999999999999999	1	1.0	1.0	1.0	1.0	1.0	0.999999999999999	1.0	0.999999999999999	0.999999999999999	1.00000000000001	1.00000000000001	1.0	1.0	0.999999999999999
943	2.5	CCR2	1.34977209277426e-12	0.999999999999991	6.7488604638713195e-12	0.999999999999991	6	0	3.01008295433515e-12	1.0	0.0010834071432501	0.999999999999999	1	1.0	1.0	0.0063065736557429	1.68893072693003e-08	1.0	0.999999999999999	1.0	0.999999999999999	0.999999999999999	1.00000000000001	1.00000000000001	1.0	1.0	0.0031125001164167
944	2.6	CCR2	0.0042077411491404	0.999999999999991	0.0188073278635822	0.999999999999992	2	0	4.55185942478797e-05	1.0	0.507262036664113	0.999999999999999	1	1.0	1.0	0.113107156004149	4.39957579039297e-08	1.0	0.999999999999999	1.0	0.999999999999999	0.999999999999999	1.00000000000001	1.00000000000001	1.0	1.0	0.343966421844503
945	2.7	CCR2	3.20011341308268e-09	0.999999999999991	2.55144177529565e-08	0.999999999999992	5	0	6.21756402897181e-11	1.0	0.0024567268426434	0.999999999999999	1	1.0	1.0	0.0813119442032539	3.27194253929788e-07	1.0	0.999999999999999	1.0	0.999999999999999	0.999999999999999	1.00000000000001	1.00000000000001	1.0	1.0	0.0134460655999817
946	2.8	CCR2	0.99999999999722	0.999999999999991	1.0	0.999999999999992	0	0	0.999999999999999	1.0	1.00000000000007	0.999999999999999	1	1.0	1.0	1.0	0.0328019453084658	1.0	0.999999999999999	1.0	0.999999999999999	0.999999999999999	1.00000000000001	1.00000000000001	1.0	1.0	0.999999999999999
947	2.9	CCR2	0.999974640984089	0.999999999999991	1.00000000000036	0.999999999999992	0	0	0.29919344985502	1.0	1.00000000000007	0.999999999999999	1	1.0	1.0	1.00000000000001	0.002509975600992	1.0	0.999999999999999	1.0	0.999999999999999	0.999999999999999	1.00000000000001	1.00000000000001	1.0	1.0	0.999999999999999
948	P1	CCR2	3.82412993021857e-12	0.999999999999991	1.5668310130756597e-11	0.999999999999991	4	0	1.55095519499961e-12	1.0	0.041943364537658	0.999999999999999	1	1.0	1.0	0.051265301687197	7.75340991033956e-12	1.0	0.999999999999999	1.0	0.999999999999999	0.999999999999999	1.00000000000001	1.00000000000001	1.0	1.0	0.0354489368865459
949	P2	CCR2	4.4312686654548005e-10	0.999999999999991	2.01111424047564e-09	0.999999999999991	4	0	1.21539237457098e-09	1.0	0.0257969189640565	0.999999999999999	1	1.0	1.0	0.0348347341870652	3.60693753383267e-11	1.0	0.999999999999999	1.0	0.999999999999999	0.999999999999999	1.00000000000001	1.00000000000001	1.0	1.0	0.0245508147058083
950	1.1	CCR5	1.0	0.999999999999991	1.00000000000038	0.999999999999992	0	0	0.999999999999999	1.0	1.00000000000007	0.999999999999999	1	1.0	1.0	1.0	1.0	1.0	0.999999999999999	1.0	0.999999999999999	0.999999999999999	1.00000000000001	1.00000000000001	1.0	1.0	0.999999999999999
951	1.10	CCR5	1.0	0.999999999999991	1.00000000000038	0.999999999999992	0	0	0.999999999999999	1.0	1.00000000000007	0.999999999999999	1	1.0	1.0	1.0	1.0	1.0	0.999999999999999	1.0	0.999999999999999	0.999999999999999	1.00000000000001	1.00000000000001	1.0	1.0	0.999999999999999
952	1.2	CCR5	0.999999969858085	0.999999999999991	1.0	0.999999999999992	0	0	0.999999999999999	1.0	0.190502263118227	0.999999999999999	1	1.0	1.0	1.0	1.0	1.0	0.999999999999999	1.0	0.999999999999999	0.999999999999999	1.00000000000001	1.00000000000001	1.0	1.0	0.999999999999999
953	1.3	CCR5	1.0	0.999999999999991	1.00000000000038	0.999999999999991	0	0	0.999999999999999	1.0	1.00000000000007	0.999999999999999	1	1.0	1.0	1.0	1.0	1.0	0.999999999999999	1.0	0.999999999999999	0.999999999999999	1.00000000000001	1.00000000000001	1.0	1.0	0.999999999999999
954	1.4	CCR5	1.0	0.999999999999991	1.00000000000036	0.999999999999991	0	0	0.999999999999999	1.0	1.00000000000007	0.999999999999999	1	1.0	1.0	1.0	1.0	1.0	0.999999999999999	1.0	0.999999999999999	0.999999999999999	1.00000000000001	1.00000000000001	1.0	1.0	0.999999999999999
955	1.5	CCR5	0.999288613533357	0.999999999999991	1.00000000000036	0.999999999999992	0	0	0.999999999999999	1.0	0.0062538066400006	0.999999999999999	1	1.0	1.0	1.0	1.0	1.0	0.999999999999999	1.0	0.999999999999999	0.999999999999999	1.00000000000001	1.00000000000001	1.0	1.0	0.999999999999999
956	1.6	CCR5	0.999999999999998	0.999999999999991	1.00000000000034	0.999999999999992	0	0	0.999999999999999	1.0	0.768494825836785	0.999999999999999	1	1.0	1.0	1.0	1.0	1.0	0.999999999999999	1.0	0.999999999999999	0.999999999999999	1.00000000000001	1.00000000000001	1.0	1.0	0.999999999999999
957	1.7	CCR5	1.0	0.999999999999991	1.00000000000033	0.999999999999991	0	0	0.999999999999999	1.0	1.00000000000007	0.999999999999999	1	1.0	1.0	1.0	1.0	1.0	0.999999999999999	1.0	0.999999999999999	0.999999999999999	1.00000000000001	1.00000000000001	1.0	1.0	0.999999999999999
958	1.8	CCR5	0.999999999996983	0.999999999999991	1.00000000000037	0.999999999999991	0	0	0.999999999999999	1.0	0.551499777319169	0.999999999999999	1	1.0	1.0	1.0	1.0	1.0	0.999999999999999	1.0	0.999999999999999	0.999999999999999	1.00000000000001	1.00000000000001	1.0	1.0	0.999999999999999
959	1.9	CCR5	0.999999940695672	0.999999999999991	1.00000000000034	0.999999999999992	0	0	0.999999999999999	1.0	0.167927644716904	0.999999999999999	1	1.0	1.0	1.0	1.0	1.0	0.999999999999999	1.0	0.999999999999999	0.999999999999999	1.00000000000001	1.00000000000001	1.0	1.0	0.999999999999999
960	2.1	CCR5	1.0	0.999999999999991	1.00000000000034	0.999999999999992	0	0	0.999999999999999	1.0	1.00000000000007	0.999999999999999	1	1.0	1.0	1.0	1.0	1.0	0.999999999999999	1.0	0.999999999999999	0.999999999999999	1.00000000000001	1.00000000000001	1.0	1.0	0.999999999999999
961	2.10	CCR5	1.0	0.999999999999991	1.0	0.999999999999992	0	0	0.999999999999999	1.0	1.00000000000007	0.999999999999999	1	1.0	1.0	1.0	1.0	1.0	0.999999999999999	1.0	0.999999999999999	0.999999999999999	1.00000000000001	1.00000000000001	1.0	1.0	0.999999999999999
962	2.11	CCR5	1.0	0.999999999999991	1.00000000000037	0.999999999999992	0	0	0.999999999999999	1.0	1.00000000000007	0.999999999999999	1	1.0	1.0	1.0	1.0	1.0	0.999999999999999	1.0	0.999999999999999	0.999999999999999	1.00000000000001	1.00000000000001	1.0	1.0	0.999999999999999
963	2.12	CCR5	1.0	0.999999999999991	1.00000000000036	0.999999999999992	0	0	0.999999999999999	1.0	1.00000000000007	0.999999999999999	1	1.0	1.0	1.0	1.0	1.0	0.999999999999999	1.0	0.999999999999999	0.999999999999999	1.00000000000001	1.00000000000001	1.0	1.0	0.999999999999999
964	2.13	CCR5	1.0	0.999999999999991	1.0	0.999999999999992	0	0	0.999999999999999	1.0	1.00000000000007	0.999999999999999	1	1.0	1.0	1.0	1.0	1.0	0.999999999999999	1.0	0.999999999999999	0.999999999999999	1.00000000000001	1.00000000000001	1.0	1.0	0.999999999999999
965	2.2	CCR5	0.999999999999888	0.999999999999991	1.00000000000038	0.999999999999992	0	0	0.999999999999999	1.0	0.666964210874692	0.999999999999999	1	1.0	1.0	1.0	1.0	1.0	0.999999999999999	1.0	0.999999999999999	0.999999999999999	1.00000000000001	1.00000000000001	1.0	1.0	0.999999999999999
966	2.3	CCR5	1.0	0.999999999999991	1.00000000000039	0.999999999999992	0	0	0.999999999999999	1.0	1.00000000000007	0.999999999999999	1	1.0	1.0	1.0	1.0	1.0	0.999999999999999	1.0	0.999999999999999	0.999999999999999	1.00000000000001	1.00000000000001	1.0	1.0	0.999999999999999
967	2.4	CCR5	1.0	0.999999999999991	1.00000000000034	0.999999999999992	0	0	0.999999999999999	1.0	1.00000000000007	0.999999999999999	1	1.0	1.0	1.0	1.0	1.0	0.999999999999999	1.0	0.999999999999999	0.999999999999999	1.00000000000001	1.00000000000001	1.0	1.0	0.999999999999999
968	2.5	CCR5	0.999999999999999	0.999999999999991	1.00000000000035	0.999999999999991	0	0	0.999999999999999	1.0	0.774673370368345	0.999999999999999	1	1.0	1.0	1.0	1.0	1.0	0.999999999999999	1.0	0.999999999999999	0.999999999999999	1.00000000000001	1.00000000000001	1.0	1.0	0.999999999999999
969	2.6	CCR5	1.0	0.999999999999991	1.0	0.999999999999992	0	0	0.999999999999999	1.0	1.00000000000007	0.999999999999999	1	1.0	1.0	1.0	1.0	1.0	0.999999999999999	1.0	0.999999999999999	0.999999999999999	1.00000000000001	1.00000000000001	1.0	1.0	0.999999999999999
970	2.7	CCR5	0.999999897975991	0.999999999999991	1.0	0.999999999999992	0	0	0.999999999999999	1.0	0.150751008714535	0.999999999999999	1	1.0	1.0	1.0	1.0	1.0	0.999999999999999	1.0	0.999999999999999	0.999999999999999	1.00000000000001	1.00000000000001	1.0	1.0	0.999999999999999
971	2.8	CCR5	1.0	0.999999999999991	1.0	0.999999999999992	0	0	0.999999999999999	1.0	1.00000000000007	0.999999999999999	1	1.0	1.0	1.0	1.0	1.0	0.999999999999999	1.0	0.999999999999999	0.999999999999999	1.00000000000001	1.00000000000001	1.0	1.0	0.999999999999999
972	2.9	CCR5	1.0	0.999999999999991	1.00000000000036	0.999999999999992	0	0	0.999999999999999	1.0	1.00000000000007	0.999999999999999	1	1.0	1.0	1.0	1.0	1.0	0.999999999999999	1.0	0.999999999999999	0.999999999999999	1.00000000000001	1.00000000000001	1.0	1.0	0.999999999999999
973	P1	CCR5	0.999999999499824	0.999999999999991	1.00000000000037	0.999999999999991	0	0	0.999999999999999	1.0	0.346708736678777	0.999999999999999	1	1.0	1.0	1.0	1.0	1.0	0.999999999999999	1.0	0.999999999999999	0.999999999999999	1.00000000000001	1.00000000000001	1.0	1.0	0.999999999999999
974	P2	CCR5	0.999999996832233	0.999999999999991	1.00000000000036	0.999999999999991	0	0	0.999999999999999	1.0	0.273195096687818	0.999999999999999	1	1.0	1.0	1.0	1.0	1.0	0.999999999999999	1.0	0.999999999999999	0.999999999999999	1.00000000000001	1.00000000000001	1.0	1.0	0.999999999999999
975	1.1	CCRL2	1.0	0.999999999999991	1.00000000000038	0.999999999999992	0	0	0.999999999999999	1.0	1.00000000000007	0.999999999999999	1	1.0	1.0	1.0	0.999999999999993	1.0	0.999999999999999	1.0	0.999999999999999	0.999999999999999	1.00000000000001	1.00000000000001	1.0	1.0	0.999999999999999
976	1.10	CCRL2	1.0	0.999999999999991	1.00000000000038	0.999999999999992	0	0	0.999999999999999	1.0	1.00000000000007	0.999999999999999	1	1.0	1.0	1.0	0.17698340320066	1.0	0.999999999999999	1.0	0.999999999999999	0.999999999999999	1.00000000000001	1.00000000000001	1.0	1.0	0.999999999999999
977	1.2	CCRL2	1.0	0.999999999999991	1.0	0.999999999999992	0	0	0.999999999999999	1.0	1.00000000000007	0.999999999999999	1	1.0	1.0	1.0	0.999999999999997	1.0	0.999999999999999	1.0	0.999999999999999	0.999999999999999	1.00000000000001	1.00000000000001	1.0	1.0	0.999999999999999
978	1.3	CCRL2	1.0	0.999999999999991	1.00000000000038	0.999999999999991	0	0	0.999999999999999	1.0	1.00000000000007	0.999999999999999	1	1.0	1.0	1.0	0.999999999999992	1.0	0.999999999999999	1.0	0.999999999999999	0.999999999999999	1.00000000000001	1.00000000000001	1.0	1.0	0.999999999999999
979	1.4	CCRL2	1.0	0.999999999999991	1.00000000000036	0.999999999999991	0	0	0.999999999999999	1.0	1.00000000000007	0.999999999999999	1	1.0	1.0	1.0	0.226307963539286	1.0	0.999999999999999	1.0	0.999999999999999	0.999999999999999	1.00000000000001	1.00000000000001	1.0	1.0	0.999999999999999
980	1.5	CCRL2	1.0	0.999999999999991	1.00000000000036	0.999999999999992	0	0	0.999999999999999	1.0	1.00000000000007	0.999999999999999	1	1.0	1.0	1.0	0.999999999999995	1.0	0.999999999999999	1.0	0.999999999999999	0.999999999999999	1.00000000000001	1.00000000000001	1.0	1.0	0.999999999999999
981	1.6	CCRL2	0.999999507523175	0.999999999999991	1.00000000000034	0.999999999999992	1	0	0.999999999999999	1.0	1.00000000000007	0.999999999999999	1	1.0	1.0	1.0	0.0013797266084349	1.0	0.999999999999999	1.0	0.999999999999999	0.999999999999999	1.00000000000001	1.00000000000001	1.0	1.0	0.999999999999999
982	1.7	CCRL2	1.0	0.999999999999991	1.00000000000033	0.999999999999991	0	0	0.999999999999999	1.0	1.00000000000007	0.999999999999999	1	1.0	1.0	1.0	0.999999999999994	1.0	0.999999999999999	1.0	0.999999999999999	0.999999999999999	1.00000000000001	1.00000000000001	1.0	1.0	0.999999999999999
983	1.8	CCRL2	1.0	0.999999999999991	1.00000000000037	0.999999999999991	0	0	0.999999999999999	1.0	1.00000000000007	0.999999999999999	1	1.0	1.0	1.0	0.181353393933324	1.0	0.999999999999999	1.0	0.999999999999999	0.999999999999999	1.00000000000001	1.00000000000001	1.0	1.0	0.999999999999999
984	1.9	CCRL2	1.0	0.999999999999991	1.00000000000034	0.999999999999992	0	0	0.999999999999999	1.0	1.00000000000007	0.999999999999999	1	1.0	1.0	1.0	0.999999999999998	1.0	0.999999999999999	1.0	0.999999999999999	0.999999999999999	1.00000000000001	1.00000000000001	1.0	1.0	0.999999999999999
985	2.1	CCRL2	1.0	0.999999999999991	1.00000000000034	0.999999999999992	0	0	0.999999999999999	1.0	1.00000000000007	0.999999999999999	1	1.0	1.0	1.0	1.0	1.0	0.999999999999999	1.0	0.999999999999999	0.999999999999999	1.00000000000001	1.00000000000001	1.0	1.0	0.999999999999999
986	2.10	CCRL2	1.0	0.999999999999991	1.0	0.999999999999992	0	0	0.999999999999999	1.0	1.00000000000007	0.999999999999999	1	1.0	1.0	1.0	1.0	1.0	0.999999999999999	1.0	0.999999999999999	0.999999999999999	1.00000000000001	1.00000000000001	1.0	1.0	0.999999999999999
987	2.11	CCRL2	1.0	0.999999999999991	1.00000000000037	0.999999999999992	0	0	0.999999999999999	1.0	1.00000000000007	0.999999999999999	1	1.0	1.0	1.0	0.999999999999999	1.0	0.999999999999999	1.0	0.999999999999999	0.999999999999999	1.00000000000001	1.00000000000001	1.0	1.0	0.999999999999999
988	2.12	CCRL2	1.0	0.999999999999991	1.00000000000036	0.999999999999992	0	0	0.999999999999999	1.0	1.00000000000007	0.999999999999999	1	1.0	1.0	1.0	1.0	1.0	0.999999999999999	1.0	0.999999999999999	0.999999999999999	1.00000000000001	1.00000000000001	1.0	1.0	0.999999999999999
989	2.13	CCRL2	1.0	0.999999999999991	1.0	0.999999999999992	0	0	0.999999999999999	1.0	1.00000000000007	0.999999999999999	1	1.0	1.0	1.0	0.999999999999999	1.0	0.999999999999999	1.0	0.999999999999999	0.999999999999999	1.00000000000001	1.00000000000001	1.0	1.0	0.999999999999999
990	2.2	CCRL2	1.0	0.999999999999991	1.00000000000038	0.999999999999992	0	0	0.999999999999999	1.0	1.00000000000007	0.999999999999999	1	1.0	1.0	1.0	0.29027565835122	1.0	0.999999999999999	1.0	0.999999999999999	0.999999999999999	1.00000000000001	1.00000000000001	1.0	1.0	0.999999999999999
991	2.3	CCRL2	1.0	0.999999999999991	1.00000000000039	0.999999999999992	0	0	0.999999999999999	1.0	1.00000000000007	0.999999999999999	1	1.0	1.0	1.0	0.999999999999998	1.0	0.999999999999999	1.0	0.999999999999999	0.999999999999999	1.00000000000001	1.00000000000001	1.0	1.0	0.999999999999999
992	2.4	CCRL2	1.0	0.999999999999991	1.00000000000034	0.999999999999992	0	0	0.999999999999999	1.0	1.00000000000007	0.999999999999999	1	1.0	1.0	1.0	0.999999999999999	1.0	0.999999999999999	1.0	0.999999999999999	0.999999999999999	1.00000000000001	1.00000000000001	1.0	1.0	0.999999999999999
993	2.5	CCRL2	0.999999999999649	0.999999999999991	1.00000000000035	0.999999999999991	0	0	0.999999999999999	1.0	1.00000000000007	0.999999999999999	1	1.0	1.0	1.0	0.0459438886951553	1.0	0.999999999999999	1.0	0.999999999999999	0.999999999999999	1.00000000000001	1.00000000000001	1.0	1.0	0.999999999999999
994	2.6	CCRL2	0.999999999999984	0.999999999999991	1.0	0.999999999999992	0	0	0.999999999999999	1.0	1.00000000000007	0.999999999999999	1	1.0	1.0	1.0	0.070551710993745	1.0	0.999999999999999	1.0	0.999999999999999	0.999999999999999	1.00000000000001	1.00000000000001	1.0	1.0	0.999999999999999
995	2.7	CCRL2	1.0	0.999999999999991	1.0	0.999999999999992	0	0	0.999999999999999	1.0	1.00000000000007	0.999999999999999	1	1.0	1.0	1.0	0.999999999999997	1.0	0.999999999999999	1.0	0.999999999999999	0.999999999999999	1.00000000000001	1.00000000000001	1.0	1.0	0.999999999999999
996	2.8	CCRL2	1.0	0.999999999999991	1.0	0.999999999999992	0	0	0.999999999999999	1.0	1.00000000000007	0.999999999999999	1	1.0	1.0	1.0	0.999999999999999	1.0	0.999999999999999	1.0	0.999999999999999	0.999999999999999	1.00000000000001	1.00000000000001	1.0	1.0	0.999999999999999
997	2.9	CCRL2	1.0	0.999999999999991	1.00000000000036	0.999999999999992	0	0	0.999999999999999	1.0	1.00000000000007	0.999999999999999	1	1.0	1.0	1.0	0.999999999999997	1.0	0.999999999999999	1.0	0.999999999999999	0.999999999999999	1.00000000000001	1.00000000000001	1.0	1.0	0.999999999999999
998	P1	CCRL2	0.999999999874673	0.999999999999991	1.00000000000037	0.999999999999991	0	0	0.999999999999999	1.0	1.00000000000007	0.999999999999999	1	1.0	1.0	1.0	0.0156379667850836	1.0	0.999999999999999	1.0	0.999999999999999	0.999999999999999	1.00000000000001	1.00000000000001	1.0	1.0	0.999999999999999
999	P2	CCRL2	1.0	0.999999999999991	1.00000000000036	0.999999999999991	0	0	0.999999999999999	1.0	1.00000000000007	0.999999999999999	1	1.0	1.0	1.0	0.135831534940472	1.0	0.999999999999999	1.0	0.999999999999999	0.999999999999999	1.00000000000001	1.00000000000001	1.0	1.0	0.999999999999999
1000	1.1	CD14	0.601399088109254	0.999999999999991	1.00000000000038	0.999999999999992	2	0	0.999999999999999	1.0	0.507308463414734	0.999999999999999	1	1.0	1.0	1.0	3.29044305611305e-05	1.0	0.0046671379143116	1.0	0.999999999999999	0.999999999999999	1.00000000000001	1.00000000000001	1.0	1.0	0.999999999999999
1001	1.10	CD14	0.0005846349036584	0.999999999999991	0.0019163032953248	0.999999999999992	2	0	0.999999999999999	1.0	0.0002639435251951	0.999999999999999	1	1.0	1.0	1.0	1.57873147095649e-10	1.0	0.0611026728288505	1.0	0.999999999999999	0.999999999999999	1.00000000000001	1.00000000000001	1.0	1.0	0.999999999999999
1002	1.2	CD14	0.0628629688346186	0.999999999999991	0.244007576397533	0.999999999999992	2	0	0.999999999999999	1.0	0.0104095186396873	0.999999999999999	1	1.0	1.0	1.0	6.10782251348585e-08	1.0	0.0813267191414073	1.0	0.999999999999999	0.999999999999999	1.00000000000001	1.00000000000001	1.0	1.0	0.999999999999999
1003	1.3	CD14	0.999999988081054	0.999999999999991	1.00000000000038	0.999999999999991	0	0	0.999999999999999	1.0	0.937223513616578	0.999999999999999	1	1.0	1.0	1.0	0.0436593398796405	1.0	0.841114802768341	1.0	0.999999999999999	0.999999999999999	1.00000000000001	1.00000000000001	1.0	1.0	0.999999999999999
1004	1.4	CD14	0.988054633309199	0.999999999999991	1.00000000000036	0.999999999999991	1	0	0.999999999999999	1.0	0.686687875490201	0.999999999999999	1	1.0	1.0	1.0	0.0001385564643724	1.0	0.44946524989279	1.0	0.999999999999999	0.999999999999999	1.00000000000001	1.00000000000001	1.0	1.0	0.999999999999999
1005	1.5	CD14	0.871892831459819	0.999999999999991	1.00000000000036	0.999999999999992	1	0	0.999999999999999	1.0	0.816314221470722	0.999999999999999	1	1.0	1.0	1.0	2.60980329711041e-06	1.0	0.264062983972038	1.0	0.999999999999999	0.999999999999999	1.00000000000001	1.00000000000001	1.0	1.0	0.999999999999999
1006	1.6	CD14	1.59325963285021e-05	0.999999999999991	4.89595408011262e-05	0.999999999999992	2	0	0.999999999999999	1.0	2.80909735848468e-05	0.999999999999999	1	1.0	1.0	1.0	3.66757194716212e-12	1.0	0.0472788489369087	1.0	0.999999999999999	0.999999999999999	1.00000000000001	1.00000000000001	1.0	1.0	0.999999999999999
1007	1.7	CD14	0.999997946603282	0.999999999999991	1.00000000000033	0.999999999999991	1	0	0.999999999999999	1.0	1.00000000000007	0.999999999999999	1	1.0	1.0	1.0	0.0018517675043729	1.0	0.776398966561065	1.0	0.999999999999999	0.999999999999999	1.00000000000001	1.00000000000001	1.0	1.0	0.999999999999999
1008	1.8	CD14	0.925963959061349	0.999999999999991	1.00000000000037	0.999999999999991	2	0	0.999999999999999	1.0	0.0534358108858174	0.999999999999999	1	1.0	1.0	1.0	0.0003126079579595	1.0	0.828919460319642	1.0	0.999999999999999	0.999999999999999	1.00000000000001	1.00000000000001	1.0	1.0	0.999999999999999
1009	1.9	CD14	0.0638206716401262	0.999999999999991	0.226832507636593	0.999999999999992	2	0	0.999999999999999	1.0	0.449444194859532	0.999999999999999	1	1.0	1.0	1.0	6.128676881847541e-09	1.0	0.0033730953521664	1.0	0.999999999999999	0.999999999999999	1.00000000000001	1.00000000000001	1.0	1.0	0.999999999999999
1010	2.1	CD14	1.0	0.999999999999991	1.00000000000034	0.999999999999992	0	0	0.999999999999999	1.0	1.00000000000007	0.999999999999999	1	1.0	1.0	1.0	1.0	1.0	0.999999999999999	1.0	0.999999999999999	0.999999999999999	1.00000000000001	1.00000000000001	1.0	1.0	0.999999999999999
1011	2.10	CD14	1.0	0.999999999999991	1.0	0.999999999999992	0	0	0.999999999999999	1.0	1.00000000000007	0.999999999999999	1	1.0	1.0	1.0	1.0	1.0	0.999999999999999	1.0	0.999999999999999	0.999999999999999	1.00000000000001	1.00000000000001	1.0	1.0	0.999999999999999
1012	2.11	CD14	0.999999999998572	0.999999999999991	1.00000000000037	0.999999999999992	0	0	0.999999999999999	1.0	1.00000000000007	0.999999999999999	1	1.0	1.0	1.0	1.0	1.0	0.158088231433452	1.0	0.999999999999999	0.999999999999999	1.00000000000001	1.00000000000001	1.0	1.0	0.999999999999999
1013	2.12	CD14	1.0	0.999999999999991	1.00000000000036	0.999999999999992	0	0	0.999999999999999	1.0	1.00000000000007	0.999999999999999	1	1.0	1.0	1.0	1.0	1.0	0.999999999999999	1.0	0.999999999999999	0.999999999999999	1.00000000000001	1.00000000000001	1.0	1.0	0.999999999999999
1014	2.13	CD14	1.0	0.999999999999991	1.0	0.999999999999992	0	0	0.999999999999999	1.0	1.00000000000007	0.999999999999999	1	1.0	1.0	1.0	1.0	1.0	0.999999999999999	1.0	0.999999999999999	0.999999999999999	1.00000000000001	1.00000000000001	1.0	1.0	0.999999999999999
1015	2.2	CD14	1.0	0.999999999999991	1.00000000000038	0.999999999999992	0	0	0.999999999999999	1.0	1.00000000000007	0.999999999999999	1	1.0	1.0	1.0	0.245252949349791	1.0	0.851602059748325	1.0	0.999999999999999	0.999999999999999	1.00000000000001	1.00000000000001	1.0	1.0	0.999999999999999
1016	2.3	CD14	1.0	0.999999999999991	1.00000000000039	0.999999999999992	0	0	0.999999999999999	1.0	1.00000000000007	0.999999999999999	1	1.0	1.0	1.0	1.0	1.0	0.999999999999999	1.0	0.999999999999999	0.999999999999999	1.00000000000001	1.00000000000001	1.0	1.0	0.999999999999999
1017	2.4	CD14	1.0	0.999999999999991	1.00000000000034	0.999999999999992	0	0	0.999999999999999	1.0	1.00000000000007	0.999999999999999	1	1.0	1.0	1.0	1.0	1.0	0.999999999999999	1.0	0.999999999999999	0.999999999999999	1.00000000000001	1.00000000000001	1.0	1.0	0.999999999999999
1018	2.5	CD14	0.0015942737000552	0.999999999999991	0.0049506393843819	0.999999999999991	3	0	0.999999999999999	1.0	4.96402334482352e-05	0.999999999999999	1	1.0	1.0	1.0	3.67104477274482e-07	1.0	0.0026492694726232	1.0	0.999999999999999	0.999999999999999	1.00000000000001	1.00000000000001	1.0	1.0	0.999999999999999
1019	2.6	CD14	0.202807969614818	0.999999999999991	0.747854387954641	0.999999999999992	2	0	0.999999999999999	1.0	0.0026395648767689	0.999999999999999	1	1.0	1.0	1.0	2.56046282272339e-05	1.0	0.0628070502389862	1.0	0.999999999999999	0.999999999999999	1.00000000000001	1.00000000000001	1.0	1.0	0.999999999999999
1020	2.7	CD14	1.43615465187243e-05	0.999999999999991	7.84565967226606e-05	0.999999999999992	3	0	0.999999999999999	1.0	0.0069639226910965	0.999999999999999	1	1.0	1.0	1.0	4.47936368377631e-12	1.0	7.2693453511444e-05	1.0	0.999999999999999	0.999999999999999	1.00000000000001	1.00000000000001	1.0	1.0	0.999999999999999
1021	2.8	CD14	0.999997502040036	0.999999999999991	1.0	0.999999999999992	0	0	0.999999999999999	1.0	0.547443973552946	0.999999999999999	1	1.0	1.0	1.0	0.0219650988540853	1.0	0.999999999999999	1.0	0.999999999999999	0.999999999999999	1.00000000000001	1.00000000000001	1.0	1.0	0.999999999999999
1022	2.9	CD14	0.999206136810549	0.999999999999991	1.00000000000036	0.999999999999992	1	0	0.999999999999999	1.0	0.950913141408026	0.999999999999999	1	1.0	1.0	1.0	0.0004998675686663	1.0	0.459682558499338	1.0	0.999999999999999	0.999999999999999	1.00000000000001	1.00000000000001	1.0	1.0	0.999999999999999
1023	P1	CD14	0.0116687338590054	0.999999999999991	0.0307346115036304	0.999999999999991	2	0	0.999999999999999	1.0	0.0066818708866742	0.999999999999999	1	1.0	1.0	1.0	2.14386800873916e-10	1.0	0.314049154304848	1.0	0.999999999999999	0.999999999999999	1.00000000000001	1.00000000000001	1.0	1.0	0.999999999999999
1024	P2	CD14	0.145987441561264	0.999999999999991	0.387984641987144	0.999999999999991	3	0	0.999999999999999	1.0	0.0029735275264298	0.999999999999999	1	1.0	1.0	1.0	1.56935674623785e-05	1.0	0.0306309078240257	1.0	0.999999999999999	0.999999999999999	1.00000000000001	1.00000000000001	1.0	1.0	0.999999999999999
1025	1.1	CD163	0.999886105596264	0.999999999999991	1.00000000000038	0.999999999999992	0	0	0.999999999999999	1.0	0.146135353658844	0.999999999999999	1	1.0	1.0	1.0	0.0375667133593325	1.0	0.999999999999999	1.0	0.999999999999999	0.999999999999999	1.00000000000001	1.00000000000001	1.0	1.0	0.999999999999999
1026	1.10	CD163	0.997024397145484	0.999999999999991	1.00000000000038	0.999999999999992	2	0	0.999999999999999	1.0	0.163211564124423	0.999999999999999	1	1.0	1.0	1.0	0.0022289193202356	1.0	0.999999999999999	1.0	0.999999999999999	0.999999999999999	1.00000000000001	1.00000000000001	1.0	1.0	0.999999999999999
1027	1.2	CD163	0.235184328860295	0.999999999999991	0.835896108599845	0.999999999999992	2	0	0.999999999999999	1.0	0.0008917347997618	0.999999999999999	1	1.0	1.0	1.0	2.11050526346288e-06	1.0	0.999999999999999	1.0	0.999999999999999	0.999999999999999	1.00000000000001	1.00000000000001	1.0	1.0	0.999999999999999
1028	1.3	CD163	0.999325511370666	0.999999999999991	1.00000000000038	0.999999999999991	0	0	0.999999999999999	1.0	0.206357239665132	0.999999999999999	1	1.0	1.0	1.0	0.0056476453091835	1.0	0.999999999999999	1.0	0.999999999999999	0.999999999999999	1.00000000000001	1.00000000000001	1.0	1.0	0.999999999999999
1029	1.4	CD163	0.999990878444122	0.999999999999991	1.00000000000036	0.999999999999991	0	0	0.999999999999999	1.0	0.262719322737962	0.999999999999999	1	1.0	1.0	1.0	0.0566932088602016	1.0	0.999999999999999	1.0	0.999999999999999	0.999999999999999	1.00000000000001	1.00000000000001	1.0	1.0	0.999999999999999
1030	1.5	CD163	0.999468687062054	0.999999999999991	1.00000000000036	0.999999999999992	1	0	0.999999999999999	1.0	0.115827338365874	0.999999999999999	1	1.0	1.0	1.0	0.0182823335592708	1.0	0.999999999999999	1.0	0.999999999999999	0.999999999999999	1.00000000000001	1.00000000000001	1.0	1.0	0.999999999999999
1031	1.6	CD163	0.858266152226481	0.999999999999991	1.00000000000034	0.999999999999992	2	0	0.999999999999999	1.0	0.084122970854619	0.999999999999999	1	1.0	1.0	1.0	1.69111256339806e-05	1.0	0.999999999999999	1.0	0.999999999999999	0.999999999999999	1.00000000000001	1.00000000000001	1.0	1.0	0.999999999999999
1032	1.7	CD163	0.999848850367178	0.999999999999991	1.00000000000033	0.999999999999991	1	0	0.999999999999999	1.0	0.585531648769051	0.999999999999999	1	1.0	1.0	1.0	0.0019282211590739	1.0	0.999999999999999	1.0	0.999999999999999	0.999999999999999	1.00000000000001	1.00000000000001	1.0	1.0	0.999999999999999
1033	1.8	CD163	0.999998347308358	0.999999999999991	1.00000000000037	0.999999999999991	0	0	0.999999999999999	1.0	0.977418666643235	0.999999999999999	1	1.0	1.0	1.0	0.002404919701885	1.0	0.999999999999999	1.0	0.999999999999999	0.999999999999999	1.00000000000001	1.00000000000001	1.0	1.0	0.999999999999999
1034	1.9	CD163	0.970595983459283	0.999999999999991	1.00000000000034	0.999999999999992	2	0	0.999999999999999	1.0	0.0192834192401331	0.999999999999999	1	1.0	1.0	1.0	0.0033670719607441	1.0	0.999999999999999	1.0	0.999999999999999	0.999999999999999	1.00000000000001	1.00000000000001	1.0	1.0	0.999999999999999
1035	2.1	CD163	1.0	0.999999999999991	1.00000000000034	0.999999999999992	0	0	0.999999999999999	1.0	1.00000000000007	0.999999999999999	1	1.0	1.0	1.0	1.0	1.0	0.999999999999999	1.0	0.999999999999999	0.999999999999999	1.00000000000001	1.00000000000001	1.0	1.0	0.999999999999999
1036	2.10	CD163	1.0	0.999999999999991	1.0	0.999999999999992	0	0	0.999999999999999	1.0	1.00000000000007	0.999999999999999	1	1.0	1.0	1.0	1.0	1.0	0.999999999999999	1.0	0.999999999999999	0.999999999999999	1.00000000000001	1.00000000000001	1.0	1.0	0.999999999999999
1037	2.11	CD163	1.0	0.999999999999991	1.00000000000037	0.999999999999992	0	0	0.999999999999999	1.0	1.00000000000007	0.999999999999999	1	1.0	1.0	1.0	0.999999999999999	1.0	0.999999999999999	1.0	0.999999999999999	0.999999999999999	1.00000000000001	1.00000000000001	1.0	1.0	0.999999999999999
1038	2.12	CD163	1.0	0.999999999999991	1.00000000000036	0.999999999999992	0	0	0.999999999999999	1.0	1.00000000000007	0.999999999999999	1	1.0	1.0	1.0	0.999999999999999	1.0	0.999999999999999	1.0	0.999999999999999	0.999999999999999	1.00000000000001	1.00000000000001	1.0	1.0	0.999999999999999
1039	2.13	CD163	1.0	0.999999999999991	1.0	0.999999999999992	0	0	0.999999999999999	1.0	1.00000000000007	0.999999999999999	1	1.0	1.0	1.0	1.0	1.0	0.999999999999999	1.0	0.999999999999999	0.999999999999999	1.00000000000001	1.00000000000001	1.0	1.0	0.999999999999999
1040	2.2	CD163	0.999867263530881	0.999999999999991	1.00000000000038	0.999999999999992	0	0	0.999999999999999	1.0	0.280611533646047	0.999999999999999	1	1.0	1.0	1.0	0.0105767452118805	1.0	0.999999999999999	1.0	0.999999999999999	0.999999999999999	1.00000000000001	1.00000000000001	1.0	1.0	0.999999999999999
1041	2.3	CD163	1.0	0.999999999999991	1.00000000000039	0.999999999999992	0	0	0.999999999999999	1.0	1.00000000000007	0.999999999999999	1	1.0	1.0	1.0	0.999999999999999	1.0	0.999999999999999	1.0	0.999999999999999	0.999999999999999	1.00000000000001	1.00000000000001	1.0	1.0	0.999999999999999
1042	2.4	CD163	1.0	0.999999999999991	1.00000000000034	0.999999999999992	0	0	0.999999999999999	1.0	1.00000000000007	0.999999999999999	1	1.0	1.0	1.0	1.0	1.0	0.999999999999999	1.0	0.999999999999999	0.999999999999999	1.00000000000001	1.00000000000001	1.0	1.0	0.999999999999999
1043	2.5	CD163	0.999197102714551	0.999999999999991	1.00000000000035	0.999999999999991	1	0	0.999999999999999	1.0	0.415222673776739	0.999999999999999	1	1.0	1.0	1.0	0.0012501197893	1.0	0.999999999999999	1.0	0.999999999999999	0.999999999999999	1.00000000000001	1.00000000000001	1.0	1.0	0.999999999999999
1044	2.6	CD163	0.348983870157918	0.999999999999991	1.0	0.999999999999992	2	0	0.999999999999999	1.0	0.0042859168337501	0.999999999999999	1	1.0	1.0	1.0	1.54294194681332e-06	1.0	0.999999999999999	1.0	0.999999999999999	0.999999999999999	1.00000000000001	1.00000000000001	1.0	1.0	0.999999999999999
1045	2.7	CD163	0.0205170264515456	0.999999999999991	0.0747225037432833	0.999999999999992	2	0	0.999999999999999	1.0	0.0003683348931264	0.999999999999999	1	1.0	1.0	1.0	3.37808711819089e-09	1.0	0.999999999999999	1.0	0.999999999999999	0.999999999999999	1.00000000000001	1.00000000000001	1.0	1.0	0.999999999999999
1046	2.8	CD163	1.0	0.999999999999991	1.0	0.999999999999992	0	0	0.999999999999999	1.0	1.00000000000007	0.999999999999999	1	1.0	1.0	1.0	1.0	1.0	0.999999999999999	1.0	0.999999999999999	0.999999999999999	1.00000000000001	1.00000000000001	1.0	1.0	0.999999999999999
1047	2.9	CD163	0.549250324873582	0.999999999999991	1.00000000000036	0.999999999999992	2	0	0.999999999999999	1.0	0.0008917347997618	0.999999999999999	1	1.0	1.0	1.0	0.000139589754155	1.0	0.999999999999999	1.0	0.999999999999999	0.999999999999999	1.00000000000001	1.00000000000001	1.0	1.0	0.999999999999999
1048	P1	CD163	0.998709670385751	0.999999999999991	1.00000000000037	0.999999999999991	1	0	0.999999999999999	1.0	0.385768241767322	0.999999999999999	1	1.0	1.0	1.0	0.0009738547252545	1.0	0.999999999999999	1.0	0.999999999999999	0.999999999999999	1.00000000000001	1.00000000000001	1.0	1.0	0.999999999999999
1049	P2	CD163	0.996824515901412	0.999999999999991	1.00000000000036	0.999999999999991	1	0	0.999999999999999	1.0	0.307240665368275	0.999999999999999	1	1.0	1.0	1.0	0.0006580990870961	1.0	0.999999999999999	1.0	0.999999999999999	0.999999999999999	1.00000000000001	1.00000000000001	1.0	1.0	0.999999999999999
1050	1.1	CD27	1.0	0.999999999999991	1.00000000000038	0.999999999999992	0	0	0.58259682221015	1.0	1.00000000000007	0.999999999999999	1	1.0	1.0	1.0	1.0	1.0	0.999999999999999	1.0	0.999999999999999	0.999999999999999	1.00000000000001	1.00000000000001	1.0	1.0	0.999999999999999
1051	1.10	CD27	0.999999999990136	0.999999999999991	1.00000000000038	0.999999999999992	0	0	0.121351791301162	1.0	1.00000000000007	0.999999999999999	1	1.0	1.0	1.0	1.0	1.0	0.999999999999999	1.0	0.999999999999999	0.999999999999999	1.00000000000001	1.00000000000001	1.0	1.0	0.999999999999999
1052	1.2	CD27	0.999999947280584	0.999999999999991	1.0	0.999999999999992	0	0	0.020909799100126	1.0	1.00000000000007	0.999999999999999	1	1.0	1.0	1.0	1.0	1.0	0.999999999999999	1.0	0.999999999999999	0.999999999999999	1.00000000000001	1.00000000000001	1.0	1.0	0.999999999999999
1053	1.3	CD27	0.999999999999442	0.999999999999991	1.00000000000038	0.999999999999991	0	0	0.177524013181225	1.0	1.00000000000007	0.999999999999999	1	1.0	1.0	1.0	1.0	1.0	0.999999999999999	1.0	0.999999999999999	0.999999999999999	1.00000000000001	1.00000000000001	1.0	1.0	0.999999999999999
1054	1.4	CD27	1.0	0.999999999999991	1.00000000000036	0.999999999999991	0	0	0.697096101250844	1.0	1.00000000000007	0.999999999999999	1	1.0	1.0	1.0	1.0	1.0	0.999999999999999	1.0	0.999999999999999	0.999999999999999	1.00000000000001	1.00000000000001	1.0	1.0	0.999999999999999
1055	1.5	CD27	1.0	0.999999999999991	1.00000000000036	0.999999999999992	0	0	0.500210629176244	1.0	1.00000000000007	0.999999999999999	1	1.0	1.0	1.0	1.0	1.0	0.999999999999999	1.0	0.999999999999999	0.999999999999999	1.00000000000001	1.00000000000001	1.0	1.0	0.999999999999999
1056	1.6	CD27	0.999999996878277	0.999999999999991	1.00000000000034	0.999999999999992	0	0	0.0425507572153765	1.0	1.00000000000007	0.999999999999999	1	1.0	1.0	1.0	1.0	1.0	0.999999999999999	1.0	0.999999999999999	0.999999999999999	1.00000000000001	1.00000000000001	1.0	1.0	0.999999999999999
1057	1.7	CD27	1.0	0.999999999999991	1.00000000000033	0.999999999999991	0	0	0.610434876705078	1.0	1.00000000000007	0.999999999999999	1	1.0	1.0	1.0	1.0	1.0	0.999999999999999	1.0	0.999999999999999	0.999999999999999	1.00000000000001	1.00000000000001	1.0	1.0	0.999999999999999
1058	1.8	CD27	1.0	0.999999999999991	1.00000000000037	0.999999999999991	0	0	0.618213898803615	1.0	1.00000000000007	0.999999999999999	1	1.0	1.0	1.0	1.0	1.0	0.999999999999999	1.0	0.999999999999999	0.999999999999999	1.00000000000001	1.00000000000001	1.0	1.0	0.999999999999999
1059	1.9	CD27	0.999999862964203	0.999999999999991	1.00000000000034	0.999999999999992	0	0	0.0158077631580037	1.0	1.00000000000007	0.999999999999999	1	1.0	1.0	1.0	1.0	1.0	0.999999999999999	1.0	0.999999999999999	0.999999999999999	1.00000000000001	1.00000000000001	1.0	1.0	0.999999999999999
1060	2.1	CD27	1.0	0.999999999999991	1.00000000000034	0.999999999999992	0	0	0.999999999999999	1.0	1.00000000000007	0.999999999999999	1	1.0	1.0	1.0	1.0	1.0	0.999999999999999	1.0	0.999999999999999	0.999999999999999	1.00000000000001	1.00000000000001	1.0	1.0	0.999999999999999
1061	2.10	CD27	1.0	0.999999999999991	1.0	0.999999999999992	0	0	0.999999999999999	1.0	1.00000000000007	0.999999999999999	1	1.0	1.0	1.0	1.0	1.0	0.999999999999999	1.0	0.999999999999999	0.999999999999999	1.00000000000001	1.00000000000001	1.0	1.0	0.999999999999999
1062	2.11	CD27	1.0	0.999999999999991	1.00000000000037	0.999999999999992	0	0	0.999999999999999	1.0	1.00000000000007	0.999999999999999	1	1.0	1.0	1.0	1.0	1.0	0.999999999999999	1.0	0.999999999999999	0.999999999999999	1.00000000000001	1.00000000000001	1.0	1.0	0.999999999999999
1063	2.12	CD27	1.0	0.999999999999991	1.00000000000036	0.999999999999992	0	0	0.999999999999999	1.0	1.00000000000007	0.999999999999999	1	1.0	1.0	1.0	1.0	1.0	0.999999999999999	1.0	0.999999999999999	0.999999999999999	1.00000000000001	1.00000000000001	1.0	1.0	0.999999999999999
1064	2.13	CD27	1.0	0.999999999999991	1.0	0.999999999999992	0	0	0.999999999999999	1.0	1.00000000000007	0.999999999999999	1	1.0	1.0	1.0	1.0	1.0	0.999999999999999	1.0	0.999999999999999	0.999999999999999	1.00000000000001	1.00000000000001	1.0	1.0	0.999999999999999
1065	2.2	CD27	1.0	0.999999999999991	1.00000000000038	0.999999999999992	0	0	0.999999999999999	1.0	1.00000000000007	0.999999999999999	1	1.0	1.0	1.0	1.0	1.0	0.999999999999999	1.0	0.999999999999999	0.999999999999999	1.00000000000001	1.00000000000001	1.0	1.0	0.999999999999999
1066	2.3	CD27	1.0	0.999999999999991	1.00000000000039	0.999999999999992	0	0	0.999999999999999	1.0	1.00000000000007	0.999999999999999	1	1.0	1.0	1.0	1.0	1.0	0.999999999999999	1.0	0.999999999999999	0.999999999999999	1.00000000000001	1.00000000000001	1.0	1.0	0.999999999999999
1067	2.4	CD27	1.0	0.999999999999991	1.00000000000034	0.999999999999992	0	0	0.999999999999999	1.0	1.00000000000007	0.999999999999999	1	1.0	1.0	1.0	1.0	1.0	0.999999999999999	1.0	0.999999999999999	0.999999999999999	1.00000000000001	1.00000000000001	1.0	1.0	0.999999999999999
1068	2.5	CD27	0.999999998432033	0.999999999999991	1.00000000000035	0.999999999999991	0	0	0.0494558279134356	1.0	1.00000000000007	0.999999999999999	1	1.0	1.0	1.0	1.0	1.0	0.999999999999999	1.0	0.999999999999999	0.999999999999999	1.00000000000001	1.00000000000001	1.0	1.0	0.999999999999999
1069	2.6	CD27	0.999999999999999	0.999999999999991	1.0	0.999999999999992	0	0	0.303995229452	1.0	1.00000000000007	0.999999999999999	1	1.0	1.0	1.0	1.0	1.0	0.999999999999999	1.0	0.999999999999999	0.999999999999999	1.00000000000001	1.00000000000001	1.0	1.0	0.999999999999999
1070	2.7	CD27	0.999999999999973	0.999999999999991	1.0	0.999999999999992	0	0	0.245410218726513	1.0	1.00000000000007	0.999999999999999	1	1.0	1.0	1.0	1.0	1.0	0.999999999999999	1.0	0.999999999999999	0.999999999999999	1.00000000000001	1.00000000000001	1.0	1.0	0.999999999999999
1071	2.8	CD27	1.0	0.999999999999991	1.0	0.999999999999992	0	0	0.999999999999999	1.0	1.00000000000007	0.999999999999999	1	1.0	1.0	1.0	1.0	1.0	0.999999999999999	1.0	0.999999999999999	0.999999999999999	1.00000000000001	1.00000000000001	1.0	1.0	0.999999999999999
1072	2.9	CD27	1.0	0.999999999999991	1.00000000000036	0.999999999999992	0	0	0.999999999999999	1.0	1.00000000000007	0.999999999999999	1	1.0	1.0	1.0	1.0	1.0	0.999999999999999	1.0	0.999999999999999	0.999999999999999	1.00000000000001	1.00000000000001	1.0	1.0	0.999999999999999
1073	P1	CD27	0.999994808329483	0.999999999999991	1.00000000000037	0.999999999999991	1	0	0.0042712405743163	1.0	1.00000000000007	0.999999999999999	1	1.0	1.0	1.0	1.0	1.0	0.999999999999999	1.0	0.999999999999999	0.999999999999999	1.00000000000001	1.00000000000001	1.0	1.0	0.999999999999999
1074	P2	CD27	0.999999999999553	0.999999999999991	1.00000000000036	0.999999999999991	0	0	0.182274870219251	1.0	1.00000000000007	0.999999999999999	1	1.0	1.0	1.0	1.0	1.0	0.999999999999999	1.0	0.999999999999999	0.999999999999999	1.00000000000001	1.00000000000001	1.0	1.0	0.999999999999999
1075	1.1	CD28	0.0002374928874165	0.999999999999991	0.0014595917039139	0.999999999999992	5	0	0.999999999999999	1.0	3.05795708724618e-06	0.999999999999999	1	1.0	1.0	1.0	1.0	1.0	0.0467172317843116	1.0	0.999999999999999	0.0019717697805758	0.0023137563189836	1.00000000000001	1.0	1.0	0.999999999999999
1076	1.10	CD28	2.30013368176115e-21	0.999999999999991	1.7398447079988202e-20	0.999999999999992	5	0	0.999999999999999	1.0	5.78539794475627e-18	0.999999999999999	1	1.0	1.0	1.0	1.0	1.0	9.33239506359722e-07	1.0	0.999999999999999	7.10266267480111e-06	5.7841843824908e-07	1.00000000000001	1.0	1.0	0.999999999999999
1077	1.2	CD28	4.39173651579777e-09	0.999999999999991	3.50151965448741e-08	0.999999999999992	5	0	0.999999999999999	1.0	9.393476712430189e-11	0.999999999999999	1	1.0	1.0	1.0	1.0	1.0	0.0368798563477877	1.0	0.999999999999999	0.0004330676129207	4.07954709411863e-05	1.00000000000001	1.0	1.0	0.999999999999999
1078	1.3	CD28	4.3069931890479006e-10	0.999999999999991	4.235209969230441e-09	0.999999999999991	5	0	0.999999999999999	1.0	2.6605391879573903e-09	0.999999999999999	1	1.0	1.0	1.0	1.0	1.0	0.0040430687885494	1.0	0.999999999999999	3.90239969837383e-05	6.80608851322905e-06	1.00000000000001	1.0	1.0	0.999999999999999
1079	1.4	CD28	0.0067250317582441	0.999999999999991	0.0314902280743176	0.999999999999991	5	0	0.999999999999999	1.0	6.3963144029709e-06	0.999999999999999	1	1.0	1.0	1.0	1.0	1.0	0.0361948163484751	1.0	0.999999999999999	0.0218569856255018	0.0435645886943093	1.00000000000001	1.0	1.0	0.999999999999999
1080	1.5	CD28	1.2197470746298202e-15	0.999999999999991	9.725010459886381e-15	0.999999999999992	5	0	0.999999999999999	1.0	1.34762744190811e-13	0.999999999999999	1	1.0	1.0	1.0	1.0	1.0	5.90162137227296e-05	1.0	0.999999999999999	8.79086412930169e-07	2.61657784837423e-05	1.00000000000001	1.0	1.0	0.999999999999999
1081	1.6	CD28	7.2950327324246e-22	0.999999999999991	4.06044274729294e-21	0.999999999999992	5	0	0.999999999999999	1.0	3.4932992234361703e-19	0.999999999999999	1	1.0	1.0	1.0	1.0	1.0	4.02793844299825e-06	1.0	0.999999999999999	2.95164607374175e-05	1.39926093488607e-07	1.00000000000001	1.0	1.0	0.999999999999999
1082	1.7	CD28	0.749925881835116	0.999999999999991	1.00000000000033	0.999999999999991	0	0	0.999999999999999	1.0	0.0307044103835253	0.999999999999999	1	1.0	1.0	1.0	1.0	1.0	0.238213252688078	1.0	0.999999999999999	0.0489523512361704	0.300795857034742	1.00000000000001	1.0	1.0	0.999999999999999
1083	1.8	CD28	0.0413521271060646	0.999999999999991	0.214015394671738	0.999999999999991	3	0	0.999999999999999	1.0	0.001382553004344	0.999999999999999	1	1.0	1.0	1.0	1.0	1.0	0.0908827187317344	1.0	0.999999999999999	0.003240381531264	0.0223710194587003	1.00000000000001	1.0	1.0	0.999999999999999
1084	1.9	CD28	1.5585960392530001e-19	0.999999999999991	2.55436573099797e-18	0.999999999999992	5	0	0.999999999999999	1.0	1.8489255109689802e-15	0.999999999999999	1	1.0	1.0	1.0	1.0	1.0	4.67295602975015e-05	1.0	0.999999999999999	4.31305545763664e-08	8.92033483091003e-07	1.00000000000001	1.0	1.0	0.999999999999999
1085	2.1	CD28	1.0	0.999999999999991	1.00000000000034	0.999999999999992	0	0	0.999999999999999	1.0	1.00000000000007	0.999999999999999	1	1.0	1.0	1.0	1.0	1.0	0.999999999999999	1.0	0.999999999999999	0.999999999999999	1.00000000000001	1.00000000000001	1.0	1.0	0.999999999999999
1086	2.10	CD28	1.0	0.999999999999991	1.0	0.999999999999992	0	0	0.999999999999999	1.0	1.00000000000007	0.999999999999999	1	1.0	1.0	1.0	1.0	1.0	0.999999999999999	1.0	0.999999999999999	0.999999999999999	1.00000000000001	1.00000000000001	1.0	1.0	0.999999999999999
1087	2.11	CD28	0.977395756131593	0.999999999999991	1.00000000000037	0.999999999999992	0	0	0.999999999999999	1.0	0.0713753194803247	0.999999999999999	1	1.0	1.0	1.0	1.0	1.0	0.515459184833849	1.0	0.999999999999999	0.396097991745829	0.311362586675711	1.00000000000001	1.0	1.0	0.999999999999999
1088	2.12	CD28	1.0	0.999999999999991	1.00000000000036	0.999999999999992	0	0	0.999999999999999	1.0	1.00000000000007	0.999999999999999	1	1.0	1.0	1.0	1.0	1.0	0.999999999999999	1.0	0.999999999999999	0.999999999999999	1.00000000000001	1.00000000000001	1.0	1.0	0.999999999999999
1089	2.13	CD28	1.0	0.999999999999991	1.0	0.999999999999992	0	0	0.999999999999999	1.0	1.00000000000007	0.999999999999999	1	1.0	1.0	1.0	1.0	1.0	0.999999999999999	1.0	0.999999999999999	0.999999999999999	1.00000000000001	1.00000000000001	1.0	1.0	0.999999999999999
1090	2.2	CD28	0.998856215202766	0.999999999999991	1.00000000000038	0.999999999999992	0	0	0.999999999999999	1.0	0.313599457186685	0.999999999999999	1	1.0	1.0	1.0	1.0	1.0	0.478069755549614	1.0	0.999999999999999	0.409249389765919	0.501522149791357	1.00000000000001	1.0	1.0	0.999999999999999
1091	2.3	CD28	1.0	0.999999999999991	1.00000000000039	0.999999999999992	0	0	0.999999999999999	1.0	1.00000000000007	0.999999999999999	1	1.0	1.0	1.0	1.0	1.0	0.999999999999999	1.0	0.999999999999999	0.999999999999999	1.00000000000001	1.00000000000001	1.0	1.0	0.999999999999999
1092	2.4	CD28	0.999999997315104	0.999999999999991	1.00000000000034	0.999999999999992	0	0	0.999999999999999	1.0	0.600163775536118	0.999999999999999	1	1.0	1.0	1.0	1.0	1.0	0.999999999999999	1.0	0.999999999999999	0.999999999999999	0.760521703253354	1.00000000000001	1.0	1.0	0.999999999999999
1093	2.5	CD28	1.74352754463105e-14	0.999999999999991	9.184654029752841e-14	0.999999999999991	5	0	0.999999999999999	1.0	3.24134899338602e-14	0.999999999999999	1	1.0	1.0	1.0	1.0	1.0	0.0002479958821164	1.0	0.999999999999999	0.0001082570916033	6.59807766188508e-06	1.00000000000001	1.0	1.0	0.999999999999999
1094	2.6	CD28	3.3771980761681904e-17	0.999999999999991	3.99961456761979e-16	0.999999999999992	5	0	0.999999999999999	1.0	2.4957976959868e-18	0.999999999999999	1	1.0	1.0	1.0	1.0	1.0	0.0058973775638974	1.0	0.999999999999999	0.0003840873640293	3.74220064356323e-07	1.00000000000001	1.0	1.0	0.999999999999999
1095	2.7	CD28	0.0001635177576418	0.999999999999991	0.0007907825984319	0.999999999999992	4	0	0.999999999999999	1.0	6.92354029917507e-07	0.999999999999999	1	1.0	1.0	1.0	1.0	1.0	0.0161426973064751	1.0	0.999999999999999	0.16087432877971	0.000194692313655	1.00000000000001	1.0	1.0	0.999999999999999
1096	2.8	CD28	2.3091613856452e-05	0.999999999999991	0.0034060130438266	0.999999999999992	5	0	0.999999999999999	1.0	6.38209999227863e-06	0.999999999999999	1	1.0	1.0	1.0	1.0	1.0	0.0331423361608104	1.0	0.999999999999999	0.0004618542170428	0.0001573800515399	1.00000000000001	1.0	1.0	0.999999999999999
1097	2.9	CD28	8.25179765750494e-05	0.999999999999991	0.0013523779494244	0.999999999999992	5	0	0.999999999999999	1.0	8.20214535315934e-07	0.999999999999999	1	1.0	1.0	1.0	1.0	1.0	0.0196202039461917	1.0	0.999999999999999	0.0009969154880304	0.0066628916410189	1.00000000000001	1.0	1.0	0.999999999999999
1098	P1	CD28	7.393621410020251e-35	0.999999999999991	5.89491436744857e-34	0.999999999999991	5	0	0.999999999999999	1.0	3.77644578937505e-25	0.999999999999999	1	1.0	1.0	1.0	1.0	1.0	1.0719611187806001e-10	1.0	0.999999999999999	5.78058899825872e-06	2.5021386344770498e-11	1.00000000000001	1.0	1.0	0.999999999999999
1099	P2	CD28	3.0545062592394003e-15	0.999999999999991	1.8389374417869902e-14	0.999999999999991	5	0	0.999999999999999	1.0	8.96611726504741e-16	0.999999999999999	1	1.0	1.0	1.0	1.0	1.0	7.36539174442821e-05	1.0	0.999999999999999	0.0006631959268224	1.36010239524864e-05	1.00000000000001	1.0	1.0	0.999999999999999
1100	1.1	CD4	0.999976829089375	0.999999999999991	1.00000000000038	0.999999999999992	0	0	0.999999999999999	1.0	0.615437680396637	0.999999999999999	1	1.0	1.0	1.0	1.0	1.0	0.999999999999999	1.0	0.999999999999999	0.999999999999999	0.105970354175959	1.00000000000001	1.0	1.0	0.999999999999999
1101	1.10	CD4	0.999982194855427	0.999999999999991	1.00000000000038	0.999999999999992	0	0	0.999999999999999	1.0	0.61844464088189	0.999999999999999	1	1.0	1.0	1.0	1.0	1.0	0.999999999999999	1.0	0.999999999999999	0.999999999999999	0.115875845319785	1.00000000000001	1.0	1.0	0.999999999999999
1102	1.2	CD4	0.999806917799771	0.999999999999991	1.0	0.999999999999992	0	0	0.999999999999999	1.0	0.274006909334768	0.999999999999999	1	1.0	1.0	1.0	1.0	1.0	0.999999999999999	1.0	0.999999999999999	0.999999999999999	0.146487387260696	1.00000000000001	1.0	1.0	0.999999999999999
1103	1.3	CD4	0.999999999997602	0.999999999999991	1.00000000000038	0.999999999999991	0	0	0.999999999999999	1.0	0.983516606894818	0.999999999999999	1	1.0	1.0	1.0	1.0	1.0	0.999999999999999	1.0	0.999999999999999	0.999999999999999	0.560738242378287	1.00000000000001	1.0	1.0	0.999999999999999
1104	1.4	CD4	0.998553674418734	0.999999999999991	1.00000000000036	0.999999999999991	1	0	0.999999999999999	1.0	0.301216656569895	0.999999999999999	1	1.0	1.0	1.0	1.0	1.0	0.999999999999999	1.0	0.999999999999999	0.999999999999999	0.0419530018555177	1.00000000000001	1.0	1.0	0.999999999999999
1105	1.5	CD4	0.970576951375746	0.999999999999991	1.00000000000036	0.999999999999992	2	0	0.999999999999999	1.0	0.138758292772999	0.999999999999999	1	1.0	1.0	1.0	1.0	1.0	0.999999999999999	1.0	0.999999999999999	0.999999999999999	0.0080112491886925	1.00000000000001	1.0	1.0	0.999999999999999
1106	1.6	CD4	0.999910968739468	0.999999999999991	1.00000000000034	0.999999999999992	0	0	0.999999999999999	1.0	0.481234931999698	0.999999999999999	1	1.0	1.0	1.0	1.0	1.0	0.999999999999999	1.0	0.999999999999999	0.999999999999999	0.0935914655385899	1.00000000000001	1.0	1.0	0.999999999999999
1107	1.7	CD4	0.999990981656378	0.999999999999991	1.00000000000033	0.999999999999991	0	0	0.999999999999999	1.0	0.648263561829808	0.999999999999999	1	1.0	1.0	1.0	1.0	1.0	0.999999999999999	1.0	0.999999999999999	0.999999999999999	0.134638864429359	1.00000000000001	1.0	1.0	0.999999999999999
1108	1.8	CD4	0.999999999987344	0.999999999999991	1.00000000000037	0.999999999999991	0	0	0.999999999999999	1.0	0.974919039282203	0.999999999999999	1	1.0	1.0	1.0	1.0	1.0	0.999999999999999	1.0	0.999999999999999	0.999999999999999	0.518258637219657	1.00000000000001	1.0	1.0	0.999999999999999
1109	1.9	CD4	0.983753752106591	0.999999999999991	1.00000000000034	0.999999999999992	1	0	0.999999999999999	1.0	0.227741697052869	0.999999999999999	1	1.0	1.0	1.0	1.0	1.0	0.999999999999999	1.0	0.999999999999999	0.999999999999999	0.0080479157720638	1.00000000000001	1.0	1.0	0.999999999999999
1110	2.1	CD4	1.0	0.999999999999991	1.00000000000034	0.999999999999992	0	0	0.999999999999999	1.0	1.00000000000007	0.999999999999999	1	1.0	1.0	1.0	1.0	1.0	0.999999999999999	1.0	0.999999999999999	0.999999999999999	1.00000000000001	1.00000000000001	1.0	1.0	0.999999999999999
1111	2.10	CD4	1.0	0.999999999999991	1.0	0.999999999999992	0	0	0.999999999999999	1.0	1.00000000000007	0.999999999999999	1	1.0	1.0	1.0	1.0	1.0	0.999999999999999	1.0	0.999999999999999	0.999999999999999	1.00000000000001	1.00000000000001	1.0	1.0	0.999999999999999
1112	2.11	CD4	1.0	0.999999999999991	1.00000000000037	0.999999999999992	0	0	0.999999999999999	1.0	1.00000000000007	0.999999999999999	1	1.0	1.0	1.0	1.0	1.0	0.999999999999999	1.0	0.999999999999999	0.999999999999999	1.00000000000001	1.00000000000001	1.0	1.0	0.999999999999999
1113	2.12	CD4	1.0	0.999999999999991	1.00000000000036	0.999999999999992	0	0	0.999999999999999	1.0	1.00000000000007	0.999999999999999	1	1.0	1.0	1.0	1.0	1.0	0.999999999999999	1.0	0.999999999999999	0.999999999999999	1.00000000000001	1.00000000000001	1.0	1.0	0.999999999999999
1114	2.13	CD4	1.0	0.999999999999991	1.0	0.999999999999992	0	0	0.999999999999999	1.0	1.00000000000007	0.999999999999999	1	1.0	1.0	1.0	1.0	1.0	0.999999999999999	1.0	0.999999999999999	0.999999999999999	1.00000000000001	1.00000000000001	1.0	1.0	0.999999999999999
1115	2.2	CD4	0.99147456010813	0.999999999999991	1.00000000000038	0.999999999999992	2	0	0.999999999999999	1.0	0.0838754768034124	0.999999999999999	1	1.0	1.0	1.0	1.0	1.0	0.999999999999999	1.0	0.999999999999999	0.999999999999999	0.0546599822653563	1.00000000000001	1.0	1.0	0.999999999999999
1116	2.3	CD4	1.0	0.999999999999991	1.00000000000039	0.999999999999992	0	0	0.999999999999999	1.0	1.00000000000007	0.999999999999999	1	1.0	1.0	1.0	1.0	1.0	0.999999999999999	1.0	0.999999999999999	0.999999999999999	1.00000000000001	1.00000000000001	1.0	1.0	0.999999999999999
1117	2.4	CD4	1.0	0.999999999999991	1.00000000000034	0.999999999999992	0	0	0.999999999999999	1.0	1.00000000000007	0.999999999999999	1	1.0	1.0	1.0	1.0	1.0	0.999999999999999	1.0	0.999999999999999	0.999999999999999	1.00000000000001	1.00000000000001	1.0	1.0	0.999999999999999
1118	2.5	CD4	0.979987381654573	0.999999999999991	1.00000000000035	0.999999999999991	2	0	0.999999999999999	1.0	0.139850154756502	0.999999999999999	1	1.0	1.0	1.0	1.0	1.0	0.999999999999999	1.0	0.999999999999999	0.999999999999999	0.0125058612484831	1.00000000000001	1.0	1.0	0.999999999999999
1119	2.6	CD4	0.999973282438699	0.999999999999991	1.0	0.999999999999992	0	0	0.999999999999999	1.0	0.394603096744588	0.999999999999999	1	1.0	1.0	1.0	1.0	1.0	0.999999999999999	1.0	0.999999999999999	0.999999999999999	0.203013803974326	1.00000000000001	1.0	1.0	0.999999999999999
1120	2.7	CD4	0.876247247743082	0.999999999999991	1.0	0.999999999999992	2	0	0.999999999999999	1.0	0.0189206093183605	0.999999999999999	1	1.0	1.0	1.0	1.0	1.0	0.999999999999999	1.0	0.999999999999999	0.999999999999999	0.0097180889790534	1.00000000000001	1.0	1.0	0.999999999999999
1121	2.8	CD4	1.0	0.999999999999991	1.0	0.999999999999992	0	0	0.999999999999999	1.0	1.00000000000007	0.999999999999999	1	1.0	1.0	1.0	1.0	1.0	0.999999999999999	1.0	0.999999999999999	0.999999999999999	1.00000000000001	1.00000000000001	1.0	1.0	0.999999999999999
1122	2.9	CD4	0.999999999985779	0.999999999999991	1.00000000000036	0.999999999999992	0	0	0.999999999999999	1.0	0.87049458300981	0.999999999999999	1	1.0	1.0	1.0	1.0	1.0	0.999999999999999	1.0	0.999999999999999	0.999999999999999	0.733459877043955	1.00000000000001	1.0	1.0	0.999999999999999
1123	P1	CD4	0.988879042448729	0.999999999999991	1.00000000000037	0.999999999999991	2	0	0.999999999999999	1.0	0.148153994639029	0.999999999999999	1	1.0	1.0	1.0	1.0	1.0	0.999999999999999	1.0	0.999999999999999	0.999999999999999	0.0214159039402916	1.00000000000001	1.0	1.0	0.999999999999999
1124	P2	CD4	0.974313115380835	0.999999999999991	1.00000000000036	0.999999999999991	2	0	0.999999999999999	1.0	0.112926366346784	0.999999999999999	1	1.0	1.0	1.0	1.0	1.0	0.999999999999999	1.0	0.999999999999999	0.999999999999999	0.0123605394121182	1.00000000000001	1.0	1.0	0.999999999999999
1125	1.1	CD40	5.21113170908273e-27	0.0697460252603733	1.1825260416764701e-25	0.999999999999992	8	1	3.68738120901392e-20	1.0	4.45443243575987e-05	0.999999999999999	1	1.0	1.0	1.0	1.0	1.05709706796758e-06	0.999999999999999	1.0	0.999999999999999	1.29693381816806e-06	1.96319757164639e-07	1.00000000000001	1.0	1.0	1.08998524186946e-05
1126	1.10	CD40	5.770783395058231e-117	8.55827735810813e-11	3.40476220308435e-115	6.311729551604741e-09	8	1	1.89848089451694e-57	1.0	5.40670713986741e-24	0.999999999999999	1	1.0	1.0	1.0	1.0	2.4904423937281303e-19	0.999999999999999	1.0	0.999999999999999	1.57766873729001e-14	2.45427414771935e-27	1.00000000000001	1.0	1.0	4.71785022933956e-18
1127	1.2	CD40	4.9873647609209496e-116	1.12841738233809e-06	4.9042420149056005e-114	6.65766255579473e-05	8	1	7.94923147575615e-42	1.0	1.1106603207900599e-30	0.999999999999999	1	1.0	1.0	1.0	1.0	4.22039153287032e-14	0.999999999999999	1.0	0.999999999999999	1.65927161131135e-12	1.6234135474372002e-33	1.00000000000001	1.0	1.0	1.67554978945538e-21
1128	1.3	CD40	1.48331246171184e-12	0.38302326582276	1.7503087048199798e-11	0.999999999999991	6	1	4.3522957729078006e-15	1.0	0.0026312992828933	0.999999999999999	1	1.0	1.0	1.0	1.0	6.96613465498942e-05	0.999999999999999	1.0	0.999999999999999	0.0271124740631961	2.41521662768891e-05	1.00000000000001	1.0	1.0	0.0799998195321539
1129	1.4	CD40	1.1971553776577402e-15	0.333830221539232	1.53548189743058e-14	0.999999999999991	7	1	4.00424752441659e-17	1.0	0.0009032276328252	0.999999999999999	1	1.0	1.0	1.0	1.0	4.58088463830016e-05	0.999999999999999	1.0	0.999999999999999	0.0012061679082354	0.0003911241254694	1.00000000000001	1.0	1.0	0.004771106059841
1130	1.5	CD40	2.94469547649604e-45	0.0001650557405444	6.20489403975951e-44	0.006955920494373	8	1	9.1395886598624e-28	1.0	8.754420715717359e-11	0.999999999999999	1	1.0	1.0	1.0	1.0	4.31828508982966e-11	0.999999999999999	1.0	0.999999999999999	3.20897028342431e-06	2.7351811421127597e-12	1.00000000000001	1.0	1.0	4.24588583190931e-08
1131	1.6	CD40	1.18167547747799e-103	4.37278383107494e-09	4.97991808365724e-102	1.43330136685234e-07	8	1	5.89622733670729e-61	1.0	9.31343393144912e-21	0.999999999999999	1	1.0	1.0	1.0	1.0	3.25094102839711e-17	0.999999999999999	1.0	0.999999999999999	5.86890459197634e-09	2.7312937894738003e-21	1.00000000000001	1.0	1.0	9.74097772760425e-16
1132	1.7	CD40	1.02042071189422e-07	0.101672012413358	1.20409644003518e-06	0.999999999999991	6	1	8.21326447944885e-10	1.0	0.0692893986300689	0.999999999999999	1	1.0	1.0	1.0	1.0	2.35616331565354e-06	0.999999999999999	1.0	0.999999999999999	0.0091502560133911	0.0038885777114326	1.00000000000001	1.0	1.0	0.0009038337692442
1133	1.8	CD40	1.72558637690946e-17	0.0741826389317636	4.24206650990243e-16	0.999999999999991	8	1	3.36666725466934e-14	1.0	0.0001099749539618	0.999999999999999	1	1.0	1.0	1.0	1.0	1.2016773693563e-06	0.999999999999999	1.0	0.999999999999999	0.0002680856048965	1.27550709639048e-06	1.00000000000001	1.0	1.0	0.000965050396488
1134	1.9	CD40	2.29438736446169e-59	7.99586976139583e-08	1.69211068129049e-57	5.89695394902942e-06	8	1	2.3421135043376e-29	1.0	2.46133339595134e-13	0.999999999999999	1	1.0	1.0	1.0	1.0	1.3140969682221402e-15	0.999999999999999	1.0	0.999999999999999	5.6535101194775705e-09	1.20576299244018e-16	1.00000000000001	1.0	1.0	4.73897863571986e-12
1135	2.1	CD40	1.0	0.999999999999991	1.00000000000034	0.999999999999992	0	0	0.999999999999999	1.0	1.00000000000007	0.999999999999999	1	1.0	1.0	1.0	1.0	1.0	0.999999999999999	1.0	0.999999999999999	0.999999999999999	1.00000000000001	1.00000000000001	1.0	1.0	0.999999999999999
1136	2.10	CD40	1.0	0.999999999999991	1.0	0.999999999999992	0	0	0.999999999999999	1.0	1.00000000000007	0.999999999999999	1	1.0	1.0	1.0	1.0	1.0	0.999999999999999	1.0	0.999999999999999	0.999999999999999	1.00000000000001	1.00000000000001	1.0	1.0	0.999999999999999
1137	2.11	CD40	1.0	0.999999999999991	1.00000000000037	0.999999999999992	0	0	0.661702059726442	1.0	1.00000000000007	0.999999999999999	1	1.0	1.0	1.0	1.0	1.0	0.999999999999999	1.0	0.999999999999999	0.999999999999999	1.00000000000001	1.00000000000001	1.0	1.0	0.999999999999999
1138	2.12	CD40	1.0	0.999999999999991	1.00000000000036	0.999999999999992	0	0	0.999999999999999	1.0	1.00000000000007	0.999999999999999	1	1.0	1.0	1.0	1.0	1.0	0.999999999999999	1.0	0.999999999999999	0.999999999999999	1.00000000000001	1.00000000000001	1.0	1.0	0.999999999999999
1139	2.13	CD40	1.0	0.999999999999991	1.0	0.999999999999992	0	0	0.999999999999999	1.0	1.00000000000007	0.999999999999999	1	1.0	1.0	1.0	1.0	1.0	0.999999999999999	1.0	0.999999999999999	0.999999999999999	1.00000000000001	1.00000000000001	1.0	1.0	0.999999999999999
1140	2.2	CD40	0.0916000080243178	0.999998331635276	1.00000000000038	0.999999999999992	2	0	0.001213220094556	1.0	0.0208694988075389	0.999999999999999	1	1.0	1.0	1.0	1.0	0.349968739977455	0.999999999999999	1.0	0.999999999999999	0.847157177441487	0.0068450410843834	1.00000000000001	1.0	1.0	0.410805951622439
1141	2.3	CD40	1.0	0.999999999999991	1.00000000000039	0.999999999999992	0	0	0.634118957989392	1.0	1.00000000000007	0.999999999999999	1	1.0	1.0	1.0	1.0	1.0	0.999999999999999	1.0	0.999999999999999	0.999999999999999	1.00000000000001	1.00000000000001	1.0	1.0	0.999999999999999
1142	2.4	CD40	1.0	0.999999999999991	1.00000000000034	0.999999999999992	0	0	0.505506240596504	1.0	1.00000000000007	0.999999999999999	1	1.0	1.0	1.0	1.0	1.0	0.999999999999999	1.0	0.999999999999999	0.999999999999999	1.00000000000001	1.00000000000001	1.0	1.0	0.999999999999999
1143	2.5	CD40	3.06956462835236e-69	5.22515111666808e-05	7.54601304469955e-68	0.0014012905267428	8	1	2.06459661524337e-34	1.0	8.40329859292135e-20	0.999999999999999	1	1.0	1.0	1.0	1.0	8.206857198212209e-12	0.999999999999999	1.0	0.999999999999999	1.80990534939792e-07	1.5675559869442e-18	1.00000000000001	1.0	1.0	1.14988064732148e-10
1144	2.6	CD40	6.26477474321738e-83	1.7017953053331e-07	9.24054274624564e-81	1.67343205024421e-05	8	1	1.43824267820393e-38	1.0	3.83531430343282e-26	0.999999999999999	1	1.0	1.0	1.0	1.0	3.49797244311973e-15	0.999999999999999	1.0	0.999999999999999	1.1395028269451e-06	1.28387967200048e-21	1.00000000000001	1.0	1.0	2.09757678640736e-12
1145	2.7	CD40	9.30836386978641e-66	8.19318620989064e-05	6.86491835396748e-64	0.0120849496595887	8	1	1.84173686950562e-24	1.0	1.5907364910921902e-19	0.999999999999999	1	1.0	1.0	1.0	1.0	1.56251271526534e-11	0.999999999999999	1.0	0.999999999999999	1.00043133145356e-10	2.80759725642191e-22	1.00000000000001	1.0	1.0	6.30942580164947e-10
1146	2.8	CD40	0.0359746111681106	0.774545978019486	1.0	0.999999999999992	6	1	0.0005341871215852	1.0	0.358415084021964	0.999999999999999	1	1.0	1.0	1.0	1.0	0.0013056226573554	0.999999999999999	1.0	0.999999999999999	0.0077496672025934	0.0858454574879646	1.00000000000001	1.0	1.0	0.0258861971196839
1147	2.9	CD40	2.21704359841883e-27	0.0178581372618935	1.63506965383389e-25	0.478922772023507	8	1	1.1175786358430401e-14	1.0	5.1472302931924e-07	0.999999999999999	1	1.0	1.0	1.0	1.0	7.70876141468895e-08	0.999999999999999	1.0	0.999999999999999	1.44970016534793e-05	7.216696037796529e-11	1.00000000000001	1.0	1.0	8.20658123859203e-07
1148	P1	CD40	2.21137349421989e-84	5.87976532104212e-05	7.248390897720759e-83	0.0015768461542794	8	1	1.1749478523158799e-57	1.0	9.82440676995274e-14	0.999999999999999	1	1.0	1.0	1.0	1.0	9.71134669268868e-12	0.999999999999999	1.0	0.999999999999999	2.08072779807075e-07	8.42622344839764e-16	1.00000000000001	1.0	1.0	3.96729825857993e-13
1149	P2	CD40	2.7692362103361198e-83	9.12639382923432e-07	1.16703526007022e-81	2.99142908847125e-05	8	1	3.23358732804084e-44	1.0	9.02557972034077e-22	0.999999999999999	1	1.0	1.0	1.0	1.0	3.18211679166674e-14	0.999999999999999	1.0	0.999999999999999	5.60610370462609e-06	2.71531774049321e-20	1.00000000000001	1.0	1.0	9.73502223445755e-14
1150	1.1	CD40LG	0.468404442601764	0.999999999999991	1.00000000000038	0.999999999999992	1	0	2.85503015054065e-07	1.0	1.00000000000007	0.999999999999999	1	1.0	1.0	0.0065229214027183	1.0	1.0	0.999999999999999	1.0	0.999999999999999	0.999999999999999	1.00000000000001	1.00000000000001	1.0	1.0	0.999999999999999
1151	1.10	CD40LG	2.6971860724561902e-17	0.999999999999991	1.6929146624991001e-16	0.999999999999992	2	0	7.354394777843871e-31	1.0	1.00000000000007	0.999999999999999	1	1.0	1.0	3.32126085451123e-07	1.0	1.0	0.999999999999999	1.0	0.999999999999999	0.999999999999999	1.00000000000001	1.00000000000001	1.0	1.0	0.999999999999999
1152	1.2	CD40LG	1.10972180876852e-16	0.999999999999991	1.48803606175779e-15	0.999999999999992	2	0	9.23591107136977e-29	1.0	1.00000000000007	0.999999999999999	1	1.0	1.0	1.61802227050665e-08	1.0	1.0	0.999999999999999	1.0	0.999999999999999	0.999999999999999	1.00000000000001	1.00000000000001	1.0	1.0	0.999999999999999
1153	1.3	CD40LG	0.0006196738426176	0.999999999999991	0.0035154573763886	0.999999999999991	2	0	4.3108523743295605e-14	1.0	1.00000000000007	0.999999999999999	1	1.0	1.0	0.0006501785565739	1.0	1.0	0.999999999999999	1.0	0.999999999999999	0.999999999999999	1.00000000000001	1.00000000000001	1.0	1.0	0.999999999999999
1154	1.4	CD40LG	0.0047083188077063	0.999999999999991	0.0224024846495703	0.999999999999991	1	0	1.8166047107658702e-14	1.0	1.00000000000007	0.999999999999999	1	1.0	1.0	0.119363730780291	1.0	1.0	0.999999999999999	1.0	0.999999999999999	0.999999999999999	1.00000000000001	1.00000000000001	1.0	1.0	0.999999999999999
1155	1.5	CD40LG	1.45968346294432e-10	0.999999999999991	8.44326708957988e-10	0.999999999999992	2	0	9.27349499023751e-25	1.0	1.00000000000007	0.999999999999999	1	1.0	1.0	0.0004711097459849	1.0	1.0	0.999999999999999	1.0	0.999999999999999	0.999999999999999	1.00000000000001	1.00000000000001	1.0	1.0	0.999999999999999
1156	1.6	CD40LG	1.18337992985269e-28	0.999999999999991	8.311835221584379e-28	0.999999999999992	2	0	2.88558573544777e-44	1.0	1.00000000000007	0.999999999999999	1	1.0	1.0	5.36965135680902e-08	1.0	1.0	0.999999999999999	1.0	0.999999999999999	0.999999999999999	1.00000000000001	1.00000000000001	1.0	1.0	0.999999999999999
1157	1.7	CD40LG	0.768387492358999	0.999999999999991	1.00000000000033	0.999999999999991	1	0	1.9828758259042e-06	1.0	1.00000000000007	0.999999999999999	1	1.0	1.0	0.0335656456546225	1.0	1.0	0.999999999999999	1.0	0.999999999999999	0.999999999999999	1.00000000000001	1.00000000000001	1.0	1.0	0.999999999999999
1158	1.8	CD40LG	0.294034104053773	0.999999999999991	1.00000000000037	0.999999999999991	1	0	1.9970470903329202e-09	1.0	1.00000000000007	0.999999999999999	1	1.0	1.0	0.11967225229603	1.0	1.0	0.999999999999999	1.0	0.999999999999999	0.999999999999999	1.00000000000001	1.00000000000001	1.0	1.0	0.999999999999999
1159	1.9	CD40LG	9.010345867714241e-09	0.999999999999991	7.18392440804244e-08	0.999999999999992	2	0	1.18622726965231e-20	1.0	1.00000000000007	0.999999999999999	1	1.0	1.0	1.54467174707228e-05	1.0	1.0	0.999999999999999	1.0	0.999999999999999	0.999999999999999	1.00000000000001	1.00000000000001	1.0	1.0	0.999999999999999
1160	2.1	CD40LG	1.0	0.999999999999991	1.00000000000034	0.999999999999992	0	0	0.999999999999999	1.0	1.00000000000007	0.999999999999999	1	1.0	1.0	0.999999999999999	1.0	1.0	0.999999999999999	1.0	0.999999999999999	0.999999999999999	1.00000000000001	1.00000000000001	1.0	1.0	0.999999999999999
1161	2.10	CD40LG	1.0	0.999999999999991	1.0	0.999999999999992	0	0	0.999999999999999	1.0	1.00000000000007	0.999999999999999	1	1.0	1.0	0.999999999999998	1.0	1.0	0.999999999999999	1.0	0.999999999999999	0.999999999999999	1.00000000000001	1.00000000000001	1.0	1.0	0.999999999999999
1162	2.11	CD40LG	1.0	0.999999999999991	1.00000000000037	0.999999999999992	0	0	0.999999999999999	1.0	1.00000000000007	0.999999999999999	1	1.0	1.0	0.168653420467233	1.0	1.0	0.999999999999999	1.0	0.999999999999999	0.999999999999999	1.00000000000001	1.00000000000001	1.0	1.0	0.999999999999999
1163	2.12	CD40LG	1.0	0.999999999999991	1.00000000000036	0.999999999999992	0	0	0.999999999999999	1.0	1.00000000000007	0.999999999999999	1	1.0	1.0	0.999999999999999	1.0	1.0	0.999999999999999	1.0	0.999999999999999	0.999999999999999	1.00000000000001	1.00000000000001	1.0	1.0	0.999999999999999
1164	2.13	CD40LG	1.0	0.999999999999991	1.0	0.999999999999992	0	0	0.999999999999999	1.0	1.00000000000007	0.999999999999999	1	1.0	1.0	0.999999999999999	1.0	1.0	0.999999999999999	1.0	0.999999999999999	0.999999999999999	1.00000000000001	1.00000000000001	1.0	1.0	0.999999999999999
1165	2.2	CD40LG	0.704455152348844	0.999999999999991	1.00000000000038	0.999999999999992	1	0	2.11874190486797e-07	1.0	1.00000000000007	0.999999999999999	1	1.0	1.0	0.152729220509527	1.0	1.0	0.999999999999999	1.0	0.999999999999999	0.999999999999999	1.00000000000001	1.00000000000001	1.0	1.0	0.999999999999999
1166	2.3	CD40LG	0.999999999816306	0.999999999999991	1.00000000000039	0.999999999999992	0	0	0.0753407972009638	1.0	1.00000000000007	0.999999999999999	1	1.0	1.0	0.999999999999998	1.0	1.0	0.999999999999999	1.0	0.999999999999999	0.999999999999999	1.00000000000001	1.00000000000001	1.0	1.0	0.999999999999999
1167	2.4	CD40LG	1.0	0.999999999999991	1.00000000000034	0.999999999999992	0	0	0.999999999999999	1.0	1.00000000000007	0.999999999999999	1	1.0	1.0	0.999999999999999	1.0	1.0	0.999999999999999	1.0	0.999999999999999	0.999999999999999	1.00000000000001	1.00000000000001	1.0	1.0	0.999999999999999
1168	2.5	CD40LG	3.2332299555554802e-15	0.999999999999991	1.73418697616158e-14	0.999999999999991	2	0	2.47190642550372e-29	1.0	1.00000000000007	0.999999999999999	1	1.0	1.0	5.74547498657789e-06	1.0	1.0	0.999999999999999	1.0	0.999999999999999	0.999999999999999	1.00000000000001	1.00000000000001	1.0	1.0	0.999999999999999
1169	2.6	CD40LG	2.91393610624012e-12	0.999999999999991	2.6862848479401097e-11	0.999999999999992	2	0	9.0596176415887e-25	1.0	1.00000000000007	0.999999999999999	1	1.0	1.0	1.67927112140652e-06	1.0	1.0	0.999999999999999	1.0	0.999999999999999	0.999999999999999	1.00000000000001	1.00000000000001	1.0	1.0	0.999999999999999
1170	2.7	CD40LG	0.0007367283457818	0.999999999999991	0.0031961009118478	0.999999999999992	2	0	2.75533412587108e-14	1.0	1.00000000000007	0.999999999999999	1	1.0	1.0	0.0014639378589918	1.0	1.0	0.999999999999999	1.0	0.999999999999999	0.999999999999999	1.00000000000001	1.00000000000001	1.0	1.0	0.999999999999999
1171	2.8	CD40LG	0.952678223047311	0.999999999999991	1.0	0.999999999999992	1	0	2.30988298906352e-05	1.0	1.00000000000007	0.999999999999999	1	1.0	1.0	0.102024807840186	1.0	1.0	0.999999999999999	1.0	0.999999999999999	0.999999999999999	1.00000000000001	1.00000000000001	1.0	1.0	0.999999999999999
1172	2.9	CD40LG	0.984765354536183	0.999999999999991	1.00000000000036	0.999999999999992	1	0	0.0001133529098901	1.0	1.00000000000007	0.999999999999999	1	1.0	1.0	0.105040095437986	1.0	1.0	0.999999999999999	1.0	0.999999999999999	0.999999999999999	1.00000000000001	1.00000000000001	1.0	1.0	0.999999999999999
1173	P1	CD40LG	6.458191474853501e-33	0.999999999999991	5.01359601337311e-32	0.999999999999991	2	0	1.12220770380844e-49	1.0	1.00000000000007	0.999999999999999	1	1.0	1.0	1.11340673232699e-07	1.0	1.0	0.999999999999999	1.0	0.999999999999999	0.999999999999999	1.00000000000001	1.00000000000001	1.0	1.0	0.999999999999999
1174	P2	CD40LG	3.18172684699745e-19	0.999999999999991	2.1332032269642e-18	0.999999999999991	2	0	6.11446124481461e-35	1.0	1.00000000000007	0.999999999999999	1	1.0	1.0	1.33659430150455e-05	1.0	1.0	0.999999999999999	1.0	0.999999999999999	0.999999999999999	1.00000000000001	1.00000000000001	1.0	1.0	0.999999999999999
1175	1.1	CD46	1.0	0.999999999999991	1.00000000000038	0.999999999999992	0	0	0.999999999999999	1.0	1.00000000000007	0.999999999999999	1	1.0	1.0	1.0	1.0	1.0	0.999999999999999	1.0	0.999999999999999	0.839263718481468	1.00000000000001	1.00000000000001	1.0	1.0	0.999999999999999
1176	1.10	CD46	1.0	0.999999999999991	1.00000000000038	0.999999999999992	0	0	0.999999999999999	1.0	1.00000000000007	0.999999999999999	1	1.0	1.0	1.0	1.0	1.0	0.999999999999999	1.0	0.999999999999999	0.999999999999999	1.00000000000001	1.00000000000001	1.0	1.0	0.999999999999999
1177	1.2	CD46	1.0	0.999999999999991	1.0	0.999999999999992	0	0	0.999999999999999	1.0	1.00000000000007	0.999999999999999	1	1.0	1.0	1.0	1.0	1.0	0.999999999999999	1.0	0.999999999999999	0.999999999999999	1.00000000000001	1.00000000000001	1.0	1.0	0.999999999999999
1178	1.3	CD46	1.00000000000035	0.999999999999991	1.00000000000038	0.999999999999991	0	0	0.999999999999999	1.0	1.00000000000007	0.999999999999999	1	1.0	1.0	1.0	1.0	1.0	0.999999999999999	1.0	0.999999999999999	0.904015822920924	1.00000000000001	1.00000000000001	1.0	1.0	0.999999999999999
1179	1.4	CD46	1.00000000000036	0.999999999999991	1.00000000000036	0.999999999999991	0	0	0.999999999999999	1.0	1.00000000000007	0.999999999999999	1	1.0	1.0	1.0	1.0	1.0	0.999999999999999	1.0	0.999999999999999	0.917083323032008	1.00000000000001	1.00000000000001	1.0	1.0	0.999999999999999
1180	1.5	CD46	1.0	0.999999999999991	1.00000000000036	0.999999999999992	0	0	0.999999999999999	1.0	1.00000000000007	0.999999999999999	1	1.0	1.0	1.0	1.0	1.0	0.999999999999999	1.0	0.999999999999999	0.776515206472619	1.00000000000001	1.00000000000001	1.0	1.0	0.999999999999999
1181	1.6	CD46	0.999999999822998	0.999999999999991	1.00000000000034	0.999999999999992	0	0	0.999999999999999	1.0	1.00000000000007	0.999999999999999	1	1.0	1.0	1.0	1.0	1.0	0.999999999999999	1.0	0.999999999999999	0.0758478518551045	1.00000000000001	1.00000000000001	1.0	1.0	0.999999999999999
1182	1.7	CD46	1.0	0.999999999999991	1.00000000000033	0.999999999999991	0	0	0.999999999999999	1.0	1.00000000000007	0.999999999999999	1	1.0	1.0	1.0	1.0	1.0	0.999999999999999	1.0	0.999999999999999	0.999999999999999	1.00000000000001	1.00000000000001	1.0	1.0	0.999999999999999
1183	1.8	CD46	1.00000000000033	0.999999999999991	1.00000000000037	0.999999999999991	0	0	0.999999999999999	1.0	1.00000000000007	0.999999999999999	1	1.0	1.0	1.0	1.0	1.0	0.999999999999999	1.0	0.999999999999999	0.856258520862781	1.00000000000001	1.00000000000001	1.0	1.0	0.999999999999999
1184	1.9	CD46	1.0	0.999999999999991	1.00000000000034	0.999999999999992	0	0	0.999999999999999	1.0	1.00000000000007	0.999999999999999	1	1.0	1.0	1.0	1.0	1.0	0.999999999999999	1.0	0.999999999999999	0.471253381731562	1.00000000000001	1.00000000000001	1.0	1.0	0.999999999999999
1185	2.1	CD46	1.0	0.999999999999991	1.00000000000034	0.999999999999992	0	0	0.999999999999999	1.0	1.00000000000007	0.999999999999999	1	1.0	1.0	1.0	1.0	1.0	0.999999999999999	1.0	0.999999999999999	0.999999999999999	1.00000000000001	1.00000000000001	1.0	1.0	0.999999999999999
1186	2.10	CD46	1.0	0.999999999999991	1.0	0.999999999999992	0	0	0.999999999999999	1.0	1.00000000000007	0.999999999999999	1	1.0	1.0	1.0	1.0	1.0	0.999999999999999	1.0	0.999999999999999	0.999999999999999	1.00000000000001	1.00000000000001	1.0	1.0	0.999999999999999
1187	2.11	CD46	1.0	0.999999999999991	1.00000000000037	0.999999999999992	0	0	0.999999999999999	1.0	1.00000000000007	0.999999999999999	1	1.0	1.0	1.0	1.0	1.0	0.999999999999999	1.0	0.999999999999999	0.999999999999999	1.00000000000001	1.00000000000001	1.0	1.0	0.999999999999999
1188	2.12	CD46	1.0	0.999999999999991	1.00000000000036	0.999999999999992	0	0	0.999999999999999	1.0	1.00000000000007	0.999999999999999	1	1.0	1.0	1.0	1.0	1.0	0.999999999999999	1.0	0.999999999999999	0.999999999999999	1.00000000000001	1.00000000000001	1.0	1.0	0.999999999999999
1189	2.13	CD46	1.0	0.999999999999991	1.0	0.999999999999992	0	0	0.999999999999999	1.0	1.00000000000007	0.999999999999999	1	1.0	1.0	1.0	1.0	1.0	0.999999999999999	1.0	0.999999999999999	0.999999999999999	1.00000000000001	1.00000000000001	1.0	1.0	0.999999999999999
1190	2.2	CD46	1.00000000000038	0.999999999999991	1.00000000000038	0.999999999999992	0	0	0.999999999999999	1.0	1.00000000000007	0.999999999999999	1	1.0	1.0	1.0	1.0	1.0	0.999999999999999	1.0	0.999999999999999	0.937952515640969	1.00000000000001	1.00000000000001	1.0	1.0	0.999999999999999
1191	2.3	CD46	1.0	0.999999999999991	1.00000000000039	0.999999999999992	0	0	0.999999999999999	1.0	1.00000000000007	0.999999999999999	1	1.0	1.0	1.0	1.0	1.0	0.999999999999999	1.0	0.999999999999999	0.999999999999999	1.00000000000001	1.00000000000001	1.0	1.0	0.999999999999999
1192	2.4	CD46	1.0	0.999999999999991	1.00000000000034	0.999999999999992	0	0	0.999999999999999	1.0	1.00000000000007	0.999999999999999	1	1.0	1.0	1.0	1.0	1.0	0.999999999999999	1.0	0.999999999999999	0.999999999999999	1.00000000000001	1.00000000000001	1.0	1.0	0.999999999999999
1193	2.5	CD46	1.0	0.999999999999991	1.00000000000035	0.999999999999991	0	0	0.999999999999999	1.0	1.00000000000007	0.999999999999999	1	1.0	1.0	1.0	1.0	1.0	0.999999999999999	1.0	0.999999999999999	0.348204891698768	1.00000000000001	1.00000000000001	1.0	1.0	0.999999999999999
1194	2.6	CD46	1.0	0.999999999999991	1.0	0.999999999999992	0	0	0.999999999999999	1.0	1.00000000000007	0.999999999999999	1	1.0	1.0	1.0	1.0	1.0	0.999999999999999	1.0	0.999999999999999	0.529758889873033	1.00000000000001	1.00000000000001	1.0	1.0	0.999999999999999
1195	2.7	CD46	1.0	0.999999999999991	1.0	0.999999999999992	0	0	0.999999999999999	1.0	1.00000000000007	0.999999999999999	1	1.0	1.0	1.0	1.0	1.0	0.999999999999999	1.0	0.999999999999999	0.999999999999999	1.00000000000001	1.00000000000001	1.0	1.0	0.999999999999999
1196	2.8	CD46	0.999999999911904	0.999999999999991	1.0	0.999999999999992	0	0	0.999999999999999	1.0	1.00000000000007	0.999999999999999	1	1.0	1.0	1.0	1.0	1.0	0.999999999999999	1.0	0.999999999999999	0.0857552738988419	1.00000000000001	1.00000000000001	1.0	1.0	0.999999999999999
1197	2.9	CD46	1.0	0.999999999999991	1.00000000000036	0.999999999999992	0	0	0.999999999999999	1.0	1.00000000000007	0.999999999999999	1	1.0	1.0	1.0	1.0	1.0	0.999999999999999	1.0	0.999999999999999	0.999999999999999	1.00000000000001	1.00000000000001	1.0	1.0	0.999999999999999
1198	P1	CD46	0.999996000404351	0.999999999999991	1.00000000000037	0.999999999999991	1	0	0.999999999999999	1.0	1.00000000000007	0.999999999999999	1	1.0	1.0	1.0	1.0	1.0	0.999999999999999	1.0	0.999999999999999	0.0047649806473422	1.00000000000001	1.00000000000001	1.0	1.0	0.999999999999999
1199	P2	CD46	1.0	0.999999999999991	1.00000000000036	0.999999999999991	0	0	0.999999999999999	1.0	1.00000000000007	0.999999999999999	1	1.0	1.0	1.0	1.0	1.0	0.999999999999999	1.0	0.999999999999999	0.745829720529431	1.00000000000001	1.00000000000001	1.0	1.0	0.999999999999999
1200	1.1	CD47	0.999999955117858	0.999999999999991	1.00000000000038	0.999999999999992	0	0	0.999999999999999	1.0	0.458121635183712	0.999999999999999	1	1.0	1.0	1.0	1.0	1.0	0.999999999999999	1.0	0.999999999999999	0.44716966859432	1.00000000000001	1.00000000000001	1.0	1.0	0.999999999999999
1201	1.10	CD47	0.996671678837963	0.999999999999991	1.00000000000038	0.999999999999992	1	0	0.999999999999999	1.0	0.0725880292325617	0.999999999999999	1	1.0	1.0	1.0	1.0	1.0	0.999999999999999	1.0	0.999999999999999	0.0437866926432301	1.00000000000001	1.00000000000001	1.0	1.0	0.999999999999999
1202	1.2	CD47	0.913097805874216	0.999999999999991	1.0	0.999999999999992	2	0	0.999999999999999	1.0	0.0111616165723209	0.999999999999999	1	1.0	1.0	1.0	1.0	1.0	0.999999999999999	1.0	0.999999999999999	0.007920924823801	1.00000000000001	1.00000000000001	1.0	1.0	0.999999999999999
1203	1.3	CD47	0.999999995432506	0.999999999999991	1.00000000000038	0.999999999999991	0	0	0.999999999999999	1.0	0.540790237089341	0.999999999999999	1	1.0	1.0	1.0	1.0	1.0	0.999999999999999	1.0	0.999999999999999	0.537379693610037	1.00000000000001	1.00000000000001	1.0	1.0	0.999999999999999
1204	1.4	CD47	0.999253684109984	0.999999999999991	1.00000000000036	0.999999999999991	1	0	0.999999999999999	1.0	0.12583336302513	0.999999999999999	1	1.0	1.0	1.0	1.0	1.0	0.999999999999999	1.0	0.999999999999999	0.0656791396294164	1.00000000000001	1.00000000000001	1.0	1.0	0.999999999999999
1205	1.5	CD47	0.991532176584606	0.999999999999991	1.00000000000036	0.999999999999992	1	0	0.999999999999999	1.0	0.0493953285123452	0.999999999999999	1	1.0	1.0	1.0	1.0	1.0	0.999999999999999	1.0	0.999999999999999	0.0300635297407158	1.00000000000001	1.00000000000001	1.0	1.0	0.999999999999999
1206	1.6	CD47	0.999940066595759	0.999999999999991	1.00000000000034	0.999999999999992	0	0	0.999999999999999	1.0	0.236182262518433	0.999999999999999	1	1.0	1.0	1.0	1.0	1.0	0.999999999999999	1.0	0.999999999999999	0.114521723345581	1.00000000000001	1.00000000000001	1.0	1.0	0.999999999999999
1207	1.7	CD47	0.999999961521314	0.999999999999991	1.00000000000033	0.999999999999991	0	0	0.999999999999999	1.0	0.450704591904214	0.999999999999999	1	1.0	1.0	1.0	1.0	1.0	0.999999999999999	1.0	0.999999999999999	0.47291391656404	1.00000000000001	1.00000000000001	1.0	1.0	0.999999999999999
1208	1.8	CD47	1.0	0.999999999999991	1.00000000000037	0.999999999999991	0	0	0.999999999999999	1.0	1.00000000000007	0.999999999999999	1	1.0	1.0	1.0	1.0	1.0	0.999999999999999	1.0	0.999999999999999	0.999999999999999	1.00000000000001	1.00000000000001	1.0	1.0	0.999999999999999
1209	1.9	CD47	0.858425137197768	0.999999999999991	1.00000000000034	0.999999999999992	2	0	0.999999999999999	1.0	0.0071510069954887	0.999999999999999	1	1.0	1.0	1.0	1.0	1.0	0.999999999999999	1.0	0.999999999999999	0.0049537072507035	1.00000000000001	1.00000000000001	1.0	1.0	0.999999999999999
1210	2.1	CD47	1.0	0.999999999999991	1.00000000000034	0.999999999999992	0	0	0.999999999999999	1.0	1.00000000000007	0.999999999999999	1	1.0	1.0	1.0	1.0	1.0	0.999999999999999	1.0	0.999999999999999	0.999999999999999	1.00000000000001	1.00000000000001	1.0	1.0	0.999999999999999
1211	2.10	CD47	1.0	0.999999999999991	1.0	0.999999999999992	0	0	0.999999999999999	1.0	1.00000000000007	0.999999999999999	1	1.0	1.0	1.0	1.0	1.0	0.999999999999999	1.0	0.999999999999999	0.999999999999999	1.00000000000001	1.00000000000001	1.0	1.0	0.999999999999999
1212	2.11	CD47	1.0	0.999999999999991	1.00000000000037	0.999999999999992	0	0	0.999999999999999	1.0	1.00000000000007	0.999999999999999	1	1.0	1.0	1.0	1.0	1.0	0.999999999999999	1.0	0.999999999999999	0.999999999999999	1.00000000000001	1.00000000000001	1.0	1.0	0.999999999999999
1213	2.12	CD47	1.0	0.999999999999991	1.00000000000036	0.999999999999992	0	0	0.999999999999999	1.0	1.00000000000007	0.999999999999999	1	1.0	1.0	1.0	1.0	1.0	0.999999999999999	1.0	0.999999999999999	0.999999999999999	1.00000000000001	1.00000000000001	1.0	1.0	0.999999999999999
1214	2.13	CD47	1.0	0.999999999999991	1.0	0.999999999999992	0	0	0.999999999999999	1.0	1.00000000000007	0.999999999999999	1	1.0	1.0	1.0	1.0	1.0	0.999999999999999	1.0	0.999999999999999	0.999999999999999	1.00000000000001	1.00000000000001	1.0	1.0	0.999999999999999
1215	2.2	CD47	0.9999999994194	0.999999999999991	1.00000000000038	0.999999999999992	0	0	0.999999999999999	1.0	0.623373802539577	0.999999999999999	1	1.0	1.0	1.0	1.0	1.0	0.999999999999999	1.0	0.999999999999999	0.590744630248308	1.00000000000001	1.00000000000001	1.0	1.0	0.999999999999999
1216	2.3	CD47	1.0	0.999999999999991	1.00000000000039	0.999999999999992	0	0	0.999999999999999	1.0	1.00000000000007	0.999999999999999	1	1.0	1.0	1.0	1.0	1.0	0.999999999999999	1.0	0.999999999999999	0.999999999999999	1.00000000000001	1.00000000000001	1.0	1.0	0.999999999999999
1217	2.4	CD47	1.0	0.999999999999991	1.00000000000034	0.999999999999992	0	0	0.999999999999999	1.0	1.00000000000007	0.999999999999999	1	1.0	1.0	1.0	1.0	1.0	0.999999999999999	1.0	0.999999999999999	0.999999999999999	1.00000000000001	1.00000000000001	1.0	1.0	0.999999999999999
1218	2.5	CD47	0.99993662527067	0.999999999999991	1.00000000000035	0.999999999999991	0	0	0.999999999999999	1.0	0.2197330791212	0.999999999999999	1	1.0	1.0	1.0	1.0	1.0	0.999999999999999	1.0	0.999999999999999	0.123638617069082	1.00000000000001	1.00000000000001	1.0	1.0	0.999999999999999
1219	2.6	CD47	0.960516249712629	0.999999999999991	1.0	0.999999999999992	2	0	0.999999999999999	1.0	0.0327094548879986	0.999999999999999	1	1.0	1.0	1.0	1.0	1.0	0.999999999999999	1.0	0.999999999999999	0.0077669196291066	1.00000000000001	1.00000000000001	1.0	1.0	0.999999999999999
1220	2.7	CD47	0.84059948901493	0.999999999999991	1.0	0.999999999999992	2	0	0.999999999999999	1.0	0.0060585017838727	0.999999999999999	1	1.0	1.0	1.0	1.0	1.0	0.999999999999999	1.0	0.999999999999999	0.0045773493599133	1.00000000000001	1.00000000000001	1.0	1.0	0.999999999999999
1221	2.8	CD47	1.0	0.999999999999991	1.0	0.999999999999992	0	0	0.999999999999999	1.0	1.00000000000007	0.999999999999999	1	1.0	1.0	1.0	1.0	1.0	0.999999999999999	1.0	0.999999999999999	0.999999999999999	1.00000000000001	1.00000000000001	1.0	1.0	0.999999999999999
1222	2.9	CD47	0.90833048716589	0.999999999999991	1.00000000000036	0.999999999999992	2	0	0.999999999999999	1.0	0.0111616165723209	0.999999999999999	1	1.0	1.0	1.0	1.0	1.0	0.999999999999999	1.0	0.999999999999999	0.0071632848171666	1.00000000000001	1.00000000000001	1.0	1.0	0.999999999999999
1223	P1	CD47	0.999999985101934	0.999999999999991	1.00000000000037	0.999999999999991	0	0	0.999999999999999	1.0	0.605068367902643	0.999999999999999	1	1.0	1.0	1.0	1.0	1.0	0.999999999999999	1.0	0.999999999999999	0.355765199455054	1.00000000000001	1.00000000000001	1.0	1.0	0.999999999999999
1224	P2	CD47	0.999999903448509	0.999999999999991	1.00000000000036	0.999999999999991	0	0	0.999999999999999	1.0	0.528935519920883	0.999999999999999	1	1.0	1.0	1.0	1.0	1.0	0.999999999999999	1.0	0.999999999999999	0.297661948458989	1.00000000000001	1.00000000000001	1.0	1.0	0.999999999999999
1225	1.1	CD5	0.998604959753326	0.999999999999991	1.00000000000038	0.999999999999992	1	0	0.0001584140982009	1.0	1.00000000000007	0.999999999999999	1	1.0	1.0	1.0	1.0	1.0	0.999999999999999	1.0	0.999999999999999	0.999999999999999	1.00000000000001	1.00000000000001	1.0	1.0	0.999999999999999
1226	1.10	CD5	0.225880225511672	0.999999999999991	0.55995518089028	0.999999999999992	1	0	9.05766961532161e-11	1.0	1.00000000000007	0.999999999999999	1	1.0	1.0	1.0	1.0	1.0	0.999999999999999	1.0	0.999999999999999	0.999999999999999	1.00000000000001	1.00000000000001	1.0	1.0	0.999999999999999
1227	1.2	CD5	0.679814405908932	0.999999999999991	1.0	0.999999999999992	1	0	2.64190076155258e-08	1.0	1.00000000000007	0.999999999999999	1	1.0	1.0	1.0	1.0	1.0	0.999999999999999	1.0	0.999999999999999	0.999999999999999	1.00000000000001	1.00000000000001	1.0	1.0	0.999999999999999
1228	1.3	CD5	0.999921782130009	0.999999999999991	1.00000000000038	0.999999999999991	1	0	0.0011297586702521	1.0	1.00000000000007	0.999999999999999	1	1.0	1.0	1.0	1.0	1.0	0.999999999999999	1.0	0.999999999999999	0.999999999999999	1.00000000000001	1.00000000000001	1.0	1.0	0.999999999999999
1229	1.4	CD5	0.999618413826784	0.999999999999991	1.00000000000036	0.999999999999991	1	0	0.0004202889675511	1.0	1.00000000000007	0.999999999999999	1	1.0	1.0	1.0	1.0	1.0	0.999999999999999	1.0	0.999999999999999	0.999999999999999	1.00000000000001	1.00000000000001	1.0	1.0	0.999999999999999
1230	1.5	CD5	0.815746614509159	0.999999999999991	1.00000000000036	0.999999999999992	1	0	1.55313590019221e-07	1.0	1.00000000000007	0.999999999999999	1	1.0	1.0	1.0	1.0	1.0	0.999999999999999	1.0	0.999999999999999	0.999999999999999	1.00000000000001	1.00000000000001	1.0	1.0	0.999999999999999
[truncated: 6,144 more rows]

## Sheet: URs_IMIDs_SP1.6
SP	UR	CombinedP_Inflamed	CombinedP_Noninflamed	qval_Inflamed	qval_Noninflamed	count_Inflamed	count_Noninflamed	AD_active	AD_inactive	CD_active	CD_inactive	JM_active	JM_inactive	PSO_active	PSO_inactive	RA_active	SS_active	SSc_active	UC_active	UC_inactive	at_risk_T1D_inactive	lupus_active
[truncated: 389 more rows]

[truncated: 8 more sheets: URs_ranking in UC_active, URs_ranking in CD_active, URs_ranking in SS_active, TNF as UR in activate IMIDs, Location of UR, GSE52746_pvals_odd_FDR, GSE73661_pvals_odd_FDR, GSE92415__pvals_odd_FDR]
